# Supplementary material for: Capturing protein communities by structural proteomics in a thermophilic eukaryote
Source: Mol Syst Biol. 2017 Jul 25;13(7):936. doi: 10.15252/msb.20167412 (PMC5527848; doi:10.15252/msb.20167412)
Supplement: Supplementary file 2 — Dataset EV1 [file MSB-13-936-s002.zip › Dataset_EV1.txt]

Dataset EV1. Mass Spectrometry data for identified proteins from all replicates.
