# Supplementary material for: Capturing protein communities by structural proteomics in a thermophilic eukaryote
Source: Mol Syst Biol. 2017 Jul 25;13(7):936. doi: 10.15252/msb.20167412 (PMC5527848; doi:10.15252/msb.20167412)
Supplement: Supplementary file 2 — Dataset EV1 [file MSB-13-936-s002.zip › Dataset_EV1_MSData.xlsx]

## Sheet: Sheet explanations
Sheet	Explanation
Dataset EV1 - MS data	Includes all iBAQ scores of al identified proteins in the SEC fractions for all replicates.
Columns of sheet "Table S1 - MS data"
UniProt Accession	Entry in uniprot
Protein IDs	Gene name
Peptide counts (unique)	Number of unique peptides seen
Fasta headers (protein annotation Bock et al., 2014)	The first line of the fasta file
Number of replicates identified	number of times the protein was identified in independent biological replicates
Number of consecutive fractions	number of consecutive fractions in which the protein was identified
Proteins	How many proteins might match to the identified peptide
Peptides	Number of peptides identified
Sequence coverage [%]	see http://oisb-1.med.uottawa.ca/prc/interpret.html
Unique + razor sequence coverage [%]	see http://oisb-1.med.uottawa.ca/prc/interpret.html
Unique sequence coverage [%]	see http://oisb-1.med.uottawa.ca/prc/interpret.html
Mol. weight [kDa]	Molecular weight of the protein
Sequence length	Sequence length of the identified protein
PEP	p-value of the identification
iBAQ F01A	Abundances of proteins in replicate A
iBAQ F01B	Abundances of proteins in replicate B
iBAQ F01C	Abundances of proteins in replicate C
iBAQ total	Total ibaq (summation over all replicates)
iBAQ F1	Average abundance of proteins
iBAQ average sum	Average sum of proteins

## Sheet: Table EV1 - MS data
MS data table contains protein iBAQ scores for each fraction of the gel filtration for each biological replicate.
Annotation														iBAQ single fractions
UniProt Accession	Protein IDs	Peptide counts (unique)	Fasta headers (protein annotation Bock et al., 2014)	Number of replicates identified	Number of consecutive fractions	Proteins	Peptides	Sequence coverage [%]	Unique + razor sequence coverage [%]	Unique sequence coverage [%]	Mol. weight [kDa]	Sequence length	PEP	iBAQ F01A	iBAQ F01B	iBAQ F01C	iBAQ F02A	iBAQ F02B	iBAQ F02C	iBAQ F03A	iBAQ F03B	iBAQ F03C	iBAQ F04A	iBAQ F04B	iBAQ F04C	iBAQ F05A	iBAQ F05B	iBAQ F05C	iBAQ F06A	iBAQ F06B	iBAQ F06C	iBAQ F07A	iBAQ F07B	iBAQ F07C	iBAQ F08A	iBAQ F08B	iBAQ F08C	iBAQ F09A	iBAQ F09B	iBAQ F09C	iBAQ F10A	iBAQ F10B	iBAQ F10C	iBAQ F11A	iBAQ F11B	iBAQ F11C	iBAQ F12A	iBAQ F12B	iBAQ F12C
Nterm_G0S3Y1	CTHT_0039280A	19	>nm|CTHT_0039280A| Unknown annotation for CTHT_0039280A OS=Chaetomium Thermophilum	3	five_or_more	1	19	28.1	28.1	28.1	105.81	955	6.45e-180	0	0	0	0	0	0	0	0	0	0	0	0	0	0	0	0	0	0	0	0	0	0	0	0	0	0	0	0	50031	0	0	47956	0	0	0	0
PSEUDO2	CTHT_0034450	18	>nm|CTHT_0034450| Gtpase-Activating protein for OS=Chaetomium Thermophilum	3	five_or_more	1	18	28.1	28.1	28.1	75.49	701	3.3e-92	0	112820	0	0	349340	0	0	1481800	559830	175940	1685900	2656300	372840	759130	1789600	1083700	1368400	1715400	301090	852540	1538600	75600	586110	691450	150170	627780	353900	221970	469790	164540	0	136750	0	0	90951	0
PSEUDO1	CTHT_0005480	8	>nm|CTHT_0005480| Gtp-Binding protein ypt1 OS=Chaetomium Thermophilum	3	five_or_more	2	8	45.6	45.6	45.6	22.503	204	1.73e-282	0	711770	213320	0	1829300	1624400	0	3682800	15166000	721540	2747500	16830000	0	2194200	9042400	0	2313100	6194900	0	1915300	3435400	0	0	2039000	0	0	1191300	0	0	815090	0	0	885840	0	0	0
G0SI47	CTHT_0074470	18	>nm|CTHT_0074470| Unknown annotation for CTHT_0074470 OS=Chaetomium Thermophilum	3	five_or_more	1	18	44.7	44.7	44.7	55.419	512	0	0	794140	0	0	2781500	0	206560	7801600	1593100	2686500	10145000	9833200	6132600	9974100	11437000	10444000	14090000	8990500	10083000	9047900	9592500	6619300	10708000	7157000	5917000	7358900	3097000	6031100	5708500	968570	7805300	3842300	799280	6181100	8087200	1789000
G0SI44	CTHT_0074440	5	>nm|CTHT_0074440| 60S ribosomal protein l23 OS=Chaetomium Thermophilum	3	five_or_more	1	5	49.6	49.6	49.6	14.65	139	2.13e-17	0	0	0	0	685250	0	0	1296300	0	0	1866600	0	1292900	1738100	0	2708400	2397000	1199300	2630200	3125900	0	4174200	5630800	6804000	4695800	11630000	401080	6366100	16302000	18988000	7821800	0	3830000	764050	0	24696000
G0SI40	CTHT_0074400	14	>nm|CTHT_0074400| Unknown annotation for CTHT_0074400 OS=Chaetomium Thermophilum	3	five_or_more	1	14	22.1	22.1	22.1	106.52	1022	1.21e-103	0	0	0	0	0	0	0	444910	0	0	427860	0	60681	565900	31395	129340	780460	0	0	136860	453810	0	44407	247710	83376	876500	151000	330970	493500	264670	1401300	563110	738020	524700	688200	0
G0SI21	CTHT_0074200	8	>nm|CTHT_0074200| 40S ribosomal protein S21 OS=Chaetomium Thermophilum	3	five_or_more	1	8	63.3	63.3	63.3	10.946	98	7.55e-77	0	561900	0	0	622640	0	99698	3385600	225130	669050	5973800	358710	877130	5713400	1527100	4430300	19727000	1326600	2574300	30309000	2899500	4359300	41801000	23113000	9058000	28177000	54318000	48349000	27465000	19089000	12168000	39074000	30448000	34294000	43495000	21894000
G0SI00	CTHT_0073980	15	>nm|CTHT_0073980| Unknown annotation for CTHT_0073980 OS=Chaetomium Thermophilum	3	five_or_more	1	15	41.6	41.6	41.6	39.579	353	5.14e-91	0	0	85733	0	0	101180	0	0	0	0	0	0	0	0	0	0	0	0	0	0	0	0	0	0	0	0	0	0	0	0	0	0	689000	0	0	0
G0SHY8	CTHT_0073860	11	>nm|CTHT_0073860| Dehydrogenase OS=Chaetomium Thermophilum	3	five_or_more	1	11	30.3	30.3	30.3	40.478	383	5.79e-110	0	0	0	0	0	0	0	0	0	0	0	0	0	0	0	0	0	0	0	0	0	0	0	0	0	0	0	0	0	0	0	0	0	0	0	0
G0SHX0	CTHT_0073660	9	>nm|CTHT_0073660| Unknown annotation for CTHT_0073660 OS=Chaetomium Thermophilum	3	five_or_more	1	9	14.4	14.4	14.4	107.75	963	6.45e-206	0	404830	0	0	634650	0	0	861760	0	11516	622670	123800	6618.1	363300	132130	0	310190	187140	0	68574	473480	0	0	517860	0	0	308440	0	0	0	0	0	0	0	0	0
G0SHW9	CTHT_0073650	10	>nm|CTHT_0073650| Unknown annotation for CTHT_0073650 OS=Chaetomium Thermophilum	3	five_or_more	1	10	21.8	21.8	21.8	77.005	706	7.04e-80	0	705950	0	0	714200	0	0	1285400	0	8612.1	1196700	252890	0	411870	8822.2	0	0	0	0	0	0	0	0	0	0	0	0	0	0	0	0	0	0	0	0	0
G0SHW7	CTHT_0073630	14	>nm|CTHT_0073630| Unknown annotation for CTHT_0073630 OS=Chaetomium Thermophilum	3	four	1	14	12.4	12.4	12.4	151.98	1315	0	0	0	0	0	0	0	0	0	0	0	0	0	0	0	0	0	0	0	0	0	0	0	237830	119450	102700	805020	207140	197470	206820	113270	0	39641	43775	0	0	0
G0SHW6	CTHT_0073620	7	>nm|CTHT_0073620| Unknown annotation for CTHT_0073620 OS=Chaetomium Thermophilum	3	five_or_more	1	7	14.9	14.9	14.9	63.987	596	2.45e-98	0	0	0	0	0	0	0	0	0	0	0	0	0	3158.6	0	0	0	0	0	0	0	0	0	0	0	0	0	0	0	0	0	0	0	0	0	0
G0SHW4	CTHT_0073600	3	>nm|CTHT_0073600| Of gluconeogenesis protein OS=Chaetomium Thermophilum	3	five_or_more	1	3	12.3	12.3	12.3	41.892	373	1.12e-30	0	0	0	0	0	0	0	0	0	0	0	0	0	0	0	0	0	0	0	0	206220	0	206190	0	0	519010	251960	0	944760	0	803990	226250	0	307420	268600	0
G0SHV9	CTHT_0073550	44	>nm|CTHT_0073550| Protein involved in meiosis OS=Chaetomium Thermophilum	3	five_or_more	1	45	55	53.8	53.8	61.047	578	0	0	3435600	0	0	8104500	952780	2319100	15067000	13027000	9136800	13378000	24085000	11682000	7603800	14448000	16912000	6904200	5198700	3926000	2820200	4056200	3256700	1284300	494840	1664100	1472400	1215700	1841000	632250	382450	970540	242010	18358	148020	106170	0
G0SHU6	CTHT_0073420	3	>nm|CTHT_0073420| Required for cytoplasm to vacuole transport (Cvt) and pexophagy protein OS=Chaetomium Thermophilum	3	four	1	3	14.2	14.2	14.2	54.752	487	4.02e-10	0	0	0	0	0	0	0	0	0	326790	27245	798000	576090	36938	16805	933330	269280	0	423760	6171.7	0	0	0	0	0	0	0	0	0	0	0	0	0	0	0	0
G0SHT9	CTHT_0073340	5	>nm|CTHT_0073340| Serine/Threonine protein kinase OS=Chaetomium Thermophilum	3	less_than_three	1	5	4.9	4.9	4.9	116.92	1063	2.63e-10	0	0	0	0	0	0	0	0	0	0	14365	0	4283.6	12183	0	0	0	0	0	0	0	0	0	0	0	0	0	0	0	0	0	0	0	0	0	0
G0SHT4	CTHT_0073290	20	>nm|CTHT_0073290| Protein involved in protein polymerization OS=Chaetomium Thermophilum	3	five_or_more	1	21	42.7	42.7	42.7	50.435	454	0	43318	405620	0	0	3257300	0	0	2552800	337860	282880	3700000	2505900	247750	4949300	1621100	1050800	8155600	4209200	1360400	5010700	2198800	0	8858200	3089500	0	3121600	3053800	2813800	1862100	453280	0	4035200	2004500	3108700	145180	1759600
G0SHS3	CTHT_0073180	14	>nm|CTHT_0073180| Protein involved in post-chaperonin tubulin folding pathway OS=Chaetomium Thermophilum	3	four	1	14	27	27	27	66.324	592	7.61e-93	0	0	0	0	0	0	0	0	0	0	0	0	0	0	0	0	0	0	0	0	0	0	0	0	0	0	0	0	0	0	0	0	0	0	0	0
G0SHR8	CTHT_0073130	15	>nm|CTHT_0073130| Thioredoxin protein OS=Chaetomium Thermophilum	3	five_or_more	1	15	48.6	48.6	48.6	36.87	333	0	0	0	0	0	0	0	0	0	0	0	0	0	0	0	0	0	0	0	0	117280	0	0	131480	0	0	461020	0	0	619790	0	0	1626400	0	0	4452200	197960
G0SHR7	CTHT_0073120	31	>nm|CTHT_0073120| Produces ATP from ADP in the presence of a proton gradient across the membrane protein OS=Chaetomium Thermophilum	3	five_or_more	1	31	45.3	45.3	45.3	59.892	552	0	714150	352560	0	575010	3250200	0	153550	9276800	1291100	1048100	13753000	4441100	6168300	14778000	4368200	16553000	13518000	6247600	6269100	6340500	3618100	2000200	3233700	1958800	1368400	2555500	560070	1091700	1666500	430910	378900	1135800	174550	1200000	793650	44689
G0SHQ5	CTHT_0073000	87	>nm|CTHT_0073000| Pyruvate carboxylase OS=Chaetomium Thermophilum	3	five_or_more	1	87	58.8	58.8	58.8	131.37	1192	0	196140	441760	23366	175350	134140	0	543620	0	355800	0	0	310480	454640	0	380600	513470	0	0	536980	101680	118110	337010	46761	0	419050	0	472930	0	490690	962190	484600	49916	412960	910300	446120	530240
G0SHQ3	CTHT_0072980	6	>nm|CTHT_0072980| RNA splicing factor, transesterification mechanism OS=Chaetomium Thermophilum	3	five_or_more	1	6	37.4	37.4	37.4	21.403	211	1.23e-34	0	0	0	0	0	0	0	0	0	0	0	0	0	0	0	0	1028700	304760	362090	649710	995260	472690	1575100	2268400	878370	0	0	1404200	0	0	1332900	0	0	0	0	0
G0SHQ2	CTHT_0072970	8	>nm|CTHT_0072970| Ribosomal protein OS=Chaetomium Thermophilum	3	five_or_more	1	8	34.1	34.1	34.1	20.08	173	4.69e-67	0	0	0	0	267030	0	0	317130	0	0	1179900	0	0	1318500	664270	639730	3159600	1221400	745670	5519700	5182000	2001300	7121300	13529000	1793400	22630000	22958000	4083500	20985000	13677000	0	11883000	53108000	9010500	8838700	12868000
G0SHQ1	CTHT_0072960	63	>nm|CTHT_0072960| Clathrin heavy chain protein OS=Chaetomium Thermophilum	3	five_or_more	1	63	39.9	39.9	39.9	190.88	1682	0	0	63013	0	0	1357800	77220	0	2066900	2264400	28686	2594300	3958100	1002600	9094700	5794000	12761000	31125000	18358000	20269000	33751000	25873000	10109000	17665000	23254000	5057300	9358300	7758600	968720	2758800	1519400	151810	983130	1230000	154360	209370	382260
G0SHL4	CTHT_0070450	20	>nm|CTHT_0070450| Aspartyl aminopeptidase OS=Chaetomium Thermophilum	3	five_or_more	1	20	43.8	43.8	43.8	52.43	484	0	964750	0	663830	226300	47332	601300	146940	0	0	0	0	0	635060	0	0	836440	0	75068	890530	606130	0	771000	1169100	452430	1402600	1058600	0	333670	273750	420140	939150	0	0	803230	0	0
G0SHK7	CTHT_0070380	2	>nm|CTHT_0070380| Unknown annotation for CTHT_0070380 OS=Chaetomium Thermophilum	3	less_than_three	1	2	6.9	6.9	6.9	65.075	582	2e-07	0	0	0	0	0	0	0	0	0	0	0	0	0	0	0	0	0	0	0	0	0	0	0	0	0	0	0	0	0	0	0	0	0	0	0	0
G0SHJ6	CTHT_0070250	7	>nm|CTHT_0070250| 60S ribosomal protein OS=Chaetomium Thermophilum	3	five_or_more	1	7	36.1	36.1	36.1	15.927	147	1.93e-71	0	1167900	0	0	2601400	0	867760	5877300	1362000	5467700	8100300	3149700	2945500	10515000	6310400	10123000	17119000	11175000	20655000	26349000	25340000	41483000	59316000	62513000	42985000	92986000	112270000	111700000	109330000	140760000	77332000	85858000	113640000	92994000	81997000	99381000
G0SHJ3	CTHT_0070220	21	>nm|CTHT_0070220| Transcriptional repressor protein OS=Chaetomium Thermophilum	3	five_or_more	1	21	39.3	39.3	39.3	68.236	624	1.71e-194	0	3727000	0	0	2567000	36649	0	1641000	705810	185020	1705200	700320	81968	1036000	794160	168830	688320	424940	199460	1541900	368870	315600	1479100	371250	344940	1673900	506070	1068500	2579700	342010	1959800	2977700	1593200	3552500	3486400	1587200
G0SHJ0	CTHT_0070190	5	>nm|CTHT_0070190| 1-Acylglycerol-3-Phosphate protein OS=Chaetomium Thermophilum	3	five_or_more	1	5	19	19	19	33.72	305	9.1e-18	0	0	0	0	0	0	0	1033700	123600	0	934330	360700	0	1751000	384140	511050	387510	559870	0	744710	537560	0	612250	473780	0	919940	0	0	0	190180	0	0	0	0	315140	0
G0SHI0	CTHT_0070090	5	>nm|CTHT_0070090| 40S ribosomal protein S22 OS=Chaetomium Thermophilum	3	five_or_more	1	5	35.4	35.4	35.4	14.879	130	6.84e-48	0	0	0	0	0	0	0	0	0	0	833240	0	0	2918100	0	1921200	2872500	0	0	2306800	0	0	7951400	0	0	2238900	6313200	798860	0	5118600	0	341680	0	0	621730	7273500
G0SHH9	CTHT_0070080	10	>nm|CTHT_0070080| 40S ribosomal protein S12 OS=Chaetomium Thermophilum	3	five_or_more	1	10	60.4	60.4	60.4	15.94	144	2.87e-265	0	54182	0	0	198760	0	0	426430	0	0	854040	0	166380	831020	1194100	440910	3582900	425180	948040	4085300	5325500	1522100	18503000	7839400	2551700	11118000	13055000	3513900	11685000	3617200	3280000	6747700	13403000	2130500	6280600	2662300
G0SHG6	CTHT_0069950	28	>nm|CTHT_0069950| Asparaginyl-Trna synthetase OS=Chaetomium Thermophilum	3	four	1	28	50.8	50.8	50.8	66.817	587	0	0	0	0	0	0	0	0	0	0	0	0	0	0	0	0	0	0	0	0	0	0	0	0	0	0	0	0	0	0	0	0	0	0	0	0	0
G0SHG5	CTHT_0069940	6	>nm|CTHT_0069940| RNA recognition motif OS=Chaetomium Thermophilum	3	three	1	6	12.9	12.9	12.9	84.583	801	1.01e-73	0	0	0	0	0	0	0	0	0	0	24891	0	0	0	0	0	0	0	0	0	0	0	0	0	0	0	0	0	0	0	0	0	0	0	0	0
G0SHG0	CTHT_0069890	3	>nm|CTHT_0069890| Ribosomal protein OS=Chaetomium Thermophilum	3	five_or_more	1	3	17.4	17.4	17.4	34.587	316	1.1e-10	0	0	0	0	0	0	0	0	0	0	0	0	0	0	0	0	0	0	0	0	505770	0	1352400	1872400	666920	2468100	2229400	0	1182500	954850	581740	0	1769100	0	0	0
G0SHF6	CTHT_0069850	11	>nm|CTHT_0069850| Is characterized by its ability to cleave peptides with Arg, Phe, Tyr, Leu, and Glu adjacent to the leaving group at neutral or slightly basic pH OS=Chaetomium Thermophilum	3	five_or_more	1	11	46.1	46.1	46.1	29.514	269	9.66e-253	0	0	0	0	0	0	0	0	0	0	0	0	0	0	0	0	0	114280	0	0	101520	0	0	0	0	0	0	0	0	0	0	0	0	0	0	0
G0SHF3	CTHT_0069820	22	>nm|CTHT_0069820| Pyruvate dehydrogenase OS=Chaetomium Thermophilum	3	five_or_more	1	22	59.6	59.6	59.6	45.48	411	4.4e-229	0	0	0	0	208430	0	124420	9241900	2951800	10103000	32053000	16685000	14374000	30626000	13544000	38040000	37750000	25141000	16926000	16646000	10009000	7686800	12180000	3246000	2982800	5723500	1509200	2826900	2997000	343010	1051600	1966400	217260	606920	1656600	276650
G0SHE9	CTHT_0069780	7	>nm|CTHT_0069780| Pyrroline-5-Carboxylate reductase OS=Chaetomium Thermophilum	3	five_or_more	1	7	36.3	36.3	36.3	34.658	333	9.76e-193	0	0	0	0	0	0	0	0	0	0	0	0	0	0	0	0	0	0	0	0	0	0	0	0	0	0	0	0	0	0	0	0	0	0	0	0
G0SHD8	CTHT_0069670	3	>nm|CTHT_0069670| ATP- dependent chromatin remodeling protein OS=Chaetomium Thermophilum	3	less_than_three	1	3	1.9	1.9	1.9	259.06	2313	1.26e-25	0	0	0	0	0	0	0	0	0	0	0	0	0	40430	11790	0	0	0	28368	0	0	27047	0	0	0	0	0	0	0	0	0	0	0	0	0	0
G0SHC5	CTHT_0069540	2	>nm|CTHT_0069540| Unknown annotation for CTHT_0069540 OS=Chaetomium Thermophilum	3	five_or_more	1	2	8.6	8.6	8.6	38.645	360	3.69e-89	0	0	0	0	0	0	0	0	0	0	0	0	0	0	0	0	0	0	0	0	0	0	0	0	0	0	0	0	0	0	0	0	0	0	0	0
G0SHB1	CTHT_0069380	23	>nm|CTHT_0069380| Eukaryotic translation initiation factor 3 110 kda subunit OS=Chaetomium Thermophilum	3	five_or_more	1	23	25.5	25.5	25.5	123.15	1086	0	0	264010	0	0	419450	0	0	836830	0	0	2311700	35714	64353	3074200	50304	428350	5995100	97784	111130	4584300	148830	313970	3736700	206500	753450	3986000	238800	219640	2356100	171880	313750	943960	191910	2740000	534960	195580
G0SH90	CTHT_0069140	15	>nm|CTHT_0069140| Protein involved in ubiquitin-dependent protein catabolic process OS=Chaetomium Thermophilum	3	five_or_more	1	15	53.7	53.7	53.7	40.014	367	3.68e-272	0	0	0	0	0	0	0	0	0	0	0	0	0	0	85103	0	0	0	0	0	0	0	0	0	0	0	0	0	0	0	0	0	0	0	0	289960
G0SH76	CTHT_0069000	8	>nm|CTHT_0069000| Protein hob3 OS=Chaetomium Thermophilum	3	five_or_more	1	8	30.3	30.3	30.3	29.989	261	5.61e-70	0	184440	0	0	977150	0	0	2506200	154950	726900	1232400	377510	479810	5127400	609540	3337200	2687200	570700	1156500	1295600	681930	797110	2508200	549570	2135400	1772200	561960	1803100	1325900	347140	1604400	1640900	288960	570800	1291200	274290
G0SH61	CTHT_0068840	11	>nm|CTHT_0068840| 60S ribosomal protein L16 OS=Chaetomium Thermophilum	3	five_or_more	1	11	36.8	36.8	36.8	22.945	204	1.45e-26	0	73128	0	0	287750	0	0	549240	0	266340	707160	390710	487870	846140	552450	1465000	1589800	1578000	2643200	3062700	3797900	4975900	6743900	11790000	6643900	10761000	22250000	9100400	12738000	23751000	8225800	10114000	26152000	6014600	6381600	27877000
G0SH60	CTHT_0068820	25	>nm|CTHT_0068820| 26S protease regulatory subunit 4 homolog OS=Chaetomium Thermophilum	3	five_or_more	1	25	61.4	61.4	61.4	50.966	459	0	0	127470	0	0	747660	0	0	2529500	0	142210	3937300	227070	323800	4134500	211800	3012600	10551000	367450	2037800	9337600	481820	3211200	8282600	609860	2858000	12172000	670570	6905700	12205000	642750	3402800	9526200	1838700	5301200	23553000	3042300
G0SH32	CTHT_0068510	2	>nm|CTHT_0068510| Unknown annotation for CTHT_0068510 OS=Chaetomium Thermophilum	3	less_than_three	1	2	3.8	3.8	3.8	74.793	692	2.57e-68	0	0	0	0	0	0	0	0	0	0	0	0	0	0	0	0	0	0	0	0	0	0	0	0	0	0	0	0	0	0	0	0	0	0	0	0
G0SH24	CTHT_0068430	3	>nm|CTHT_0068430| Kinesin-Like protein OS=Chaetomium Thermophilum	3	less_than_three	1	3	3.4	3.4	3.4	108.54	974	7.57e-08	0	0	0	0	0	0	0	0	0	0	0	0	0	0	0	0	0	0	0	0	0	0	0	0	0	0	0	0	0	0	0	0	0	0	0	0
G0SH21	CTHT_0068390	6	>nm|CTHT_0068390| Atp-Dependent Clp protease proteolytic subunit OS=Chaetomium Thermophilum	3	five_or_more	1	6	29.6	29.6	29.6	17.621	159	3.05e-234	0	0	0	0	0	0	0	0	0	0	0	0	0	0	0	0	0	0	0	0	0	0	0	0	32700	0	0	83109	0	0	57242	51598	0	0	86808	0
G0SH15	CTHT_0068330	81	>nm|CTHT_0068330| Heat shock protein Hsp90 OS=Chaetomium Thermophilum	3	five_or_more	1	81	76.2	76.2	76.2	80.561	709	0	0	1261000	25092	137780	2482100	133230	498750	5176500	1324300	4494600	7910500	3906300	5248200	7134000	4152700	13434000	10094000	6168700	6123900	7823600	7127900	4784300	7224000	6721800	3908700	6646800	5565500	6442500	4697300	3679400	3537300	3284800	4274700	4344500	2763000	2561800
G0SH12	CTHT_0068300	2	>nm|CTHT_0068300| Unknown annotation for CTHT_0068300 OS=Chaetomium Thermophilum	3	five_or_more	1	2	12.7	12.7	12.7	27.035	252	1e-05	0	0	0	0	0	0	0	0	0	0	0	0	0	73954	0	0	217730	0	0	1019200	237510	687270	1033900	469340	1220800	3281900	0	2683700	3213600	841390	1920100	2068700	1219600	1286100	578840	0
G0SH10	CTHT_0068280	4	>nm|CTHT_0068280| Transcription initiation factor TFIID subunit OS=Chaetomium Thermophilum	3	three	1	4	8	8	8	83.677	767	9.26e-18	0	0	245760	0	0	0	0	83833	687610	0	75186	946500	0	0	0	0	134360	484800	0	140950	0	75636	216530	0	0	0	0	0	166580	0	207960	0	0	0	0	0
G0SGZ5	CTHT_0068110	7	>nm|CTHT_0068110| Protein involved in nucleocytoplasmic transport OS=Chaetomium Thermophilum	3	five_or_more	1	7	9.5	9.5	9.5	105.24	938	1.23e-236	0	0	0	0	0	0	3918.4	0	5226	10545	0	7196.1	11398	0	13534	0	50477	16760	0	0	18014	0	0	17106	0	0	14656	0	0	6325.7	0	0	11496	0	0	9559.9
G0SGY1	CTHT_0067970	12	>nm|CTHT_0067970| 60S ribosomal protein l17 OS=Chaetomium Thermophilum	3	five_or_more	1	12	59.4	59.4	59.4	21.034	187	1.32e-131	0	289840	0	0	729590	451900	242050	1849400	1251200	1007500	6288900	3268800	1415500	5333300	3138700	9457500	10392000	6814100	8034100	17349000	18149000	15684000	38886000	55456000	26101000	59927000	113230000	57861000	80980000	86455000	61334000	75533000	218310000	69122000	86684000	129130000
G0SGX1	CTHT_0067870	3	>nm|CTHT_0067870| 40S ribosomal protein S9, mitochondrial OS=Chaetomium Thermophilum	3	five_or_more	1	3	10.3	10.3	10.3	35.598	319	7.16e-51	0	0	0	0	0	0	0	0	0	0	0	0	0	0	0	0	0	0	0	0	0	0	0	0	61287	673110	0	878300	1131800	174840	1024000	374580	494000	2216900	2475200	1142800
G0SGX0	CTHT_0067860	28	>nm|CTHT_0067860| Elongation factor 1-gamma OS=Chaetomium Thermophilum	3	five_or_more	1	28	54.5	54.5	54.5	46.883	413	0	0	0	0	0	51797	0	0	780010	211960	0	857830	605970	0	957230	601820	573910	2160000	654060	292360	708290	884850	195720	1101300	892750	181090	2282900	569650	0	434630	213760	149690	1932800	425770	137090	1702700	405910
G0SGW8	CTHT_0067840	8	>nm|CTHT_0067840| Calmodulin protein OS=Chaetomium Thermophilum	3	five_or_more	1	8	50.3	50.3	50.3	16.997	149	1.82e-115	0	0	0	0	0	0	168760	4469200	0	905310	5442900	0	1131900	5650600	0	3956600	7156300	280890	1737200	5547400	1960100	1708200	2726200	1681100	1301900	8280300	1361600	2951600	8710900	0	2239700	3191300	2240700	6007800	8893000	1790700
G0SGW5	CTHT_0067810	15	>nm|CTHT_0067810| Clathrin light chain protein OS=Chaetomium Thermophilum	3	five_or_more	1	15	41.7	41.7	41.7	26.421	242	1.42e-125	0	0	0	0	695610	328400	0	1700900	2934100	0	631230	7565000	482360	5193100	11798000	13310000	41200000	37696000	13864000	42200000	56131000	11670000	15435000	45164000	5508800	16922000	16853000	6317200	3841400	4206600	0	0	2731700	0	0	0
G0SGW4	CTHT_0067800	6	>nm|CTHT_0067800| Protein involved in termination of RNA polymerase II transcription, poly(A)-coupled OS=Chaetomium Thermophilum	3	five_or_more	1	6	17.6	17.6	17.6	45.71	425	4.82e-43	0	0	0	0	0	0	0	0	274800	0	0	0	0	0	0	0	0	383520	218360	345540	1083900	463120	659490	2448500	906870	0	3250500	1363400	2189400	3102200	1653400	967780	187740	2335900	835990	149510
G0SGW2	CTHT_0067780	6	>nm|CTHT_0067780| Aspartokinase OS=Chaetomium Thermophilum	3	five_or_more	1	6	12.3	12.3	12.3	56.25	512	5.82e-107	0	0	0	0	0	0	0	0	0	0	0	0	0	0	0	0	0	0	0	50966	0	22640	75022	177370	298330	91335	267140	131010	0	195900	662220	0	0	712690	0	197150
G0SGV4	CTHT_0067700	9	>nm|CTHT_0067700| Protein involved in ubiquinone biosynthetic process OS=Chaetomium Thermophilum	3	five_or_more	1	9	17.2	17.2	17.2	90.96	827	3.09e-147	0	0	0	0	37315	0	0	198030	0	71416	230930	107180	121530	328250	43978	228530	311100	0	198800	198120	91259	189260	24539	23701	235730	22349	0	150930	36296	0	27615	61213	0	17686	21007	0
G0SGV0	CTHT_0067660	25	>nm|CTHT_0067660| COPII coat protein OS=Chaetomium Thermophilum	3	five_or_more	1	25	15.3	15.3	15.3	245.26	2320	5.19e-210	0	0	0	0	0	0	0	186030	0	0	517640	10949	10638	1111100	84065	169460	1710400	124870	218710	1236300	342150	274540	484280	194400	225320	280980	33716	257270	197710	0	171710	96403	5361.2	185340	74802	26099
G0SGT6	CTHT_0067510	5	>nm|CTHT_0067510| 60S ribosomal protein L28 OS=Chaetomium Thermophilum	3	five_or_more	1	5	22.6	22.6	22.6	18.808	164	1.96e-49	0	34656	0	0	176910	0	0	177360	91567	397040	311460	259220	335190	375010	292330	907680	630640	898460	846220	1142100	2303100	828180	3177600	8441800	2425500	11815000	10924000	11045000	13000000	10856000	7225900	8267900	36446000	9361200	10015000	18056000
G0SGT5	CTHT_0067500	15	>nm|CTHT_0067500| Calcium-Dependent, calmodulin-stimulated protein phosphatase. This subunit may have a role in the calmodulin activation of calcineurin OS=Chaetomium Thermophilum	3	five_or_more	1	15	31.7	31.7	31.7	64.706	562	9.02e-75	0	0	0	0	0	0	0	0	0	0	0	0	0	22907	10763	0	0	0	0	0	22232	0	0	37102	0	0	0	0	27755	0	0	0	0	0	19523	24999
G0SGT3	CTHT_0067480	14	>nm|CTHT_0067480| Trimethyllysine dioxygenase OS=Chaetomium Thermophilum	3	five_or_more	1	14	31	31	31	55.444	480	5.45e-131	0	34480	0	0	527810	0	0	57732	0	0	692090	0	0	731990	0	1817900	1618900	14477	1346200	1125000	701330	84977	1353100	2717500	245580	1784500	3171000	338960	2304700	932690	69342	82521	2611500	0	262200	720670
G0SGT0	CTHT_0067440	4	>nm|CTHT_0067440| Protein involved in mitotic cell cycle spindle assembly checkpoint OS=Chaetomium Thermophilum	3	five_or_more	1	4	13.4	13.4	13.4	37.791	357	2.04e-11	0	0	0	0	0	0	0	0	0	0	0	0	0	0	0	0	316930	0	0	259090	0	0	0	0	0	0	0	0	0	0	0	0	0	0	300920	0
G0SGS2	CTHT_0067360	53	>nm|CTHT_0067360| Unknown annotation for CTHT_0067360 OS=Chaetomium Thermophilum	3	five_or_more	1	53	70.1	70.1	70.1	56.928	519	0	0	196730	0	0	101980	0	644290	112230	92062	0	462030	115540	61874	510840	187330	39096	93072	100540	204080	101710	51532	109020	56560	0	70390	48189	0	0	101230	0	38203	0	0	0	188880	0
G0SGQ7	CTHT_0067210	13	>nm|CTHT_0067210| Atp-Dependent RNA helicase OS=Chaetomium Thermophilum	3	five_or_more	1	13	34	34	34	45.027	397	1.06e-109	0	1050300	0	0	3941700	80734	0	3859800	749820	202080	5855900	2355900	1014300	6662100	2548300	1368400	9149700	3329300	890570	6052300	3112200	725250	2985200	1797400	611150	5149200	1320700	676040	2600300	762200	306910	1098600	455340	363610	1416700	192070
G0SGQ5	CTHT_0067190	4	>nm|CTHT_0067190| Mitochondrial protein import protein mas5 OS=Chaetomium Thermophilum	3	four	1	4	12	12	12	45.78	415	9.34e-13	0	0	0	0	0	0	0	0	0	0	228250	0	0	190390	0	173800	302940	156030	0	0	417290	0	0	0	0	0	0	0	0	0	0	0	0	0	0	457190
G0SGP6	CTHT_0067100	26	>nm|CTHT_0067100| Alpha-Mannosidase OS=Chaetomium Thermophilum	3	five_or_more	1	26	28	28	28	123.12	1079	0	0	0	0	0	0	0	0	0	0	0	0	0	25240	0	0	0	0	0	0	0	0	0	0	0	0	0	0	0	0	0	0	0	0	0	0	0
G0SGP3	CTHT_0067070	14	>nm|CTHT_0067070| Ribosomal protein P0 OS=Chaetomium Thermophilum	3	five_or_more	1	14	38.1	38.1	38.1	33.816	312	4.83e-231	0	556520	0	0	1164600	178700	507020	2455900	787210	1822700	6313700	1937300	2293300	6880000	3306100	6544500	9659100	5677400	16792000	21708000	20209000	7374400	48595000	33187000	13427000	89157000	63815000	41006000	111100000	63187000	66262000	79203000	75159000	33632000	73151000	55225000
G0SGM5	CTHT_0066870	7	>nm|CTHT_0066870| 37S ribosomal protein OS=Chaetomium Thermophilum	3	five_or_more	1	7	31.5	31.5	31.5	34.364	308	8.31e-66	0	0	0	0	68275	0	0	0	0	0	0	0	0	0	0	0	0	0	0	0	0	0	0	0	0	0	0	0	304420	0	112320	0	2071800	0	5992700	14096000
G0SGL2	CTHT_0066730	10	>nm|CTHT_0066730| Glutamine-Dependent NAD(+) synthetase OS=Chaetomium Thermophilum	3	five_or_more	1	10	17.4	17.4	17.4	75.355	665	4.13e-171	0	0	0	198550	0	0	0	0	0	0	0	0	0	0	0	98353	36365	0	29467	0	0	0	0	0	0	24299	0	0	0	0	0	0	0	0	0	0
G0SGJ1	CTHT_0066510	4	>nm|CTHT_0066510| Imidazoleglycerol-Phosphate dehydratase OS=Chaetomium Thermophilum	3	five_or_more	1	4	21.7	21.7	21.7	24.683	230	1.58e-182	0	0	0	0	0	0	0	0	0	0	0	0	0	0	0	0	0	0	0	0	0	0	0	0	0	0	0	0	0	0	0	0	0	0	11078	0
G0SGI4	CTHT_0066440	12	>nm|CTHT_0066440| Mitochondrial translation system protein OS=Chaetomium Thermophilum	3	five_or_more	1	12	12.7	12.7	12.7	159.37	1415	6.6e-46	0	0	0	0	0	0	0	0	0	58259	274390	0	103150	0	0	155440	0	0	42081	0	0	129000	194810	91309	82873	368290	0	0	102980	0	140120	75148	40456	0	168000	0
G0SGH8	CTHT_0066380	7	>nm|CTHT_0066380| 60S ribosomal protein L12 OS=Chaetomium Thermophilum	3	five_or_more	1	7	49.7	49.7	49.7	17.772	165	0	0	1689700	0	0	2587000	0	472110	4889100	535140	1768500	6922100	1554700	1382700	7912800	2854600	5779000	13285000	5332000	10097000	26494000	17820000	11146000	10530000	33611000	16129000	107790000	84826000	24322000	50989000	72953000	20476000	36126000	110180000	18382000	118560000	95631000
G0SGH7	CTHT_0066370	21	>nm|CTHT_0066370| Component of the coat protein complex II (COPII) which promotes the formation of transport vesicles from the endoplasmic reticulum . The coat has two main functions, the physical deformation of the endoplasmic reticulum membrane into vesi	3	five_or_more	1	21	34.3	34.3	34.3	86.131	773	0	0	0	0	0	0	0	0	130260	0	0	278260	0	0	206330	0	0	111420	0	0	126370	0	0	0	0	0	0	0	0	0	0	0	0	0	0	0	0
G0SGH3	CTHT_0066330	4	>nm|CTHT_0066330| Cohesin complex protein OS=Chaetomium Thermophilum	3	three	1	4	4.9	4.9	4.9	145.77	1264	2.18e-294	0	0	0	0	0	0	0	0	0	0	0	0	0	0	0	0	0	0	0	0	0	0	0	0	0	0	0	0	0	0	0	0	0	0	0	0
G0SGH0	CTHT_0066300	7	>nm|CTHT_0066300| Ribose-Phosphate pyrophosphokinase OS=Chaetomium Thermophilum	3	five_or_more	1	9	26.1	22.9	22.9	42.365	398	3.66e-53	0	0	0	0	0	0	0	0	347320	0	1321600	1679700	0	2164200	2924400	0	450430	4756700	978190	3546500	5300300	765310	2194400	4208800	0	897780	239070	0	503710	0	0	0	0	0	11331	0
G0SGD2	CTHT_0065900	2	>nm|CTHT_0065900| Component of the Mediator complex, a coactivator involved in the regulated transcription of nearly all RNA polymerase II-dependent genes. Mediator functions as a bridge to convey information from gene-specific regulatory proteins to the b	3	five_or_more	1	2	4.9	4.9	4.9	118.68	1099	4.01e-48	0	2981.8	0	0	7053	0	0	13801	0	0	34563	0	7189.8	27485	0	19351	59931	19475	60470	90660	38877	103960	229240	0	136530	179790	86094	262690	126700	69716	281080	58607	108960	91478	47066	56724
G0SG97	CTHT_0065550	4	>nm|CTHT_0065550| Ubiquitin thiolesterase OS=Chaetomium Thermophilum	3	five_or_more	1	4	7.7	7.7	7.7	63.559	557	2.28e-90	0	0	0	0	0	0	0	0	0	0	0	0	0	0	0	0	0	0	0	0	0	0	0	0	0	0	0	0	0	0	0	0	0	0	0	0
G0SG89	CTHT_0065470	3	>nm|CTHT_0065470| 60S ribosomal protein L38 OS=Chaetomium Thermophilum	3	five_or_more	1	3	23.4	23.4	23.4	10.878	94	6.15e-06	0	0	0	0	0	0	0	0	0	0	0	0	0	0	0	0	0	0	0	0	0	0	0	509500	0	2079800	2449200	1681800	2395600	3148400	1434900	2305600	6689900	1181900	1566300	4560800
G0SG85	CTHT_0065420	7	>nm|CTHT_0065420| Unknown annotation for CTHT_0065420 OS=Chaetomium Thermophilum	3	five_or_more	1	7	10.8	10.8	10.8	108.07	1027	5.29e-165	1774700	619430	0	1188000	366180	0	2135200	0	0	1926700	0	0	810740	0	0	1060800	0	3551	0	0	2769.5	0	0	0	0	0	0	0	0	0	0	0	0	0	0	0
G0SG74	CTHT_0065300	13	>nm|CTHT_0065300| Aminopeptidase OS=Chaetomium Thermophilum	3	four	1	13	36.4	36.4	36.4	56.334	519	5.81e-191	1310200	0	0	1498300	0	459140	743550	0	0	0	0	0	0	30432	0	0	0	0	0	0	0	0	0	0	0	0	0	0	0	0	0	0	0	0	0	0
G0SG70	CTHT_0065260	4	>nm|CTHT_0065260| Small nuclear ribonucleoprotein SmD3 OS=Chaetomium Thermophilum	3	five_or_more	1	4	43.9	43.9	43.9	12.686	114	2.11e-55	0	0	0	0	0	0	0	0	0	0	0	0	0	0	0	0	0	0	0	0	0	655520	0	0	1090200	0	500040	1386400	0	0	726640	0	0	1008300	0	0
G0SG52	CTHT_0065060	7	>nm|CTHT_0065060| Is characterized by its ability to cleave peptides with Arg, Phe, Tyr, Leu, and Glu adjacent to the leaving group at neutral or slightly basic pH OS=Chaetomium Thermophilum	3	five_or_more	1	7	26.6	26.6	26.6	28.443	256	5.25e-64	0	0	0	0	0	0	0	0	0	0	0	0	0	0	0	0	0	0	0	0	0	0	0	0	0	0	0	0	0	0	0	0	340450	0	0	289710
G0SG44	CTHT_0064980	14	>nm|CTHT_0064980| Catalytic subunit of tRNA (adenine-N-)- methyltransferase, which catalyzes the formation of N- methyladenine at position 58 in initiator methionyl OS=Chaetomium Thermophilum	3	five_or_more	1	14	28	28	28	59.516	535	3.83e-211	0	0	0	0	0	0	0	0	0	0	0	0	6292800	0	0	0	0	0	0	0	0	0	0	0	0	0	0	0	0	0	0	0	0	0	0	0
G0SG42	CTHT_0064960	18	>nm|CTHT_0064960| Alpha glucosidase OS=Chaetomium Thermophilum	3	five_or_more	1	18	20.1	20.1	20.1	111.04	977	3.77e-85	0	229060	0	0	1056600	0	0	1905300	480320	580290	1985100	1134300	866860	2342000	859510	2171700	2863700	1080300	1216500	2374500	606770	1038700	2018800	857330	479490	510170	337610	111740	719710	124970	115050	523830	385230	0	713660	179060
G0SG38	CTHT_0064920	2	>nm|CTHT_0064920| The mitochondrial intermembrane space (IMS) protein OS=Chaetomium Thermophilum	3	five_or_more	1	2	5	5	5	57.698	539	1.11e-06	0	0	0	0	0	0	0	0	0	0	0	123280	0	540850	174180	609570	0	186650	0	0	217590	0	0	191820	0	0	170440	0	0	92691	0	0	0	0	0	58290
G0SG34	CTHT_0064880	18	>nm|CTHT_0064880| Protein involved in ER to Golgi vesicle-mediated transport OS=Chaetomium Thermophilum	3	five_or_more	1	18	19.9	19.9	19.9	156.42	1505	0	0	0	0	0	0	0	0	0	0	0	0	0	0	658960	0	0	123060	0	0	0	0	0	0	0	0	0	0	0	0	0	0	0	0	0	2029.9	0
G0SFY0	CTHT_0072540	13	>nm|CTHT_0072540| Unknown annotation for CTHT_0072540 OS=Chaetomium Thermophilum	3	five_or_more	1	13	39.2	39.2	39.2	51.788	480	1.06e-281	0	0	0	0	0	0	0	0	0	0	0	0	0	896460	99156	0	4615300	3119300	1688000	5513300	7495700	3918800	9140900	11513000	3476100	4132400	11364000	1801200	2430200	2883600	848430	750290	1125600	0	467690	297710
G0SFV0	CTHT_0072220	6	>nm|CTHT_0072220| Unknown annotation for CTHT_0072220 OS=Chaetomium Thermophilum	3	five_or_more	1	6	15.9	15.9	15.9	39.818	353	2.54e-26	0	366840	0	0	1754500	0	0	5181700	1006800	805810	6027600	945630	2738500	4397800	2785700	1594100	5240900	1137600	2015200	2879800	986460	1222700	1005500	525130	455920	0	0	1012300	0	0	0	0	0	0	0	0
G0SFS7	CTHT_0071970	7	>nm|CTHT_0071970| Unknown annotation for CTHT_0071970 OS=Chaetomium Thermophilum	3	five_or_more	1	7	21.4	21.4	21.4	41.475	373	1.3e-39	0	0	0	0	0	0	0	0	0	0	0	0	0	0	0	0	149000	0	0	218860	0	0	1002600	285870	0	2793600	717520	1369100	2690400	359620	1589800	2975900	652270	635620	3344500	0
G0SFP0	CTHT_0071550	31	>nm|CTHT_0071550| Component of the eIF4F complex, which interacts with the mRNA cap structure and serves as an initial point of assembly for the translation apparatus. Stimulates translation by interaction with polyadenylate-binding protein PAB1, bringing	3	five_or_more	2	31	22.6	22.6	22.6	170.96	1608	0	0	63628	0	0	104000	0	0	476320	0	0	1043800	0	0	2389100	0	0	4152200	0	0	3152200	16625	0	3533400	0	0	2152500	0	0	1764100	0	0	1370700	24753	0	1776400	23882
G0SFN9	CTHT_0071530	9	>nm|CTHT_0071530| Unknown annotation for CTHT_0071530 OS=Chaetomium Thermophilum	3	four	1	9	10.1	10.1	10.1	160.84	1416	7.8e-27	0	0	0	0	0	0	0	0	0	0	0	0	0	0	0	0	0	0	0	0	45711	27312	43562	51382	61008	135010	48512	82951	0	0	0	0	0	0	0	0
G0SFN1	CTHT_0071450	16	>nm|CTHT_0071450| Cyclopropane-Fatty-Acyl-Phospholipid synthase OS=Chaetomium Thermophilum	3	five_or_more	1	16	31.5	31.5	31.5	59.786	527	1.53e-111	0	129160	0	0	1085200	0	56636	1397300	810870	2752800	3638700	3869800	1915500	2828100	3639800	8317200	3121300	3628200	2132800	2096800	3505800	1654700	837270	929660	1021200	469670	1027600	829060	341590	0	89196	212060	124950	0	143670	0
G0SFN0	CTHT_0071430	6	>nm|CTHT_0071430| Ribosomal protein l34 OS=Chaetomium Thermophilum	3	five_or_more	1	6	31.9	31.9	31.9	13.461	119	4.25e-58	0	0	0	0	628670	0	0	1195300	317470	990440	1913500	962800	910290	2116800	1369500	4360800	5797700	1984900	5238300	13897000	10338000	11254000	29220000	31523000	31195000	73072000	83691000	75274000	63739000	81690000	36287000	56538000	28075000	55241000	61126000	42561000
G0SFM7	CTHT_0071400	7	>nm|CTHT_0071400| Unknown annotation for CTHT_0071400 OS=Chaetomium Thermophilum	3	five_or_more	1	7	20.7	20.7	20.7	57.005	503	3.88e-30	0	0	0	0	0	0	0	0	0	46501	0	0	32594	0	0	0	0	0	0	0	0	0	0	0	0	0	0	0	0	0	0	0	0	0	0	0
G0SFM3	CTHT_0071360	6	>nm|CTHT_0071360| Hmp-Phosphate kinase (HMP-P kinase) OS=Chaetomium Thermophilum	3	four	1	6	3.6	3.6	3.6	205.68	1857	6.74e-70	0	0	0	0	0	0	0	0	0	0	0	0	0	0	0	0	0	0	0	0	0	0	0	0	0	0	0	0	0	0	0	0	0	0	0	0
G0SFL3	CTHT_0071250	12	>nm|CTHT_0071250| Pre-Mrna splicing factor OS=Chaetomium Thermophilum	3	five_or_more	1	12	6.1	6.1	6.1	268.16	2309	7.14e-102	0	0	0	0	0	0	0	0	0	0	0	0	0	0	0	0	0	14423	0	33750	117020	0	68208	189960	0	0	139820	0	0	23460	0	23321	0	0	20945	0
G0SFL1	CTHT_0071230	13	>nm|CTHT_0071230| 40S ribosomal protein S14 OS=Chaetomium Thermophilum	3	five_or_more	1	13	79.3	79.3	79.3	16.043	150	1.87e-264	219140	660070	0	356260	2610200	155650	359950	3374400	127440	2313700	5641200	838700	2407800	7112000	1052800	7713100	13960000	2681200	7025700	20310000	9854800	10350000	34464000	34854000	16940000	61588000	56716000	36989000	48365000	45105000	23783000	44689000	99443000	16037000	15390000	46448000
G0SFL0	CTHT_0071220	10	>nm|CTHT_0071220| 60S ribosomal protein l7 OS=Chaetomium Thermophilum	3	five_or_more	1	10	48.6	48.6	48.6	28.767	249	1.19e-138	0	0	0	0	0	0	0	0	0	0	0	168700	0	0	182270	0	0	537170	471160	1526900	2064900	1597300	3060800	12684000	1338700	8127200	34997000	6032200	3033000	19299000	4768900	11376000	85495000	11548000	6327500	18621000
G0SFK8	CTHT_0071200	10	>nm|CTHT_0071200| 40S ribosomal protein S19 OS=Chaetomium Thermophilum	3	five_or_more	1	10	68	68	68	17.12	153	3.65e-44	0	0	0	0	0	0	0	0	0	0	0	0	573070	0	0	0	0	0	0	702620	0	0	1670700	589950	995660	3739900	3311200	725280	3444000	662530	612970	383130	8287000	1983400	4958000	6594100
G0SFK3	CTHT_0071140	3	>nm|CTHT_0071140| Polyadenylated RNA protein OS=Chaetomium Thermophilum	3	five_or_more	1	3	8.9	8.9	8.9	53.055	485	2.63e-68	0	0	0	0	0	0	0	0	0	0	0	0	0	0	0	0	0	0	0	0	0	0	144330	190290	0	0	0	0	493090	285080	0	549710	690610	0	836980	788500
G0SFJ6	CTHT_0071070	3	>nm|CTHT_0071070| Unknown annotation for CTHT_0071070 OS=Chaetomium Thermophilum	3	less_than_three	1	3	20.1	20.1	20.1	21.891	204	1.72e-11	0	0	0	0	0	0	0	0	0	0	0	0	0	0	0	0	0	0	0	0	0	0	53222	0	0	0	0	0	0	0	0	0	0	0	0	0
G0SFJ5	CTHT_0071060	4	>nm|CTHT_0071060| Provides the precursors necessary for DNA synthesis. Catalyzes the biosynthesis of deoxyribonucleotides from the corresponding ribonucleotides OS=Chaetomium Thermophilum	3	five_or_more	1	4	12.1	12.1	12.1	47.936	420	4.91e-46	0	0	0	0	0	0	0	0	0	0	0	0	0	0	0	0	0	0	0	0	0	0	0	0	0	0	0	0	0	0	0	0	0	0	0	0
G0SFI7	CTHT_0070970	19	>nm|CTHT_0070970| Protein involved in negative regulation of Arp2/3 complex-mediated actin nucleation OS=Chaetomium Thermophilum	3	five_or_more	1	19	31.5	31.5	31.5	71.315	653	0	0	0	0	0	0	0	161790	0	0	0	0	0	0	0	0	0	0	15069	0	175340	50948	0	0	102090	0	0	60879	0	0	0	0	0	30303	32136	0	0
G0SFI1	CTHT_0070910	4	>nm|CTHT_0070910| Gtpase-Activating protein OS=Chaetomium Thermophilum	3	three	1	4	8.5	8.5	8.5	94.994	896	4.83e-10	0	0	0	0	0	0	0	0	0	0	0	0	0	0	0	0	0	0	0	0	0	0	0	0	0	0	0	0	0	0	0	0	0	0	0	0
G0SFH6	CTHT_0070860	42	>nm|CTHT_0070860| Anthranilate synthase component 2 OS=Chaetomium Thermophilum	3	five_or_more	1	42	57.7	57.7	57.7	83.917	775	0	0	0	0	0	110580	0	0	0	0	0	0	0	0	0	0	0	0	1059300	0	0	0	0	0	0	0	0	0	0	0	0	0	0	0	0	0	0
G0SFG3	CTHT_0070710	17	>nm|CTHT_0070710| Pseudouridine synthase OS=Chaetomium Thermophilum	3	four	1	17	19.6	19.6	19.6	114.38	1023	2.47e-85	0	0	0	0	0	0	0	0	0	0	0	0	0	636900	0	0	0	0	0	0	0	0	0	0	0	0	0	0	0	0	0	0	0	0	0	0
G0SFF8	CTHT_0061890	3	>nm|CTHT_0061890| Unknown annotation for CTHT_0061890 OS=Chaetomium Thermophilum	3	less_than_three	1	3	8.3	8.3	8.3	33.627	303	2.4e-16	0	0	0	0	0	0	0	0	0	0	0	0	0	0	0	0	0	0	0	754110	0	0	0	0	0	0	0	0	0	0	0	0	0	0	0	0
G0SFF1	CTHT_0061820	13	>nm|CTHT_0061820| Protein involved in cellular protein catabolic process OS=Chaetomium Thermophilum	3	five_or_more	1	13	25.8	25.8	25.8	87.644	797	7.35e-128	0	0	0	0	0	0	0	0	0	0	0	0	0	98355	0	0	179890	170430	116670	340460	298830	189880	535290	543010	373470	1444600	920450	582660	2201200	360830	1766800	1198600	716410	960360	527500	132860
G0SFF0	CTHT_0061810	28	>nm|CTHT_0061810| Sorting protein OS=Chaetomium Thermophilum	3	five_or_more	1	31	48.9	48.9	46.7	77.84	698	0	83876	16470000	582080	2266300	16608000	4273800	5932900	9953300	21167000	15784000	10645000	25555000	8181900	4715500	8522400	13453000	3206700	7209200	4175800	1810800	3634800	2785900	2170000	3027100	1285300	2315500	3414700	4099000	1951600	1814500	2822200	2544600	1888400	1902500	1198400	2712700
G0SFE5	CTHT_0061760	32	>nm|CTHT_0061760| Tryptophanyl-Trna synthetase OS=Chaetomium Thermophilum	3	four	1	32	48.2	48.2	48.2	54.944	492	0	0	0	0	0	0	0	0	0	0	0	0	0	0	0	0	0	0	0	0	0	0	0	0	0	0	0	0	0	0	0	0	0	0	0	0	0
G0SFC9	CTHT_0061600	6	>nm|CTHT_0061600| Unknown annotation for CTHT_0061600 OS=Chaetomium Thermophilum	3	five_or_more	1	6	21.6	21.6	21.6	27.724	241	2.11e-17	0	0	0	0	0	0	0	0	0	0	0	0	0	0	0	0	0	0	0	0	0	0	0	0	0	0	0	0	0	324720	913960	3482400	3717600	3917100	5592300	6162600
G0SFC3	CTHT_0061540	16	>nm|CTHT_0061540| 60S ribosomal protein L4 OS=Chaetomium Thermophilum	3	five_or_more	1	16	54	54	54	39.366	365	0	0	541420	0	0	1800700	0	302890	3946800	941970	3798100	5900300	3139600	3904200	8369500	4464800	11669000	9269300	8240400	16023000	22038000	27461000	25328000	39224000	69556000	29779000	91673000	115520000	89393000	104210000	126180000	58039000	82089000	201720000	70164000	50587000	132860000
G0SFB6	CTHT_0061470	3	>nm|CTHT_0061470| DNA polymerase delta small subunit OS=Chaetomium Thermophilum	3	less_than_three	1	3	6.8	6.8	6.8	58.792	526	9.22e-22	0	0	0	0	0	0	0	0	0	0	0	0	0	0	0	0	0	0	0	0	0	0	0	0	0	0	0	0	0	0	0	0	0	0	0	0
G0SFB3	CTHT_0061440	4	>nm|CTHT_0061440| Dna-Dependent RNA polymerase catalyzes the transcription of DNA into RNA using the four ribonucleoside triphosphates as substrates. Component of RNA polymerase II which synthesizes mRNA precursors and many functional non-coding RNAs. Pol	3	five_or_more	1	4	41.8	41.8	41.8	15.741	146	2.13e-11	0	0	0	0	0	0	0	0	0	0	0	0	0	0	0	0	0	0	0	0	392930	0	897130	1009100	0	2442900	0	0	2511700	1545100	0	0	732550	0	257700	0
G0SFA5	CTHT_0061360	12	>nm|CTHT_0061360| 3-Hydroxyisobutyryl-Coa hydrolase OS=Chaetomium Thermophilum	3	five_or_more	1	12	25.8	25.8	25.8	57.531	515	1.15e-101	0	0	0	0	0	0	0	0	0	0	0	0	0	0	0	0	0	0	0	0	0	0	0	0	0	133710	71800	0	349760	145630	2519300	3542400	1182300	4955400	6599000	1472500
G0SF96	CTHT_0061270	5	>nm|CTHT_0061270| Unknown annotation for CTHT_0061270 OS=Chaetomium Thermophilum	3	five_or_more	1	5	47.4	47.4	47.4	12.579	114	2.51e-172	0	0	0	0	1240400	0	0	5318000	0	0	3986500	478650	559810	4989200	818040	773150	7120700	1950800	645850	4113900	686280	545390	1862200	950350	487960	1750900	0	0	1265800	655300	365600	475830	0	0	582250	435710
G0SF92	CTHT_0061230	29	>nm|CTHT_0061230| GTP binding protein OS=Chaetomium Thermophilum	3	five_or_more	1	30	63.4	61	61	44.568	385	0	0	5287500	287860	0	11677000	350210	0	133350000	347620	515150	173300000	1104000	60786000	164750000	20049000	309130000	142550000	90854000	148580000	72920000	109080000	73521000	41828000	95385000	62727000	27828000	57861000	58645000	18576000	27878000	39733000	14841000	43741000	49719000	12887000	21600000
G0SF90	CTHT_0061210	41	>nm|CTHT_0061210| Ubiquitin carboxyl-terminal hydrolase OS=Chaetomium Thermophilum	3	five_or_more	1	41	33.7	33.7	33.7	138	1195	0	0	0	0	0	0	0	0	0	0	0	0	0	0	0	0	0	0	0	0	0	0	0	0	0	8113.7	36003	0	29229	105750	0	27641	61294	0	0	0	0
G0SF87	CTHT_0061180	6	>nm|CTHT_0061180| Involved in pre-mRNA protein OS=Chaetomium Thermophilum	3	four	1	6	13.8	13.8	13.8	64.925	578	5.49e-25	0	0	0	0	0	0	0	0	0	0	0	0	0	0	0	0	63280	0	0	144680	126940	0	0	270400	54563	0	114140	0	0	0	0	0	0	0	0	0
G0SF74	CTHT_0061050	17	>nm|CTHT_0061050| Pab1-Binding protein OS=Chaetomium Thermophilum	3	five_or_more	1	17	55	55	55	51.058	484	1.5e-270	0	0	0	0	0	0	0	101840	0	4704.4	219770	0	0	170380	176640	11657	190570	8744	11650	197930	184130	16784	16667	0	6171.6	265890	0	0	191410	0	0	100330	0	0	5949	0
G0SF55	CTHT_0060860	3	>nm|CTHT_0060860| Transcription elongation factor OS=Chaetomium Thermophilum	3	five_or_more	1	3	15.5	15.5	15.5	34.171	303	1.38e-26	0	0	0	0	0	0	0	0	0	0	0	0	0	0	0	0	14579	0	0	26151	0	15930	118490	0	21577	38128	0	0	0	35292	0	13866	0	0	0	0
G0SF38	CTHT_0060690	35	>nm|CTHT_0060690| Histidine biosynthesis trifunctional protein OS=Chaetomium Thermophilum	3	five_or_more	1	35	43.8	43.8	43.8	94.097	869	0	0	0	0	0	31258	0	0	0	0	0	32248	0	0	0	0	0	0	0	0	0	107040	0	75311	177620	0	363840	0	0	414010	300160	0	267110	0	0	0	0
G0SF23	CTHT_0060540	18	>nm|CTHT_0060540| Unknown annotation for CTHT_0060540 OS=Chaetomium Thermophilum	3	five_or_more	1	18	27.7	27.7	27.7	89.166	799	4.27e-191	0	53091	24381	0	697970	28890	0	1048600	170360	540010	1711800	702060	1429000	1946600	859970	3949300	2591300	1500600	2609900	2398100	1994900	2132400	1678600	3551300	1358700	2197600	2078100	3351700	2175400	772120	1567800	1144000	2483000	1591900	1148400	1094100
G0SF20	CTHT_0060510	5	>nm|CTHT_0060510| Casein kinase II subunit alpha (EC 2.7.11.1) CK II OS=Chaetomium Thermophilum	3	five_or_more	1	5	15.6	15.6	15.6	49.765	436	2.22e-17	0	0	0	0	0	0	0	0	0	0	0	0	0	0	0	0	0	0	0	182710	502400	0	0	492780	0	0	612170	0	0	0	0	0	0	0	0	0
G0SF13	CTHT_0060430	32	>nm|CTHT_0060430| Inosine-5-Monophosphate dehydrogenase OS=Chaetomium Thermophilum	3	five_or_more	1	32	60.2	60.2	60.2	57.947	543	0	0	0	0	0	0	0	0	0	0	63991	97096	0	243050	0	0	3276500	771220	0	2706100	1496400	0	2689600	1542600	0	4072200	1752500	0	3392800	1943600	0	4100400	1860000	0	3840100	1894900	0
G0SF00	CTHT_0060290	11	>nm|CTHT_0060290| 40S ribosomal protein S11 OS=Chaetomium Thermophilum	3	five_or_more	1	11	47.2	47.2	47.2	18.656	161	6.46e-195	0	123680	0	107410	335730	0	79751	1000300	0	1025300	1733400	184570	548000	3430700	411800	4114200	8606700	584440	2415600	13646000	7474700	3707400	28938000	27429000	5883100	44587000	45539000	26950000	46999000	46740000	20807000	18046000	89040000	19181000	17005000	42408000
G0SEZ8	CTHT_0060270	3	>nm|CTHT_0060270| 6-Phosphogluconate dehydrogenase (decarboxylating), catalyzes an NADPH regenerating reaction in the pentose phosphate pathway; required for growth on D-glucono-delta-lactone OS=Chaetomium Thermophilum	3	four	1	3	8.1	8.1	8.1	57.801	528	9.52e-76	0	0	0	0	0	0	0	0	0	0	0	0	0	0	0	0	0	0	0	0	0	0	0	0	0	0	0	0	0	0	0	0	0	0	0	0
G0SEZ2	CTHT_0060210	4	>nm|CTHT_0060210| 60S ribosomal protein l37, mitochondrial precursor (yml37) OS=Chaetomium Thermophilum	3	four	1	4	25.7	25.7	25.7	24.604	230	2.31e-64	0	0	0	0	0	0	0	0	0	0	0	0	0	0	0	0	0	0	0	0	0	0	828420	0	363070	0	2764300	1694200	994010	0	748030	890870	0	0	0	0
G0SEY5	CTHT_0060140	9	>nm|CTHT_0060140| Unknown annotation for CTHT_0060140 OS=Chaetomium Thermophilum	3	three	1	9	59.1	59.1	59.1	26.317	235	7.03e-53	0	0	0	0	0	0	0	0	0	0	0	0	0	0	0	0	0	0	0	0	0	0	0	0	0	0	0	0	0	0	0	0	0	0	0	0
G0SEX8	CTHT_0060070	4	>nm|CTHT_0060070| Unknown annotation for CTHT_0060070 OS=Chaetomium Thermophilum	3	five_or_more	1	4	15.9	15.9	15.9	37.368	339	1.23e-11	0	0	0	0	0	0	0	0	0	0	0	0	0	0	0	0	0	0	0	0	0	0	0	0	0	0	0	0	0	0	0	0	0	0	0	0
G0SEX3	CTHT_0060020	12	>nm|CTHT_0060020| Exosome complex exonuclease OS=Chaetomium Thermophilum	3	five_or_more	1	12	16.6	16.6	16.6	111.71	986	1.06e-203	0	0	0	0	0	0	0	0	0	0	0	0	0	0	0	0	0	0	0	0	0	0	0	0	0	0	0	0	0	0	0	0	0	0	0	0
G0SEX2	CTHT_0060010	47	>nm|CTHT_0060010| Delta-1-Pyrroline-5-Carboxylate dehydrogenase OS=Chaetomium Thermophilum	3	five_or_more	1	47	35.5	35.5	35.5	113.8	1051	0	0	0	89238	0	18917	96002	0	60178	89392	0	0	77987	33874	151930	70953	88939	39811	91201	25186	55356	71134	40225	320570	67743	94231	393390	59075	0	60410	0	0	57417	69789	0	34372	67301
G0SEU4	CTHT_0059730	5	>nm|CTHT_0059730| Hydrolase, hydrolyzing O-glycosyl compounds OS=Chaetomium Thermophilum	3	four	1	5	11.6	11.6	11.6	56.951	552	1.54e-104	0	0	0	0	0	0	0	0	0	0	0	0	0	210800	0	0	0	0	0	0	0	0	0	0	0	0	0	0	0	0	0	0	0	0	0	0
G0SET9	CTHT_0059680	16	>nm|CTHT_0059680| Catalyzes the condensation of ATP and 5-phosphoribose 1- diphosphate to form N-(5-phosphoribosyl)-ATP . Has a crucial role in the pathway because the rate of histidine biosynthesis seems to be controlled primarily by regulation of prote	3	five_or_more	1	16	45.8	45.8	45.8	36.268	336	0	2525800	0	0	0	306520	747850	0	350380	269980	0	267460	284520	0	332970	674490	364340	0	527360	498010	0	0	0	0	0	0	0	0	0	0	0	0	0	0	0	387210	0
G0SER5	CTHT_0059440	19	>nm|CTHT_0059440| Protein dnm1 OS=Chaetomium Thermophilum	3	five_or_more	1	22	35.3	32.5	32.5	87.685	788	0	0	478210	0	0	2617900	0	0	3871900	1509900	1441200	6845800	6537000	1643700	4738500	5162500	5762900	2968200	1865000	361290	901950	1000000	311760	690630	249160	96230	538800	35234	176820	179430	0	53739	132610	0	0	53984	0
G0SER2	CTHT_0059400	30	>nm|CTHT_0059400| Actin binding protein OS=Chaetomium Thermophilum	3	five_or_more	1	30	50.4	50.4	50.4	83.733	789	0	0	0	0	0	0	0	0	82999	0	0	20031	0	0	193390	0	0	101130	54311	25227	96440	144780	7713.6	20335	0	0	21197	30215	0	0	0	0	0	0	0	15365	0
G0SEQ7	CTHT_0059350	7	>nm|CTHT_0059350| V-Atpase C subunit (Vacuolar proton pump C subunit) OS=Chaetomium Thermophilum	3	four	1	7	20.1	20.1	20.1	43.487	384	2.35e-80	0	0	0	0	0	0	0	0	0	0	0	0	0	0	0	0	0	0	0	0	0	0	0	0	0	0	0	0	0	0	0	0	0	0	0	0
G0SEP6	CTHT_0064500	15	>nm|CTHT_0064500| Importin beta-4 subunit OS=Chaetomium Thermophilum	3	five_or_more	1	15	16	16	16	121.09	1098	0	0	49157	0	0	25503	0	0	118610	32051	0	203460	92339	104930	127820	128170	566760	210200	128020	97729	160180	125810	31049	263290	95011	35665	409510	80832	141410	32343	54092	143040	203620	57576	129080	164520	0
G0SEM3	CTHT_0064260	30	>nm|CTHT_0064260| Unknown annotation for CTHT_0064260 OS=Chaetomium Thermophilum	3	five_or_more	1	30	33.6	33.6	33.6	123.15	1106	0	0	0	0	0	0	0	0	83575	0	0	162070	0	0	92264	0	0	112990	0	0	60020	0	0	249030	0	0	176670	0	0	56076	0	0	48636	0	0	112970	0
G0SEK9	CTHT_0064110	10	>nm|CTHT_0064110| Is characterized by its ability to cleave peptides with Arg, Phe, Tyr, Leu, and Glu adjacent to the leaving group at neutral or slightly basic pH OS=Chaetomium Thermophilum	3	five_or_more	1	10	41	41	41	27.945	251	0	0	0	0	0	0	0	0	37051	0	0	63904	0	0	59868	0	243290	83420	0	315370	598190	0	113840	77037	0	209200	1058700	0	0	665370	0	136060	171670	0	184800	645880	237060
G0SEJ0	CTHT_0063920	12	>nm|CTHT_0063920| Is characterized by its ability to cleave peptides with Arg, Phe, Tyr, Leu, and Glu adjacent to the leaving group at neutral or slightly basic pH OS=Chaetomium Thermophilum	3	five_or_more	1	12	46.9	46.9	46.9	28.095	254	0	3667100	0	0	3800700	0	0	2386600	12357	0	3176900	1325300	0	2034700	0	2069100	3524100	0	0	3203000	0	0	1939400	20213	0	1620600	39019	44276	1891900	58283	105160	0	75557	232160	3325600	1711300	228590
G0SEI1	CTHT_0063830	8	>nm|CTHT_0063830| 60S ribosomal protein L10 OS=Chaetomium Thermophilum	3	five_or_more	1	8	43.4	43.4	43.4	25.206	219	9.98e-115	0	0	0	0	0	0	0	0	0	0	118930	0	0	79586	0	0	0	926840	322480	4089300	1226400	192920	30260000	12789000	6485000	17240000	30447000	3866000	13253000	15076000	216170	493950	45565000	0	33342000	27484000
G0SEI0	CTHT_0063820	6	>nm|CTHT_0063820| 60S ribosomal protein l30 OS=Chaetomium Thermophilum	3	five_or_more	1	6	57.4	57.4	57.4	11.584	108	6.46e-165	0	0	0	0	585510	0	0	0	790460	416940	763640	1864900	1571200	1484600	1968100	6185700	2223200	7460100	2589600	4655600	21171000	5754800	3820300	65296000	14226000	80045000	88385000	23049000	57128000	67882000	13281000	25821000	128320000	15027000	20528000	59096000
G0SEH9	CTHT_0063810	12	>nm|CTHT_0063810| Unknown annotation for CTHT_0063810 OS=Chaetomium Thermophilum	3	five_or_more	1	12	21.6	21.6	21.6	71.381	653	2.08e-131	0	0	0	0	0	0	0	340120	0	0	61425	0	0	0	0	0	0	0	0	0	0	0	45799	0	0	40973	0	0	0	0	0	0	0	0	0	0
G0SEG9	CTHT_0063710	3	>nm|CTHT_0063710| 60S acidic ribosomal protein P1-alpha OS=Chaetomium Thermophilum	3	five_or_more	1	3	47.7	47.7	47.7	11.142	111	0	0	0	0	0	0	0	0	0	0	0	0	7915400	0	0	5816200	0	1587500	26786000	1487200	757850	32547000	8516700	46116000	115510000	24006000	35371000	331250000	13542000	45262000	107950000	22025000	60428000	79356000	25180000	41898000	60959000
G0SEG2	CTHT_0063640	21	>nm|CTHT_0063640| 60S ribosomal protein l5 OS=Chaetomium Thermophilum	3	five_or_more	1	21	61.2	61.2	61.2	34.974	304	0	0	0	0	0	0	0	0	0	192520	0	1045900	332560	0	1121800	517510	5026000	5424400	1140400	3992900	16876000	3865600	16349000	56705000	32013000	36271000	70949000	106190000	109030000	96713000	28814000	86743000	135480000	258540000	161640000	184660000	92519000
G0SEC6	CTHT_0063270	2	>nm|CTHT_0063270| Unknown annotation for CTHT_0063270 OS=Chaetomium Thermophilum	3	five_or_more	1	2	6.8	6.8	6.8	44.472	400	9.43e-104	0	0	0	0	0	0	0	0	0	0	0	0	0	1630500	0	0	2967900	0	0	1776000	828020	457280	2784300	849660	0	2389000	925360	0	1675500	176680	0	0	0	0	0	0
G0SEB7	CTHT_0063180	7	>nm|CTHT_0063180| Unknown annotation for CTHT_0063180 OS=Chaetomium Thermophilum	3	five_or_more	1	7	50.2	50.2	50.2	22.422	207	0	0	0	0	0	0	0	0	0	0	0	809080	0	0	1357400	0	0	6672100	534910	541970	7868100	1008200	2415000	11709000	2280600	2916500	20341000	2829800	4265700	17805000	4137800	4313800	9772800	7612700	1882300	13740000	3307800
G0SEB1	CTHT_0063120	13	>nm|CTHT_0063120| Forms a channel through the cell membrane that allows diffusion of small hydrophilic OS=Chaetomium Thermophilum	3	five_or_more	1	13	53.7	53.7	53.7	29.983	283	0	0	2887000	796370	0	9420700	5317800	1134700	12066000	38428000	6875600	14855000	53764000	8629000	14972000	33836000	14740000	11275000	22056000	4509800	4078800	16111000	2662300	3362400	9719100	1697600	2795900	4981300	2624200	1235700	422090	220960	779950	1651600	0	1045000	889820
G0SEA3	CTHT_0063040	2	>nm|CTHT_0063040| RNA export protein OS=Chaetomium Thermophilum	3	five_or_more	1	2	7	7	7	39.411	357	1.36e-80	0	68525	0	0	81209	0	0	78262	0	37953	393210	67106	65094	278270	93732	129980	279320	45079	60090	157760	70733	70030	0	0	0	0	0	0	0	0	0	0	0	0	0	0
G0SEA2	CTHT_0063030	3	>nm|CTHT_0063030| Unknown annotation for CTHT_0063030 OS=Chaetomium Thermophilum	3	three	1	3	15.6	15.6	15.6	24.835	231	1.27e-81	0	0	0	0	0	0	0	0	0	0	0	0	0	0	0	0	0	0	0	0	0	0	0	0	0	0	0	0	0	0	0	0	0	0	0	0
G0SEA0	CTHT_0063010	8	>nm|CTHT_0063010| Protein involved in peptidoglycan biosynthesis OS=Chaetomium Thermophilum	3	five_or_more	1	8	11.3	11.3	11.3	97.649	879	3e-20	0	0	0	0	0	0	0	0	0	0	0	0	0	0	0	0	0	0	0	0	0	0	0	0	0	0	0	0	0	0	0	0	0	0	0	0
G0SE88	CTHT_0062880	19	>nm|CTHT_0062880| Mitochondrial import receptor subunit OS=Chaetomium Thermophilum	3	five_or_more	1	19	37.3	37.3	37.3	68.806	617	4.6e-252	0	488380	0	0	1113300	0	0	3586800	314290	612550	6619000	2241400	1140000	5832200	2000700	3177500	7280400	3033400	1584600	3525400	2480100	1116900	2847500	1208900	688290	3858000	1241000	1304400	1955400	293240	1309100	2053000	582060	584630	1170500	354290
G0SE84	CTHT_0062840	3	>nm|CTHT_0062840| Unknown annotation for CTHT_0062840 OS=Chaetomium Thermophilum	3	less_than_three	1	3	6.8	6.8	6.8	62.679	577	1.09e-10	0	0	3040100	0	0	3020600	0	0	0	0	0	0	0	0	0	0	0	0	0	0	0	0	0	0	0	0	0	0	0	0	0	0	0	0	0	0
G0SE70	CTHT_0062690	2	>nm|CTHT_0062690| Actin-Related protein OS=Chaetomium Thermophilum	3	five_or_more	1	2	7.6	7.6	7.6	40.909	367	6.26e-10	0	0	0	0	0	0	0	0	0	0	0	0	0	0	0	0	0	0	0	0	0	0	0	0	0	0	0	0	0	0	0	0	0	0	905920	301440
G0SE59	CTHT_0062540	11	>nm|CTHT_0062540| Glutamine synthetase OS=Chaetomium Thermophilum	3	five_or_more	1	13	37.5	33.3	33.3	40.644	363	2.76e-139	0	0	0	0	0	0	0	0	0	0	0	0	0	0	0	0	0	0	0	0	0	0	0	0	0	0	0	0	0	0	0	0	0	0	0	0
G0SE51	CTHT_0062440	30	>nm|CTHT_0062440| Amidophosphoribosyltransferase OS=Chaetomium Thermophilum	3	five_or_more	1	30	52.1	52.1	52.1	62.601	576	0	0	0	103310	0	0	110200	0	542770	0	0	0	106070	0	0	0	0	0	0	63976	0	111690	41020	0	0	0	0	0	0	0	0	0	0	0	0	0	0
G0SE46	CTHT_0062390	4	>nm|CTHT_0062390| Unknown annotation for CTHT_0062390 OS=Chaetomium Thermophilum	3	five_or_more	1	4	12.7	12.7	12.7	40.385	393	4.11e-59	0	0	0	0	0	0	0	0	4906.9	0	0	15184	0	0	6382.7	0	0	0	0	0	0	0	0	0	0	0	0	0	0	0	0	0	0	0	0	0
G0SE37	CTHT_0062290	11	>nm|CTHT_0062290| Unknown annotation for CTHT_0062290 OS=Chaetomium Thermophilum	3	five_or_more	1	11	40	40	40	40.841	375	2.28e-136	0	2433900	0	0	5292300	0	0	17100000	535230	3688800	24739000	3550500	4211100	17925000	3957000	9764400	31607000	8026800	5132300	18932000	3982700	4056600	11868000	3017000	2246700	14541000	1660400	1576900	11036000	1035500	2390500	4866100	1045600	1737600	3037200	261460
G0SE27	CTHT_0062190	9	>nm|CTHT_0062190| Unknown annotation for CTHT_0062190 OS=Chaetomium Thermophilum	3	five_or_more	1	9	26.7	26.7	26.7	40.476	344	0	0	0	0	0	0	0	0	0	0	0	0	0	0	0	771140	0	0	3214300	0	498890	6193700	0	511070	15095000	0	3026000	14035000	635420	7128700	10702000	1208200	37874000	36780000	5024900	105310000	49803000
G0SE23	CTHT_0062150	6	>nm|CTHT_0062150| Malic enzyme OS=Chaetomium Thermophilum	3	five_or_more	1	6	7.3	7.3	7.3	93.379	846	6.87e-35	0	0	0	0	286230	0	0	442860	207100	627690	662360	421060	547070	822920	128710	1317200	706370	351400	671860	626370	590040	140680	625860	431210	379360	106790	145980	0	44326	0	0	0	0	0	0	0
G0SE17	CTHT_0062090	5	>nm|CTHT_0062090| Ribosomal protein l7, mitochondrial OS=Chaetomium Thermophilum	3	five_or_more	1	5	19.6	19.6	19.6	39.849	352	3.28e-21	0	0	0	0	0	0	0	0	0	0	0	0	0	0	0	0	164690	0	0	478370	114210	296890	1266300	511620	615150	2594300	1111700	1526300	2766600	82531	1749300	1492200	1581600	733590	1023100	0
G0SE15	CTHT_0062070	4	>nm|CTHT_0062070| Actins are highly proteins that are involved in various types of cell motility and are ubiquitously expressed in all eukaryotic OS=Chaetomium Thermophilum	3	five_or_more	1	15	39.5	39.5	15.5	41.687	375	2.52e-293	69951	5608900	0	87378	9531700	138270	1275800	18291000	2736300	5146600	22560000	6800000	8276300	21255000	9262700	19862000	33307000	9280500	10473000	23576000	6735000	9765300	26629000	6685600	6300000	23861000	6505000	10042000	18496000	3199800	6583900	17633000	3632400	9345800	13993000	4931800
G0SE12	CTHT_0062040	2	>nm|CTHT_0062040| RNA polymerase II elongator OS=Chaetomium Thermophilum	3	five_or_more	1	2	4.9	4.9	4.9	93.349	858	1.15e-68	0	0	0	0	0	0	0	0	0	0	0	0	0	0	0	0	0	0	0	0	0	0	0	0	0	0	0	0	0	0	0	0	0	0	0	0
G0SE05	CTHT_0061970	9	>nm|CTHT_0061970| Cap-Binding protein OS=Chaetomium Thermophilum	3	five_or_more	1	9	10.6	10.6	10.6	95.314	841	9.4e-84	0	0	0	0	0	0	0	0	0	0	0	0	0	0	0	0	0	0	0	0	53446	0	0	42090	0	51614	69253	0	74804	41327	0	155870	118260	0	243150	148620
G0SDZ2	CTHT_0053520	27	>nm|CTHT_0053520| Unknown annotation for CTHT_0053520 OS=Chaetomium Thermophilum	3	five_or_more	1	27	50.2	50.2	50.2	76.989	683	0	0	1448800	0	0	2243900	214710	78701	1104100	1825000	532420	998300	1482400	169740	812350	980130	236580	514470	533190	120890	248710	604620	0	221570	410560	105280	311240	81288	153520	256230	0	0	116800	0	0	65390	56249
G0SDY5	CTHT_0053450	12	>nm|CTHT_0053450| F-Actin capping protein OS=Chaetomium Thermophilum	3	five_or_more	1	12	55.6	55.6	55.6	31.574	286	2.34e-183	0	287320	168500	447660	609550	168410	0	0	0	0	1720200	0	0	0	0	0	0	0	0	0	0	0	0	0	0	1932900	0	0	4305600	0	0	7328900	3040000	4839500	12123000	1815300
G0SDY0	CTHT_0053400	6	>nm|CTHT_0053400| Protein involved in lipid glycosylation OS=Chaetomium Thermophilum	3	five_or_more	1	6	7.2	7.2	7.2	139.1	1271	5.57e-189	37276	0	0	0	0	0	230190	139420	651910	0	151570	0	0	116390	1333300	0	59113	21155	0	0	1382500	0	0	1370600	0	142600	977730	0	0	635400	0	0	0	0	0	0
G0SDW5	CTHT_0053240	5	>nm|CTHT_0053240| WD repeat-containing protein OS=Chaetomium Thermophilum	3	five_or_more	1	5	5.9	5.9	5.9	150.65	1374	1.1e-28	0	0	0	0	0	0	0	0	0	0	0	0	0	0	0	0	0	0	0	0	0	0	0	0	0	0	0	0	0	0	0	0	0	0	0	0
G0SDV8	CTHT_0053160	5	>nm|CTHT_0053160| Nuclear fusion protein OS=Chaetomium Thermophilum	3	five_or_more	1	5	8.1	8.1	8.1	97.34	925	2.44e-96	0	0	0	0	0	0	0	0	0	0	0	0	0	0	0	0	0	0	0	0	0	0	0	0	0	0	0	0	0	0	0	0	0	0	0	0
G0SDT6	CTHT_0052940	2	>nm|CTHT_0052940| Unknown annotation for CTHT_0052940 OS=Chaetomium Thermophilum	3	five_or_more	1	2	8.3	8.3	8.3	61.36	590	8.98e-09	0	0	0	0	0	0	0	0	0	0	0	0	0	0	0	0	0	0	0	925250	0	0	981730	0	0	1437900	0	1129400	1619100	0	1107900	1915600	0	1370000	3109200	0
G0SDT2	CTHT_0052900	6	>nm|CTHT_0052900| Involved in nuclear protein import. Required for efficient OS=Chaetomium Thermophilum	3	five_or_more	1	6	13.8	13.8	13.8	59.835	545	1.31e-44	0	858350	0	0	1195100	0	0	2041100	0	251670	2314300	268520	442600	2699500	313320	1052900	2513400	410380	548760	1772100	534470	0	1801600	80301	338310	1671500	219300	507290	0	130690	473110	1759700	230550	1305400	2935100	1363700
G0SDS8	CTHT_0052850	3	>nm|CTHT_0052850| 60S ribosomal protein L22 OS=Chaetomium Thermophilum	3	five_or_more	1	3	25.2	25.2	25.2	14.277	127	1.07e-102	0	319840	0	0	407250	0	0	844140	0	0	1009800	0	0	733870	0	0	988660	0	0	0	949970	0	10100000	2497300	574310	24437000	6386300	0	21494000	7968000	1397700	9377300	8017400	957050	22029000	9799500
G0SDS6	CTHT_0052830	8	>nm|CTHT_0052830| Sequence-Specific DNA binding protein OS=Chaetomium Thermophilum	3	three	1	8	39.1	39.1	39.1	26.569	238	4.89e-243	0	0	0	0	0	0	0	0	0	0	0	0	0	0	0	0	44746	0	0	0	0	0	0	0	0	0	0	0	0	0	0	0	0	0	0	0
G0SDS5	CTHT_0052820	666	>nm|CTHT_0052820| Unknown annotation for CTHT_0052820 OS=Chaetomium Thermophilum	3	five_or_more	1	666	84.5	84.5	84.5	723.56	6883	0	28211000	47369000	3193500	127060000	155760000	30800000	203160000	232760000	130170000	290530000	224210000	157700000	176960000	177860000	141320000	236020000	140150000	95848000	78087000	83919000	72120000	47505000	55212000	40798000	26447000	43830000	22334000	27869000	28030000	11091000	17395000	19607000	9154900	12355000	15441000	5642000
G0SDS0	CTHT_0052770	5	>nm|CTHT_0052770| Arginine n-methyltransferase OS=Chaetomium Thermophilum	3	five_or_more	1	5	15.5	15.5	15.5	43.008	374	8.02e-22	0	333630	0	0	347120	0	0	374860	0	0	0	0	0	0	0	0	0	0	0	0	0	0	0	0	0	0	0	0	0	0	0	296430	0	355010	0	0
G0SDQ3	CTHT_0052600	6	>nm|CTHT_0052600| Protein (Boi2) OS=Chaetomium Thermophilum	3	four	1	6	8.7	8.7	8.7	103.04	958	1.58e-29	0	0	0	0	0	0	0	0	0	0	0	0	0	0	0	0	0	0	0	0	0	0	0	0	0	0	0	0	0	0	0	0	0	0	0	0
G0SDP9	CTHT_0052560	18	>nm|CTHT_0052560| Unknown annotation for CTHT_0052560 OS=Chaetomium Thermophilum	3	five_or_more	1	18	17.2	17.2	17.2	152.24	1463	0	0	0	0	0	0	0	0	48801	0	7521.7	298920	0	9789.9	440120	19338	249950	400480	10757	38590	266050	39600	71777	81506	0	0	5421.9	0	0	9962.1	6838.5	0	298650	35365	468020	754870	150440
G0SDP4	CTHT_0052500	33	>nm|CTHT_0052500| Myo-Inositol 1-phosphate synthase OS=Chaetomium Thermophilum	3	five_or_more	1	33	60.3	60.3	60.3	60.105	552	0	0	0	1344300	0	0	1223500	28862	179570	1565600	134240	234060	1097700	108160	464520	1227000	230700	329370	1063700	209730	241430	1420200	655270	0	908960	0	0	1497000	405670	0	990140	160500	0	1238200	0	0	1352100
G0SDP0	CTHT_0052460	7	>nm|CTHT_0052460| Phosphatidylserine decarboxylase OS=Chaetomium Thermophilum	3	five_or_more	1	7	8.7	8.7	8.7	123.47	1113	9.34e-29	0	0	0	0	340970	0	0	0	148760	210180	369090	429070	599180	228570	0	663930	555300	86779	158950	0	0	0	0	0	0	0	0	0	0	0	0	0	0	0	0	0
G0SDN9	CTHT_0052450	7	>nm|CTHT_0052450| Coatomer subunit epsilon OS=Chaetomium Thermophilum	3	five_or_more	1	7	28.7	28.7	28.7	31.92	296	1.84e-151	0	0	0	0	278260	0	0	680060	593650	305010	5324100	3789700	0	6357900	6902600	772400	8954100	15585000	1145100	5480000	16399000	537360	3796600	11978000	515220	3926800	1780700	963690	2004100	811500	706680	1278000	3494600	1187000	944440	2847400
G0SDN5	CTHT_0052410	4	>nm|CTHT_0052410| Atp-Dependent RNA helicase OS=Chaetomium Thermophilum	3	five_or_more	1	4	9	9	9	64.551	580	5.88e-141	0	119820	0	0	235720	0	0	960310	0	0	1302500	83705	0	1079600	315970	249680	1466200	548330	359210	1122500	597210	179430	770850	163020	32187	89798	102770	109420	354870	63782	0	101970	70702	0	0	0
G0SDM9	CTHT_0052350	2	>nm|CTHT_0052350| Camp-Dependent protein kinase regulatory subunit OS=Chaetomium Thermophilum	3	less_than_three	1	2	8.4	8.4	8.4	42.816	392	3.58e-06	0	0	0	0	0	0	0	0	0	0	0	0	0	0	0	0	0	0	0	0	0	0	0	0	0	0	0	0	0	0	0	0	0	0	0	0
G0SDM8	CTHT_0052340	5	>nm|CTHT_0052340| Unknown annotation for CTHT_0052340 OS=Chaetomium Thermophilum	3	five_or_more	1	5	22.9	22.9	22.9	25.519	231	4.31e-21	0	0	0	0	0	0	0	28189	0	0	255380	0	0	429390	905580	410980	838570	1270000	933570	1592400	1306100	644800	895050	1828500	683410	958370	1408600	943220	627250	758240	326190	70599	0	0	42904	89621
G0SDM6	CTHT_0052320	3	>nm|CTHT_0052320| Core subunit of the mitochondrial membrane respiratory chain NADH dehydrogenase (Complex I) that is believed to belong to the minimal assembly required for catalysis. Complex I functions in the transfer of electrons from NADH to the respi	3	four	1	3	20.1	20.1	20.1	34.964	318	8.92e-07	0	0	0	0	0	0	0	0	0	0	0	0	0	0	0	0	2974600	0	0	0	0	0	0	71270	0	0	62647	0	0	0	0	0	0	0	0	0
G0SDM3	CTHT_0052290	8	>nm|CTHT_0052290| Deoxycytidylate deaminase OS=Chaetomium Thermophilum	3	five_or_more	1	8	26.8	26.8	26.8	41.174	369	4.82e-35	0	0	0	0	0	0	0	0	0	0	0	0	0	0	0	0	0	55437	1065700	0	148070	1008900	326430	0	832170	361760	0	1660600	346100	0	1137500	0	0	561480	0	0
G0SDM2	CTHT_0052280	21	>nm|CTHT_0052280| Autophagy protein OS=Chaetomium Thermophilum	3	three	1	21	35.2	35.2	35.2	78.172	699	2.6e-101	0	0	0	0	0	0	0	0	0	0	0	0	0	0	0	0	0	0	0	0	0	0	0	0	0	0	0	264790	0	0	0	0	0	0	0	0
G0SDL8	CTHT_0052240	27	>nm|CTHT_0052240| Calcium-Dependent cysteine-type endopeptidase OS=Chaetomium Thermophilum	3	five_or_more	1	27	23.6	23.6	23.6	152.05	1341	4.16e-243	0	0	0	0	0	0	0	3743.6	1046.9	20374	434500	71862	501220	1907000	324190	4068500	2826000	1842000	2576000	757030	2075500	630170	344100	788330	290910	155890	232370	154830	67030	194050	12950	52925	343580	28651	32519	385550
G0SDL5	CTHT_0052210	11	>nm|CTHT_0052210| Protein involved in mitochondrial translation OS=Chaetomium Thermophilum	3	five_or_more	1	11	43.1	43.1	43.1	19.833	174	8.07e-117	0	130040	0	0	0	0	0	0	0	0	0	0	0	452790	0	932870	412390	0	0	694270	54262	705930	1302700	50072	970580	1759200	127970	1402100	4350200	1941500	7167100	14692000	9553000	18933000	20826000	18449000
G0SDK5	CTHT_0052110	6	>nm|CTHT_0052110| Endo-1,3(4)-Beta-Glucanase OS=Chaetomium Thermophilum	3	five_or_more	1	6	8.5	8.5	8.5	117.38	1104	3.53e-178	0	0	0	0	0	0	0	0	0	0	44650	0	0	0	0	104390	0	0	0	0	0	0	0	0	0	0	0	0	0	0	0	0	0	125870	203910	0
G0SDJ6	CTHT_0052020	5	>nm|CTHT_0052020| Unknown annotation for CTHT_0052020 OS=Chaetomium Thermophilum	3	four	1	5	32.6	32.6	32.6	25.322	233	3.13e-13	0	0	0	0	0	0	0	0	0	0	0	0	0	0	0	0	9296.4	0	0	0	741420	0	0	164840	0	0	100680	0	0	0	0	0	0	0	0	0
G0SDI4	CTHT_0051900	5	>nm|CTHT_0051900| Transcription factor OS=Chaetomium Thermophilum	3	five_or_more	1	5	16.8	16.8	16.8	64.163	619	5.54e-35	0	666620	0	0	305290	0	0	0	119600	0	108500	467600	0	120720	0	24239	35985	0	0	0	0	35946	20083	32739	0	0	0	0	0	0	0	0	0	0	0	0
G0SDH1	CTHT_0051760	21	>nm|CTHT_0051760| DNA replication protein OS=Chaetomium Thermophilum	3	five_or_more	1	21	39.7	39.7	39.7	68.593	617	0	0	37399	0	0	73541	0	39564	445390	496790	348540	599300	2040000	981000	808800	2712200	3120300	1190400	2975600	2009800	1925800	4326100	2933000	3963800	1207700	4127100	6450700	873410	8455300	6751600	0	5699100	22947	0	9155100	0	0
G0SDH0	CTHT_0051750	12	>nm|CTHT_0051750| Unknown annotation for CTHT_0051750 OS=Chaetomium Thermophilum	3	five_or_more	1	12	30.1	30.1	30.1	56.315	509	0	0	0	0	0	0	0	0	0	0	0	0	0	0	0	0	0	0	0	0	0	0	0	0	0	0	0	0	0	0	0	0	0	0	0	0	0
G0SDF0	CTHT_0051550	8	>nm|CTHT_0051550| Protein 1 OS=Chaetomium Thermophilum	3	five_or_more	1	8	10.7	10.7	10.7	102	946	0	0	0	0	0	0	0	0	0	15422	0	134250	0	43527	289330	101520	80288	348780	199360	0	427320	330210	0	657530	349910	178600	818020	815250	440460	762710	590490	987200	289110	333080	79830	193800	124470
G0SDE4	CTHT_0051490	4	>nm|CTHT_0051490| Unknown annotation for CTHT_0051490 OS=Chaetomium Thermophilum	3	five_or_more	1	5	8.8	8.2	8.2	138.73	1301	4.87e-103	0	0	0	0	0	0	0	0	0	0	0	0	0	0	0	0	0	0	0	0	0	0	0	0	0	3561	0	0	4386.8	0	0	0	0	0	16267	0
G0SDC0	CTHT_0051240	6	>nm|CTHT_0051240| Hmp1 protein OS=Chaetomium Thermophilum	3	less_than_three	1	6	9.8	9.8	9.8	71.44	644	4.14e-10	0	0	0	0	0	0	0	0	0	0	87457	0	0	0	0	132840	290570	104970	100290	87944	0	0	0	0	345030	0	0	0	0	0	0	0	0	0	0	0
G0SDB9	CTHT_0051230	15	>nm|CTHT_0051230| Catalyzes the removal of elemental sulfur from cysteine to produce alanine. It supplies the inorganic sulfur for iron- sulfur (Fe-S) protein OS=Chaetomium Thermophilum	3	five_or_more	1	15	27.7	27.7	27.7	57.075	523	0	0	0	0	0	0	0	0	0	0	0	0	566540	0	0	0	0	0	564090	0	0	543630	0	0	491630	0	0	501410	0	0	580090	0	0	0	0	0	0
G0SDA8	CTHT_0051110	59	>nm|CTHT_0051110| Oxysterol binding protein OS=Chaetomium Thermophilum	3	five_or_more	1	59	28.7	28.7	28.7	260.11	2394	0	0	0	0	0	4994.4	0	0	0	0	0	0	0	0	0	0	0	0	0	0	0	0	0	0	0	0	0	0	0	0	13650	0	0	0	0	0	0
G0SDA7	CTHT_0051100	37	>nm|CTHT_0051100| Plays a role in maintenance of chromatin structure during RNA polymerase II transcription elongation thereby repressing transcription initiation from cryptic promoters. Mediates the reassembly of nucleosomes onto the promoters of at least	3	five_or_more	1	37	28.4	28.4	28.4	164.72	1415	5.6e-304	52021	0	0	0	0	91044	0	0	0	0	0	0	0	0	0	0	0	15812	0	34948	18480	14805	108780	65044	149430	1599000	141660	949500	3418200	791370	1253900	3455700	3022100	1374600	3728800	1540200
G0SDA3	CTHT_0051060	2	>nm|CTHT_0051060| Pre-Mrna splicing factor prp1 OS=Chaetomium Thermophilum	3	five_or_more	1	2	5	5	5	103.71	920	1.05e-29	0	0	0	0	0	0	0	0	0	0	0	0	0	0	0	0	0	0	0	0	0	0	0	0	0	0	0	0	0	0	0	0	0	0	0	0
G0SD91	CTHT_0050940	26	>nm|CTHT_0050940| Protein phosphatase OS=Chaetomium Thermophilum	3	five_or_more	1	26	61.3	61.3	61.3	47.683	437	0	0	0	0	0	0	0	0	0	0	0	0	0	0	48777	0	0	59524	0	0	0	0	0	0	0	0	0	0	0	0	80578	0	0	0	0	0	0
G0SD84	CTHT_0059300	14	>nm|CTHT_0059300| Is characterized by its ability to cleave peptides with Arg, Phe, Tyr, Leu, and Glu adjacent to the leaving group at neutral or slightly basic pH OS=Chaetomium Thermophilum	3	five_or_more	1	14	46.1	46.1	46.1	32.287	295	0	623970	0	15718	0	222650	0	0	806760	0	0	0	0	0	369870	0	0	0	233250	225620	0	212120	177860	0	179090	0	0	0	0	0	0	0	0	0	47846	0	0
G0SD81	CTHT_0059270	5	>nm|CTHT_0059270| Heat shock protein binding OS=Chaetomium Thermophilum	3	five_or_more	1	5	15.5	15.5	15.5	28.396	258	1.48e-57	0	59213	0	0	167510	0	0	3042000	0	55975	860360	1423700	110610	732910	0	196320	634490	2252700	130850	3202200	59846	0	376320	1673900	0	219380	0	0	220780	0	0	0	0	0	0	0
G0SD75	CTHT_0059210	13	>nm|CTHT_0059210| Carbon-Nitrogen ligase, with glutamine as amido-N-donor OS=Chaetomium Thermophilum	3	five_or_more	1	13	24.4	24.4	24.4	62.075	561	9.43e-71	0	105380	0	0	1294800	0	69401	2374800	613400	2756300	1922400	928590	1903600	719200	95944	2308600	371500	0	0	0	0	0	0	0	0	208450	0	171230	0	0	0	0	0	0	0	0
G0SD74	CTHT_0059200	3	>nm|CTHT_0059200| Chromatin assembly factor 1 OS=Chaetomium Thermophilum	3	less_than_three	1	3	4.9	4.9	4.9	77.135	728	1.82e-73	0	79090	0	0	0	0	0	0	0	0	0	0	0	0	0	0	0	0	0	0	0	0	0	0	0	0	0	0	0	0	0	0	0	0	0	0
G0SD68	CTHT_0059140	7	>nm|CTHT_0059140| 60S ribosomal protein OS=Chaetomium Thermophilum	3	five_or_more	1	7	41.7	41.7	41.7	13.841	120	4.19e-54	0	1393400	0	0	4337200	0	1995700	10385000	0	13544000	13581000	0	17793000	12933000	543750	39707000	14605000	1435500	20089000	15379000	2832700	12192000	23841000	6530000	10769000	20823000	10946000	14759000	3648500	16647000	7723700	10740000	28108000	8343200	7581600	14040000
G0SD63	CTHT_0059090	17	>nm|CTHT_0059090| Catalyzes the attachment of tyrosine to tRNA in a two-step reaction: tyrosine is first activated by ATP to form Tyr- AMP and then transferred to the acceptor end of tRNA protein OS=Chaetomium Thermophilum	3	five_or_more	1	17	29.9	29.9	29.9	73.576	648	1.5e-131	0	48329	0	0	30955	0	0	32887	0	0	0	0	0	0	0	26282	0	24669	30824	0	80273	46387	0	136060	101640	225670	109710	181560	320680	111320	344510	398640	50924	341510	481890	29925
G0SD31	CTHT_0050630	4	>nm|CTHT_0050630| AP-1 complex subunit mu-1 OS=Chaetomium Thermophilum	3	three	1	4	17.1	17.1	17.1	48.967	434	5.04e-25	0	0	0	0	0	0	0	0	0	0	225020	0	0	0	0	0	0	0	0	0	0	0	0	0	0	0	0	0	0	0	0	0	0	0	0	0
G0SD22	CTHT_0050500	4	>nm|CTHT_0050500| 60S ribosomal protein L2, mitochondrial OS=Chaetomium Thermophilum	3	five_or_more	1	4	7.4	7.4	7.4	48.74	434	2.06e-26	0	0	0	0	0	0	0	0	0	0	0	0	0	0	0	0	0	0	0	369670	0	0	693290	1869000	357730	4923900	2563900	2405000	1099500	1209100	1613300	1449100	949580	144990	719880	584950
G0SD17	CTHT_0050450	30	>nm|CTHT_0050450| Unknown annotation for CTHT_0050450 OS=Chaetomium Thermophilum	3	five_or_more	1	30	32.6	32.6	32.6	124.83	1169	0	0	816860	0	0	2726800	35790	43387	8875500	391340	2380400	11779000	1470500	3465000	12314000	2069100	8421500	9243000	2209700	4018100	7991100	3586700	2388100	4600300	1909300	591270	3426000	796390	1343700	1560400	473500	525330	1352100	357020	929040	1000400	228860
G0SD06	CTHT_0050330	3	>nm|CTHT_0050330| Unknown annotation for CTHT_0050330 OS=Chaetomium Thermophilum	3	three	1	3	62.2	62.2	62.2	16.718	156	1.06e-54	0	0	0	0	0	0	0	0	0	0	0	0	0	0	0	0	0	0	0	0	0	0	0	0	0	0	0	0	0	0	0	0	0	0	0	0
G0SCX1	CTHT_0058670	34	>nm|CTHT_0058670| At the cell cortex, assembles in patch-like structures together with proteins from the actin-polymerizing machinery and promotes actin assembly. Functions OS=Chaetomium Thermophilum	3	four	1	34	36.8	36.8	36.8	135.05	1214	0	0	0	0	0	0	0	0	0	0	0	0	0	0	0	0	0	0	0	0	0	0	0	0	0	0	0	0	0	0	0	0	0	0	0	0	0
G0SCU7	CTHT_0058480	37	>nm|CTHT_0058480| Dna-Dependent RNA polymerase catalyzes the transcription of DNA into RNA using the four ribonucleoside triphosphates as substrates. Largest and catalytic component of RNA polymerase II which synthesizes mRNA precursors and many functional	3	five_or_more	1	38	27.1	27.1	26.5	194.65	1756	0	103860	0	0	0	0	0	0	21150	0	0	0	0	0	0	12595	0	0	61091	0	298510	54479	338000	1225900	191630	769550	3167400	1022000	1694500	4036500	1095100	2737200	4052000	2568400	1660500	4905800	1941000
G0SCU5	CTHT_0058460	32	>nm|CTHT_0058460| May aid in the passage of the nascent polypeptide chain through the ribosome channel into the cytosol. Such an interaction could be crucial for continuous transport of the polypeptide; could serve to prevent the nascent polypeptide from i	3	five_or_more	1	32	49.6	49.6	49.6	68.344	625	0	0	7023800	1482100	259840	10457000	1501700	4540600	13065000	3159800	6881200	20914000	5046800	5400200	17943000	4841400	13822000	23736000	5974700	11331000	19440000	10790000	9422800	17093000	13350000	8243200	24922000	19580000	17633000	18176000	12214000	14414000	17618000	15059000	14962000	12941000	15409000
G0SCS7	CTHT_0058280	3	>nm|CTHT_0058280| RNA polymerases i, ii, and iii OS=Chaetomium Thermophilum	3	five_or_more	1	3	34.8	34.8	34.8	10.289	89	2.31e-175	0	0	0	0	0	0	0	0	0	0	0	0	0	0	0	0	6910800	0	3727600	6769300	2771500	6401400	16503000	3779300	14442000	32326000	6256100	31378000	41719000	7417800	35481000	35058000	14192000	37871000	47901000	13326000
G0SCS3	CTHT_0058240	5	>nm|CTHT_0058240| Dynein light chain 1 protein OS=Chaetomium Thermophilum	3	five_or_more	1	5	48.2	48.2	48.2	12.626	110	0	0	0	0	0	257130	951970	0	0	570670	174140	0	1648900	0	1613700	1768100	0	8149600	4397900	0	7395200	10742000	0	4981100	13095000	0	2670400	3566200	0	920860	1254400	0	286600	2714000	0	0	11693000
G0SCR9	CTHT_0058200	3	>nm|CTHT_0058200| Catalyzes the synthesis of dihydrouridine, a modified base found in the D-loop of most tRNAs. Specifically modifies U47 in cytoplasmic OS=Chaetomium Thermophilum	3	four	1	3	9.5	9.5	9.5	81.105	715	1.48e-08	0	0	0	0	0	0	0	0	0	0	0	0	0	0	0	0	0	0	0	202230	0	0	443300	0	0	749980	0	0	537640	0	0	229560	0	0	0	0
G0SCR1	CTHT_0058120	2	>nm|CTHT_0058120| Catalyzes C14-demethylation of lanosterol which is critical for ergosterol biosynthesis. It transforms lanosterol into 4,4-dimethyl cholesta-8,14,24-triene-3-beta protein OS=Chaetomium Thermophilum	3	three	1	2	5.4	5.4	5.4	67.972	594	3.95e-05	0	0	0	0	153540	0	0	0	0	0	280040	330610	0	0	0	0	383630	83849	0	211080	0	153900	123610	69281	0	0	0	0	0	0	0	120420	0	0	0	0
G0SCP6	CTHT_0057970	8	>nm|CTHT_0057970| Subunit of succinate dehydrogenase (SDH) that is involved in complex II of the mitochondrial electron transport chain and is responsible for transferring electrons from succinate to ubiquinone OS=Chaetomium Thermophilum	3	five_or_more	1	8	17.1	17.1	17.1	71.321	649	5.38e-34	0	0	0	0	211700	0	0	290650	56502	0	1030400	169390	0	529210	0	0	347990	72332	162960	0	0	0	150950	0	0	0	0	0	0	0	0	0	0	0	0	0
G0SCN9	CTHT_0057900	17	>nm|CTHT_0057900| Unknown annotation for CTHT_0057900 OS=Chaetomium Thermophilum	3	five_or_more	1	18	48.8	48.8	48.8	42.647	400	0	0	80760	0	0	1043800	0	174300	2270400	0	625100	4041700	181200	1084100	5278600	154750	3565700	8979200	503490	2609800	8747300	578500	2829900	9566400	325140	2363400	8275300	344150	2746500	9585400	361320	3007500	8250400	1460400	1437300	10035000	3363300
G0SCM3	CTHT_0057740	6	>nm|CTHT_0057740| Produces ATP from ADP in the presence of a proton gradient across the protein OS=Chaetomium Thermophilum	3	five_or_more	1	6	23.2	23.2	23.2	32.529	298	1.23e-174	0	532430	0	0	2456600	0	115580	2614000	308360	0	4289700	888880	2410800	4807200	932090	9064300	4324900	1333300	832460	7558300	998120	2868400	5075200	434540	2626700	5187800	356120	2486500	3048400	192850	2603700	1783400	0	1983400	1658200	206410
G0SCL3	CTHT_0057640	8	>nm|CTHT_0057640| 60S ribosomal protein l33 OS=Chaetomium Thermophilum	3	five_or_more	1	8	43.1	43.1	43.1	12.304	109	0	0	0	0	0	0	0	0	0	801470	0	0	0	0	1346800	0	5801000	922060	3620900	0	9171200	9513400	11085000	51334000	27939000	11165000	53008000	80347000	44598000	45025000	15229000	18402000	17968000	106310000	32247000	33182000	30870000
G0SCJ6	CTHT_0057470	4	>nm|CTHT_0057470| Polyadenylation factor OS=Chaetomium Thermophilum	3	five_or_more	1	4	12.2	12.2	12.2	31.145	294	3.41e-64	0	0	0	0	0	0	0	0	0	0	0	0	0	0	0	0	0	0	0	0	0	0	0	0	0	0	0	0	0	0	0	0	0	0	0	0
G0SCI4	CTHT_0057340	9	>nm|CTHT_0057340| Unknown annotation for CTHT_0057340 OS=Chaetomium Thermophilum	3	five_or_more	1	9	27.1	27.1	27.1	44.388	414	2.39e-97	0	0	0	0	0	0	0	439020	0	0	784620	243960	0	998640	463460	844870	1491900	875790	695990	2084900	1571500	1165300	4683900	1797400	803220	4022900	1943400	205710	6240900	1977000	3861200	9599800	4411100	221210	17549000	4325400
G0SCH5	CTHT_0057250	10	>nm|CTHT_0057250| Protein involved in mitochondrial translation OS=Chaetomium Thermophilum	3	five_or_more	1	10	26.5	26.5	26.5	53.733	487	4.76e-118	0	0	101120	0	0	0	0	0	0	0	0	0	0	0	0	0	0	0	0	0	0	0	0	0	0	0	0	0	0	285690	0	1715500	924580	0	3517700	4753600
G0SCH4	CTHT_0057240	8	>nm|CTHT_0057240| DNA replication licensing factor OS=Chaetomium Thermophilum	3	five_or_more	1	8	11.4	11.4	11.4	93.014	836	7.61e-59	0	0	0	0	0	0	0	0	0	0	0	0	0	0	0	0	0	0	0	0	0	0	0	0	0	0	0	0	0	0	0	0	0	0	0	0
G0SCG9	CTHT_0057190	3	>nm|CTHT_0057190| Hexokinase OS=Chaetomium Thermophilum	3	three	1	3	8.7	8.7	8.7	54.524	494	1.6e-15	0	0	0	0	0	0	0	0	0	0	0	0	0	0	0	0	0	0	0	0	0	0	0	0	0	0	0	0	0	0	0	0	0	0	0	0
G0SCG5	CTHT_0057140	5	>nm|CTHT_0057140| The coatomer is a cytosolic protein complex that binds to dilysine motifs and reversibly associates with Golgi non- clathrin-coated vesicles, which further mediate biosynthetic protein transport from the ER, via the Golgi up to the trans	3	five_or_more	1	5	31	31	31	21.673	197	4e-118	0	424600	0	0	1275400	0	226050	4060400	437060	634670	6790200	2792400	1413100	9982500	5711200	2285500	0	14790000	3126200	14778000	14068000	2486000	10059000	7600100	1824000	9210400	5454400	1440500	4447800	2613300	1666700	0	1986600	1189400	2260100	1295300
G0SCG2	CTHT_0057100	2	>nm|CTHT_0057100| Ubiquinone biosynthesis monooxygenase OS=Chaetomium Thermophilum	3	four	1	2	5.6	5.6	5.6	47.13	432	1.95e-05	0	0	0	0	0	0	0	0	0	0	0	0	0	0	0	636290	0	892220	0	0	0	0	720440	0	0	1263500	0	0	1160700	0	0	474940	0	0	0	0
G0SCF9	CTHT_0057070	8	>nm|CTHT_0057070| Dna-Directed RNA polymerases I and III 40 kDa polypeptide OS=Chaetomium Thermophilum	3	five_or_more	1	8	23	23	23	42.6	374	2.58e-159	0	0	0	0	0	0	0	0	38473	0	0	97721	0	0	65020	0	653420	119670	0	135510	122470	0	122820	199170	0	1958900	129110	936590	2567600	58236	86128	1490400	119560	0	964340	91418
G0SCE2	CTHT_0056900	15	>nm|CTHT_0056900| 60S ribosomal protein l20 OS=Chaetomium Thermophilum	3	five_or_more	1	15	71.3	71.3	71.3	20.301	174	1.19e-49	0	0	0	0	140390	0	0	0	313650	1528000	735960	887910	1039900	1034100	1353200	5662400	5326100	2537600	4687300	6563300	12974000	8237600	27822000	34284000	8075700	32998000	54115000	5775500	31323000	39793000	6438600	13722000	76521000	6441400	9348000	30931000
G0SCE0	CTHT_0056880	4	>nm|CTHT_0056880| Phosphatase involved in the general stress response; required OS=Chaetomium Thermophilum	3	five_or_more	1	4	11.9	11.9	11.9	54.164	496	1.26e-38	0	0	0	0	0	0	0	0	0	0	13003	0	0	0	0	0	0	0	0	0	0	0	0	0	0	0	0	0	0	0	0	0	0	0	0	0
G0SCD5	CTHT_0056830	3	>nm|CTHT_0056830| Unknown annotation for CTHT_0056830 OS=Chaetomium Thermophilum	3	five_or_more	1	3	11.3	11.3	11.3	53.753	497	1.04e-13	0	0	68041	0	0	146320	0	0	87325	0	0	82818	0	141290	104290	0	323050	96135	0	486010	84199	0	0	0	0	236830	0	0	0	0	0	0	0	0	0	0
G0SCD1	CTHT_0056790	3	>nm|CTHT_0056790| Component of the exosome 3->5 exoribonuclease complex but does not have exonuclease activity. As part of the exosome, required for the 3-processing of the 7S pre-RNA to the mature 5.8S rRNA and for mRNA OS=Chaetomium Thermophilum	3	four	1	3	21.3	21.3	21.3	27.951	258	1.29e-09	0	0	0	0	0	0	0	0	0	0	0	0	0	0	0	0	0	0	0	0	0	0	0	0	0	0	0	0	0	0	0	0	0	0	0	0
G0SC98	CTHT_0056450	13	>nm|CTHT_0056450| Inner membrane translocase subunit tim44 OS=Chaetomium Thermophilum	3	five_or_more	1	13	29.1	29.1	29.1	58.77	522	1.37e-168	0	270350	0	72611	1137600	0	177610	2072800	447580	1176700	1333500	1557900	1547900	2766300	1713400	6263800	2796700	1909500	3128100	2884600	2337800	2194300	2385000	595700	1149800	2216900	552150	3156100	2214300	332760	1269400	77780	760680	328700	795620	337370
G0SC95	CTHT_0056420	4	>nm|CTHT_0056420| Unknown annotation for CTHT_0056420 OS=Chaetomium Thermophilum	3	five_or_more	1	4	18.6	18.6	18.6	23.655	215	4e-52	0	0	0	0	0	0	0	0	0	0	0	0	0	0	0	0	0	0	0	0	0	0	0	0	0	135730	0	0	0	0	0	0	0	0	0	0
G0SC93	CTHT_0056400	26	>nm|CTHT_0056400| E3 ubiquitin-protein ligase ubr1 OS=Chaetomium Thermophilum	3	five_or_more	1	26	14.2	14.2	14.2	252.46	2218	0	27408	0	0	0	0	0	0	0	0	0	25750	0	0	49548	0	176430	49649	0	0	0	0	0	0	0	0	0	0	0	0	0	0	0	0	0	0	0
G0SC91	CTHT_0056370	8	>nm|CTHT_0056370| Protein serine/threonine kinase OS=Chaetomium Thermophilum	3	five_or_more	1	8	11.9	11.9	11.9	111.25	1026	1.75e-153	0	0	0	0	0	0	0	36721	0	0	0	0	0	37292	0	91149	0	0	0	34351	0	59590	0	0	49803	0	0	70591	0	0	57264	0	0	61287	0	0
G0SC54	CTHT_0055980	7	>nm|CTHT_0055980| URM1 activating enzyme OS=Chaetomium Thermophilum	3	five_or_more	1	7	22.3	22.3	22.3	47.948	444	4.23e-48	0	0	0	0	0	0	0	0	0	0	0	0	0	0	0	0	0	0	0	111910	0	0	0	0	0	0	0	0	0	0	0	0	0	0	0	0
G0SC49	CTHT_0055930	8	>nm|CTHT_0055930| Unknown annotation for CTHT_0055930 OS=Chaetomium Thermophilum	3	five_or_more	1	8	26	26	26	42.84	392	2.07e-48	0	5674000	0	0	3539100	0	0	3085200	537990	383320	1743100	3045100	193520	964790	428510	0	358610	283200	0	0	164550	0	0	0	0	0	0	0	0	0	0	0	0	0	0	0
G0SC42	CTHT_0055850	3	>nm|CTHT_0055850| Protein involved in mRNA metabolic process OS=Chaetomium Thermophilum	3	five_or_more	1	3	8.4	8.4	8.4	42.64	393	1.79e-06	0	0	0	0	0	0	0	0	0	0	0	0	0	0	0	0	77722	0	0	62396	0	0	0	197350	0	0	221190	0	0	0	0	0	76511	0	0	296970
G0SC40	CTHT_0055830	8	>nm|CTHT_0055830| Protein involved in ubiquitin-dependent protein catabolic process OS=Chaetomium Thermophilum	3	five_or_more	1	8	20.3	20.3	20.3	59.087	523	1.47e-64	0	0	0	0	0	0	0	0	0	0	0	0	0	0	0	0	0	172230	0	0	504350	0	0	419720	0	0	222620	0	0	173510	0	0	211580	0	0	154260
G0SC38	CTHT_0055800	25	>nm|CTHT_0055800| Isocitrate dehydrogenase [NAD] subunit 1, mitochondrial OS=Chaetomium Thermophilum	3	five_or_more	1	25	55.5	55.5	55.5	42.9	393	0	0	290200	0	0	0	0	0	77203	0	0	89306	0	0	143180	0	768080	670780	0	0	462240	0	0	103260	0	0	362980	0	0	0	0	0	353060	0	144880	255160	0
G0SC30	CTHT_0055710	14	>nm|CTHT_0055710| Alpha,Alpha-Trehalose phosphate synthase subunit OS=Chaetomium Thermophilum	3	five_or_more	1	14	19.8	19.8	19.8	102.79	905	0	0	0	0	0	0	0	0	0	0	0	0	0	0	0	0	0	0	0	0	0	0	0	0	0	0	0	0	0	0	0	0	0	0	0	0	0
G0SC18	CTHT_0055580	13	>nm|CTHT_0055580| 26S proteasome regulatory subunit rpn11 OS=Chaetomium Thermophilum	3	five_or_more	1	13	41.5	41.5	41.5	37.776	337	0	0	335010	0	0	972440	0	0	3065700	64441	1253200	4945400	297960	762200	3330600	281140	3868300	8148500	918580	2789100	8431700	1428000	3024700	10559000	1222100	1922000	7064600	920310	2582100	5935100	581270	1128000	4006800	2451300	918430	6115200	3048900
G0SC17	CTHT_0055570	15	>nm|CTHT_0055570| Histone deacetylase OS=Chaetomium Thermophilum	3	five_or_more	1	15	28.9	28.9	28.9	74.742	681	1.61e-220	0	970650	0	0	694010	0	0	815990	0	0	518930	0	0	321900	0	0	259470	0	0	124490	0	0	143040	0	0	141750	0	0	0	0	0	0	0	0	0	0
G0SC05	CTHT_0055440	20	>nm|CTHT_0055440| Aminoadipate protein OS=Chaetomium Thermophilum	3	four	1	20	20.7	20.7	20.7	131.51	1176	2.26e-246	0	0	0	0	0	0	0	0	0	0	0	0	0	0	0	0	0	0	0	0	0	0	0	0	0	0	0	0	0	0	0	0	0	0	0	0
G0SBZ8	CTHT_0055370	2	>nm|CTHT_0055370| Peptidyl-Prolyl cis-trans isomerase OS=Chaetomium Thermophilum	3	five_or_more	1	2	10.9	10.9	10.9	25.325	230	1.22e-06	0	0	0	0	515730	0	0	788640	323400	318040	1059600	0	221020	794960	225130	640870	0	201920	229270	0	0	0	0	0	0	0	0	0	0	0	0	0	0	0	0	0
G0SBZ6	CTHT_0055350	5	>nm|CTHT_0055350| 60S ribosomal protein L44 OS=Chaetomium Thermophilum	3	five_or_more	1	5	29.2	29.2	29.2	12.011	106	8.18e-41	0	0	0	0	0	0	0	0	0	0	0	8247700	0	0	0	4279600	0	620810	0	649230	1973300	1466100	10754000	34842000	3183400	7425100	49149000	7089700	6899300	12645000	2982500	1087100	57444000	6010200	1662600	20128000
G0SBY8	CTHT_0055270	48	>nm|CTHT_0055270| Heat shock protein OS=Chaetomium Thermophilum	3	five_or_more	1	49	71.7	71.7	71.7	65.252	583	0	0	0	0	0	44069	0	0	39918	0	0	85910	0	74420	0	55945	0	138650	0	0	367700	104820	0	0	126390	0	0	80333	0	0	126840	0	944470	94359	0	0	0
G0SBY7	CTHT_0055260	2	>nm|CTHT_0055260| Unknown annotation for CTHT_0055260 OS=Chaetomium Thermophilum	3	five_or_more	1	2	7.8	7.8	7.8	23.317	219	2.86e-05	0	0	0	0	0	0	0	0	0	0	0	0	0	0	0	0	0	0	0	0	0	0	0	0	0	0	0	0	0	0	0	0	0	0	0	0
G0SBX8	CTHT_0055170	6	>nm|CTHT_0055170| Ribosomal protein S8 OS=Chaetomium Thermophilum	3	five_or_more	1	6	36.6	36.6	36.6	17.643	161	3.32e-45	0	0	0	0	0	0	0	0	0	0	0	0	0	0	0	0	0	0	0	0	0	0	0	0	0	0	159940	0	0	896340	1451400	831920	2973400	6168900	15282000	5934500
G0SBX2	CTHT_0055110	9	>nm|CTHT_0055110| Unknown annotation for CTHT_0055110 OS=Chaetomium Thermophilum	3	five_or_more	1	9	32.6	32.6	32.6	36.985	334	3.04e-132	0	0	0	0	110790	0	0	257690	0	0	265930	0	167680	367740	0	529180	432380	0	571550	400660	162800	791880	1726200	281970	983110	1701900	859650	2146000	6010800	2323900	6767600	14818000	10099000	12361000	26530000	13236000
G0SBW4	CTHT_0055020	22	>nm|CTHT_0055020| Is required for NuA4 complex integrity. Component of the SWR1 complex which mediates the ATP-dependent exchange of histone H2A for the H2A variant HZT1 leading to transcriptional regulation of selected genes by chromatin remodeling. Compo	3	five_or_more	1	22	53.4	53.4	53.4	51.707	468	5.09e-168	0	947780	0	0	221130	0	0	887400	109570	109570	878120	198910	123450	864650	143140	288630	1290100	132420	820080	541600	409720	892780	555750	244250	646540	799580	157580	855260	572950	0	461930	653940	0	226240	159110	0
G0SBV6	CTHT_0054940	33	>nm|CTHT_0054940| Fumarate reductase OS=Chaetomium Thermophilum	3	five_or_more	1	33	58.3	58.3	58.3	67.526	624	0	86190	0	199890	0	30154	0	0	0	0	0	54859	0	23772	66272	0	84930	73954	0	0	30957	37448	0	190860	45670	0	0	0	0	0	51116	58474	116320	289390	0	61877	98471
G0SBV2	CTHT_0054900	8	>nm|CTHT_0054900| 116 kda u5 small nuclear ribonucleoprotein component OS=Chaetomium Thermophilum	3	five_or_more	1	8	11.7	11.7	11.7	110.58	986	3.41e-91	0	0	0	0	0	0	0	0	0	0	0	0	0	0	0	0	0	35630	0	145650	275480	0	158610	578600	90078	109720	406760	109850	78773	155100	31509	0	0	0	44503	0
G0SBU7	CTHT_0054850	2	>nm|CTHT_0054850| Succinate dehydrogenase OS=Chaetomium Thermophilum	3	five_or_more	1	2	8.4	8.4	8.4	32.186	287	4.94e-08	0	0	0	0	1094900	0	0	1707800	0	0	2004100	343710	852770	1769500	504240	1185000	1423900	0	0	419630	0	0	286890	0	0	0	0	0	0	0	0	0	0	0	0	0
G0SBU5	CTHT_0054820	21	>nm|CTHT_0054820| Phosphoribosylaminoimidazole carboxylase OS=Chaetomium Thermophilum	3	five_or_more	1	21	45.9	45.9	45.9	67	614	0	0	176760	103480	0	0	85399	0	0	0	237870	0	198580	0	0	0	0	0	168790	0	0	0	0	0	0	0	0	0	177570	0	0	0	0	0	0	0	0
G0SBU0	CTHT_0054770	4	>nm|CTHT_0054770| ATP synthase OS=Chaetomium Thermophilum	3	five_or_more	1	4	7.6	7.6	7.6	63	590	2.34e-18	0	0	0	0	203060	0	0	384960	0	308610	1460200	227300	406710	425120	550940	0	978890	484550	207000	158520	229270	0	0	0	140100	0	0	0	0	0	0	0	0	0	0	0
G0SBT8	CTHT_0054750	3	>nm|CTHT_0054750| Unknown annotation for CTHT_0054750 OS=Chaetomium Thermophilum	3	four	1	3	48	48	48	11.196	102	2.03e-69	0	0	0	0	0	0	0	0	0	0	0	0	0	0	0	0	0	0	0	0	0	0	0	0	0	0	0	0	0	0	0	0	0	0	0	0
G0SBT5	CTHT_0054720	4	>nm|CTHT_0054720| Zinc-Finger protein OS=Chaetomium Thermophilum	3	four	1	4	19.8	19.8	19.8	43.184	393	2.44e-10	0	453510	0	0	290350	0	0	0	252070	0	0	350890	0	0	0	0	0	0	0	0	0	0	0	0	0	0	0	0	0	0	0	0	0	0	0	0
G0SBS8	CTHT_0054650	24	>nm|CTHT_0054650| Nuclear pore complex protein OS=Chaetomium Thermophilum	3	five_or_more	1	24	26	26	26	156.19	1481	0	0	0	0	0	0	0	0	45460	0	0	70579	0	0	400530	0	0	283720	0	61705	652350	150310	80237	657460	113180	0	680530	48027	294340	381260	0	653670	1186700	83459	2413600	2167900	1058600
G0SBS7	CTHT_0054640	7	>nm|CTHT_0054640| The proteasome is a multicatalytic proteinase complex which is characterized by its ability to cleave peptides with Arg, Phe, Tyr, Leu, and Glu adjacent to the leaving group at neutral or slightly basic pH. The proteasome has an ATP-depen	3	five_or_more	1	7	23.2	23.2	23.2	29.431	272	1.02e-90	0	0	0	0	0	0	0	0	0	0	0	0	0	0	0	0	0	0	0	0	205320	0	0	218860	0	0	173930	0	0	222080	0	0	708720	0	459540	665370
G0SBR7	CTHT_0054540	10	>nm|CTHT_0054540| 40S ribosomal protein S16 OS=Chaetomium Thermophilum	3	five_or_more	1	10	53.8	53.8	53.8	15.933	143	2.41e-87	0	0	0	0	0	0	0	0	0	26283000	560830	0	4030200	438080	0	16602000	2091800	197740	2986000	3773600	4155100	5120000	13993000	11760000	8065600	16391000	24842000	27746000	16997000	9312400	6171900	9156200	12354000	4635900	7106000	12027000
G0SBR6	CTHT_0054520	6	>nm|CTHT_0054520| RNA polymerase OS=Chaetomium Thermophilum	3	five_or_more	1	6	5.2	5.2	5.2	138.93	1235	1.5e-14	0	0	0	0	0	0	0	0	0	0	0	0	0	0	233830	0	0	0	0	0	0	0	0	0	0	0	0	0	0	0	0	0	0	0	0	0
G0SBR1	CTHT_0054470	31	>nm|CTHT_0054470| 26S protease regulatory subunit 7 OS=Chaetomium Thermophilum	3	five_or_more	1	31	62.5	62.5	62.5	48.652	435	2.11e-265	0	749310	0	0	1269700	46431	96937	2501500	47283	1175700	5583000	156520	1288200	5612100	461860	4950800	10970000	971450	4448500	11120000	633280	3874900	11635000	580920	3525900	12012000	625510	6904700	8271000	857100	3905300	8555800	2598200	5551800	12007000	3073000
G0SBR0	CTHT_0054460	26	>nm|CTHT_0054460| Molecular chaperone; assist the folding of proteins upon ATP hydrolysis. Known to play a role, in vitro, in the folding of actin and OS=Chaetomium Thermophilum	3	five_or_more	1	27	53.5	51.7	51.7	59.393	557	0	0	60996	0	0	159650	0	0	454410	114120	194810	920240	293380	358870	921230	475500	1000200	952850	725030	640000	1507700	1468200	0	752830	1720000	267480	528210	1771500	401520	412870	1396600	323440	327260	620690	82552	424340	1103300
G0SBQ9	CTHT_0054450	10	>nm|CTHT_0054450| Unknown annotation for CTHT_0054450 OS=Chaetomium Thermophilum	3	five_or_more	1	10	15.6	15.6	15.6	101.96	908	2.26e-142	0	0	0	0	0	0	0	0	0	0	0	0	0	0	0	0	0	0	0	0	0	0	0	0	0	0	0	0	0	0	0	74144	0	0	849000	0
G0SBQ7	CTHT_0054430	4	>nm|CTHT_0054430| Atp-Dependent RNA helicase involved in mRNA splicing. May destabilize the U1/5-splice site duplex to permit an effective competition for the 5-splice site by the U6 snRNA, resulting in the switch between U1 and U6 at the 5-splice site.	3	five_or_more	1	4	8.2	8.2	8.2	80.263	709	1.3e-14	0	0	0	0	0	0	0	0	0	0	0	0	0	0	0	0	0	0	0	0	0	0	0	0	0	0	0	0	0	0	0	0	0	0	0	0
G0SBQ5	CTHT_0054410	17	>nm|CTHT_0054410| 14-3-3 protein OS=Chaetomium Thermophilum	3	five_or_more	1	19	68.3	64.2	64.2	26.95	240	0	0	5496700	0	0	5761500	202530	223610	9874100	1768000	3783300	10859000	4138200	2035000	8535100	5619200	12466000	7556400	5951800	2532300	16003000	12884000	5932600	9581300	10860000	4704200	9027100	10544000	5243400	9365200	5847400	6709300	7022000	10829000	6493700	7280300	5957500
G0SBQ4	CTHT_0054400	10	>nm|CTHT_0054400| Unknown annotation for CTHT_0054400 OS=Chaetomium Thermophilum	3	five_or_more	1	10	53.1	53.1	53.1	10.935	98	0	0	0	0	0	1397300	0	0	687610	153060	0	3821600	995160	902830	4112300	774110	7857200	3672200	1691900	247910	3105200	2224300	2075700	4265900	1652700	2306500	7073800	1645800	9372100	7363500	8539300	13877000	68998000	45759000	63998000	129150000	41417000
G0SBQ3	CTHT_0054390	15	>nm|CTHT_0054390| Component of the nuclear pore complex protein OS=Chaetomium Thermophilum	3	five_or_more	1	15	24.9	24.9	24.9	67.12	678	0	0	82246	48690	0	392320	0	4373.8	669630	0	194100	1389900	84712	521400	1259800	602310	700410	1903800	526260	1491900	1875200	781750	1634700	1267100	210410	1841900	3020200	425500	3464100	3824900	300120	3924100	5405700	750040	8823100	9315100	1223100
G0SBQ2	CTHT_0054380	9	>nm|CTHT_0054380| Unknown annotation for CTHT_0054380 OS=Chaetomium Thermophilum	3	five_or_more	1	9	27.3	27.3	27.3	59.292	549	4.92e-222	0	0	0	0	0	0	0	0	0	0	0	0	0	0	0	0	0	0	22124	0	87495	24477	0	0	0	0	0	0	0	0	0	0	0	0	0	0
G0SBQ1	CTHT_0054370	9	>nm|CTHT_0054370| Eukaryotic translation initiation factor 2 subunit gamma OS=Chaetomium Thermophilum	3	five_or_more	1	9	19.9	19.9	19.9	55.887	513	1.39e-26	0	0	0	0	76135	0	0	68404	189350	0	78536	250000	37493	51654	105090	0	47356	148110	0	0	64950	0	55557	84964	0	145240	0	0	68810	0	88977	45907	0	55778	89568	0
G0SBP8	CTHT_0054340	5	>nm|CTHT_0054340| Translation initiation factor OS=Chaetomium Thermophilum	3	five_or_more	1	5	12.9	12.9	12.9	66.399	587	3.02e-105	0	106960	0	0	120950	0	0	485300	0	0	974990	0	0	2413600	0	300210	2446800	0	337540	1337700	0	414790	2675700	150700	300290	3613600	104060	0	1024400	0	747260	1819800	238190	536710	1953600	127460
G0SBP0	CTHT_0054260	18	>nm|CTHT_0054260| Unknown annotation for CTHT_0054260 OS=Chaetomium Thermophilum	3	five_or_more	1	18	14.8	14.8	14.8	205.94	1922	1.85e-133	0	0	0	0	41008	0	0	358110	8721.9	0	654880	21134	0	475360	105730	0	1106000	172140	69426	902480	153630	27933	460550	17102	0	581930	80475	157780	595140	37901	88386	485750	80985	0	505130	54756
G0SBN2	CTHT_0054180	14	>nm|CTHT_0054180| Unknown annotation for CTHT_0054180 OS=Chaetomium Thermophilum	3	five_or_more	1	14	26.6	26.6	26.6	51.843	474	2.84e-260	0	0	0	0	0	0	0	0	0	0	0	0	0	0	0	0	0	0	0	0	0	8527.8	0	0	0	0	0	0	0	0	0	0	0	0	0	0
G0SBN1	CTHT_0054170	2	>nm|CTHT_0054170| 60S ribosomal protein L36 OS=Chaetomium Thermophilum	3	five_or_more	1	2	20	20	20	12.748	110	1.05e-68	0	1880900	0	0	4697200	0	2246500	13461000	0	18347000	13930000	0	19329000	21073000	0	40832000	19248000	8181100	41950000	32048000	24345000	33482000	48654000	6815300	39314000	72081000	135870000	103610000	93807000	107210000	69486000	86698000	0	89845000	85364000	158640000
G0SBN0	CTHT_0054160	20	>nm|CTHT_0054160| Protein domain specific binding OS=Chaetomium Thermophilum	3	five_or_more	1	22	77.7	77.7	71	30.354	269	0	0	1806500	0	72998	4985000	0	667330	11083000	1543200	4464900	7859900	3145900	3266800	6681100	4053400	14627000	13524000	8092100	5729900	7074300	8438200	3011000	9735500	4570000	3315000	6859300	4199300	9439500	4442500	1308200	2146700	4027400	3094800	4586000	4597000	6155000
G0SBM8	CTHT_0054140	14	>nm|CTHT_0054140| Function prior to stable branch point recognition by the U1 snRNP particle to facilitate or stabilize the U1 snRNP/5- splice site interaction. Has a direct role in the assembly or function of a catalytically active protein OS=Chaetomium	3	five_or_more	1	14	23.4	23.4	23.4	69.12	586	0	0	0	0	0	0	0	0	0	0	0	0	0	0	0	0	0	0	0	0	0	0	0	0	0	0	0	0	0	0	0	0	0	0	0	0	0
G0SBM7	CTHT_0054130	6	>nm|CTHT_0054130| Destroys radicals which are normally produced within the cells and which are toxic to biological protein OS=Chaetomium Thermophilum	3	five_or_more	1	6	18.9	18.9	18.9	39.696	355	1.03e-56	0	0	0	0	1413500	0	0	5394200	542240	2706600	7426300	1820000	4788900	1894800	1390200	11760000	2315900	1479400	4985100	1693400	1380400	1779100	3861200	940720	1453200	4089700	618920	1771300	2617800	356450	1863100	3021000	0	954130	1496100	0
G0SBL9	CTHT_0054050	3	>nm|CTHT_0054050| U2 small nuclear ribonucleoprotein B OS=Chaetomium Thermophilum	3	five_or_more	1	3	31.3	31.3	31.3	21.719	201	4.66e-130	0	0	0	0	0	0	0	0	0	0	0	0	0	0	0	0	0	307350	0	0	1288300	0	1918300	0	0	2542200	0	0	0	409200	0	0	0	0	1343300	0
G0SBL8	CTHT_0054040	11	>nm|CTHT_0054040| Actin-Related protein 2/3 complex subunit OS=Chaetomium Thermophilum	3	five_or_more	1	11	36.4	36.4	36.4	39.531	357	1.79e-156	0	0	0	0	0	0	0	0	0	0	0	0	164450	0	0	0	0	0	0	0	0	0	0	0	0	0	0	0	0	0	0	0	0	0	0	0
G0SBL2	CTHT_0053980	7	>nm|CTHT_0053980| Probable 26S proteasome regulatory subunit OS=Chaetomium Thermophilum	3	less_than_three	1	7	32.1	32.1	32.1	26.208	240	9.18e-30	0	0	0	0	0	0	0	0	0	0	0	0	0	0	0	0	0	0	0	0	0	0	0	0	0	0	0	0	0	0	0	0	0	0	0	0
G0SBL1	CTHT_0053970	3	>nm|CTHT_0053970| Gtp-Binding protein involved in nucleocytoplasmic transport. Required for the import of protein into the nucleus and also for RNA OS=Chaetomium Thermophilum	3	five_or_more	1	3	13.4	13.4	13.4	24.39	216	1.15e-08	0	1095800	0	0	1375900	0	0	2005800	0	0	2309700	0	0	2152200	0	924360	3006200	414950	496890	1971500	0	565960	1009200	0	0	1296800	0	0	0	0	0	0	0	0	0	0
G0SBL0	CTHT_0053960	8	>nm|CTHT_0053960| Glyoxal oxidase OS=Chaetomium Thermophilum	3	five_or_more	1	8	12.1	12.1	12.1	117.66	1111	0	6444000	4200200	291010	7838400	9487700	346820	5923900	5638800	1015300	7835300	5657200	1725900	3754200	2207300	1041800	4373300	1636600	644050	1317900	703240	318000	1528700	1090300	261560	1263600	560410	102650	793730	615980	0	0	195180	155010	315430	321120	104260
G0SBK7	CTHT_0053930	4	>nm|CTHT_0053930| Binds specifically to cytosolic chaperonin (c-CPN) and transfers target proteins to it. Binds to nascent polypeptide chain and promotes folding in an environment in which there are many competing pathways for nonnative OS=Chaetomium Therm	3	four	1	4	32.3	32.3	32.3	14.886	130	9.38e-11	0	0	0	0	0	0	0	0	0	0	0	0	0	0	0	0	0	0	0	0	0	0	0	0	0	0	0	0	0	0	0	0	0	0	0	0
G0SBJ9	CTHT_0053840	8	>nm|CTHT_0053840| Domain with 2 conserved Trp (W) residues OS=Chaetomium Thermophilum	3	five_or_more	1	8	13.9	13.9	13.9	137.98	1278	1.06e-58	0	0	0	0	0	0	0	0	0	0	312860	233680	0	632530	376740	0	527550	45841	0	72341	60425	127710	0	307990	0	0	0	0	0	0	0	0	0	0	0	0
G0SBJ0	CTHT_0053750	48	>nm|CTHT_0053750| Utp--Glucose-1-Phosphate uridylyltransferase OS=Chaetomium Thermophilum	3	five_or_more	1	48	67.6	67.6	67.6	66.936	602	0	117850	84020	0	117120	89820	0	81309	351050	200750	132950	789330	104090	88740	487960	128240	238980	597180	205730	356390	447720	255820	413520	262660	0	166700	207710	0	230050	317690	0	88290	74473	0	131990	280810	0
G0SBI6	CTHT_0053710	22	>nm|CTHT_0053710| Unknown annotation for CTHT_0053710 OS=Chaetomium Thermophilum	3	five_or_more	1	22	4.8	4.8	4.8	874.35	8081	4.16e-106	0	0	0	0	0	0	0	33971	108.2	0	96114	287.24	11987	258670	259.03	149580	213510	71132	246580	26637	101630	70821	16016	52292	29934	16082	20226	24684	0	114.75	17335	0	140.75	25277	0	0
G0SBH5	CTHT_0053600	16	>nm|CTHT_0053600| Methylmalonate-Semialdehyde dehydrogenase OS=Chaetomium Thermophilum	3	five_or_more	1	16	33.6	33.6	33.6	63.31	589	7.9e-288	34783	0	0	0	0	0	0	0	0	0	0	0	59668	0	0	642310	940600	0	782980	991260	0	518500	2261500	0	194120	638320	0	146990	483320	174070	0	139190	524400	0	156530	0
G0SBH4	CTHT_0053590	13	>nm|CTHT_0053590| Interacts with newly synthesized glycoproteins in the endoplasmic reticulum. It may act in assisting protein assembly and/or in the retention within the ER of unassembled protein subunits. It seems to play a major role in the quality cont	3	five_or_more	1	13	24.5	24.5	24.5	63.909	575	0	0	302370	0	0	1174200	48549	0	2119400	1233000	274210	3536900	4020600	421070	1945200	3001000	1567400	4403500	2965100	251160	2206200	2623300	206540	1991300	800870	151500	1451400	438520	269650	898740	353740	462490	259140	150590	202760	496620	0
G0SBH0	CTHT_0050240	2	>nm|CTHT_0050240| Zinc finger OS=Chaetomium Thermophilum	3	five_or_more	1	2	5.1	5.1	5.1	72.469	686	1.38e-25	0	0	0	0	0	0	0	0	0	0	0	0	0	0	0	0	0	0	0	0	0	0	0	0	0	0	0	0	0	0	0	0	0	0	0	0
G0SBG9	CTHT_0050230	5	>nm|CTHT_0050230| Carrier of the growing fatty acid chain in fatty acid biosynthesis (By similarity) protein OS=Chaetomium Thermophilum	3	five_or_more	1	5	26.2	26.2	26.2	15.574	141	5.11e-15	622550	0	0	0	0	0	0	0	0	0	0	0	0	0	0	0	0	0	0	67231	0	0	0	0	0	0	0	0	0	0	0	0	0	0	0	0
G0SBC0	CTHT_0049680	20	>nm|CTHT_0049680| Trehalose-6-Phosphate synthase OS=Chaetomium Thermophilum	3	five_or_more	1	20	25.1	25.1	25.1	109.25	971	4.88e-292	0	0	0	0	0	0	0	0	0	0	0	0	0	0	0	0	0	0	0	1036500	0	0	0	0	0	0	0	0	0	0	0	0	0	0	0	0
G0SB84	CTHT_0049250	4	>nm|CTHT_0049250| Processively dephosphorylates Ser-2 and Ser-5 of the heptad repeats YSPTSPS in the C-terminal domain of the largest RNA polymerase II OS=Chaetomium Thermophilum	3	four	1	4	5.6	5.6	5.6	98.078	871	2.56e-15	0	0	0	0	0	0	0	0	0	0	0	0	0	0	0	0	0	0	0	0	0	0	0	0	0	0	0	0	0	0	0	0	0	0	0	0
G0SB67	CTHT_0049080	11	>nm|CTHT_0049080| Arginase OS=Chaetomium Thermophilum	3	three	1	11	24.6	24.6	24.6	66.431	609	8.09e-216	0	0	0	0	0	0	0	0	0	0	0	77288	0	0	0	0	0	0	0	0	0	0	0	0	0	0	0	0	0	0	0	0	0	0	0	0
G0SB60	CTHT_0049010	7	>nm|CTHT_0049010| 26S proteasome regulatory subunit rpn12 OS=Chaetomium Thermophilum	3	five_or_more	1	7	30.7	30.7	30.7	31.205	277	5.81e-63	0	231070	0	0	592230	0	118640	787930	0	311340	1476700	0	438180	1338500	0	1083100	2854800	107870	1245900	2754200	189700	0	2693100	254640	142500	2607800	202920	691950	1956500	191210	195510	725370	0	0	859560	380610
G0SB59	CTHT_0049000	35	>nm|CTHT_0049000| Coatomer complex protein OS=Chaetomium Thermophilum	3	five_or_more	1	35	28	28	28	135.98	1212	0	0	144060	0	210550	196950	0	2887.2	1015100	52722	12841	2049300	839910	142170	2862400	1796100	1194900	4484700	5283500	746610	3236600	6232600	631420	1526200	3476100	347130	1658100	1054700	315550	1275500	455420	321850	681450	312100	309050	790100	517570
G0SB58	CTHT_0048990	25	>nm|CTHT_0048990| Udp-Glucose-Glycoprotein glucosyltransferase OS=Chaetomium Thermophilum	3	five_or_more	1	25	19.4	19.4	19.4	170.91	1509	3.83e-188	0	0	0	0	0	0	0	0	0	0	32479	0	0	0	0	0	36236	0	0	0	0	0	0	0	0	0	0	0	0	45688	0	0	0	0	0	0
G0SB52	CTHT_0048920	3	>nm|CTHT_0048920| Involved in the nuclear import of protein OS=Chaetomium Thermophilum	3	five_or_more	1	3	3.3	3.3	3.3	124.9	1114	1.71e-40	66713	0	0	0	0	0	0	0	0	0	0	65218	22713	0	0	102610	0	0	26213	0	0	0	0	0	16496	0	0	35307	0	0	0	0	0	0	0	0
G0SB41	CTHT_0048800	38	>nm|CTHT_0048800| Threonyl-Trna synthetase OS=Chaetomium Thermophilum	3	four	1	38	44	44	44	90.152	788	0	188490	0	0	152530	0	0	0	0	0	0	0	0	0	0	0	0	0	0	117690	0	52708	0	0	64114	0	0	0	0	0	0	0	0	62162	0	0	0
G0SB34	CTHT_0048730	9	>nm|CTHT_0048730| 26S proteasome regulatory subunit rpn9 OS=Chaetomium Thermophilum	3	five_or_more	1	9	23.9	23.9	23.9	43.941	380	2.97e-55	0	0	0	0	142200	0	0	213150	0	0	439250	0	0	378960	0	116640	658150	0	0	820550	156990	0	735500	0	0	995350	0	0	1193800	0	0	1162100	0	0	1143700	163670
G0SB30	CTHT_0048690	15	>nm|CTHT_0048690| Translation initiation factor eif-2b epsilon subunit OS=Chaetomium Thermophilum	3	five_or_more	1	15	21	21	21	83.493	763	7e-141	0	0	0	0	0	0	0	0	0	0	0	0	0	0	0	0	0	0	0	0	0	0	0	0	0	0	0	0	0	0	0	0	0	67869	0	140290
G0SB26	CTHT_0048650	27	>nm|CTHT_0048650| Unknown annotation for CTHT_0048650 OS=Chaetomium Thermophilum	3	three	1	27	47.9	47.9	47.9	69.578	622	0	0	0	42824	0	0	51218	0	0	0	0	0	0	0	0	0	0	0	0	0	0	0	0	0	0	0	0	0	0	0	0	0	0	0	0	0	0
G0SB20	CTHT_0048590	24	>nm|CTHT_0048590| Lipoamide dehydrogenase is a component of the alpha- ketoacid dehydrogenase OS=Chaetomium Thermophilum	3	five_or_more	1	24	48	48	48	54.202	504	2.05e-194	0	0	81764	0	0	77912	0	239500	0	1064200	703910	339620	1329400	2160100	1085200	6465500	3702900	4371300	5120500	5436200	8420600	4108000	4406100	2972400	2422400	1965800	814500	2235700	1191000	484920	683600	347880	430270	225270	225290	105340
G0SB16	CTHT_0048550	6	>nm|CTHT_0048550| Protein involved in poly(A)+ mRNA export from nucleus OS=Chaetomium Thermophilum	3	five_or_more	1	6	14.7	14.7	14.7	67.059	614	5.3e-83	0	0	0	0	0	0	0	0	0	0	0	0	0	0	0	0	0	0	0	90162	0	0	354080	226650	0	1061300	245390	0	710240	375990	0	819760	73216	0	631500	411930
G0SB06	CTHT_0048450	3	>nm|CTHT_0048450| Component of the coat protein complex II (COPII) which promotes the formation of transport vesicles from the endoplasmic reticulum . The coat has two main functions, the physical deformation of the endoplasmic reticulum membrane into vesi	3	less_than_three	1	3	5	5	5	102.51	942	1.68e-10	0	0	0	0	0	0	0	0	0	0	0	0	0	0	0	0	0	0	0	0	0	0	0	0	0	0	0	0	0	0	0	0	0	0	0	0
G0SAZ6	CTHT_0048350	7	>nm|CTHT_0048350| Unknown annotation for CTHT_0048350 OS=Chaetomium Thermophilum	3	five_or_more	1	7	39.9	39.9	39.9	20.784	183	1.53e-80	0	0	0	0	0	0	0	0	0	0	0	0	0	0	0	0	0	0	0	0	0	0	0	0	1159900	0	1190400	0	8354600	2954800	13734000	23429000	14515000	29413000	48457000	21001000
G0SAY2	CTHT_0048210	9	>nm|CTHT_0048210| Histone H2B.1 protein OS=Chaetomium Thermophilum	3	five_or_more	1	9	37.9	37.9	37.9	15.089	140	6.58e-45	0	72436000	1625500	3320000	63729000	14426000	20336000	62763000	44713000	67479000	63217000	60013000	29509000	53363000	50845000	54526000	59365000	40695000	27131000	44473000	48934000	18621000	33087000	36846000	13177000	23110000	33539000	0	14027000	20646000	0	0	16819000	0	0	8989300
G0SAY1	CTHT_0048200	4	>nm|CTHT_0048200| A central role in protein OS=Chaetomium Thermophilum	3	five_or_more	1	5	35.3	35.3	35.3	14.14	133	1.69e-83	0	34000000	124680	288720	61755000	4681900	6369000	29423000	22027000	33724000	32127000	48324000	20271000	21881000	14904000	48040000	17159000	21951000	17830000	15370000	16480000	9263700	18131000	19756000	13401000	8785500	20881000	11469000	5756100	6299200	4225500	1988100	11622000	3922500	2324100	2807300
G0SAX9	CTHT_0048180	25	>nm|CTHT_0048180| 2-Oxoglutarate dehydrogenase complex OS=Chaetomium Thermophilum	3	five_or_more	1	25	52.1	52.1	52.1	45.925	420	0	1235300	103010	0	1163900	351780	0	1445800	5158800	1184900	15578000	19848000	12404000	29358000	54975000	53956000	153020000	140650000	83494000	195810000	156010000	172940000	149830000	129300000	126760000	111470000	110020000	68509000	107250000	59585000	32213000	45883000	49027000	21601000	30935000	37453000	11103000
G0SAX5	CTHT_0048140	12	>nm|CTHT_0048140| Threonine protein OS=Chaetomium Thermophilum	3	five_or_more	1	12	22.8	22.8	22.8	64.137	583	1.36e-175	0	0	0	0	0	0	0	0	0	0	0	0	0	0	0	0	0	0	0	0	0	89612	0	106860	307780	141150	181020	1296300	199460	122240	1657300	1140700	327170	579510	1125300	430790
G0SAV4	CTHT_0047910	23	>nm|CTHT_0047910| 40S ribosomal protein S2 OS=Chaetomium Thermophilum	3	five_or_more	1	23	68.1	68.1	68.1	28.504	263	0	0	0	0	0	0	0	0	73722	257470	0	0	274860	0	133390	235930	132700	2415300	249440	115100	2756600	484830	1164600	6751500	6295400	2661100	19136000	12556000	8933000	18571000	12382000	3185300	5445800	25752000	3269300	8226000	12605000
G0SAU4	CTHT_0047810	11	>nm|CTHT_0047810| Heat shock protein binding OS=Chaetomium Thermophilum	3	five_or_more	1	11	30.4	30.4	30.4	56.292	510	4.58e-244	0	242780	0	22940	4154800	0	874550	9169900	1902700	3194100	11033000	4981700	6672000	8942900	6857700	15704000	8290000	6568400	7435700	8195600	5176100	6506600	9353000	3036500	4275800	1952500	3725200	6514500	1299100	2342100	3594300	1252500	3655800	4722600	940120	1763900
G0SAU2	CTHT_0047790	9	>nm|CTHT_0047790| Unknown annotation for CTHT_0047790 OS=Chaetomium Thermophilum	3	less_than_three	1	9	40.7	40.7	40.7	34.474	307	1.07e-186	0	0	0	0	0	0	0	0	0	0	0	0	0	0	0	0	0	0	0	0	0	0	0	0	0	0	0	0	0	0	0	0	0	0	0	0
G0SAU1	CTHT_0047780	13	>nm|CTHT_0047780| Elongation factor 1-beta OS=Chaetomium Thermophilum	3	five_or_more	1	13	65.5	65.5	65.5	24.742	226	0	0	224790	0	0	0	0	0	1353000	0	640020	1233500	0	367800	1231200	155290	1068000	709300	1574300	642350	521640	0	635970	289480	0	0	0	0	0	0	0	434000	0	0	465170	0	0
G0SAR0	CTHT_0043170	5	>nm|CTHT_0043170| RNA polymerase II transcription factor OS=Chaetomium Thermophilum	3	five_or_more	1	5	7.1	7.1	7.1	111.5	1029	5.39e-31	0	1322500	0	0	116750	0	0	550160	222700	94588	0	219720	4590.2	212060	140770	80678	194890	0	0	0	0	0	0	0	0	0	0	3330.5	152720	0	52138	135310	0	69789	171610	0
G0SAQ6	CTHT_0043130	151	>nm|CTHT_0043130| Unknown annotation for CTHT_0043130 OS=Chaetomium Thermophilum	3	five_or_more	1	151	80	80	80	137.44	1294	0	0	1148900	0	0	4947700	0	25499	23744000	4096.5	267630	120450000	69567	10109000	267250000	2507500	140010000	355150000	25157000	202850000	375280000	96487000	187980000	388690000	137820000	196700000	194840000	142460000	197510000	94429000	56733000	97376000	54436000	69540000	80876000	36329000	34711000
G0SAP2	CTHT_0042990	42	>nm|CTHT_0042990| Both mRNA cleavage and polyadenylation. Is also required for efficient mRNA export to the cytoplasm. Acts in concert with a poly-specific nuclease (PAN) to affect poly tail shortening, which may occur concomitantly with either nucleocytop	3	five_or_more	1	42	44.3	44.3	44.3	83.92	777	0	0	2416100	47688	0	2725900	46716	0	3451300	0	0	6877300	0	42953	7807200	520520	368340	8083300	920740	405850	6140400	3154500	199150	6458700	3428400	200180	6016700	3623100	892720	4821000	2632000	947130	5168500	5671600	1324500	6359600	3277500
G0SAN5	CTHT_0042910	5	>nm|CTHT_0042910| Tubulin-Tyrosine ligase OS=Chaetomium Thermophilum	3	five_or_more	1	5	8.3	8.3	8.3	93.258	840	0	0	0	0	0	0	0	0	0	0	0	0	0	0	0	0	0	0	0	0	0	0	0	0	0	0	0	0	0	0	0	0	0	0	0	0	0
G0SAM9	CTHT_0042850	2	>nm|CTHT_0042850| Unknown annotation for CTHT_0042850 OS=Chaetomium Thermophilum	3	five_or_more	1	2	2.5	2.5	2.5	141.03	1259	2.23e-14	0	0	0	0	0	0	0	17067	0	0	23281	0	8704.8	19172	19885	18497	14119	0	7010.2	14430	0	0	14273	0	7046	124870	8799	16160	33766	0	13396	39703	28493	21039	60080	29313
G0SAM7	CTHT_0042830	4	>nm|CTHT_0042830| Unknown annotation for CTHT_0042830 OS=Chaetomium Thermophilum	3	four	1	4	8.1	8.1	8.1	61.335	568	1.11e-06	0	0	0	0	0	0	0	0	0	0	0	0	0	0	0	0	0	0	0	0	0	0	0	0	0	0	0	0	0	0	395190	0	0	0	0	0
G0SAM4	CTHT_0042800	14	>nm|CTHT_0042800| Unknown annotation for CTHT_0042800 OS=Chaetomium Thermophilum	3	five_or_more	1	14	31.2	31.2	31.2	64.696	606	5.37e-108	0	0	0	0	0	0	0	0	0	0	0	0	0	0	0	0	0	0	0	0	0	0	0	0	0	0	0	0	0	0	0	0	0	0	0	0
G0SAM1	CTHT_0042770	42	>nm|CTHT_0042770| Unknown annotation for CTHT_0042770 OS=Chaetomium Thermophilum	3	five_or_more	1	42	61.2	61.2	61.2	100.98	936	0	227300	0	0	0	0	0	33115	0	0	0	0	0	0	0	0	0	34226	0	0	133260	5933.6	51427	11019000	14212	914770	70413000	554890	18372000	98267000	4650600	40102000	68160000	23386000	49694000	55526000	22874000
G0SAL7	CTHT_0042730	8	>nm|CTHT_0042730| Electron transfer flavoprotein-ubiquinone oxidoreductase OS=Chaetomium Thermophilum	3	five_or_more	1	8	17.7	17.7	17.7	71.274	643	4.74e-71	0	113290	0	0	1821800	0	205470	1764100	704800	790070	3008000	1074400	865580	1668800	474230	1476000	1594000	223060	196000	281820	297230	0	350880	0	0	119740	0	407870	296530	0	0	0	0	0	0	0
G0SAK6	CTHT_0042620	6	>nm|CTHT_0042620| Release factor OS=Chaetomium Thermophilum	3	five_or_more	1	6	8.8	8.8	8.8	79.139	718	9.53e-16	0	1812.6	0	0	2958.6	141610	0	12693	0	6975.3	20698	0	13450	29116	0	24893	26878	0	100320	13058	0	9842.4	18951	0	9710.2	19761	0	18114	19142	0	7610.5	12765	0	15438	15423	0
G0SAK3	CTHT_0042590	6	>nm|CTHT_0042590| Nuclear pore protein OS=Chaetomium Thermophilum	3	five_or_more	1	6	5	5	5	188.54	1793	3.22e-19	0	0	0	0	0	0	0	0	0	0	0	0	62644	0	0	52940	77938	0	37647	316050	154360	59836	231250	128560	0	320260	132850	0	216830	182060	0	36863	165520	179890	206730	0
G0SAJ9	CTHT_0042550	19	>nm|CTHT_0042550| 60S ribosomal protein L8 OS=Chaetomium Thermophilum	3	five_or_more	1	19	53.4	53.4	53.4	29.68	262	4.42e-75	0	0	0	0	0	0	0	2661600	967470	2598900	6437100	3683100	4479400	8283900	5934100	18038000	15622000	10556000	13346000	32407000	34414000	30266000	54757000	89953000	40180000	121790000	164430000	126840000	98535000	177980000	89353000	130990000	186850000	91951000	134110000	189740000
G0SAI3	CTHT_0042390	7	>nm|CTHT_0042390| Ribosomal protein S7 OS=Chaetomium Thermophilum	3	five_or_more	1	7	32.5	32.5	32.5	34.082	308	6.98e-58	0	0	0	0	0	0	0	0	0	0	0	0	0	0	0	295320	351330	124570	473280	472580	237540	490260	726750	452820	742420	2608100	924760	2905900	7832000	2482700	6181500	17595000	12588000	26890000	42922000	22623000
G0SAI2	CTHT_0042380	2	>nm|CTHT_0042380| Universal stress protein OS=Chaetomium Thermophilum	3	five_or_more	1	2	3.8	3.8	3.8	80.429	744	1.14e-15	0	0	0	0	3920.9	0	0	0	0	0	0	0	0	0	0	0	10383	0	0	8149	0	0	0	0	0	0	0	0	0	0	0	0	0	0	0	0
G0SAH4	CTHT_0042300	8	>nm|CTHT_0042300| Component of the ESCRT-0 complex which is the sorting receptor for ubiquitinated cargo proteins at the multivesicular body (MVB) OS=Chaetomium Thermophilum	3	five_or_more	1	8	16.2	16.2	16.2	75.518	696	3.59e-120	0	0	0	0	0	0	0	2545.3	0	0	5212	0	0	0	0	0	0	0	2965.8	0	0	0	0	0	0	1705	0	0	1519.1	0	0	0	0	0	0	0
G0SAF6	CTHT_0042100	20	>nm|CTHT_0042100| Heat shock protein OS=Chaetomium Thermophilum	3	five_or_more	1	20	68.4	68.4	68.4	21.915	196	0	0	5632300	0	0	9118900	0	622770	18853000	6636200	4640700	23442000	28024000	6236300	25037000	25629000	22755000	61265000	40308000	14645000	48436000	38590000	9461700	40593000	42490000	11222000	39686000	24078000	27036000	44250000	15828000	19899000	31769000	23835000	11991000	27401000	15474000
G0SAE3	CTHT_0041970	8	>nm|CTHT_0041970| S-Adenosylmethionine-Dependent methyltransferase OS=Chaetomium Thermophilum	3	five_or_more	1	8	17	17	17	51.732	464	1.6e-132	0	0	0	0	0	0	0	56281	0	0	114310	119980	0	150190	46615	0	165720	150930	0	249420	326450	0	661420	2183900	0	603650	3572700	0	506650	1335100	0	0	4279200	0	0	1949900
G0SAD3	CTHT_0041870	16	>nm|CTHT_0041870| Functions as ATP-binding component of the Arp2/3 complex which is involved in regulation of actin polymerization and together with an activating nucleation-promoting factor (NPF) mediates the formation of branched actin networks. Seems to	3	five_or_more	1	16	35.4	35.4	35.4	43.903	390	5.04e-174	0	0	0	0	0	0	0	0	0	0	0	0	0	0	0	0	0	0	0	0	94165	0	0	85485	0	0	0	0	0	0	0	0	0	0	0	0
G0SAC4	CTHT_0041780	19	>nm|CTHT_0041780| Proteasome activator protein OS=Chaetomium Thermophilum	3	five_or_more	1	19	11	11	11	224.26	1967	0	0	0	0	0	0	18937	0	0	0	0	0	0	0	0	0	0	0	0	0	0	0	0	0	0	0	0	3947.8	8266.7	0	4543.4	0	0	9322.4	10369	0	14096
G0SA92	CTHT_0041430	31	>nm|CTHT_0041430| 3-Methyl-2-Oxobutanoate dehydrogenase OS=Chaetomium Thermophilum	3	five_or_more	1	31	47.6	47.6	47.6	82.333	750	0	0	0	0	0	45816	53743	0	270520	0	0	1411600	34171	2188200	17325000	656720	25143000	50124000	9318100	35938000	73750000	19299000	21808000	81932000	18474000	46109000	32602000	8648700	16957000	11968000	1822300	5966800	3543700	1505300	2131700	2607500	829930
G0SA86	CTHT_0041370	4	>nm|CTHT_0041370| Protein fmp52 OS=Chaetomium Thermophilum	3	five_or_more	1	4	14	14	14	24.999	235	1.32e-10	0	0	0	0	709840	0	0	1115200	0	0	1597100	860130	650650	865450	732890	914220	800260	0	331790	209110	0	0	0	0	0	0	0	0	0	0	0	0	0	0	0	0
G0SA84	CTHT_0041350	8	>nm|CTHT_0041350| Unknown annotation for CTHT_0041350 OS=Chaetomium Thermophilum	3	five_or_more	1	8	21.2	21.2	21.2	50.025	462	1.79e-133	0	102250	0	0	254080	8692.4	0	1349600	321380	0	1843500	1759100	738560	1476200	1371700	1058900	946590	1355600	470380	1007100	696170	693700	516680	387070	362260	435270	299620	0	428420	40835	269360	154390	26169	131770	0	0
G0SA81	CTHT_0041320	4	>nm|CTHT_0041320| Ring finger OS=Chaetomium Thermophilum	3	five_or_more	1	4	31.5	31.5	31.5	20.675	184	7.53e-40	0	0	0	0	0	0	0	0	0	0	0	0	0	0	0	0	0	0	0	0	0	0	0	0	0	0	0	0	0	0	0	0	0	0	0	0
G0SA60	CTHT_0041110	12	>nm|CTHT_0041110| Component of the coat protein complex II (COPII) which promotes the formation of transport vesicles from the endoplasmic reticulum . The coat has two main functions, the physical deformation of the endoplasmic reticulum membrane into vesi	3	five_or_more	1	12	37	37	37	36.38	332	1.2e-129	0	0	0	0	336160	0	0	557480	0	0	1618500	0	0	2599200	0	1011100	4214300	0	759170	2595800	0	802500	1897500	157120	534940	2865300	0	881000	0	0	805890	1105800	0	1447600	2848300	0
G0SA59	CTHT_0041100	5	>nm|CTHT_0041100| Unknown annotation for CTHT_0041100 OS=Chaetomium Thermophilum	3	five_or_more	1	5	19.8	19.8	19.8	42.929	400	3.33e-133	0	0	0	0	0	0	0	0	0	0	0	0	0	0	0	0	0	0	0	0	0	0	0	0	0	0	0	0	0	0	0	0	0	0	0	0
G0SA56	CTHT_0041070	73	>nm|CTHT_0041070| The nuclear pore complex protein OS=Chaetomium Thermophilum	3	five_or_more	1	73	44.1	44.1	44.1	231.07	2085	0	0	1260.3	0	0	2517.5	0	0	4420	0	1384	1188000	0	793440	1798200	0	5142900	6595600	63337	4602300	7041400	54742	2429500	7270500	31463	849480	4028500	0	1214800	2133900	0	986130	625860	0	725650	632310	0
G0SA54	CTHT_0041050	12	>nm|CTHT_0041050| Beta chain protein OS=Chaetomium Thermophilum	3	five_or_more	2	12	30.4	30.4	30.4	49.907	447	8.82e-209	0	6366400	0	102740	18991000	46347	0	27743000	1481400	5018600	38146000	3299700	8867100	37114000	4116100	12586000	44405000	8383000	7798100	37791000	10729000	7293700	38869000	7700400	6108600	33346000	8082100	4407400	19194000	3475500	4936700	6352800	2830400	1288400	4877200	3221200
G0SA53	CTHT_0041040	6	>nm|CTHT_0041040| Protein involved in regulation of translational elongation OS=Chaetomium Thermophilum	3	four	1	6	8	8	8	83.026	750	1.11e-19	0	0	0	0	0	0	0	53152	0	0	0	0	0	0	0	0	0	0	0	0	0	184610	0	0	0	0	0	0	0	0	0	0	0	0	0	0
G0SA41	CTHT_0040920	7	>nm|CTHT_0040920| Methyltransferase OS=Chaetomium Thermophilum	3	five_or_more	1	7	25.2	25.2	25.2	45.572	417	3.86e-128	0	0	0	0	0	0	0	0	0	0	0	0	0	0	0	0	0	0	0	0	0	0	0	0	0	0	0	0	0	0	0	0	0	0	0	0
G0SA15	CTHT_0040650	4	>nm|CTHT_0040650| Aminopeptidase OS=Chaetomium Thermophilum	3	five_or_more	1	4	11.1	11.1	11.1	53.851	487	3.23e-14	0	0	0	0	0	0	0	0	0	0	0	0	0	0	0	0	0	0	0	0	0	0	0	0	0	0	0	0	0	0	0	0	0	0	0	0
G0S9Z9	CTHT_0040490	2	>nm|CTHT_0040490| Protein involved in protein amino acid acetylation OS=Chaetomium Thermophilum	3	five_or_more	1	2	11.1	11.1	11.1	38.346	351	2.2e-17	0	84423	0	0	86648	0	0	0	0	7119.3	50313	0	0	0	0	0	0	0	17624	38338	0	0	52469	0	0	61209	0	47621	54167	0	53398	24848	0	0	26479	0
G0S9W5	CTHT_0047420	6	>nm|CTHT_0047420| Involved in iron homeostasis within the mitochondrion where it is involved in the assembly of iron-sulfur proteins. Essential for de novo biosynthesis of mitochondrial and cytoplasmic iron sulfur proteins. May also be involved in the repa	3	four	1	6	37.8	37.8	37.8	20.53	188	6.5e-56	0	0	0	0	0	0	0	0	0	0	0	0	0	0	0	0	0	0	0	0	0	0	0	0	0	0	0	0	0	0	0	0	0	0	0	0
G0S9V0	CTHT_0047260	9	>nm|CTHT_0047260| Protein involved in specific transcription from RNA polymerase II promoter OS=Chaetomium Thermophilum	3	five_or_more	1	9	26.3	26.3	26.3	89.581	849	1.21e-102	0	18335	0	0	41561	0	0	99665	0	0	131300	47730	21718	101010	166040	84304	90159	59472	76043	91127	188160	43025	137970	0	48199	216540	102190	217580	325210	113520	253920	1250000	71812	411970	3193100	545970
G0S9U7	CTHT_0047230	6	>nm|CTHT_0047230| Unknown annotation for CTHT_0047230 OS=Chaetomium Thermophilum	3	four	1	6	24.1	24.1	24.1	38.185	352	1.04e-26	0	0	0	0	0	0	0	0	0	0	0	0	0	0	0	0	0	601390	160660	275860	1173200	477750	478620	1588400	417120	0	771390	0	0	0	0	0	0	0	0	0
G0S9U5	CTHT_0047210	4	>nm|CTHT_0047210| Unknown annotation for CTHT_0047210 OS=Chaetomium Thermophilum	3	five_or_more	1	4	30.1	30.1	30.1	16.054	156	4.43e-15	0	0	0	0	0	0	0	26884	0	0	47919	0	0	0	0	0	925080	166560	0	0	1408900	0	3728200	593320	0	272190	4021800	420960	4829400	2364500	448150	723690	5853200	633490	2676100	2757000
G0S9U3	CTHT_0047190	17	>nm|CTHT_0047190| Unknown annotation for CTHT_0047190 OS=Chaetomium Thermophilum	3	five_or_more	1	17	18.9	18.9	18.9	115.69	1061	1.66e-59	0	0	0	0	0	0	0	0	0	0	0	0	0	0	0	0	0	21100	0	0	25843	0	0	0	0	0	0	0	0	23739	0	0	40745	0	0	0
G0S9U0	CTHT_0047160	15	>nm|CTHT_0047160| Guanine nucleotide-binding protein OS=Chaetomium Thermophilum	3	five_or_more	1	15	48.7	48.7	48.7	35.106	316	2.69e-162	0	31082	0	0	96616	0	0	116500	0	66319	392990	190700	156010	463830	0	168410	1426100	77038	286130	1588400	427260	1310000	4290300	2490900	2640300	6780500	7073400	3389400	5070600	2473100	2677100	5220800	8330900	2550400	4283700	4263100
G0S9T7	CTHT_0047130	6	>nm|CTHT_0047130| Protein involved in mitochondrial translation OS=Chaetomium Thermophilum	3	five_or_more	1	6	21.4	21.4	21.4	39.783	350	5.6e-12	0	0	0	0	0	0	0	0	0	0	0	0	0	0	0	0	249150	0	0	0	0	0	294760	925910	0	2317300	1755800	2156900	2209800	218320	1511000	1439600	1134300	1195600	952580	604040
G0S9T4	CTHT_0047090	4	>nm|CTHT_0047090| Unknown annotation for CTHT_0047090 OS=Chaetomium Thermophilum	3	four	1	4	3.9	3.9	3.9	168.58	1499	2.91e-60	0	0	0	0	0	0	0	0	0	0	0	0	0	0	0	0	0	0	0	0	0	0	0	0	0	0	0	0	0	0	0	0	0	0	0	0
G0S9T3	CTHT_0047080	24	>nm|CTHT_0047080| Unknown annotation for CTHT_0047080 OS=Chaetomium Thermophilum	3	five_or_more	1	24	7.7	7.7	7.7	316.68	2898	0	0	19216	0	0	84060	0	42492	249720	44262	300790	344090	78772	583550	303340	119640	1842400	912990	298560	987650	2046600	1102800	1533000	3448900	2755200	2614500	5505800	6207600	3712100	10081000	6999700	4648900	7468900	10665000	2466100	6383000	7142100
G0S9S9	CTHT_0047040	8	>nm|CTHT_0047040| Splicing factor (Prp24) OS=Chaetomium Thermophilum	3	five_or_more	1	8	11	11	11	120.46	1069	3.55e-91	0	0	0	0	0	0	0	0	0	0	0	0	0	0	0	0	0	0	0	0	0	0	0	0	0	55957	0	0	72149	0	0	0	0	0	78111	0
G0S9Q0	CTHT_0046680	2	>nm|CTHT_0046680| Unknown annotation for CTHT_0046680 OS=Chaetomium Thermophilum	3	five_or_more	1	2	3.4	3.4	3.4	108.68	1008	1.69e-20	0	0	0	0	0	0	0	0	0	0	0	0	0	0	0	0	0	0	0	0	0	0	0	0	0	0	0	0	0	0	0	0	0	0	0	0
G0S9M9	CTHT_0046470	5	>nm|CTHT_0046470| 40S ribosomal protein S28 OS=Chaetomium Thermophilum	3	five_or_more	1	5	51.5	51.5	51.5	7.7269	68	7.02e-18	0	0	0	0	0	0	0	0	0	0	0	0	0	0	0	0	3331600	0	0	3951200	2854400	2105700	15624000	20838000	0	11258000	84312000	7786100	0	9438900	0	13134000	161820000	0	8995500	17595000
G0S9M2	CTHT_0046400	11	>nm|CTHT_0046400| Glucosidase 2 subunit beta OS=Chaetomium Thermophilum	3	five_or_more	1	11	24.9	24.9	24.9	62.548	562	7.22e-270	0	463070	0	0	1709100	0	220420	4252000	87038	2776500	8178900	1850300	3551300	6130000	2403500	10355000	9732500	1840700	5067800	7398200	2035700	5152800	5183800	397630	2937300	6094400	816010	3736300	3094600	392170	3030400	5171800	350730	1067900	5044200	214430
G0S9L1	CTHT_0046280	56	>nm|CTHT_0046280| Unknown annotation for CTHT_0046280 OS=Chaetomium Thermophilum	3	five_or_more	1	57	62.4	62.4	62.4	105.69	972	0	10174	0	9005.5	223530	2581500	11670	37800	12214000	8054300	7344100	30903000	35806000	26116000	39463000	40999000	78813000	42508000	28772000	41397000	35630000	27623000	43473000	11920000	19130000	47354000	59611000	20959000	141800000	103810000	22671000	159480000	137150000	42976000	176960000	111400000	28264000
G0S9K5	CTHT_0046210	4	>nm|CTHT_0046210| Unknown annotation for CTHT_0046210 OS=Chaetomium Thermophilum	3	less_than_three	1	4	33.3	33.3	33.3	18.765	168	2.57e-271	0	0	0	0	0	0	0	0	0	0	0	0	0	0	0	0	0	0	0	0	0	0	0	0	0	0	0	0	0	0	0	0	0	0	0	0
G0S9K1	CTHT_0046170	2	>nm|CTHT_0046170| Transcription protein OS=Chaetomium Thermophilum	3	five_or_more	1	2	7.6	7.6	7.6	77.676	694	5.19e-09	0	0	0	0	8961	0	0	0	0	0	0	0	0	0	0	0	0	0	0	0	0	0	0	0	0	14768	0	0	0	0	0	0	0	0	0	0
G0S9J9	CTHT_0046150	20	>nm|CTHT_0046150| Cis-Trans protein OS=Chaetomium Thermophilum	3	five_or_more	1	20	47.9	47.9	47.9	42.302	382	0	0	0	0	0	0	0	0	0	0	0	0	0	0	0	0	0	0	0	0	0	0	0	0	0	0	0	0	0	0	0	0	0	0	0	0	0
G0S9J5	CTHT_0046110	6	>nm|CTHT_0046110| E3 ubiquitin--protein ligase RSP5 OS=Chaetomium Thermophilum	3	five_or_more	1	6	9.3	9.3	9.3	94.156	831	1.35e-42	0	0	0	0	118750	0	0	467850	0	0	1041100	88969	34039	942720	759510	119090	276220	171060	55091	224260	240780	0	52081	367140	0	54874	0	0	0	0	0	0	0	0	0	0
G0S9I0	CTHT_0045960	6	>nm|CTHT_0045960| Choline-Phosphate cytidylyltransferase OS=Chaetomium Thermophilum	3	five_or_more	1	6	14.3	14.3	14.3	50.162	460	2.5e-143	0	115150	0	0	215890	0	4632.5	0	147590	20077	0	240800	11355	763510	320170	7711.2	323580	344260	0	0	0	0	0	165280	0	251980	247390	0	221000	0	0	0	62072	0	0	57661
G0S9H8	CTHT_0045940	8	>nm|CTHT_0045940| Dynein light chain protein OS=Chaetomium Thermophilum	3	five_or_more	1	8	76.9	76.9	76.9	16.2	147	0	0	0	0	0	233620	0	0	2374600	0	0	5870200	402930	0	6504800	1266500	2440000	38832000	8509300	1852000	49173000	14982000	4872900	37275000	14381000	3232600	64596000	12567000	7540500	51924000	3614500	11377000	20817000	11319000	9144000	21675000	8119800
G0S9H3	CTHT_0045890	11	>nm|CTHT_0045890| Eukaryotic translation initiation factor 3 OS=Chaetomium Thermophilum	3	five_or_more	1	11	37	37	37	39.172	354	1.55e-253	0	329250	0	0	789690	0	0	2055800	0	0	7087700	0	65178	9771700	0	624460	14288000	0	252910	16121000	230610	210990	7418300	0	209560	8617200	263110	542260	2876400	184270	406410	1857900	0	493080	3542200	285090
G0S9E0	CTHT_0045510	22	>nm|CTHT_0045510| RNA polymerase OS=Chaetomium Thermophilum	3	five_or_more	1	22	19.9	19.9	19.9	145.17	1286	9.58e-227	37740	49289	0	41741	18673	0	39193	0	0	0	0	0	38952	66810	0	0	80366	0	112160	306470	0	260910	1064000	243180	523630	1583100	869330	2783800	2394200	821130	1379600	4007900	1037300	2755800	3114500	1798200
G0S9D5	CTHT_0045450	29	>nm|CTHT_0045450| Anthranilate synthase component I OS=Chaetomium Thermophilum	3	four	1	29	36.9	36.9	36.9	86.84	781	0	0	0	0	0	0	0	0	20646	0	0	0	0	219570	248710	0	0	43249	0	0	0	0	0	0	0	176700	0	0	0	0	0	0	0	0	0	0	0
G0S9C1	CTHT_0045300	8	>nm|CTHT_0045300| RNA polymerase OS=Chaetomium Thermophilum	3	five_or_more	1	8	7.7	7.7	7.7	173.2	1541	2.23e-68	0	3900.2	0	0	0	0	0	0	0	0	0	0	0	0	0	0	0	0	0	0	70292	0	0	0	0	403370	0	0	79108	0	47965	87188	0	55317	137730	0
G0S9B8	CTHT_0045260	17	>nm|CTHT_0045260| Catalyzes the attachment of tyrosine to tRNA in a two-step reaction: tyrosine is first activated by ATP to form Tyr- AMP and then transferred to the acceptor end of tRNA protein OS=Chaetomium Thermophilum	3	five_or_more	1	17	37.8	37.8	37.8	44.432	399	3.71e-192	0	0	0	0	0	0	0	276650	0	0	486280	0	78414	295400	0	273300	373590	68311	169980	375960	84217	146970	210210	0	68568	301560	75493	139740	167670	113970	109720	240090	0	61209	129400	0
G0S9B7	CTHT_0045250	4	>nm|CTHT_0045250| Pre-Mrna splicing factor (Srp1) OS=Chaetomium Thermophilum	3	five_or_more	1	4	13.1	13.1	13.1	26.358	214	1e-39	0	0	0	0	0	0	0	0	0	0	0	0	0	0	0	0	0	0	0	0	0	0	0	0	0	763280	0	231060	1503900	0	246530	2806800	214750	1278100	7159400	565660
G0S9B5	CTHT_0045230	9	>nm|CTHT_0045230| Ribosomal protein L18 OS=Chaetomium Thermophilum	3	five_or_more	1	9	34.3	34.3	34.3	24.141	213	1.31e-150	0	0	0	0	0	0	0	0	0	0	0	266730	0	0	469770	0	0	1114600	886990	0	7392000	1431900	4286600	23711000	2543300	32727000	40301000	4853300	25440000	31966000	19164000	26187000	59311000	33350000	18887000	19257000
G0S9A3	CTHT_0045110	16	>nm|CTHT_0045110| Acetyltransferase OS=Chaetomium Thermophilum	3	five_or_more	1	16	29.9	29.9	29.9	71.414	653	5.4e-251	0	1335800	0	0	840840	93704	177840	522600	417530	331470	790460	346880	240700	337220	244990	130010	100440	146660	64546	50140	157820	81833	64533	117750	0	71050	95317	0	68851	43396	36173	32310	56737	48052	15171	0
G0S9A0	CTHT_0045080	4	>nm|CTHT_0045080| Exosome complex protein OS=Chaetomium Thermophilum	3	four	1	4	14	14	14	38.361	358	1.21e-10	0	0	0	0	0	0	0	0	0	0	0	0	0	0	0	0	0	0	0	0	0	0	0	0	0	0	0	0	0	0	0	0	0	0	0	0
G0S998	CTHT_0045060	10	>nm|CTHT_0045060| Protein involved in mitochondrial translation OS=Chaetomium Thermophilum	3	five_or_more	1	10	36	36	36	45.215	392	1.55e-39	0	0	0	0	0	0	0	0	0	0	0	0	0	0	0	0	0	0	0	0	0	0	0	0	0	0	0	190930	0	0	232350	0	1008700	1459800	1266300	940850
G0S992	CTHT_0045000	20	>nm|CTHT_0045000| 60S ribosomal protein L13 OS=Chaetomium Thermophilum	3	five_or_more	1	20	64.8	64.8	64.8	24.135	213	0	0	430950	0	0	1397400	0	886310	3797700	764930	5514800	6007500	2814000	7961600	7918400	5802500	30956000	17285000	11321000	22882000	50607000	32220000	30277000	135920000	103000000	54178000	237930000	164200000	90935000	288180000	150960000	135960000	231090000	232690000	111600000	158980000	166660000
G0S991	CTHT_0044990	5	>nm|CTHT_0044990| Unknown annotation for CTHT_0044990 OS=Chaetomium Thermophilum	3	five_or_more	1	5	6.6	6.6	6.6	125.27	1139	3.69e-53	0	0	0	0	0	0	0	0	0	0	0	0	0	0	0	0	0	0	70480	108120	0	47272	311800	49746	35717	1911300	662390	502450	1298200	537880	875110	305440	544870	0	221250	58838
G0S988	CTHT_0044960	9	>nm|CTHT_0044960| Stereospecific condensation of phosphoenolpyruvate (PEP) and D-erythrose-4-phosphate giving rise to 3-deoxy-D- arabino-heptulosonate-7-phosphate protein OS=Chaetomium Thermophilum	3	less_than_three	2	9	21.2	21.2	21.2	40.904	377	2.7e-74	0	0	0	0	0	0	0	0	0	0	0	0	0	0	0	0	0	0	0	0	0	0	0	0	0	0	0	0	0	0	0	0	0	0	0	0
G0S969	CTHT_0044760	23	>nm|CTHT_0044760| Homocitrate synthase OS=Chaetomium Thermophilum	3	five_or_more	1	23	57.4	57.4	57.4	47.852	437	0	0	11707	964190	0	76362	46452	0	28246	17678	0	69405	0	0	0	675460	397530	0	767880	0	0	572220	0	78109	602370	0	0	556640	0	0	684980	11249	0	0	0	0	541160
G0S953	CTHT_0044590	2	>nm|CTHT_0044590| Unknown annotation for CTHT_0044590 OS=Chaetomium Thermophilum	3	three	1	2	33.3	33.3	33.3	11.594	111	1.03e-08	0	0	0	477250	405160	0	345740	403580	96381	0	449500	189540	0	0	0	688440	0	0	0	0	0	0	0	0	0	0	0	0	0	0	0	0	0	0	0	0
G0S946	CTHT_0044520	17	>nm|CTHT_0044520| Homogentisate 1,2-dioxygenase OS=Chaetomium Thermophilum	3	five_or_more	1	17	43.9	43.9	43.9	52.311	471	0	0	0	0	0	0	0	0	0	0	0	0	0	289860	0	0	0	0	0	0	0	0	0	0	0	0	0	0	0	0	371090	0	0	0	0	0	0
G0S940	CTHT_0044440	11	>nm|CTHT_0044440| RNA recognition motif OS=Chaetomium Thermophilum	3	five_or_more	1	11	47.4	47.4	47.4	28.274	266	3.22e-92	0	1979400	584690	0	5784400	0	1497300	22736000	13240000	7656300	35713000	24276000	8592400	23671000	24621000	14724000	26682000	22846000	6574500	14647000	15906000	6512500	14849000	7368200	3390400	5905500	5088500	1654600	2007400	3273200	3396000	684840	3211200	1078600	1499100	706340
G0S938	CTHT_0044420	3	>nm|CTHT_0044420| Casein kinase II OS=Chaetomium Thermophilum	3	five_or_more	1	3	9.9	9.9	9.9	39.714	354	2.05e-16	0	0	0	0	0	0	0	0	0	0	0	0	0	0	0	0	0	194450	0	0	481020	0	508730	622450	0	0	530700	0	0	235150	61700	0	174620	0	0	129650
G0S935	CTHT_0044390	45	>nm|CTHT_0044390| Phosphoenolpyruvate carboxykinase OS=Chaetomium Thermophilum	3	five_or_more	2	47	70	70	66.7	66.09	594	0	0	51264	0	33124	0	0	0	133470	57960	66698	520980	0	170650	606600	0	341810	570560	54667	20942	529410	108910	153160	402370	0	9784.5	454680	0	158600	295300	0	0	224570	0	0	494650	0
G0S934	CTHT_0044380	45	>nm|CTHT_0044380| Lysyl-Trna synthetase OS=Chaetomium Thermophilum	3	five_or_more	1	45	48.2	48.2	48.2	74.987	656	0	0	0	3148500	0	0	3026800	0	158410	2838200	0	535310	2602700	0	290200	2732000	0	245970	2529800	25231	72163	2420700	39514	0	2261500	79137	168350	2047600	0	133650	2065100	66290	73108	1864800	0	101620	1772800
G0S926	CTHT_0044300	3	>nm|CTHT_0044300| Component of the ESCRT-0 complex which is the sorting receptor for ubiquitinated cargo proteins at the multivesicular body (MVB) and recruits ESCRT-I to the MVB outer OS=Chaetomium Thermophilum	3	five_or_more	1	3	5.8	5.8	5.8	82.802	755	7.73e-40	0	0	0	0	0	0	0	0	0	0	0	0	0	0	0	0	0	0	0	0	0	0	0	0	0	0	0	0	0	0	0	0	0	0	0	0
G0S920	CTHT_0044240	3	>nm|CTHT_0044240| Protein involved in ribosome biogenesis OS=Chaetomium Thermophilum	3	five_or_more	1	3	8	8	8	57.282	501	9.22e-11	0	0	0	0	0	0	0	0	0	0	0	0	0	0	0	0	0	0	0	0	0	0	0	0	0	0	0	637070	608000	135760	745490	988760	990190	462910	1146000	261250
G0S918	CTHT_0044220	28	>nm|CTHT_0044220| T-Complex protein 1, epsilon subunit OS=Chaetomium Thermophilum	3	five_or_more	1	29	53.4	53.4	51.5	60.107	551	5.5e-272	0	0	255430	56071	71816	0	0	206080	243290	61126	372980	132630	189360	487530	305790	709870	478750	610550	715540	488690	719840	343760	310650	925820	278900	387450	302070	252400	638350	430110	185540	592310	201230	442160	408480	861870
G0S916	CTHT_0044200	38	>nm|CTHT_0044200| Plays a role in facilitating the assembly of multimeric protein complexes inside the OS=Chaetomium Thermophilum	3	five_or_more	1	41	52.9	50.2	50.2	72.731	664	0	535500	2652100	35942	507080	9106100	529160	3590400	8655900	99384	5811900	9738400	2358400	5073300	13649000	4282300	4286900	10227000	3451600	5629100	6592600	3979500	4494000	6419400	2000700	2270100	4578800	1700400	1145200	2093100	145510	462700	1268400	316290	593280	865240	283730
G0S912	CTHT_0044160	3	>nm|CTHT_0044160| ARF GTPase activator OS=Chaetomium Thermophilum	3	three	1	3	7.3	7.3	7.3	61.099	586	1.84e-45	0	0	0	0	0	0	0	0	0	0	0	0	0	0	0	0	0	0	0	0	0	0	0	0	0	0	0	0	0	0	0	0	0	0	0	0
G0S906	CTHT_0044100	22	>nm|CTHT_0044100| SCP160 protein OS=Chaetomium Thermophilum	3	five_or_more	1	22	20.6	20.6	20.6	139.69	1279	4.55e-138	0	0	0	0	0	0	0	0	0	0	0	0	0	0	14812	0	0	0	0	0	0	0	0	0	0	0	0	0	19102	69340	51176	0	221700	282680	281500	339710
G0S8Z7	CTHT_0044010	18	>nm|CTHT_0044010| 26S proteasome regulatory subunit OS=Chaetomium Thermophilum	3	five_or_more	1	18	37.8	37.8	37.8	54.563	495	0	0	267000	0	0	737010	0	77931	1649000	0	517930	3323800	89934	936620	3817000	89535	3685300	4784600	312580	2320900	7972100	526410	1688500	7425600	666560	1724800	7529200	1382500	6405200	9882100	2055000	5594500	8921900	3206800	3289000	8150500	4763700
G0S8Z2	CTHT_0043960	19	>nm|CTHT_0043960| Pleckstrin homology domain-containing protein OS=Chaetomium Thermophilum	3	five_or_more	1	19	58.9	58.9	58.9	59.722	550	0	90310	4530100	958770	74438	5294400	1055300	102980	8343500	3816300	4858600	8353900	6418500	5569800	6759600	7158600	7936900	4384400	3642400	2241400	2472800	2596600	1482100	465100	1585800	584180	351410	1298400	0	106170	876090	196470	0	33115	0	0	0
G0S8Y6	CTHT_0043890	5	>nm|CTHT_0043890| Hexaprenyldihydroxybenzoate methyltransferase, mitochondrial OS=Chaetomium Thermophilum	3	five_or_more	1	5	19.7	19.7	19.7	34.206	310	4.2e-18	0	0	0	0	0	0	0	0	0	0	0	222330	0	0	251170	0	0	245800	0	0	584780	0	0	660470	333250	0	632160	169830	0	559080	0	0	614900	0	0	543200
G0S8Y3	CTHT_0043860	2	>nm|CTHT_0043860| Ribosomal protein OS=Chaetomium Thermophilum	3	four	1	2	25.2	25.2	25.2	11.922	103	2.16e-06	0	0	0	0	0	0	0	0	0	0	0	0	0	0	0	0	0	0	0	0	0	0	1424100	1518200	1383300	0	2258100	2081700	2119500	1313000	1491000	772050	0	0	0	0
G0S8W2	CTHT_0043630	10	>nm|CTHT_0043630| Chaperone binding protein OS=Chaetomium Thermophilum	3	five_or_more	1	10	15.1	15.1	15.1	73.229	654	3.66e-53	0	77501	0	0	295580	0	89580	502710	0	1233200	1519900	322420	1408400	1475600	370760	4592200	551520	790480	864080	733150	616750	581830	309910	91346	506050	0	0	427230	0	0	291460	0	0	0	0	0
G0S8V2	CTHT_0043530	24	>nm|CTHT_0043530| Alpha subunit OS=Chaetomium Thermophilum	3	five_or_more	1	24	47	47	47	56.802	508	0	0	63705	0	0	0	0	0	404330	0	220670	1574400	0	1758700	9025400	549150	33113000	70839000	12616000	45054000	59092000	27749000	46514000	64858000	23727000	35074000	39749000	15868000	27236000	11906000	3223200	9105100	8557100	2961500	4095200	2254400	1121800
G0S8U5	CTHT_0043460	4	>nm|CTHT_0043460| Ribosomal protein L6 OS=Chaetomium Thermophilum	3	five_or_more	1	4	25.7	25.7	25.7	29.17	257	4.38e-16	0	0	0	0	0	0	0	0	0	0	0	0	0	0	0	0	0	0	0	0	0	0	918370	808390	0	660140	2738900	0	1557400	897690	383120	436350	2428200	0	391110	415470
G0S8U0	CTHT_0043390	3	>nm|CTHT_0043390| General negative regulator of transcription subunit OS=Chaetomium Thermophilum	3	less_than_three	1	3	2.1	2.1	2.1	182.87	1709	2.69e-187	0	0	0	0	0	0	0	5699.5	0	0	0	0	0	0	0	0	6561.7	0	0	0	0	0	0	0	0	0	0	0	0	0	0	0	0	0	0	0
G0S8T8	CTHT_0043350	14	>nm|CTHT_0043350| Sulfite reductase [NADPH] flavoprotein component OS=Chaetomium Thermophilum	3	five_or_more	1	14	13.1	13.1	13.1	166.41	1530	0	0	95995	0	87519	0	0	0	0	0	0	0	0	0	0	0	0	180330	0	156920	85161	0	0	68848	0	0	0	0	0	0	0	0	0	0	39442	0	0
G0S8N9	CTHT_0038800	8	>nm|CTHT_0038800| With a lower preference histone H4 to form H4K8ac and H4K16ac, and contributes to H2A.Z acetylation. Acetylation of histones gives a specific tag for epigenetic transcription protein OS=Chaetomium Thermophilum	3	five_or_more	1	8	17	17	17	47.983	441	0	0	5936.6	0	0	0	0	0	12033	0	0	0	0	0	0	0	0	0	0	0	10322	0	0	0	0	0	0	0	0	0	0	0	0	0	0	0	0
G0S8N7	CTHT_0038780	7	>nm|CTHT_0038780| Regulatory protein MIG1 OS=Chaetomium Thermophilum	3	three	1	7	27	27	27	43.346	400	1.57e-41	0	0	0	0	0	0	0	0	0	0	0	0	0	0	0	0	0	0	0	0	0	0	0	0	0	0	0	0	0	0	0	0	0	0	0	0
G0S8N2	CTHT_0038690	11	>nm|CTHT_0038690| Atpase activity, but not Hsp90 ATPase activity. Involved in only a subset of Hsp90 OS=Chaetomium Thermophilum	3	five_or_more	1	11	37	37	37	48.727	427	8.99e-238	0	0	0	0	0	0	0	0	0	0	0	0	0	0	0	0	0	0	0	0	0	0	0	0	0	0	0	0	0	0	0	0	0	0	0	0
G0S8L2	CTHT_0038480	14	>nm|CTHT_0038480| Phospholipase D OS=Chaetomium Thermophilum	3	five_or_more	1	14	15.8	15.8	15.8	98.361	862	1.3e-172	0	94721	0	0	681800	0	0	1786400	372900	1011900	2216100	2698100	1693100	969250	1759700	3998800	1788200	2087200	1356700	1051600	1065400	42846	548960	375810	45732	0	170050	0	0	0	307780	0	191480	0	0	0
G0S8K3	CTHT_0038390	12	>nm|CTHT_0038390| Actin cytoskeleton-regulatory complex protein OS=Chaetomium Thermophilum	3	four	1	12	22.8	22.8	22.8	45.413	400	1.89e-35	0	0	0	0	26306	0	0	32546	0	0	0	0	0	0	0	0	0	0	0	0	0	0	0	0	0	0	0	0	0	0	0	0	0	0	0	0
G0S8J4	CTHT_0038300	21	>nm|CTHT_0038300| N,N-Dimethylguanosine tRNA methyltransferase OS=Chaetomium Thermophilum	3	five_or_more	1	21	32.6	32.6	32.6	77.354	694	0	0	0	0	41919	0	0	0	0	0	0	0	0	34692	0	0	0	0	0	0	0	0	0	0	0	0	0	0	0	0	0	0	0	0	0	0	0
G0S8J1	CTHT_0038270	4	>nm|CTHT_0038270| Mrna transport regulator (Mtr10) protein OS=Chaetomium Thermophilum	3	five_or_more	1	4	4.3	4.3	4.3	107.33	954	6.29e-09	0	0	0	0	0	0	0	136160	0	0	217640	0	0	151420	91675	392380	250350	97135	119200	173710	0	0	91222	0	0	0	0	0	0	0	0	0	0	0	0	0
G0S8I8	CTHT_0030040	48	>nm|CTHT_0030040| Methylates cytosine to m5C at several positions in different tRNAs and pre-tRNAs containing protein OS=Chaetomium Thermophilum	3	five_or_more	1	48	34.3	34.3	34.3	157.75	1423	0	0	16753	8263.5	0	16522	10334	0	170400	0	0	335770	0	66938	1450000	355310	563120	353910	1469000	709600	1100700	2088200	135770	519010	1326600	94883	464000	914800	75432	232100	493130	206320	69397	315570	25275	23792	25035
G0S8I3	CTHT_0029990	2	>nm|CTHT_0029990| Unknown annotation for CTHT_0029990 OS=Chaetomium Thermophilum	3	five_or_more	1	2	3.1	3.1	3.1	69.736	637	4.22e-117	0	0	0	0	2588.9	0	0	32606	0	0	46114	0	0	53223	21423	13750	52670	39919	15473	44460	9548.4	6985.8	33177	0	0	15334	0	0	0	0	0	0	0	0	0	0
G0S8I1	CTHT_0029970	16	>nm|CTHT_0029970| Nuclear protein export OS=Chaetomium Thermophilum	3	five_or_more	1	16	49.8	49.8	49.8	56.172	524	1.38e-179	0	45339	0	0	30385	0	0	63388	16548	51081	0	42528	53611	0	147440	111600	0	134380	0	0	118670	0	0	124550	0	0	100590	136870	0	0	0	0	0	91880	0	0
G0S8H3	CTHT_0029880	67	>nm|CTHT_0029880| Member of the heat shock protein 70 (HSP70) family OS=Chaetomium Thermophilum	3	five_or_more	1	67	71.7	71.7	71.7	84.498	757	0	0	0	0	0	77277	0	0	241590	0	0	507950	35967	81636	1302500	179530	2753000	4123800	572690	5285600	5882900	2969400	8307000	6482900	3626000	6330200	7215500	4582700	8381300	5657900	2913500	8720700	6332300	2860000	11857000	6998100	3838800
G0S8F3	CTHT_0029680	8	>nm|CTHT_0029680| Ribosomal protein L4 OS=Chaetomium Thermophilum	3	five_or_more	1	8	45.6	45.6	45.6	31.564	281	8.13e-284	0	0	0	0	19412	0	0	27409	0	0	47895	0	20555	55816	0	99042	688810	62464	161150	1281300	806970	1359800	4711400	1736100	2442200	6772800	6337900	4424800	4843700	3803000	3895000	2909000	2510300	1771700	1789000	1820900
G0S8E5	CTHT_0029600	9	>nm|CTHT_0029600| Is characterized by its ability to cleave peptides with Arg, Phe, Tyr, Leu, and Glu adjacent to the leaving group at neutral or slightly basic pH OS=Chaetomium Thermophilum	3	five_or_more	1	9	43.3	43.3	43.3	28.453	261	0	0	0	0	0	0	0	0	0	0	0	0	0	0	0	0	0	0	0	0	0	0	0	0	0	0	0	0	214200	0	0	421670	0	0	0	1326500	0
G0S8D7	CTHT_0029520	17	>nm|CTHT_0029520| Lon protease homolog OS=Chaetomium Thermophilum	3	five_or_more	1	17	14.9	14.9	14.9	125.85	1143	4.18e-228	0	4967.5	0	0	9766.8	0	425.43	17277	5993.1	3026	24980	15185	13024	20170	15386	1769.8	26427	25512	24481	40644	37483	20098	29947	38182	141660	271190	49876	324760	334920	92653	510650	330320	151350	519420	469710	199850
G0S8C8	CTHT_0021290	16	>nm|CTHT_0021290| Heat shock protein OS=Chaetomium Thermophilum	3	five_or_more	1	16	64.6	64.6	64.6	28.986	257	0	0	0	0	0	0	0	0	412260	0	106790	484910	0	214950	646760	0	1044800	808710	0	1651100	829160	0	1945200	1271000	0	1707500	630400	0	3482600	1446500	0	3324700	1456000	0	5878900	2015800	0
G0S8C4	CTHT_0021240	11	>nm|CTHT_0021240| 40S ribosomal protein S7 OS=Chaetomium Thermophilum	3	five_or_more	1	11	60.6	60.6	60.6	23.042	203	0	0	0	0	0	0	0	0	0	0	0	2935200	0	992630	5589800	453340	3232400	6364000	1061100	4687900	8375300	6338400	4700200	41660000	24408000	2959400	52014000	48187000	3072900	31328000	23871000	5796900	14681000	41006000	13319000	22911000	28184000
G0S8B7	CTHT_0021170	22	>nm|CTHT_0021170| L-Ornithine protein OS=Chaetomium Thermophilum	3	three	1	22	59.1	59.1	59.1	54.414	491	4.69e-251	0	0	0	0	0	0	0	0	0	0	0	0	0	0	0	0	0	0	0	0	0	0	0	0	0	0	0	0	0	0	0	0	0	0	0	0
G0S8A7	CTHT_0038150	6	>nm|CTHT_0038150| Protein involved in histone H3-K4 methylation OS=Chaetomium Thermophilum	3	four	1	6	21.1	21.1	21.1	61.364	541	2.77e-31	0	0	0	0	0	0	0	0	0	0	0	0	0	0	0	0	0	0	0	0	0	0	0	0	0	0	0	0	0	0	0	0	0	0	0	0
G0S8A1	CTHT_0038090	10	>nm|CTHT_0038090| Protein involved in post-chaperonin tubulin folding pathway OS=Chaetomium Thermophilum	3	four	1	10	9	9	9	133.39	1206	1.35e-164	0	0	0	0	0	0	0	0	0	0	0	0	0	0	0	0	0	0	0	0	0	0	0	0	0	0	0	0	0	0	0	0	0	0	0	0
G0S899	CTHT_0038070	34	>nm|CTHT_0038070| Bifunctional inositol kinase that catalyzes the formation of diphosphoinositol pentakisphosphate (InsP7 or PP- InsP5) and bi-diphosphoinositol tetrakisphosphate . Converts inositolitol hexakisphosphate to InsP7. Also able to convert InsP7	3	five_or_more	1	34	23.2	23.2	23.2	172.33	1569	5.1e-269	0	0	0	0	0	0	0	0	0	0	0	2262.5	0	0	1033.5	0	0	708.13	0	0	0	0	0	0	0	0	0	0	0	0	0	0	0	0	0	78398
G0S898	CTHT_0038060	12	>nm|CTHT_0038060| Unknown annotation for CTHT_0038060 OS=Chaetomium Thermophilum	3	five_or_more	1	12	34.3	34.3	34.3	50.849	460	3.75e-175	0	0	0	0	0	0	0	0	0	0	0	0	0	0	0	0	192160	0	0	177660	0	326240	226820	0	854400	648560	513890	3226100	5953900	1310100	7387000	14483000	6070800	16949000	34651000	12776000
G0S882	CTHT_0037900	15	>nm|CTHT_0037900| Chromatin structure remodeling complex protein OS=Chaetomium Thermophilum	3	five_or_more	1	15	21.1	21.1	21.1	89.425	819	0	0	114840	0	0	187390	0	0	17109	3974.8	0	115170	7965.1	5545.7	257260	6295.3	12449	341710	7326.5	266260	749630	233530	279940	286240	100420	339750	553310	166450	12874	511710	137410	190880	373940	34975	0	179610	16126
G0S876	CTHT_0037840	4	>nm|CTHT_0037840| Vacuolar protein sorting OS=Chaetomium Thermophilum	3	three	1	4	8.1	8.1	8.1	70.606	643	2.11e-10	0	0	0	0	0	0	0	0	0	0	0	48888	0	0	0	0	38831	77922	0	52768	0	0	0	71027	0	0	0	0	0	0	0	0	0	0	0	0
G0S874	CTHT_0037820	9	>nm|CTHT_0037820| Complex subunit 6 OS=Chaetomium Thermophilum	3	five_or_more	1	9	22.5	22.5	22.5	51.683	475	2.01e-108	0	0	0	0	0	0	0	0	0	0	0	0	0	0	0	0	0	0	0	0	0	0	0	0	0	0	0	0	0	0	0	0	0	0	0	0
G0S871	CTHT_0037790	9	>nm|CTHT_0037790| 40S ribosomal protein S17 OS=Chaetomium Thermophilum	3	five_or_more	1	9	58	58	58	16.688	143	8.72e-195	0	0	0	0	350620	0	0	388800	1322200	0	576900	3196300	0	28864000	2627800	4305400	2229100	3591600	3539000	1403900	9625200	4276500	77644000	12484000	8557500	51157000	19578000	10987000	35763000	28346000	6337500	11084000	39845000	4429700	11402000	24030000
G0S869	CTHT_0037770	30	>nm|CTHT_0037770| Myosin I binding protein OS=Chaetomium Thermophilum	3	five_or_more	1	30	27.2	27.2	27.2	130.55	1215	0	0	1254.9	0	0	7417.2	0	0	12529	312040	0	24309	0	0	21579	0	0	16281	0	0	0	0	0	21722	0	5714.8	408150	0	11229	2109000	0	501580	672030	504070	3840200	5149400	1503800
G0S867	CTHT_0037750	131	>nm|CTHT_0037750| Malonyltransferase; S-acyl fatty acid synthase thioesterase OS=Chaetomium Thermophilum	3	five_or_more	1	131	63.5	63.5	63.5	235.17	2122	0	25399	480430	0	0	1131100	169220	0	2030800	1015700	274210	5418400	2825400	869070	10912000	4438500	4438500	29099000	14482000	9998400	50567000	37588000	30362000	80378000	84112000	48830000	75714000	124400000	84125000	47985000	63085000	45010000	23655000	74457000	24813000	12493000	29898000
G0S866	CTHT_0037740	108	>nm|CTHT_0037740| Fatty acid synthase alpha subunit OS=Chaetomium Thermophilum	3	five_or_more	1	108	59	59	59	204.83	1865	0	299960	589750	112850	0	1669000	201300	20671	3334700	1273400	286260	7190400	3026700	1156300	13018000	4705900	4250200	28208000	10395000	11275000	48649000	29285000	33177000	84830000	69594000	76121000	67269000	93221000	91760000	45859000	50361000	45675000	24778000	66507000	31332000	19731000	25326000
G0S862	CTHT_0029500	4	>nm|CTHT_0029500| Acyl-Coa desaturase 1 OS=Chaetomium Thermophilum	3	five_or_more	1	4	8.1	8.1	8.1	54.169	479	6.69e-32	0	147970	0	0	926020	0	0	2653500	456650	0	2139800	2191700	141790	2551200	2505600	1141500	1318100	1558600	510600	1061200	997470	0	785610	148540	153040	149290	0	0	119050	102680	0	0	188360	0	0	0
G0S860	CTHT_0029480	3	>nm|CTHT_0029480| Carbon-Nitrogen ligase, with glutamine as amido-N-donor OS=Chaetomium Thermophilum	3	three	1	3	11	11	11	38.106	347	3.94e-20	0	0	0	0	0	0	0	0	0	0	0	0	0	0	0	0	0	0	0	0	0	0	0	0	0	0	0	0	0	0	0	0	0	0	0	0
G0S849	CTHT_0029370	2	>nm|CTHT_0029370| Unknown annotation for CTHT_0029370 OS=Chaetomium Thermophilum	3	three	1	2	7.6	7.6	7.6	39.87	381	5.3e-07	0	0	0	0	0	0	0	0	0	0	128260	193690	0	0	0	0	0	0	0	0	0	0	0	0	0	0	0	0	0	0	0	0	0	0	0	0
G0S846	CTHT_0029340	8	>nm|CTHT_0029340| Transcription initiation factor IIF subunit alpha OS=Chaetomium Thermophilum	3	five_or_more	1	8	16.6	16.6	16.6	84.699	758	2.42e-26	0	0	0	0	0	0	0	0	0	0	0	0	0	0	0	0	0	0	0	85356	0	0	0	0	0	0	0	0	0	0	0	0	0	0	0	0
G0S834	CTHT_0029220	17	>nm|CTHT_0029220| Rho-Gtpase-Activating protein OS=Chaetomium Thermophilum	3	five_or_more	1	17	21.9	21.9	21.9	100.33	899	8.01e-110	0	23405	0	0	126740	0	0	330990	0	0	109380	29879	93058	110340	0	348550	315970	53687	175520	284940	88897	86929	182860	67369	87524	108950	97659	0	73371	0	0	0	25382	0	57337	0
G0S824	CTHT_0029120	13	>nm|CTHT_0029120| 3-Hydroxybutyryl-Coa dehydrogenase OS=Chaetomium Thermophilum	3	five_or_more	1	13	46.2	46.2	46.2	33.999	318	0	226230	254680	184000	303810	610330	202930	192020	841410	276820	184140	670790	388250	413890	834070	478650	806110	489700	114130	318620	384530	53757	109030	378870	0	195810	67307	1366900	0	0	0	5687	97176	0	0	104260	0
G0S819	CTHT_0029070	2	>nm|CTHT_0029070| Unknown annotation for CTHT_0029070 OS=Chaetomium Thermophilum	3	four	1	2	4.3	4.3	4.3	104.75	956	2.89e-06	0	0	0	0	0	0	0	0	0	0	0	0	0	0	0	0	0	0	0	0	0	0	0	0	0	0	0	0	0	0	0	0	0	0	0	0
G0S816	CTHT_0029030	13	>nm|CTHT_0029030| Unknown annotation for CTHT_0029030 OS=Chaetomium Thermophilum	3	five_or_more	1	13	35.2	35.2	35.2	40.246	355	8.85e-114	0	4797800	0	0	16192000	481440	2173200	36141000	10822000	8319900	46260000	27540000	19452000	42968000	27321000	45673000	42935000	26141000	21528000	28886000	24481000	23499000	24132000	18510000	16654000	22844000	12587000	10986000	14208000	7398000	9368100	6596900	8829000	4268400	4108800	3638200
G0S811	CTHT_0028980	7	>nm|CTHT_0028980| Translation initiation factor eif-2b OS=Chaetomium Thermophilum	3	five_or_more	1	7	26.8	26.8	26.8	49.674	466	0	0	0	0	0	22004	0	0	0	9401.4	18162	66755	19934	0	71650	44744	0	42880	35323	49326	0	53707	37818	0	50655	0	0	49824	0	56138	0	0	0	0	218020	0	0
G0S7Z4	CTHT_0037540	2	>nm|CTHT_0037540| Unknown annotation for CTHT_0037540 OS=Chaetomium Thermophilum	3	five_or_more	1	2	7.3	7.3	7.3	37.875	341	8.45e-36	0	0	0	0	0	0	0	0	0	39104	0	0	56347	133370	0	155310	233530	0	303290	406370	0	281220	468840	0	723720	514330	89522	1647000	365990	0	0	277250	0	390640	136560	0
G0S7Y9	CTHT_0037490	24	>nm|CTHT_0037490| The coatomer is a cytosolic protein complex that binds to dilysine motifs and reversibly associates with Golgi non- clathrin-coated vesicles, which further mediate biosynthetic protein transport from the ER, via the Golgi up to the trans	3	five_or_more	1	24	37.6	37.6	37.6	92.753	833	0	21253	90140	0	0	457680	0	12623	1835400	199620	261930	3684100	1389400	485900	4569500	2476100	1315200	5504600	4180000	411220	4130200	5197300	339200	3073000	4395700	275740	2023400	2383100	205490	595390	438040	254290	181460	1042500	167340	366570	670890
G0S7W7	CTHT_0037250	2	>nm|CTHT_0037250| Acylglycerone-Phosphate reductase OS=Chaetomium Thermophilum	3	five_or_more	1	2	11	11	11	33.425	301	6.85e-09	0	0	0	0	0	0	0	0	1155200	0	0	2012900	0	0	760340	0	0	813500	0	0	0	0	0	0	0	0	0	0	0	0	0	496010	0	0	0	0
G0S7W0	CTHT_0037180	7	>nm|CTHT_0037180| Glutamine amidotransferase OS=Chaetomium Thermophilum	3	four	1	7	30.6	30.6	30.6	23.348	216	9.17e-31	0	0	0	0	0	0	0	0	0	0	0	0	0	0	0	0	0	0	0	0	0	0	0	0	0	0	0	0	0	0	0	0	0	0	0	0
G0S7V9	CTHT_0037170	17	>nm|CTHT_0037170| Pyridoxine biosynthesis protein OS=Chaetomium Thermophilum	3	five_or_more	1	17	49.4	49.4	49.4	32.691	312	0	0	0	615080	0	0	0	0	0	912380	356770	171120	1367800	434770	726700	1698600	0	0	1741500	699790	655130	1740300	0	917230	1482600	62698	88268	1291100	148940	0	0	0	0	1233200	246780	0	1042200
G0S7V2	CTHT_0028920	8	>nm|CTHT_0028920| Ribosomal protein OS=Chaetomium Thermophilum	3	five_or_more	1	8	19.6	19.6	19.6	56.83	499	7.71e-45	0	0	0	0	0	0	0	0	0	0	0	0	0	0	0	0	470730	0	377200	2197300	420450	0	2448800	1321400	2290900	2652600	2544400	887570	5220600	2171600	2906500	1027300	1818300	2233000	546970	1005500
G0S7V1	CTHT_0028910	3	>nm|CTHT_0028910| Ribosomal protein OS=Chaetomium Thermophilum	3	five_or_more	1	3	7.6	7.6	7.6	36.75	329	4.24e-06	0	0	0	0	0	0	0	0	0	0	0	0	0	0	0	0	0	0	0	529870	0	347570	907080	0	0	1218600	250310	0	0	314180	488780	315110	0	0	0	0
G0S7U8	CTHT_0028880	3	>nm|CTHT_0028880| Unknown annotation for CTHT_0028880 OS=Chaetomium Thermophilum	3	five_or_more	1	3	20.8	20.8	20.8	21.462	197	1.34e-12	0	0	0	0	0	0	0	0	0	0	0	0	0	0	0	0	0	0	0	0	0	0	0	0	0	0	0	0	805220	0	852210	1627800	1534100	0	3726200	5927600
G0S7U6	CTHT_0028860	3	>nm|CTHT_0028860| Single-Stranded DNA binding protein 12k chain OS=Chaetomium Thermophilum	3	five_or_more	1	3	22.9	22.9	22.9	11.366	105	1.19e-05	0	0	0	0	0	0	0	0	0	2525900	0	1903600	3164100	1070500	7039400	7973400	0	5797300	348500	0	5045100	590820	710010	2411900	0	0	0	0	0	0	0	0	0	0	0	0
G0S7T8	CTHT_0028780	14	>nm|CTHT_0028780| Ribosomal protein 10 (rp10) of the small subunit; nearly identical to OS=Chaetomium Thermophilum	3	five_or_more	1	14	47.8	47.8	47.8	29.189	255	2.22e-261	0	0	0	0	25342	0	0	0	0	96145	266170	0	0	369020	0	678070	608670	140530	482460	1527900	818250	879980	2754400	3811200	1242500	8720600	8410300	3089800	8468400	5103000	1557500	4029400	20189000	3458600	3358200	7336700
G0S7T3	CTHT_0028730	5	>nm|CTHT_0028730| Unknown annotation for CTHT_0028730 OS=Chaetomium Thermophilum	3	five_or_more	1	5	14.6	14.6	14.6	36.342	329	4.15e-144	0	0	0	0	0	0	0	0	0	0	0	147780	0	0	178040	0	0	212520	0	0	160230	0	0	0	0	0	121990	0	0	0	0	0	0	0	0	0
G0S7T2	CTHT_0028720	12	>nm|CTHT_0028720| Unknown annotation for CTHT_0028720 OS=Chaetomium Thermophilum	3	five_or_more	1	12	15.1	15.1	15.1	106.94	959	1.6e-192	0	0	0	0	0	37526	0	0	0	0	0	0	0	0	0	0	0	0	0	0	0	0	0	0	0	0	0	0	0	0	0	0	0	0	0	0
G0S7S9	CTHT_0028690	3	>nm|CTHT_0028690| Unknown annotation for CTHT_0028690 OS=Chaetomium Thermophilum	3	five_or_more	1	3	3.3	3.3	3.3	80.677	728	1.52e-06	0	0	0	0	0	0	0	178050	0	0	1192800	0	164150	3216700	0	2434400	5971800	427300	5773500	12325000	1971400	9103100	11545000	4379800	9305700	11555000	5942400	18722000	9007200	4545900	8651400	4303200	5381600	8181000	3261300	2613400
G0S7S4	CTHT_0028640	11	>nm|CTHT_0028640| Dehydrogenase OS=Chaetomium Thermophilum	3	five_or_more	1	11	27.1	27.1	27.1	50.362	454	2.24e-76	0	0	0	0	56867	0	0	0	0	0	0	0	0	0	0	116560	0	49474	837890	319300	193670	1268500	1421300	1009600	470780	4634800	2480500	1015700	6297100	4612300	771390	6176300	10794000	10159000	5976000	464020
G0S7S1	CTHT_0028610	5	>nm|CTHT_0028610| 6-Phosphofructo-2-Kinase/Fructose-2,6 OS=Chaetomium Thermophilum	3	three	1	5	13.9	13.9	13.9	60.653	534	1.32e-18	0	0	0	0	0	0	0	0	0	0	0	0	0	0	0	0	0	0	0	0	0	0	0	0	0	0	0	0	0	0	0	0	0	0	0	0
G0S7R5	CTHT_0028550	9	>nm|CTHT_0028550| DNA replication licensing factor mcm5 OS=Chaetomium Thermophilum	3	five_or_more	1	9	16.8	16.8	16.8	77.896	702	5.25e-39	0	0	0	0	0	0	0	0	0	0	0	0	0	0	0	0	0	0	0	0	0	0	0	0	0	0	0	0	0	0	0	0	0	0	0	0
G0S7Q9	CTHT_0028490	8	>nm|CTHT_0028490| Component of the histone acetylase B (HAT-B) complex. The complex acetylates Lys-12 of histone H4 which is required for telomeric silencing OS=Chaetomium Thermophilum	3	five_or_more	1	8	24.1	24.1	24.1	49.253	439	7.97e-88	0	2480700	0	0	2489400	0	0	1193600	0	0	233170	170070	0	468300	0	0	526790	0	124300	184560	0	105100	415890	0	0	0	0	0	0	0	0	0	0	0	0	0
G0S7Q7	CTHT_0028470	3	>nm|CTHT_0028470| Asparagine-Rich protein OS=Chaetomium Thermophilum	3	five_or_more	1	3	5.2	5.2	5.2	65.928	615	8.32e-21	0	0	0	0	0	0	0	0	0	0	0	0	0	0	0	0	0	0	0	0	0	0	0	0	0	0	0	0	0	0	0	0	0	0	0	0
G0S7M9	CTHT_0036900	7	>nm|CTHT_0036900| Transcription factor OS=Chaetomium Thermophilum	3	five_or_more	1	7	16.7	16.7	16.7	47.579	438	5.72e-118	0	0	0	0	0	0	161020	0	0	0	24807	0	0	0	0	0	0	0	0	0	0	0	0	0	0	0	0	0	0	0	0	0	0	0	0	0
G0S7M4	CTHT_0036850	7	>nm|CTHT_0036850| Required for nuclear protein import and mediates docking of import substrate to distinct nucleoporins. Serves a receptor for nuclear localization signals. Mediates the nuclear import of TATA-binding protein (TBP) and of histones H2A and O	3	five_or_more	1	7	8.8	8.8	8.8	113.61	1027	1.28e-47	0	0	0	0	0	0	0	205910	0	0	51819	0	94608	54664	35994	255550	6237.7	0	127200	38372	42127	111520	0	0	74405	73952	0	0	0	0	0	0	0	0	0	0
G0S7L8	CTHT_0036790	2	>nm|CTHT_0036790| Unknown annotation for CTHT_0036790 OS=Chaetomium Thermophilum	3	five_or_more	1	2	14.9	14.9	14.9	7.9249	74	1.83e-05	0	0	0	0	0	0	0	4594600	0	0	7459700	369700	2918300	5711100	0	6123400	4115200	0	2829100	0	0	1483500	0	0	1429900	0	0	0	0	0	0	0	0	0	0	0
G0S7L0	CTHT_0036700	6	>nm|CTHT_0036700| Light chain protein OS=Chaetomium Thermophilum	3	five_or_more	1	6	50.4	50.4	50.4	15.598	139	3.44e-169	0	268800	0	0	0	0	0	2412000	0	0	4116600	945570	2655600	1728200	2756300	8202600	4740700	2566500	6157900	4779300	1168700	4801900	3221700	1787000	4789200	7097200	1042100	4820800	10099000	796560	11622000	7651700	1054700	8301300	8211600	1421500
G0S7I0	CTHT_0028210	10	>nm|CTHT_0028210| Is characterized by its ability to cleave peptides with Arg, Phe, Tyr, Leu, and Glu adjacent to the leaving group at neutral or slightly basic pH OS=Chaetomium Thermophilum	3	five_or_more	1	10	41.4	41.4	41.4	27.879	251	1.09e-212	0	0	0	0	0	0	0	0	0	0	0	0	0	88955	0	0	0	0	0	0	0	0	0	0	0	0	0	0	0	0	0	87111	0	0	135010	0
G0S7H7	CTHT_0028180	9	>nm|CTHT_0028180| Hypercellular protein HypA OS=Chaetomium Thermophilum	3	five_or_more	1	9	10.1	10.1	10.1	158.48	1441	4.02e-32	0	140900	0	0	0	0	0	0	0	0	52120	0	0	0	0	0	0	0	0	0	0	0	0	0	0	0	0	108350	59819	115690	362170	553790	279610	309910	306630	210400
G0S7H5	CTHT_0028160	15	>nm|CTHT_0028160| Serine/Threonine protein phosphatase OS=Chaetomium Thermophilum	3	five_or_more	1	15	18.8	18.8	18.8	71.963	628	2.31e-46	0	0	0	0	0	0	0	0	0	0	0	0	0	0	0	0	0	0	0	0	0	0	0	0	0	0	0	0	0	0	0	0	0	0	0	0
G0S7G8	CTHT_0028090	24	>nm|CTHT_0028090| Nucleosome assembly protein OS=Chaetomium Thermophilum	3	five_or_more	1	24	56.4	56.4	56.4	46.402	408	0	0	0	0	0	229140	0	0	0	0	254440	989180	391700	470960	1226700	0	1070400	2901900	75085	1444400	4795300	325230	4190000	1862900	5387400	5201500	7154200	15269000	6831100	2548700	6016700	3547900	389670	24737000	261530	78670	4848800
G0S7G7	CTHT_0028080	8	>nm|CTHT_0028080| D-3-Phosphoglycerate dehydrogenase OS=Chaetomium Thermophilum	3	five_or_more	1	8	25.5	25.5	25.5	52.004	475	6.34e-56	98965	0	0	0	0	0	0	0	0	0	0	0	0	0	0	0	0	0	0	0	0	0	0	0	0	0	0	0	0	0	88871	0	0	0	0	0
G0S7G6	CTHT_0028070	12	>nm|CTHT_0028070| Myosin MYO2 protein OS=Chaetomium Thermophilum	3	five_or_more	1	12	10.3	10.3	10.3	182.22	1597	0	0	0	0	0	92852	0	0	127080	0	0	291170	67838	0	205910	0	326890	336310	123240	171430	354880	127900	64837	264080	91728	184460	224890	166840	0	375280	0	0	231410	288220	206450	300430	152130
G0S7G2	CTHT_0028030	7	>nm|CTHT_0028030| Able to aminoacylate tRNA with serine, to form the misacylated tRNA L-seryl-tRNA, which will be further converted into selenocysteinyl-tRNA protein OS=Chaetomium Thermophilum	3	five_or_more	1	7	21	21	21	50.275	439	7.99e-105	0	0	0	0	0	61581	0	0	0	0	0	0	0	0	0	0	0	0	0	0	0	0	0	0	0	0	0	0	0	0	0	0	0	0	0	0
G0S7F9	CTHT_0028000	4	>nm|CTHT_0028000| Uracil phosphoribosyltransferase OS=Chaetomium Thermophilum	3	five_or_more	1	4	16.5	16.5	16.5	24.733	224	3.29e-12	0	0	0	0	0	0	0	0	0	0	0	0	0	0	0	0	0	0	0	0	0	0	0	0	0	0	0	0	0	0	0	0	0	0	0	0
G0S7F6	CTHT_0027970	37	>nm|CTHT_0027970| Nadp-Dependent glutamate dehydrogenase OS=Chaetomium Thermophilum	3	five_or_more	1	37	80	80	80	49.628	451	0	0	0	0	0	0	0	0	0	0	0	0	32624	0	0	0	0	0	0	0	0	0	0	0	0	211830	0	166330	0	0	164730	400430	0	148480	0	0	0
G0S7F4	CTHT_0027950	16	>nm|CTHT_0027950| Is implicated in the control of the cell cycle G1 protein OS=Chaetomium Thermophilum	3	five_or_more	1	16	16.5	16.5	16.5	148.19	1348	0	0	18210	0	0	22234	0	8591.8	32243	0	0	0	0	0	44503	0	0	0	0	0	0	0	34261	0	40120	30205	0	57825	0	0	45101	49127	51070	92199	0	58475	63358
G0S7E8	CTHT_0027890	8	>nm|CTHT_0027890| Tropomyosin protein OS=Chaetomium Thermophilum	3	five_or_more	1	8	44.7	44.7	44.7	18.86	161	0	0	44205	0	0	0	0	0	186860	0	0	224780	0	0	209430	0	123980	781840	0	202860	705780	0	115100	1106700	0	0	1391800	0	0	210760	0	0	0	0	0	700650	0
G0S7B6	CTHT_0036270	8	>nm|CTHT_0036270| Nuclear pore complex protein OS=Chaetomium Thermophilum	3	less_than_three	1	8	7.1	7.1	7.1	156.25	1416	1.93e-24	0	0	0	0	0	0	0	0	0	0	0	0	0	0	0	0	0	0	0	0	0	0	0	0	0	0	0	0	0	0	0	0	0	0	0	0
G0S7B5	CTHT_0036260	2	>nm|CTHT_0036260| 3-Ketoacyl-Coa protein OS=Chaetomium Thermophilum	3	less_than_three	1	2	7.1	7.1	7.1	37.878	340	1.82e-54	0	0	0	0	0	0	0	0	0	0	1566300	535100	0	0	0	698460	0	0	0	0	0	0	0	0	0	0	0	0	0	0	0	0	0	0	0	0
G0S7A2	CTHT_0036130	29	>nm|CTHT_0036130| T-Complex protein 1, alpha subunit OS=Chaetomium Thermophilum	3	five_or_more	1	29	54.2	54.2	54.2	61.447	566	0	41780	2345600	0	0	448810	0	0	2328200	81550	291980	4093100	307650	994840	2105600	669780	2798200	4005400	1053700	1973800	2076800	1245400	1193400	4231400	720940	796070	3721800	561010	1497800	1519100	518590	1344300	1612900	577220	1015800	174530	690080
G0S792	CTHT_0027860	29	>nm|CTHT_0027860| Catalytic subunit of the peripheral V1 complex of vacuolar ATPase. V-ATPase vacuolar ATPase is responsible for acidifying a variety of intracellular compartments in eukaryotic cells OS=Chaetomium Thermophilum	3	five_or_more	1	29	38.6	38.6	38.6	87.055	809	0	0	0	0	0	0	0	0	112120	165350	0	0	122460	0	108190	109960	0	95953	137300	0	120180	121700	124050	72865	147590	0	119450	119910	0	101980	127410	0	88021	0	0	107050	0
G0S784	CTHT_0027780	5	>nm|CTHT_0027780| TATA binding protein interacting protein OS=Chaetomium Thermophilum	3	five_or_more	1	5	3.7	3.7	3.7	146.52	1353	3.18e-13	0	0	0	0	0	0	0	39447	0	0	42627	0	5582.7	28287	0	58915	57343	0	0	0	0	0	29485	24727	27715	0	0	0	0	0	28508	0	0	0	0	0
G0S783	CTHT_0027770	5	>nm|CTHT_0027770| Lanosterol protein OS=Chaetomium Thermophilum	3	five_or_more	1	5	7.5	7.5	7.5	87.732	758	9.01e-76	0	0	0	0	0	9818	0	189680	47631	0	0	182820	0	0	67728	270130	0	47697	0	0	37140	0	0	0	0	0	0	0	0	0	0	0	0	0	0	0
G0S767	CTHT_0027610	7	>nm|CTHT_0027610| RNA splicing factor PRP9 OS=Chaetomium Thermophilum	3	five_or_more	1	7	16.5	16.5	16.5	59.07	498	2.24e-19	0	0	0	0	0	0	0	0	0	0	0	0	0	0	0	0	0	0	0	0	0	0	0	0	0	0	0	0	0	0	0	0	0	0	132270	0
G0S751	CTHT_0027450	3	>nm|CTHT_0027450| Unknown annotation for CTHT_0027450 OS=Chaetomium Thermophilum	3	five_or_more	1	3	10	10	10	60.747	560	3.79e-14	0	0	0	0	0	0	0	0	0	0	0	0	0	0	0	0	0	0	0	0	0	0	0	0	0	0	0	0	0	0	0	0	0	0	0	0
G0S724	CTHT_0035890	23	>nm|CTHT_0035890| Member of the CHS5-ARF1P-binding proteins (CHAPS) which mediates export of specific cargo proteins, including chitin synthase CHS3 OS=Chaetomium Thermophilum	3	five_or_more	1	23	35	35	35	78.765	694	2.4e-230	0	0	8857.1	0	0	0	0	0	0	0	0	0	0	96630	0	0	0	0	0	0	0	18894	0	0	0	0	0	0	0	0	0	0	0	0	0	3181500
G0S721	CTHT_0035860	2	>nm|CTHT_0035860| Unknown annotation for CTHT_0035860 OS=Chaetomium Thermophilum	3	four	1	2	12.4	12.4	12.4	20.398	186	3.64e-27	0	0	0	0	0	0	0	0	0	0	0	0	0	0	0	0	0	0	0	0	0	0	0	0	0	0	0	0	0	0	0	0	0	0	0	0
G0S6Z3	CTHT_0035570	3	>nm|CTHT_0035570| Unknown annotation for CTHT_0035570 OS=Chaetomium Thermophilum	3	four	1	3	6.1	6.1	6.1	75.374	673	8.82e-08	203030	0	0	0	0	48537	0	110010	122430	0	0	0	0	0	0	568370	122160	0	108660	152410	0	0	0	0	0	672480	0	960280	0	0	0	319890	0	301510	232320	0
G0S6Y9	CTHT_0035530	24	>nm|CTHT_0035530| Trna-Binding protein OS=Chaetomium Thermophilum	3	five_or_more	1	24	74.4	74.4	74.4	42.999	406	0	0	0	0	0	0	0	0	0	0	0	79470	211250	0	154580	9663.9	92086	0	0	253960	181220	0	442780	294950	211470	486640	979670	0	2226600	1110400	0	1045000	73398	0	1140600	81101	220670
G0S6Y4	CTHT_0027310	16	>nm|CTHT_0027310| Eukaryotic translation initiation factor 3 OS=Chaetomium Thermophilum	3	five_or_more	1	16	18.3	18.3	18.3	140.78	1276	9.76e-154	0	14827	0	0	31092	0	0	68253	0	0	84709	0	292420	221610	0	986990	128530	0	385880	102010	0	236090	60984	0	68618	64685	0	149270	71123	0	66758	0	0	0	0	0
G0S6Y2	CTHT_0027280	72	>nm|CTHT_0027280| Cell division control protein OS=Chaetomium Thermophilum	3	five_or_more	1	73	73.4	73.4	71.9	90.315	819	0	0	61302	0	0	189780	15293	25421	922800	164160	156640	332870	1033000	206880	362040	1061900	736830	421710	1418500	671520	587520	2216600	346790	287100	2212200	159020	790070	1477400	167810	700910	1505100	219110	348130	2767600	302590	467690	1201000
G0S6W7	CTHT_0027130	17	>nm|CTHT_0027130| Phenylalanyl-Trna synthetase alpha chain OS=Chaetomium Thermophilum	3	five_or_more	1	17	35	35	35	55.647	492	0	0	0	0	0	0	0	0	0	0	0	0	0	0	0	0	0	0	0	0	0	0	0	0	0	0	0	0	0	0	0	0	0	0	0	0	0
G0S6W5	CTHT_0027110	9	>nm|CTHT_0027110| Protein involved in ubiquitin-dependent protein catabolic process OS=Chaetomium Thermophilum	3	five_or_more	1	9	62.5	62.5	62.5	19.427	168	2.63e-104	251890	0	0	211260	0	0	0	0	0	0	0	0	0	0	0	893440	0	0	0	0	0	0	0	0	0	0	0	0	0	0	0	0	0	0	0	0
G0S6W2	CTHT_0027080	2	>nm|CTHT_0027080| Protein involved in retrograde transport, endosome to Golgi OS=Chaetomium Thermophilum	3	five_or_more	1	2	1.1	1.1	1.1	226.22	2077	1.54e-05	0	0	0	0	0	0	0	0	0	0	0	0	0	0	0	0	0	0	14626	25309	18534	0	30183	17118	0	0	18499	0	0	16640	0	0	30199	0	0	0
G0S6V7	CTHT_0027030	13	>nm|CTHT_0027030| Prephenate dehydrogenase OS=Chaetomium Thermophilum	3	less_than_three	1	13	33	33	33	52.197	464	1.42e-236	0	0	0	0	0	0	0	0	0	0	0	0	0	0	0	0	0	0	0	0	0	0	0	0	0	0	0	0	0	0	0	0	0	0	0	0
G0S6V6	CTHT_0027020	59	>nm|CTHT_0027020| Nad-Specific glutamate dehydrogenase OS=Chaetomium Thermophilum	3	five_or_more	1	59	51.9	51.9	51.9	124.19	1103	0	1542700	661490	912970	1431200	516830	1033000	646470	587020	864460	991800	517830	662560	688990	640570	911030	895190	526910	627870	857010	578180	735480	825410	0	0	574310	677420	0	0	513960	0	0	642600	630250	626840	594620	612440
G0S6V4	CTHT_0027000	11	>nm|CTHT_0027000| 60S ribosomal protein L32 OS=Chaetomium Thermophilum	3	five_or_more	1	11	50.4	50.4	50.4	15.057	131	1.94e-83	0	0	0	0	429350	0	0	0	0	0	0	0	535060	474260	0	2715000	2522200	2184500	2758000	12994000	9048900	4033700	25615000	31528000	10335000	43198000	56721000	25584000	40849000	34394000	21465000	23601000	117000000	19443000	18829000	28056000
G0S6V1	CTHT_0026970	11	>nm|CTHT_0026970| Unknown annotation for CTHT_0026970 OS=Chaetomium Thermophilum	3	five_or_more	1	11	5.4	5.4	5.4	379.71	3382	6.05e-48	0	0	0	0	0	0	9892.3	0	0	131270	0	0	272830	0	0	313790	0	0	79181	0	0	50821	0	0	38805	0	0	0	0	0	0	0	0	0	0	0
G0S6U9	CTHT_0026950	2	>nm|CTHT_0026950| Translation initiation factor 4B OS=Chaetomium Thermophilum	3	five_or_more	1	2	7.2	7.2	7.2	57.599	526	4.81e-42	0	0	0	0	0	0	0	40777	0	0	49331	0	0	0	0	0	0	0	0	0	0	0	0	0	0	0	0	0	0	0	0	0	0	0	0	0
G0S6S9	CTHT_0035470	17	>nm|CTHT_0035470| 5-Phosphoribose 1-diphosphate synthetase involved in nucleotide, histidine, and tryptophan biosynthesis. Active in heteromultimeric complexes with other 5-phosphoribose 1- diphosphate synthetases OS=Chaetomium Thermophilum	3	five_or_more	1	17	42.3	42.3	42.3	37.13	343	8.53e-87	0	0	0	0	0	0	0	267810	262950	0	2951000	5108400	0	2203000	5857600	6178900	8599300	17997000	1803400	7049400	12966000	6291100	16999000	14113000	1315400	11038000	11585000	4333500	6171300	3849300	3970300	3586800	5352100	2749400	2755000	1724600
G0S6P4	CTHT_0035110	7	>nm|CTHT_0035110| Unknown annotation for CTHT_0035110 OS=Chaetomium Thermophilum	3	five_or_more	1	7	18.1	18.1	18.1	98.744	955	1.85e-75	0	0	0	0	0	0	0	0	0	0	0	2734.7	4007.8	0	3363.3	0	24733	0	0	23587	3484.4	0	0	0	0	0	0	0	0	0	0	0	0	0	0	0
G0S6M9	CTHT_0026780	2	>nm|CTHT_0026780| Mitochondrial processing peptidase alpha subunit OS=Chaetomium Thermophilum	3	four	1	2	4.4	4.4	4.4	62.367	568	2.06e-08	0	0	0	0	0	0	0	0	0	0	0	0	0	0	0	0	0	0	0	0	0	0	0	0	0	0	0	0	0	0	0	0	0	0	0	0
G0S6M0	CTHT_0026690	4	>nm|CTHT_0026690| Methionyl-Trna synthetase OS=Chaetomium Thermophilum	3	five_or_more	1	4	10.9	10.9	10.9	75.423	676	2.88e-59	0	0	0	0	0	0	0	0	0	0	0	0	0	0	0	0	0	0	0	0	0	0	0	0	0	0	0	0	0	0	0	0	0	0	0	0
G0S6L4	CTHT_0026630	11	>nm|CTHT_0026630| Unknown annotation for CTHT_0026630 OS=Chaetomium Thermophilum	3	five_or_more	1	11	14.9	14.9	14.9	134.84	1259	3.84e-59	0	0	0	0	18954	0	0	129240	0	0	111730	0	0	293450	0	0	17665	0	0	138200	0	0	0	0	0	0	0	0	77572	0	0	0	0	0	0	0
G0S6L3	CTHT_0026620	5	>nm|CTHT_0026620| Phosphatase 2C OS=Chaetomium Thermophilum	3	five_or_more	1	5	14.8	14.8	14.8	60.884	573	3.51e-118	0	0	0	0	0	0	0	0	0	0	0	0	0	51596	0	0	162460	0	75757	218010	0	89737	168840	121250	0	431380	273660	0	143920	0	0	0	0	0	0	0
G0S6K6	CTHT_0026550	6	>nm|CTHT_0026550| Ran-Specific GTPase-activating protein 1 OS=Chaetomium Thermophilum	3	five_or_more	1	6	34.6	34.6	34.6	27.05	240	1.84e-84	0	0	0	0	0	0	0	0	0	0	0	0	0	0	0	0	727540	0	0	0	0	0	0	0	0	0	0	0	0	0	0	204600	0	0	0	0
G0S6K5	CTHT_0026540	2	>nm|CTHT_0026540| Facilitation of DNA opening and initiation of transcription. TFIIF is essential for the initiation of transcription by RNA polymerase II. TFIIF functions include the recruitment of RNA polymerase II to the promoter bound DNA-TBP-TFIIB com	3	five_or_more	1	2	11.1	11.1	11.1	32.279	288	3.72e-07	0	473770	0	0	113710	0	0	101970	0	0	0	0	0	0	0	0	664800	0	0	1016000	0	0	824480	0	0	740800	0	0	763930	0	743670	0	0	615390	0	305700
G0S6K3	CTHT_0026520	6	>nm|CTHT_0026520| Specific RNA polymerase II transcription factor OS=Chaetomium Thermophilum	3	five_or_more	1	6	7.6	7.6	7.6	120.58	1103	7.38e-66	0	865360	0	0	406010	0	0	107450	119750	0	35841	110590	13474	0	0	0	0	0	0	0	0	0	0	0	0	0	0	0	0	0	0	0	0	0	0	0
G0S6J7	CTHT_0026460	11	>nm|CTHT_0026460| Ribosomal protein OS=Chaetomium Thermophilum	3	five_or_more	2	12	55.1	55.1	55.1	17.788	156	7.55e-164	0	0	423420	170680	261390	0	51997	491850	0	614150	590360	0	364660	502370	0	858880	1344400	417340	986310	2636800	1895800	1032700	2548000	3732500	1354200	10787000	6305500	5346900	7671800	7904000	2382700	6310500	6291400	2115400	6064100	5212300
G0S6J3	CTHT_0026420	67	>nm|CTHT_0026420| A-Factor processing OS=Chaetomium Thermophilum	3	five_or_more	1	67	26.6	26.6	26.6	322.14	2887	0	91387	0	91487	70254	30792	15815	0	30484	0	0	35417	34299	0	0	0	0	0	0	0	0	0	0	0	0	0	5922.6	0	86749	30405	0	84975	37954	20154	38803	0	0
G0S6J0	CTHT_0026390	13	>nm|CTHT_0026390| S-Adenosylmethionine-Dependent methyltransferase OS=Chaetomium Thermophilum	3	five_or_more	1	13	16.1	16.1	16.1	134.93	1237	2.82e-160	0	0	0	0	0	0	0	0	0	2776.7	11207	2765.9	2577.4	0	3227.3	7757	0	3459.6	6591.1	8423.7	3827	0	0	3675.8	0	19189	2612.5	0	17216	2086.8	0	5733.2	3964	0	7033	2332.7
G0S6I9	CTHT_0026380	22	>nm|CTHT_0026380| Unknown annotation for CTHT_0026380 OS=Chaetomium Thermophilum	3	five_or_more	1	22	30.2	30.2	30.2	67.733	612	3.51e-111	0	0	0	0	0	0	0	502370	60141	156610	819280	183250	339730	751580	245370	481120	871370	333470	459980	815720	530770	385330	707880	0	52458	349350	354510	450850	0	103430	0	0	85208	0	0	0
G0S6I8	CTHT_0026370	5	>nm|CTHT_0026370| Involved in the control of phosphotidylinositol 3- phosphate (PI(3)P)-dependent signaling and in the maintenance of endosomal system protein OS=Chaetomium Thermophilum	3	five_or_more	1	5	8.3	8.3	8.3	91.929	820	1.54e-24	0	0	0	0	5406.2	0	0	16973	0	0	79610	84883	0	12429	19287	37794	0	0	0	0	0	0	0	0	0	0	0	0	0	0	0	0	0	0	0	0
G0S6I7	CTHT_0026360	22	>nm|CTHT_0026360| 40S ribosomal protein S3 OS=Chaetomium Thermophilum	3	five_or_more	1	22	77.2	77.2	77.2	27.854	254	0	0	357100	0	0	1363500	0	243470	1995300	0	828620	7164100	304450	1560000	12793000	388860	9166600	22146000	1334600	13094000	21360000	3960900	15035000	50862000	11816000	25911000	77530000	22346000	32891000	54943000	22111000	35910000	60346000	24754000	15036000	53834000	23717000
G0S6I4	CTHT_0026330	14	>nm|CTHT_0026330| Coatomer subunit delta OS=Chaetomium Thermophilum	3	five_or_more	1	14	35.1	35.1	35.1	56.594	513	0	0	0	0	0	252400	0	0	1470800	31431	59511	1016200	1859300	367900	3095900	2169200	1082500	4487400	5076500	315640	3332700	3968000	359080	2831500	2187800	220220	1478700	1375800	224890	400510	567790	0	378400	628950	0	446470	459790
G0S6G7	CTHT_0034860	26	>nm|CTHT_0034860| Coatomer subunit beta OS=Chaetomium Thermophilum	3	five_or_more	1	26	28.3	28.3	28.3	107.05	959	0	0	165820	0	174320	408640	0	49281	1609300	224750	88058	3471100	1296000	410010	7268500	2708900	1903000	7411600	4790300	1152400	5949100	4954600	1044300	4243700	3931300	569250	3291500	2113900	281200	1840400	882710	223010	1310000	597560	820990	1411600	1009400
G0S6G2	CTHT_0034810	34	>nm|CTHT_0034810| Trna ligase OS=Chaetomium Thermophilum	3	five_or_more	1	34	46.9	46.9	46.9	95.393	846	0	0	0	0	0	3522.5	0	0	6312400	0	8245600	14555	3557100	0	27873	0	3513700	0	48631	0	134890	88720	0	156550	342720	0	162740	556940	278980	172090	205700	190800	441000	1483700	99063	989910	742070
G0S6F9	CTHT_0034780	20	>nm|CTHT_0034780| 26S proteasome regulatory subunit OS=Chaetomium Thermophilum	3	five_or_more	1	20	50.4	50.4	50.4	50.95	456	0	0	155280	0	0	918590	0	0	1997900	264680	333760	6936400	140260	1906100	5895600	367970	4055000	7882100	600050	3232100	10770000	843830	3130000	9692900	894640	2689900	10026000	798840	5801700	10741000	329420	4293800	7971800	3353000	5935700	5983800	2800000
G0S6E6	CTHT_0034640	11	>nm|CTHT_0034640| Serine/Threonine-Protein phosphatase OS=Chaetomium Thermophilum	3	five_or_more	1	11	38.6	38.6	38.6	37.58	329	0	1550100	0	0	0	0	0	0	0	0	0	1015900	1133300	38924	188690	1181800	249650	189130	932080	110560	122650	1006900	74139	0	847810	83028	269110	882660	60929	1182900	753910	37309	1094500	687890	0	0	888500
G0S6E0	CTHT_0034580	7	>nm|CTHT_0034580| Protein involved in Mo-molybdopterin cofactor metabolic process OS=Chaetomium Thermophilum	3	five_or_more	1	7	17.3	17.3	17.3	72.823	693	1.64e-34	0	535990	0	10097	274700	0	33961	104220	428410	137080	113780	0	0	16315	0	0	9421.2	0	0	3994.4	0	0	0	0	0	0	0	0	0	0	0	0	0	0	0	0
G0S6D7	CTHT_0034550	3	>nm|CTHT_0034550| Unknown annotation for CTHT_0034550 OS=Chaetomium Thermophilum	3	five_or_more	1	3	19.4	19.4	19.4	38.09	350	9.11e-47	0	0	0	0	0	0	0	0	0	0	0	0	0	0	0	0	0	0	0	0	0	0	0	0	0	0	0	0	0	0	0	0	0	0	0	0
G0S6C7	CTHT_0034440	33	>nm|CTHT_0034440| Unknown annotation for CTHT_0034440 OS=Chaetomium Thermophilum	3	five_or_more	1	33	75.3	75.3	75.3	39.07	369	0	647510	1039.1	86723	708360	305990	88895	230660	4838500	41505	2723500	2242300	1707200	28296	5473300	4126400	5345000	2227800	22703000	2505100	3657100	34400000	3597000	6573400	56971000	4857500	7757900	54575000	14352000	15620000	35639000	12651000	10021000	69077000	23198000	11974000	41814000
G0S6B9	CTHT_0026200	6	>nm|CTHT_0026200| Structural maintenance of chromosomes protein 3 OS=Chaetomium Thermophilum	3	five_or_more	1	6	7.8	7.8	7.8	138.98	1207	1.68e-80	0	0	0	0	0	36036	0	0	123620	0	0	0	0	0	0	0	0	0	0	0	0	0	0	0	0	0	0	0	0	0	0	0	0	0	0	0
G0S6B8	CTHT_0026190	9	>nm|CTHT_0026190| Unknown annotation for CTHT_0026190 OS=Chaetomium Thermophilum	3	five_or_more	1	9	31	31	31	57.127	503	2.86e-129	0	0	0	0	0	0	0	0	0	15133	0	0	0	0	0	0	0	0	13607	0	0	0	0	0	0	0	0	0	0	0	0	0	0	0	0	0
G0S6B6	CTHT_0026170	3	>nm|CTHT_0026170| Unknown annotation for CTHT_0026170 OS=Chaetomium Thermophilum	3	five_or_more	1	3	12.6	12.6	12.6	34.309	310	3.88e-231	0	0	0	0	32827	7676.1	5907.9	48295	73485	27700	82278	89395	21923	97782	42609	18013	67044	28365	29711	4946.7	31182	14925	0	23756	11175	37182	22899	9407.6	30370	10312	0	14999	19217	0	18777	12886
G0S6B5	CTHT_0026160	27	>nm|CTHT_0026160| T-Complex protein 1 subunit theta OS=Chaetomium Thermophilum	3	five_or_more	1	27	48.6	48.6	48.6	59.235	547	0	0	0	347240	0	197070	292150	0	622510	45133	0	1003800	0	0	730310	190140	175760	1231200	296990	242450	343240	270160	333450	665710	113710	67445	541300	119610	87293	147960	0	0	493940	72079	0	445200	151910
G0S6B2	CTHT_0026130	3	>nm|CTHT_0026130| Protein involved in mitochondrial translation OS=Chaetomium Thermophilum	3	five_or_more	1	3	8.8	8.8	8.8	44.368	388	2.62e-11	0	0	0	0	0	0	0	0	0	0	0	0	0	0	0	0	0	112050	0	518660	283650	272860	710640	840010	518560	877450	175850	1711800	1392200	145400	770790	0	913950	0	0	0
G0S6B0	CTHT_0026110	4	>nm|CTHT_0026110| 60S ribosomal protein L43 OS=Chaetomium Thermophilum	3	five_or_more	1	4	46.7	46.7	46.7	10.137	92	5.65e-37	0	143420	0	0	0	0	0	0	263810	0	0	1157500	0	2057400	2771400	1399900	3351400	5797300	2417900	8494600	18851000	16482000	34393000	25256000	12607000	25294000	45676000	0	16131000	27247000	7814600	8305700	2834800	39187000	9840000	631320
G0S6A9	CTHT_0026100	2	>nm|CTHT_0026100| Unknown annotation for CTHT_0026100 OS=Chaetomium Thermophilum	3	five_or_more	1	2	8.5	8.5	8.5	46.891	425	4.15e-57	0	0	0	0	0	0	0	0	0	0	257630	141260	0	237100	0	254600	823630	219330	0	172650	301970	0	98330	225370	0	0	0	0	0	0	0	0	0	0	0	0
G0S6A5	CTHT_0026060	2	>nm|CTHT_0026060| Unknown annotation for CTHT_0026060 OS=Chaetomium Thermophilum	3	five_or_more	1	2	10.9	10.9	10.9	41.508	375	2.55e-11	0	0	0	0	0	0	0	0	0	0	0	0	0	0	0	0	0	0	0	0	0	0	0	0	0	0	0	0	0	0	504810	374790	0	1796100	607040	0
G0S6A4	CTHT_0026050	5	>nm|CTHT_0026050| Unknown annotation for CTHT_0026050 OS=Chaetomium Thermophilum	3	five_or_more	1	5	21	21	21	31.52	286	7.9e-26	0	0	0	0	0	0	0	0	0	0	0	0	0	0	0	0	0	0	0	0	0	0	0	0	0	0	0	312870	683130	0	881790	1080400	0	1913000	2581200	353170
G0S697	CTHT_0025970	11	>nm|CTHT_0025970| Protein involved in protein deubiquitination OS=Chaetomium Thermophilum	3	five_or_more	1	11	42.3	42.3	42.3	56.488	530	2.99e-227	0	64161	0	0	92542	0	0	312260	0	0	703420	0	0	767590	0	6305.9	1367700	8584.5	0	1518500	95808	0	3035400	35538	4367.2	2580700	12942	7985.4	781480	10251	5492.7	508340	12997	4158.5	338240	0
G0S683	CTHT_0025830	4	>nm|CTHT_0025830| Binds to the 60S ribosomal subunit and prevents its association with the 40S ribosomal subunit to form the 80S initiation OS=Chaetomium Thermophilum	3	five_or_more	1	4	26	26	26	26.448	246	2.81e-13	0	0	0	0	0	0	0	0	0	0	0	0	0	0	0	0	0	0	0	0	0	0	0	408890	0	349490	673930	0	1129700	926450	650160	1828700	4219900	594300	1336900	5369700
G0S669	CTHT_0034390	14	>nm|CTHT_0034390| Unknown annotation for CTHT_0034390 OS=Chaetomium Thermophilum	3	five_or_more	1	14	39	39	39	35.723	318	1.27e-110	0	273260	0	0	3063900	92208	0	6439000	2293700	1109100	9946400	5734700	4172700	8104700	5738400	9177800	8203600	5435500	2682800	3270400	4110400	1673800	1369000	2706200	1277000	2078900	1716700	412640	465500	896050	922730	207020	465350	0	0	272650
G0S665	CTHT_0034340	22	>nm|CTHT_0034340| Acetyl-Coa acetyltransferase OS=Chaetomium Thermophilum	3	five_or_more	1	22	60.7	60.7	60.7	44.855	428	0	0	36603	0	0	0	0	0	15189	0	0	0	0	0	30806	0	29954	39105	0	42559	0	0	69388	265310	0	96009	49845	0	28836	0	0	0	0	0	0	0	0
G0S663	CTHT_0034320	21	>nm|CTHT_0034320| Kinesin-Like protein OS=Chaetomium Thermophilum	3	five_or_more	1	21	25.3	25.3	25.3	104	939	4.84e-192	0	5812.2	0	0	22836	0	0	46990	0	0	67994	0	12905	56221	30067	41134	28957	22384	8972.9	0	0	7009.4	0	0	0	206120	0	0	0	0	0	223920	0	0	0	0
G0S655	CTHT_0034240	8	>nm|CTHT_0034240| Cystathionine beta-lyase OS=Chaetomium Thermophilum	3	three	1	8	26.1	26.1	26.1	46.964	433	2.97e-251	0	0	0	0	0	0	0	0	0	0	0	0	0	0	0	0	0	0	0	0	0	0	0	0	0	0	0	0	0	0	0	0	0	0	0	0
G0S647	CTHT_0034160	18	>nm|CTHT_0034160| Component of the protein OS=Chaetomium Thermophilum	3	five_or_more	1	18	30	30	30	74.749	686	0	0	25537	0	46292	22283	0	0	344430	0	9684.6	320920	0	10712	370290	79456	566570	269150	73791	334290	267680	231070	711850	274440	109090	867360	851600	57878	109700	1636700	194210	1093600	1125600	413380	89698	1698900	207690
G0S646	CTHT_0034140	3	>nm|CTHT_0034140| Carnitine O-acetyltransferase OS=Chaetomium Thermophilum	3	less_than_three	1	3	5.2	5.2	5.2	69.976	611	9.1e-64	0	0	0	0	0	0	0	0	0	0	0	0	0	0	0	0	0	0	0	0	0	0	0	0	0	0	0	0	0	0	0	0	0	0	0	0
G0S645	CTHT_0034130	7	>nm|CTHT_0034130| Adenylyl cyclase-associated protein OS=Chaetomium Thermophilum	3	five_or_more	1	7	19.6	19.6	19.6	58.071	540	5.72e-35	0	0	0	0	261630	5646.7	0	297030	88383	0	1242300	302630	562640	808280	913600	2205100	1256900	901800	248060	774660	1079800	0	582200	1295900	0	424490	1454700	0	1718600	1066100	0	1247000	639320	817320	0	1018700
G0S643	CTHT_0034110	5	>nm|CTHT_0034110| DNA replication licensing factor mcm3 OS=Chaetomium Thermophilum	3	four	1	5	8.2	8.2	8.2	99.465	899	1.76e-16	0	0	0	0	0	0	0	0	0	0	0	0	0	0	0	0	0	0	0	0	0	0	0	0	0	0	0	0	0	0	0	0	0	0	0	0
G0S639	CTHT_0034070	15	>nm|CTHT_0034070| Involved in concentration and sorting of cargo proteins of the multivesicular body (MVB) for incorporation into intralumenal OS=Chaetomium Thermophilum	3	five_or_more	1	15	17.5	17.5	17.5	107.78	963	3.8e-180	0	0	0	0	0	0	0	0	0	0	0	0	0	0	0	0	0	0	0	0	0	0	0	0	0	0	0	0	0	0	0	0	0	0	0	0
G0S630	CTHT_0033980	4	>nm|CTHT_0033980| Trna nucleotidyltransferase OS=Chaetomium Thermophilum	3	three	1	4	7.8	7.8	7.8	61.45	552	3.56e-32	0	0	0	0	0	0	0	0	0	0	0	0	0	0	0	0	0	0	0	0	0	0	0	0	0	0	0	0	0	0	0	0	0	0	0	0
G0S625	CTHT_0033930	2	>nm|CTHT_0033930| Dna-Directed RNA polymerases i, ii, and iii OS=Chaetomium Thermophilum	3	five_or_more	1	2	9.1	9.1	9.1	17.65	154	6.38e-38	0	203240	0	0	217820	0	0	0	0	0	0	0	0	0	0	0	245160	0	311020	0	0	0	0	0	224380	0	0	4463500	0	0	0	6300600	1907200	0	3239600	0
G0S622	CTHT_0033900	6	>nm|CTHT_0033900| Unknown annotation for CTHT_0033900 OS=Chaetomium Thermophilum	3	five_or_more	1	6	26	26	26	27.813	250	8.28e-23	0	0	0	0	0	0	0	0	0	0	0	0	0	0	0	0	88138	0	0	134640	0	0	183940	0	44078	0	0	0	428860	0	526520	443910	0	529830	355390	0
G0S620	CTHT_0033880	3	>nm|CTHT_0033880| Pre-Mrna splicing protein OS=Chaetomium Thermophilum	3	four	1	3	4.9	4.9	4.9	97.818	839	2.35e-15	0	0	0	0	0	0	0	0	0	0	0	0	0	0	0	92948	0	112340	0	169050	185020	72515	306250	180680	0	132210	158570	0	0	0	0	0	0	0	0	0
G0S619	CTHT_0025710	6	>nm|CTHT_0025710| E3 ubiquitin-protein ligase OS=Chaetomium Thermophilum	3	five_or_more	1	6	7.7	7.7	7.7	79.941	701	9.12e-199	0	0	0	0	0	0	0	0	0	0	0	0	0	0	0	0	0	0	0	0	0	0	0	0	0	0	0	0	8161.6	0	0	6702.3	0	0	7595.1	0
G0S604	CTHT_0025560	9	>nm|CTHT_0025560| Single-Stranded DNA binding protein OS=Chaetomium Thermophilum	3	five_or_more	1	9	67.1	67.1	67.1	16.821	149	0	0	9184600	310820	1277000	35619000	6276800	17076000	94355000	64442000	110430000	129580000	129920000	103350000	110590000	145850000	262970000	117610000	151410000	114420000	75911000	119770000	80897000	58414000	77958000	57639000	54034000	62485000	81404000	39794000	37917000	44176000	26133000	30594000	52653000	21598000	19382000
G0S5Z1	CTHT_0025430	6	>nm|CTHT_0025430| Transcription factor that mediates regulation of both acid- and alkaline-expressed genes in response to ambient pH. At alkaline ambient pH, activates transcription of alkaline-expressed genes (including RIM101 itself) OS=Chaetomium Thermo	3	five_or_more	1	6	9.4	9.4	9.4	74.766	715	0	0	1798900	0	0	5935100	0	0	5334300	0	0	5248000	191680	0	3405200	172170	0	2694500	0	0	1762900	0	0	1539300	0	0	1242400	0	0	230370	0	0	93271	0	0	145050	0
G0S5W8	CTHT_0025200	6	>nm|CTHT_0025200| Unknown annotation for CTHT_0025200 OS=Chaetomium Thermophilum	3	five_or_more	1	6	34.3	34.3	34.3	35.296	327	7.45e-69	0	670530	0	0	2474900	0	0	2797900	0	573910	2715100	2280000	1013700	1390900	487110	1709300	1370000	1323600	212230	159560	727420	155670	0	349540	0	0	0	0	0	0	0	0	0	0	0	0
G0S5V8	CTHT_0033790	9	>nm|CTHT_0033790| Eukaryotic translation initiation factor 3 subunit OS=Chaetomium Thermophilum	3	five_or_more	1	9	42.6	42.6	42.6	32.036	289	3.55e-20	0	0	0	0	0	0	0	397620	0	0	905950	0	0	1556600	0	0	3239100	0	0	1754400	19699	0	3554400	0	0	4019200	0	0	2253000	0	424910	2581500	175330	0	1263900	0
G0S5V6	CTHT_0033770	12	>nm|CTHT_0033770| Unknown annotation for CTHT_0033770 OS=Chaetomium Thermophilum	3	five_or_more	1	12	57.9	57.9	57.9	35.726	328	7.84e-97	0	0	0	0	0	0	0	0	0	0	0	0	0	0	0	0	0	0	0	0	0	0	0	0	0	0	0	0	0	0	0	0	0	0	203670	0
G0S5V3	CTHT_0033740	55	>nm|CTHT_0033740| Heat shock protein OS=Chaetomium Thermophilum	3	five_or_more	1	56	75.6	75.6	75.6	72.111	663	0	397320	4852200	210600	1829900	13900000	837960	8749300	20193000	5724000	17678000	22521000	11972000	11648000	23939000	9099700	22842000	17951000	11668000	14164000	11145000	11585000	12670000	14358000	8830700	11325000	14965000	6947500	10005000	11972000	5507700	9932700	8310800	6581900	12618000	9212100	4820100
G0S5V2	CTHT_0033730	3	>nm|CTHT_0033730| Signal recognition particle subunit srp68 OS=Chaetomium Thermophilum	3	five_or_more	1	3	4.6	4.6	4.6	68.91	628	3.48e-62	0	0	0	0	0	0	0	0	0	8178.1	5238.3	13783	0	12584	15333	18619	8284.4	13705	8321.1	5603	24423	10371	11748	17474	8873.7	7678.6	44654	9869.9	12399	25143	9607.9	12993	63215	15198	10444	55360
G0S5U4	CTHT_0033640	26	>nm|CTHT_0033640| Performs an essential role in the oxidative function of the citric acid protein OS=Chaetomium Thermophilum	3	five_or_more	1	26	58.1	58.1	58.1	41.361	382	0	0	0	0	0	64689	25431	0	275960	177280	0	0	428880	0	64687	539910	0	0	0	0	52974	0	0	271020	0	0	4130600	0	0	0	0	0	0	0	0	778290	0
G0S5T7	CTHT_0033570	17	>nm|CTHT_0033570| Elongation factor OS=Chaetomium Thermophilum	3	five_or_more	1	17	22.4	22.4	22.4	93.525	845	8.19e-165	0	44360	0	0	94499	0	0	0	0	0	103250	0	101420	408350	0	317600	105070	0	0	326380	136090	0	124390	0	155740	1179700	289340	0	1070700	231080	423540	432860	292490	0	129520	0
G0S5S6	CTHT_0033460	11	>nm|CTHT_0033460| Unknown annotation for CTHT_0033460 OS=Chaetomium Thermophilum	3	five_or_more	1	11	21.7	21.7	21.7	74.621	676	4.51e-116	0	0	0	0	0	0	0	0	0	0	0	0	0	0	0	0	0	0	0	0	0	0	0	0	0	0	0	0	0	0	0	0	0	0	0	0
G0S5S4	CTHT_0033440	5	>nm|CTHT_0033440| Replication protein OS=Chaetomium Thermophilum	3	five_or_more	1	5	47.3	47.3	47.3	29.541	273	1.12e-211	0	0	0	0	0	0	0	0	0	0	0	1378700	660810	0	1674100	2026000	0	2191000	908910	0	1699200	0	0	1278500	0	0	504030	0	0	0	0	0	0	432620	0	0
G0S5Q0	CTHT_0025050	9	>nm|CTHT_0025050| Pyruvate dehydrogenase protein x component, mitochondrial OS=Chaetomium Thermophilum	3	five_or_more	1	9	30.5	30.5	30.5	46.831	442	1.21e-104	0	7142.1	0	0	294090	0	117580	4002100	979170	3562600	11839000	5349200	4631600	12576000	7356600	16942000	14067000	8788000	9582600	10638000	5772100	2966000	5314000	1174400	1168900	3308500	411020	2804500	2141400	91209	750460	968350	0	1352600	686950	32336
G0S5P2	CTHT_0024970	40	>nm|CTHT_0024970| Phenylalanyl-Trna synthetase beta chain OS=Chaetomium Thermophilum	3	five_or_more	1	40	58.8	58.8	58.8	68.708	604	0	0	97466	569810	0	0	521110	0	0	284040	226960	102460	187510	90525	0	209730	12610	0	53255	0	0	65158	0	116670	156640	0	0	120500	0	0	0	0	15446	18571	0	0	55272
G0S5P0	CTHT_0024950	28	>nm|CTHT_0024950| Glutamyl-Trna synthetase OS=Chaetomium Thermophilum	3	five_or_more	1	28	43.6	43.6	43.6	73.316	637	0	0	0	73586	172670	0	0	0	34999	0	0	40996	0	0	56183	0	13617	0	0	0	0	0	0	0	0	0	0	0	0	0	0	0	0	0	0	0	0
G0S5N3	CTHT_0024880	4	>nm|CTHT_0024880| Pre-Mrna splicing protein OS=Chaetomium Thermophilum	3	five_or_more	1	4	13.5	13.5	13.5	36.88	326	5.89e-92	0	0	0	0	0	0	0	0	0	0	0	0	0	93162	0	0	151290	144760	0	262100	1078600	417150	393010	607150	398780	0	667850	0	0	221620	0	0	0	0	0	0
G0S5M4	CTHT_0024790	7	>nm|CTHT_0024790| UPF0045 protein ECM15 OS=Chaetomium Thermophilum	3	three	1	7	27.8	27.8	27.8	13.956	126	3.51e-21	0	0	0	0	0	0	0	0	0	0	0	0	0	0	0	0	0	0	0	0	0	0	0	0	0	0	0	0	0	0	0	0	0	0	0	0
G0S5K9	CTHT_0033320	26	>nm|CTHT_0033320| 26S proteasome regulatory subunit rpn1 OS=Chaetomium Thermophilum	3	five_or_more	1	26	27.9	27.9	27.9	100.66	902	0	0	217740	0	0	634740	0	42139	1360000	60110	806610	2431100	150500	808860	2950900	270840	2429900	1437500	379690	2054100	2957700	644340	1836400	618730	679770	1818500	4455600	764750	3450300	4013400	147980	2174900	3059500	1348700	2451600	3562700	547110
G0S5K8	CTHT_0033310	3	>nm|CTHT_0033310| 5-Amino-6-(5-Phosphoribosylamino)Uracil reductase OS=Chaetomium Thermophilum	3	less_than_three	1	3	3.1	3.1	3.1	125.12	1122	2.03e-15	0	0	0	0	0	0	0	0	0	0	0	0	0	0	0	0	0	0	0	0	0	0	0	0	0	0	0	0	0	0	0	0	0	0	0	0
G0S5K2	CTHT_0033250	7	>nm|CTHT_0033250| Unknown annotation for CTHT_0033250 OS=Chaetomium Thermophilum	3	five_or_more	1	7	20.8	20.8	20.8	31.729	289	2.14e-65	0	232080	0	0	533640	0	0	1270000	300380	820440	1561700	653220	1059500	2093000	996460	2489800	1917600	979020	1617700	1891100	1064700	1496700	1898800	817400	1365000	1571200	1203100	2198500	970880	1029200	1333800	1088700	1526300	1260800	743640	1653900
G0S5K1	CTHT_0033240	4	>nm|CTHT_0033240| Ribosomal protein OS=Chaetomium Thermophilum	3	five_or_more	1	4	18.5	18.5	18.5	23.481	200	5.13e-100	0	0	0	0	0	0	0	127210	0	0	389300	0	0	475050	0	0	1338800	0	380450	3344700	1381400	1787700	5649900	1908700	3584600	7509800	8028200	3750000	5649300	5308700	5257800	6310900	6718800	4865600	4556200	3014600
G0S5I0	CTHT_0033030	13	>nm|CTHT_0033030| Unknown annotation for CTHT_0033030 OS=Chaetomium Thermophilum	3	five_or_more	1	13	28.3	28.3	28.3	71.169	661	0	0	22793	0	0	71130	0	0	646660	0	0	2043900	0	48632	4998900	441960	216640	8402100	1508200	1614900	12997000	5936900	2105500	11005000	4711500	1012300	7590100	3819600	1132100	2017600	2059700	1082000	2291100	810250	753410	1601900	684320
G0S5H4	CTHT_0032970	12	>nm|CTHT_0032970| Acetylglutamate synthase OS=Chaetomium Thermophilum	3	less_than_three	1	12	23.7	23.7	23.7	68.402	621	6.88e-210	0	0	0	0	0	0	0	0	0	0	0	0	0	0	0	0	0	0	0	0	0	0	0	0	0	0	0	0	0	0	0	0	0	0	0	0
G0S5H3	CTHT_0032960	18	>nm|CTHT_0032960| Golgi vesicle protein OS=Chaetomium Thermophilum	3	five_or_more	1	18	62	62	62	35.364	321	0	0	6528400	0	426080	22610000	1740700	6381000	48420000	22749000	30448000	55176000	58427000	38554000	46501000	48494000	73157000	48259000	39221000	32693000	28309000	31726000	17071000	17980000	18495000	10830000	9325200	6838600	8918500	4552500	3123600	1960100	1115700	0	1169100	592340	866870
G0S5E0	CTHT_0024470	7	>nm|CTHT_0024470| Unknown annotation for CTHT_0024470 OS=Chaetomium Thermophilum	3	four	1	7	5.3	5.3	5.3	174.05	1575	2.86e-89	0	0	0	0	0	0	0	0	0	0	0	0	0	0	0	0	0	0	0	0	0	0	0	0	0	0	0	0	0	0	0	0	0	0	0	0
G0S5D1	CTHT_0024380	5	>nm|CTHT_0024380| Cop9 signalosome complex subunit 1 OS=Chaetomium Thermophilum	3	five_or_more	1	5	17	17	17	52.011	458	0	0	0	0	0	0	0	0	0	0	0	0	0	0	0	0	0	0	0	0	0	0	0	0	0	0	0	0	0	0	0	0	0	0	0	0	0
G0S5B0	CTHT_0024170	3	>nm|CTHT_0024170| ATP synthase OS=Chaetomium Thermophilum	3	five_or_more	1	3	22.4	22.4	22.4	17.846	165	1.24e-126	0	0	0	0	0	0	0	409950	0	0	445940	0	0	0	0	0	480930	448100	245840	445680	0	241460	0	0	0	502110	0	447100	0	0	501860	299040	0	0	0	0
G0S5A2	CTHT_0024090	10	>nm|CTHT_0024090| Pre-Mrna splicing protein OS=Chaetomium Thermophilum	3	five_or_more	1	10	9.8	9.8	9.8	134.36	1213	5.26e-96	0	0	0	0	0	0	0	0	0	0	0	0	0	0	27789	0	0	0	0	0	59424	45367	395930	68019	0	0	0	131470	0	0	453860	440050	0	996620	625040	0
G0S5A1	CTHT_0032780	7	>nm|CTHT_0032780| Catalyzes the first oxygenation step in sterol biosynthesis and is suggested to be one of the rate-limiting enzymes in this OS=Chaetomium Thermophilum	3	five_or_more	1	7	12.8	12.8	12.8	55.112	499	2.27e-25	0	985770	0	0	2481400	0	502070	3891700	1866600	4265200	6869200	4680800	4382500	5615800	3327700	8259900	4515600	2627400	3091300	1559800	2062900	1485100	905360	1113800	1425400	951480	709040	1280300	529790	351100	522190	0	342330	379330	396120	0
G0S597	CTHT_0032740	7	>nm|CTHT_0032740| Translation initiation factor 2 alpha subunit OS=Chaetomium Thermophilum	3	five_or_more	1	7	27.1	27.1	27.1	35.223	310	0	0	0	0	0	0	0	0	0	0	0	0	0	0	0	0	0	423700	0	0	218600	0	0	0	0	0	0	0	0	0	0	0	296340	0	831870	379030	413450
G0S588	CTHT_0032650	5	>nm|CTHT_0032650| Sequence-Specific DNA binding protein OS=Chaetomium Thermophilum	3	five_or_more	1	5	14.7	14.7	14.7	53.508	503	3.99e-59	206650	21651000	0	509050	11810000	1458900	1983100	9600800	6009900	6421700	8059500	6354900	3199100	5506700	3484800	5080300	3215700	1345200	2760300	1943500	1455200	1986500	1763000	1053900	1169300	272680	825270	465030	421090	0	303620	0	0	269730	178030	0
G0S587	CTHT_0032640	2	>nm|CTHT_0032640| Unknown annotation for CTHT_0032640 OS=Chaetomium Thermophilum	3	less_than_three	1	2	17.1	17.1	17.1	19.742	187	1.45e-31	0	0	0	0	0	0	54209	0	0	0	0	0	86523	0	0	212630	0	0	0	0	0	0	0	0	0	0	0	0	0	0	0	0	0	0	0	0
G0S583	CTHT_0032600	87	>nm|CTHT_0032600| Protein pyrABCN OS=Chaetomium Thermophilum	3	five_or_more	1	88	41.9	41.9	41.5	248.31	2253	0	52443	2538.3	0	758600	0	8025.1	395820	0	0	505270	16366	0	351500	14527	0	61452	0	41898	143350	120530	28766	651550	107870	39681	437790	153730	229830	339490	79057	594460	1094600	566360	3046000	4538000	5159700	9490000
G0S574	CTHT_0032500	13	>nm|CTHT_0032500| Binds to the precursors of polymerase III RNAs OS=Chaetomium Thermophilum	3	five_or_more	1	13	40.9	40.9	40.9	45.306	408	0	0	0	0	0	0	0	0	0	0	0	0	0	0	0	0	0	0	0	0	0	0	0	0	0	0	540650	0	169410	612960	0	475920	449270	82092	253180	544660	33926
G0S573	CTHT_0032490	8	>nm|CTHT_0032490| Rrna binding protein OS=Chaetomium Thermophilum	3	five_or_more	1	8	20.4	20.4	20.4	54.806	481	4.65e-274	0	84914	0	0	88502	0	0	92499	0	129380	0	0	82257	40347	0	0	0	0	0	0	0	134120	183850	120540	161130	360200	261050	1132400	1659000	648690	4055600	5455200	3959300	10078000	13344000	6357400
G0S572	CTHT_0032480	42	>nm|CTHT_0032480| Septin homolog protein OS=Chaetomium Thermophilum	3	five_or_more	1	43	58.6	58.6	58.6	65.597	580	0	0	4828800	117290	0	6184300	106030	0	57624000	196690	173520	118520000	430720	41023000	86589000	6495800	163690000	72498000	36528000	113200000	42489000	61930000	68373000	33461000	45370000	52301000	20593000	27695000	33974000	11128000	10307000	14900000	3430700	12809000	15286000	2555900	3987600
G0S570	CTHT_0032460	6	>nm|CTHT_0032460| 60S ribosomal protein L3 OS=Chaetomium Thermophilum	3	five_or_more	1	6	10.3	10.3	10.3	48.973	445	1.1e-84	0	0	0	0	0	0	0	0	0	0	0	0	0	0	0	0	339480	0	0	655700	119520	0	1843100	619140	697030	2931000	1758700	3447200	3632900	628290	2612500	2711800	2042500	2853500	2069100	638050
G0S561	CTHT_0032370	27	>nm|CTHT_0032370| Cytochrome b2, mitochondrial protein OS=Chaetomium Thermophilum	3	five_or_more	1	27	52.4	52.4	52.4	55.505	498	0	0	0	0	0	509090	0	0	0	0	0	0	0	0	0	0	1064900	0	0	0	111190	0	0	0	0	0	0	0	0	0	0	0	0	0	0	0	0
G0S554	CTHT_0032280	10	>nm|CTHT_0032280| Ribose-Phosphate pyrophosphokinase OS=Chaetomium Thermophilum	3	five_or_more	1	10	22	22	22	55.733	513	1.46e-254	0	0	142120	0	0	0	0	486160	0	0	1909400	0	125760	2357000	618780	3047600	7094700	3463300	2283400	5285200	7022200	1749200	2869700	3151700	1073000	3708900	2974100	0	2489000	1309200	0	1419400	1719900	0	503290	509600
G0S549	CTHT_0024080	7	>nm|CTHT_0024080| Protein involved in positive regulation of translation OS=Chaetomium Thermophilum	3	five_or_more	1	7	14.8	14.8	14.8	57.433	506	6.38e-52	0	0	0	0	0	0	0	0	0	0	0	133460	0	0	125630	0	0	79869	0	0	111110	0	0	91869	0	0	119530	0	0	56434	0	0	0	0	0	0
G0S545	CTHT_0024040	16	>nm|CTHT_0024040| Thiamine biosynthetic bifunctional enzyme OS=Chaetomium Thermophilum	3	five_or_more	1	16	32.2	32.2	32.2	58.791	546	0	0	73953	0	0	89606	0	0	0	119370	0	0	166790	44630	0	0	0	0	0	0	0	0	0	0	0	59034	0	0	0	0	0	0	0	0	0	0	0
G0S543	CTHT_0024020	9	>nm|CTHT_0024020| Adenylosuccinate lyase OS=Chaetomium Thermophilum	3	five_or_more	1	9	20.3	20.3	20.3	54.501	482	4.29e-62	0	0	0	0	0	0	0	0	0	0	0	0	0	0	0	0	0	0	0	0	0	0	0	0	0	0	0	0	0	0	0	0	0	0	0	0
G0S525	CTHT_0023830	3	>nm|CTHT_0023830| Unknown annotation for CTHT_0023830 OS=Chaetomium Thermophilum	3	less_than_three	1	3	10.1	10.1	10.1	54.039	475	5e-13	0	0	0	0	0	0	0	0	0	0	0	0	0	0	0	0	0	0	0	0	44912	0	0	0	0	0	0	0	0	0	47386	0	0	0	0	0
G0S519	CTHT_0023770	5	>nm|CTHT_0023770| Actin-Related protein OS=Chaetomium Thermophilum	3	less_than_three	1	5	7.9	7.9	7.9	84.037	747	3.94e-12	0	106110	0	0	197500	0	0	0	0	0	0	0	0	0	0	0	0	0	0	0	0	0	0	0	0	0	0	0	0	0	0	0	0	0	0	0
G0S507	CTHT_0023650	9	>nm|CTHT_0023650| 60S ribosomal protein L25 OS=Chaetomium Thermophilum	3	five_or_more	1	9	41	41	41	17.135	156	2.25e-194	0	0	1051300	0	744190	0	0	3234800	0	1279400	8376800	632150	1991800	8915000	2191100	8606200	20126000	10526000	14613000	33446000	35355000	21058000	76280000	83183000	48502000	98181000	134890000	54983000	106830000	103100000	42985000	56924000	167910000	20433000	34685000	98422000
G0S4Z9	CTHT_0023560	9	>nm|CTHT_0023560| Ribosomal protein l1 OS=Chaetomium Thermophilum	3	five_or_more	1	9	47.9	47.9	47.9	24.016	217	1.75e-223	0	0	0	0	481900	0	0	592900	0	441420	1161400	1404300	274000	869900	1282300	2878300	2924100	2898500	1061000	5235400	11313000	3726700	17944000	28073000	9653200	40499000	44559000	24991000	20471000	37724000	16712000	28322000	39282000	13288000	18506000	38561000
G0S4X6	CTHT_0032020	23	>nm|CTHT_0032020| Pyruvate dehydrogenase complex OS=Chaetomium Thermophilum	3	five_or_more	1	23	49.9	49.9	49.9	48.72	459	4.48e-298	0	0	0	0	1227700	0	1340100	26684000	6094700	16817000	70128000	27760000	20231000	79656000	28666000	66660000	82214000	45630000	37876000	54719000	17712000	16218000	35883000	8312300	10381000	25730000	2560100	9053900	13909000	603290	4677800	8208800	478410	2758900	5969100	289320
G0S4X5	CTHT_0032010	3	>nm|CTHT_0032010| Protein transport OS=Chaetomium Thermophilum	3	less_than_three	1	3	1.6	1.6	1.6	208.8	1861	2.86e-05	0	0	0	0	0	0	0	0	0	0	0	0	0	0	0	0	0	0	0	0	0	0	0	0	0	0	0	0	0	0	53783	0	0	0	0	0
G0S4X4	CTHT_0032000	9	>nm|CTHT_0032000| Unknown annotation for CTHT_0032000 OS=Chaetomium Thermophilum	3	less_than_three	1	9	23.8	23.8	23.8	42.52	383	2.25e-24	0	0	0	0	0	0	0	0	0	0	0	0	0	0	0	0	0	0	0	0	0	0	0	0	0	0	0	0	0	0	0	0	0	0	0	0
G0S4X3	CTHT_0031990	5	>nm|CTHT_0031990| Unknown annotation for CTHT_0031990 OS=Chaetomium Thermophilum	3	five_or_more	1	5	28.4	28.4	28.4	28.991	264	1.47e-14	0	0	0	0	0	0	0	0	0	0	0	219560	0	0	190700	0	1548000	0	420330	1010100	0	566630	917900	0	0	653040	0	0	1377100	0	0	0	0	0	863360	0
G0S4X2	CTHT_0031980	5	>nm|CTHT_0031980| Unknown annotation for CTHT_0031980 OS=Chaetomium Thermophilum	3	five_or_more	1	5	15.5	15.5	15.5	48.588	470	1.95e-73	0	0	0	0	0	0	0	0	0	0	0	0	0	0	0	0	0	0	0	0	0	0	0	0	0	0	0	0	0	0	0	0	0	0	0	0
G0S4V1	CTHT_0031770	17	>nm|CTHT_0031770| Unknown annotation for CTHT_0031770 OS=Chaetomium Thermophilum	3	five_or_more	1	17	26.5	26.5	26.5	83.612	743	2.26e-103	0	2698700	0	0	4266500	0	43099	2955800	301960	657550	2386600	1245500	209530	1449100	682920	156800	490950	313460	122610	0	222260	82958	0	0	0	0	0	0	0	0	0	0	0	0	0	0
G0S4U7	CTHT_0031730	7	>nm|CTHT_0031730| Unknown annotation for CTHT_0031730 OS=Chaetomium Thermophilum	3	five_or_more	1	7	32.8	32.8	32.8	37.77	357	3.38e-63	0	0	0	0	0	0	0	469560	0	0	1119200	809560	139650	767990	709200	0	686820	575920	0	204820	600460	0	0	422750	0	0	225580	0	0	0	0	0	0	0	183730	0
G0S4T9	CTHT_0023500	10	>nm|CTHT_0023500| Unknown annotation for CTHT_0023500 OS=Chaetomium Thermophilum	3	five_or_more	1	10	22.5	22.5	22.5	70.242	622	0	0	0	0	0	0	0	0	0	0	0	0	0	0	0	0	0	0	0	0	0	0	0	0	0	0	0	0	0	0	0	0	0	0	0	0	0
G0S4S7	CTHT_0023380	15	>nm|CTHT_0023380| Curved dna-binding protein OS=Chaetomium Thermophilum	3	five_or_more	1	15	35.9	35.9	35.9	45.607	415	1.55e-145	0	0	0	0	0	0	0	0	0	0	0	0	0	0	0	0	0	0	0	0	0	0	187850	110280	0	0	586460	405430	5241000	4996000	453270	7022300	12912000	0	5262700	15079000
G0S4R3	CTHT_0023240	18	>nm|CTHT_0023240| Actin cytoskeleton-regulatory complex protein OS=Chaetomium Thermophilum	3	five_or_more	1	18	17.1	17.1	17.1	158.84	1466	8.09e-144	0	0	0	0	0	0	0	0	0	0	0	0	0	0	0	0	0	0	0	0	0	0	0	0	0	0	0	0	0	0	0	0	0	0	0	0
G0S4Q2	CTHT_0023130	3	>nm|CTHT_0023130| Bud site selection protein OS=Chaetomium Thermophilum	3	three	1	3	20.9	20.9	20.9	17.153	148	2.54e-12	0	0	0	0	0	0	0	0	0	0	457470	0	0	0	0	0	0	0	0	1300100	0	184890	1188900	0	0	1639600	237680	0	0	0	0	0	0	0	0	0
G0S4P8	CTHT_0023090	13	>nm|CTHT_0023090| 60S ribosomal protein L2 OS=Chaetomium Thermophilum	3	five_or_more	1	13	58.3	58.3	58.3	27.542	254	5.67e-180	0	200040	0	0	413220	0	0	2201500	620880	0	2799200	2516700	1362800	4068800	2776300	10729000	8428100	6974000	5551500	11928000	15997000	9383200	21723000	76395000	18550000	46912000	131350000	30351000	89484000	84039000	22369000	88365000	202490000	30250000	59503000	104500000
G0S4P1	CTHT_0023020	13	>nm|CTHT_0023020| Mrna capping enzyme alpha subunit OS=Chaetomium Thermophilum	3	five_or_more	1	13	20.3	20.3	20.3	118.32	1043	4.86e-163	0	0	0	0	0	0	0	103290	56933	0	293520	643590	118890	164560	465790	161830	120800	304090	0	0	0	0	82549	29179	86532	474060	0	321990	796540	0	418030	923680	245780	202810	841020	0
G0S4N9	CTHT_0031690	6	>nm|CTHT_0031690| Unknown annotation for CTHT_0031690 OS=Chaetomium Thermophilum	3	five_or_more	1	6	15.8	15.8	15.8	73.939	683	3.62e-32	0	2304800	0	0	898820	1166800	0	1003800	0	0	103670	0	0	400320	0	0	232860	0	0	0	0	0	0	0	0	0	0	0	0	0	0	0	0	0	0	0
G0S4M8	CTHT_0031570	10	>nm|CTHT_0031570| Eukaryotic translation initiation factor 3 subunit OS=Chaetomium Thermophilum	3	five_or_more	1	10	17.1	17.1	17.1	63.007	561	2.21e-27	0	0	0	0	232550	0	0	855930	0	0	1946000	0	0	2948600	0	0	7552300	0	250300	7101400	0	714630	4357500	0	0	3019500	289940	0	2004500	0	712430	1200500	176690	502720	1169900	0
G0S4M7	CTHT_0031560	8	>nm|CTHT_0031560| Adenosylhomocysteinase OS=Chaetomium Thermophilum	3	three	1	8	19.8	19.8	19.8	49.483	449	6.56e-19	0	0	0	0	0	0	0	0	0	0	0	0	0	0	0	0	0	0	0	0	0	0	0	0	0	0	0	0	0	0	0	0	0	0	0	0
G0S4M4	CTHT_0031530	4	>nm|CTHT_0031530| N-Terminal acetyltransferase OS=Chaetomium Thermophilum	3	five_or_more	1	5	8.1	7.1	7.1	84.647	744	1.05e-11	0	0	0	0	0	0	0	0	0	0	0	0	0	72313	0	121840	0	0	0	49075	0	0	132370	0	0	260800	0	419830	321640	0	0	0	0	0	0	0
G0S4L6	CTHT_0031440	5	>nm|CTHT_0031440| Involved in the regulation of calcium ion homeostasis. Binds to the calcineurin-dependent response element. Transcriptionally regulates protein OS=Chaetomium Thermophilum	3	five_or_more	1	5	6.8	6.8	6.8	99.122	918	3.28e-98	0	661890	46921	0	239280	0	0	205530	0	0	208950	0	0	134300	0	0	0	0	0	0	0	0	0	0	0	0	0	0	0	0	0	0	0	0	0	0
G0S4L3	CTHT_0031410	5	>nm|CTHT_0031410| 60S ribosomal protein l19, mitochondrial OS=Chaetomium Thermophilum	3	five_or_more	1	5	43.3	43.3	43.3	16.619	157	3.34e-133	0	0	0	0	0	0	0	0	0	0	0	0	0	0	0	0	0	0	0	3112600	1043800	398280	12218000	6387800	3527400	11413000	8138700	10680000	8501400	8426100	5688400	5527500	7753800	2338700	2211700	2281000
G0S4L1	CTHT_0031390	7	>nm|CTHT_0031390| 10 kDa heat shock protein, mitochondrial OS=Chaetomium Thermophilum	3	five_or_more	1	7	61	61	61	11.442	105	1.78e-32	0	0	0	0	0	0	544170	635100	0	0	0	0	0	0	0	0	0	0	246810	0	0	0	0	0	0	0	0	0	0	0	0	0	0	354210	0	0
G0S4K5	CTHT_0031330	15	>nm|CTHT_0031330| Acetolactate synthase OS=Chaetomium Thermophilum	3	five_or_more	1	15	25.7	25.7	25.7	75.88	696	3.64e-238	0	0	24499	0	0	29429	0	0	25142	0	0	0	0	0	32423	0	0	20952	0	0	29665	0	0	0	0	0	0	0	0	19459	0	0	0	0	0	21393
G0S4K2	CTHT_0031300	13	>nm|CTHT_0031300| Small glutamine-rich tetratricopeptide repeat-containing protein 2 OS=Chaetomium Thermophilum	3	five_or_more	1	13	36.8	36.8	36.8	36.644	356	0	5690000	9455900	49293	9306700	14727000	2185900	22435000	17804000	11082000	22585000	12936000	11245000	14667000	6039900	9821300	12036000	2294200	6232100	587690	337800	5857900	428410	823860	3850700	184120	273400	2744000	179570	438290	917210	407990	182770	334040	0	255700	972790
G0S4I9	CTHT_0022990	6	>nm|CTHT_0022990| Cell division control protein 25 OS=Chaetomium Thermophilum	3	five_or_more	1	6	5.9	5.9	5.9	135.04	1204	5.72e-36	0	0	0	0	0	0	0	0	0	0	0	0	0	0	0	0	0	0	0	0	0	0	0	0	0	0	0	0	0	0	0	0	0	0	0	0
G0S4H1	CTHT_0022800	6	>nm|CTHT_0022800| Unknown annotation for CTHT_0022800 OS=Chaetomium Thermophilum	3	five_or_more	1	6	14.4	14.4	14.4	62.247	592	5.81e-62	0	4391900	0	0	2260900	0	0	880450	0	71153	1479000	1215600	75046	482470	233970	124650	295240	160220	85412	275750	188480	0	149160	94565	0	207510	100610	0	135540	72748	0	117400	52670	57583	109310	64846
G0S4G5	CTHT_0022730	3	>nm|CTHT_0022730| Protein involved in mitochondrion organization OS=Chaetomium Thermophilum	3	five_or_more	1	3	10.9	10.9	10.9	34.604	311	2.21e-228	0	0	0	0	0	0	0	0	0	0	0	0	0	0	0	0	0	0	0	0	0	0	4757.4	411690	0	253750	354220	9161.6	239880	13504	6074.2	0	567090	0	0	154320
G0S4G1	CTHT_0022690	12	>nm|CTHT_0022690| Electron donor reductase for cytochrome b5. The cytochrome b5/NADH cytochrome b5 reductase electron transfer system supports the catalytic activity of several sterol biosynthetic OS=Chaetomium Thermophilum	3	five_or_more	1	12	37.7	37.7	37.7	33.963	310	0	0	197190	0	0	1302000	0	0	4551300	1868800	871040	2853200	5073800	1783100	1992600	6728400	3599100	3510600	3646400	1081900	1744300	5678900	292480	894430	4700900	140680	244180	3820700	0	123060	1636400	0	0	955720	0	0	1420400
G0S4F5	CTHT_0022630	3	>nm|CTHT_0022630| 60S ribosomal protein l31, mitochondrial OS=Chaetomium Thermophilum	3	four	1	3	35.5	35.5	35.5	12.856	110	1.07e-190	0	0	0	0	0	0	0	0	0	0	0	0	0	0	0	0	0	0	0	1495400	1915600	0	0	0	0	8417300	10353000	5001000	10007000	3100100	4089200	4247400	6922900	0	2698700	0
G0S4F4	CTHT_0022620	6	>nm|CTHT_0022620| Involved in the nuclear export of capped U snRNAs. The CBC complex is required for efficient pre-mRNA splicing through efficient commitment complex and spliceosome formation; and involved in rRNA processing at sites A0, A1 and protein OS=	3	five_or_more	1	6	30	30	30	22.354	190	1.91e-36	0	0	0	0	0	0	0	0	0	0	0	0	0	0	0	0	0	0	0	0	0	0	0	0	0	0	0	0	0	0	294150	0	1312700	0	0	0
G0S4F3	CTHT_0022610	11	>nm|CTHT_0022610| Unknown annotation for CTHT_0022610 OS=Chaetomium Thermophilum	3	five_or_more	1	11	14.6	14.6	14.6	98.054	882	9.29e-239	0	0	0	0	0	0	0	410530	0	0	485370	0	0	681110	0	0	755190	0	250620	1007600	136780	138950	930050	0	145210	758980	0	554330	1141300	0	742960	986670	0	1036500	2797000	257420
G0S4E2	CTHT_0022500	8	>nm|CTHT_0022500| Tryptophanyl-Trna synthetase OS=Chaetomium Thermophilum	3	five_or_more	1	8	12.2	12.2	12.2	79.581	711	1.33e-52	0	0	89406	0	0	90620	0	0	81248	0	0	68919	0	0	0	0	0	0	0	0	0	0	43297	0	41776	203470	0	283730	650000	88293	502090	2189700	3480400	1600300	5368600	2562100
G0S4A2	CTHT_0039450	27	>nm|CTHT_0039450| Sulfite reductase OS=Chaetomium Thermophilum	3	five_or_more	1	27	24.3	24.3	24.3	168.9	1532	0	0	0	0	0	0	0	0	0	0	0	0	0	0	0	0	0	0	0	0	0	0	0	0	0	0	0	0	0	0	0	0	0	0	0	0	0
G0S493	CTHT_0039360	10	>nm|CTHT_0039360| Uridine kinase OS=Chaetomium Thermophilum	3	five_or_more	1	10	17.8	17.8	17.8	51.205	460	1.06e-71	0	0	0	0	0	0	0	0	0	0	0	0	0	0	0	0	0	0	0	0	0	0	0	0	0	0	0	0	0	0	0	0	0	0	0	0
G0S479	CTHT_0031020	2	>nm|CTHT_0031020| Unknown annotation for CTHT_0031020 OS=Chaetomium Thermophilum	3	three	1	2	3.6	3.6	3.6	75.114	670	6.34e-32	0	0	0	61308	0	0	0	0	0	0	0	0	0	0	0	0	0	0	0	0	0	0	0	0	0	0	0	0	0	0	0	0	0	0	0	0
G0S468	CTHT_0030910	29	>nm|CTHT_0030910| Elongation factor OS=Chaetomium Thermophilum	3	five_or_more	1	29	29.8	29.8	29.8	117.75	1062	0	0	0	0	0	0	0	0	107320	0	29869	98120	62926	26974	49695	103940	274720	55139	220690	44075	41900	553120	137400	117370	1102500	170710	1138600	281120	205990	1179000	493070	344990	1044900	692090	303130	480970	859330
G0S447	CTHT_0030680	5	>nm|CTHT_0030680| Activates ubiquitin by first adenylating with ATP its carboxy-terminal glycine residue and thereafter linking this residue to the side chain of a cysteine residue in E1, yielding an ubiquitin-E1 thioester and free protein OS=Chaetomium Th	3	three	1	5	7.5	7.5	7.5	131.01	1181	2.06e-39	0	0	0	0	0	0	0	0	0	0	0	0	0	0	0	0	0	0	0	0	0	0	0	0	146400	0	0	0	0	0	0	0	0	0	0	0
G0S443	CTHT_0030630	2	>nm|CTHT_0030630| Protein involved in endocytosis OS=Chaetomium Thermophilum	3	five_or_more	1	2	11.4	11.4	11.4	30.086	280	5.86e-11	0	0	0	0	35100	0	0	158730	0	69694	130620	116740	55134	336550	139050	330760	267150	179160	241700	250810	112440	107170	191800	94447	132720	167380	97706	213960	18727	89787	55951	77067	0	104920	76054	96182
G0S442	CTHT_0030620	3	>nm|CTHT_0030620| Unknown annotation for CTHT_0030620 OS=Chaetomium Thermophilum	3	five_or_more	1	3	28.1	28.1	28.1	18.076	167	1.86e-183	0	0	0	0	0	0	0	0	0	0	0	0	0	0	0	0	0	0	0	0	0	0	0	0	0	0	0	0	0	0	0	0	0	0	0	0
G0S436	CTHT_0022420	8	>nm|CTHT_0022420| Glutamate 5-kinase OS=Chaetomium Thermophilum	3	five_or_more	1	8	22.8	22.8	22.8	52.599	487	1.19e-293	0	0	0	0	0	0	0	0	0	0	0	0	0	0	0	0	0	0	0	0	0	0	0	0	0	0	0	0	0	0	0	0	0	0	0	0
G0S428	CTHT_0022330	14	>nm|CTHT_0022330| Protein Stm1 OS=Chaetomium Thermophilum	3	five_or_more	1	14	49.3	49.3	49.3	32.605	302	0	0	0	0	0	0	0	0	310560	0	0	0	0	0	507500	0	0	0	0	0	7355600	1862600	3871400	23326000	25163000	10889000	48895000	42132000	13139000	45282000	37372000	10087000	28876000	31656000	3171200	19105000	18088000
G0S417	CTHT_0022220	6	>nm|CTHT_0022220| 3,5-Cyclic-Nucleotide phosphodiesterase OS=Chaetomium Thermophilum	3	five_or_more	1	6	8.6	8.6	8.6	66.108	637	9.56e-65	0	0	0	0	0	0	0	0	0	0	0	0	0	0	0	0	0	0	0	0	0	0	0	0	0	0	0	0	0	0	0	0	0	0	0	0
G0S3W8	CTHT_0039150	7	>nm|CTHT_0039150| Ubiquitin-Protein ligase OS=Chaetomium Thermophilum	3	five_or_more	1	7	9.7	9.7	9.7	87.973	765	2.47e-15	0	0	0	0	0	0	0	0	1330700	0	0	1192800	0	0	1238200	0	0	1094000	0	0	0	0	0	0	0	0	0	0	0	0	0	0	0	0	0	0
G0S3V6	CTHT_0039030	12	>nm|CTHT_0039030| GATA zinc finger protein OS=Chaetomium Thermophilum	3	five_or_more	1	12	18.1	18.1	18.1	70.43	651	6.37e-94	0	8798600	0	0	4772200	30610	11919	4352300	352920	30397	3240000	598550	21985	265820	117920	33093	127530	92464	15816	79237	149520	10031	40921	90714	0	16239	0	0	14151	0	0	15749	0	0	26445	0
G0S3V4	CTHT_0039010	22	>nm|CTHT_0039010| Peroxisomal hydratase-dehydrogenase-epimerase OS=Chaetomium Thermophilum	3	five_or_more	1	22	29.4	29.4	29.4	96.752	892	1.58e-251	0	110910	0	0	0	0	0	0	0	0	169380	0	0	148090	0	0	126680	0	0	0	0	0	90595	0	0	83968	0	0	0	0	0	0	0	0	0	0
G0S3U3	CTHT_0038870	4	>nm|CTHT_0038870| Unknown annotation for CTHT_0038870 OS=Chaetomium Thermophilum	3	three	1	4	15	15	15	42.884	386	1.53e-94	0	0	0	0	0	0	0	0	0	0	0	0	0	0	0	0	0	0	0	0	0	0	0	0	0	0	0	0	0	0	0	0	0	0	0	0
G0S3T9	CTHT_0038820	11	>nm|CTHT_0038820| ARF GTPase activator OS=Chaetomium Thermophilum	3	five_or_more	1	11	26.5	26.5	26.5	52.705	494	1.41e-287	0	0	0	0	67578	0	0	264170	0	0	1938100	840770	125150	2721100	1615500	0	4225600	2038500	31050	3294200	2353100	17999	2160100	1641900	131100	791650	922080	0	1345400	305740	0	492280	236830	0	300510	102150
G0S3T4	CTHT_0030560	8	>nm|CTHT_0030560| Translation initiation factor OS=Chaetomium Thermophilum	3	five_or_more	1	8	39.8	39.8	39.8	30.793	279	2.1e-98	0	0	0	0	0	0	0	0	0	0	0	0	0	926820	0	0	3056100	0	0	2081100	0	382780	4178600	373980	534750	3041200	0	1778600	3483700	0	1380800	3234200	836570	1947900	4586100	759860
G0S3Q7	CTHT_0030270	4	>nm|CTHT_0030270| Unfolded protein binding OS=Chaetomium Thermophilum	3	five_or_more	1	4	11.4	11.4	11.4	51.839	490	3.29e-12	0	0	0	0	322520	0	0	702240	0	0	745320	0	0	1112600	0	620730	618830	56276	0	117320	0	0	101640	0	0	0	0	91930	0	0	0	0	0	0	0	0
G0S3P9	CTHT_0030170	16	>nm|CTHT_0030170| Esterification, concomitant with transport, of exogenous long-chain fatty acids into metabolically active CoA thioesters for subsequent degradation or incorporation into phospholipids protein OS=Chaetomium Thermophilum	3	five_or_more	1	16	26.9	26.9	26.9	75.756	694	6.31e-205	0	316310	0	0	755680	51227	421180	1236400	2349500	1460300	1685900	4275300	3022600	924570	2721000	7416400	1829900	2208400	3846200	486810	941430	699980	461470	232610	1655000	1108800	1018000	2427300	391600	160040	1538000	272940	545880	938010	208130	195820
G0S3P7	CTHT_0030150	21	>nm|CTHT_0030150| Nuclear segregation protein (Bfr1) OS=Chaetomium Thermophilum	3	five_or_more	1	21	37.2	37.2	37.2	56.382	506	2.69e-87	0	32850	0	0	73544	0	0	0	0	0	67494	0	178130	0	0	0	0	0	0	79179	0	131990	0	0	211760	84905	0	592960	143110	0	374240	115430	0	455700	134060	137570
G0S3P6	CTHT_0030140	7	>nm|CTHT_0030140| RNA polymerases I, II, and III OS=Chaetomium Thermophilum	3	five_or_more	1	7	12.8	12.8	12.8	60.359	547	9.99e-191	0	0	0	0	0	0	0	0	8062.6	0	0	601030	0	0	0	0	163840	0	531540	209880	0	0	672170	0	636660	1825100	0	1823700	2453900	0	1667800	2265600	2838000	2322500	1629800	813690
G0S3M1	CTHT_0021750	2	>nm|CTHT_0021750| Dna-Dependent RNA polymerase catalyzes the transcription of DNA into RNA using the four ribonucleoside triphosphates as substrates. Component of RNA polymerase II which synthesizes mRNA precursors and many functional non-coding RNAs. Pol	3	five_or_more	1	2	11.7	11.7	11.7	24.936	231	6.14e-73	0	0	0	0	0	0	0	0	0	0	0	0	0	0	0	0	0	0	0	0	0	0	0	0	0	2467900	0	0	3377200	195840	0	2785700	1948500	0	2759800	667520
G0S3L5	CTHT_0021690	96	>nm|CTHT_0021690| Acetyl-Coa carboxylase OS=Chaetomium Thermophilum	3	five_or_more	1	96	39.3	39.3	39.3	258.35	2297	0	0	0	25294	0	0	31497	0	0	0	0	0	0	0	7576.8	8768.4	0	0	0	19826	0	64745	0	201430	8984.8	0	0	0	0	22444	0	7818.1	0	0	29867	21674	19183
G0S3L0	CTHT_0021640	3	>nm|CTHT_0021640| Unknown annotation for CTHT_0021640 OS=Chaetomium Thermophilum	3	five_or_more	1	3	37.5	37.5	37.5	17.053	168	1.95e-155	0	0	0	0	0	0	0	1398400	0	914850	1088000	0	775580	0	824720	1519800	829370	0	1095500	450370	0	0	387700	0	0	0	0	0	0	0	0	0	0	0	0	0
G0S3J9	CTHT_0021520	11	>nm|CTHT_0021520| Formation of pseudouridine at positions 27 and 28 in the anticodon stem and loop of transfer RNAs; at positions 34 and 36 of intron-containing precursor tRNA(Ile) and at position 35 in the intron-containing tRNA OS=Chaetomium Thermophilum	3	three	1	11	20.5	20.5	20.5	74.03	658	1.89e-248	0	0	0	0	0	0	0	0	0	0	0	0	0	0	0	0	0	0	0	0	0	0	0	0	0	0	0	0	0	0	0	0	0	0	0	0
G0S3I7	CTHT_0021400	20	>nm|CTHT_0021400| Thiamin pyrophosphate binding protein OS=Chaetomium Thermophilum	3	less_than_three	1	20	34.3	34.3	34.3	75.373	699	0	0	135790	0	0	0	0	0	0	0	0	0	0	0	0	0	0	0	0	0	0	0	0	0	0	0	0	0	0	0	0	0	0	0	0	0	0
G0S3G5	CTHT_0020930	6	>nm|CTHT_0020930| Involved in the final maturation of cytochrome c1, it links covalently the heme group to the protein OS=Chaetomium Thermophilum	3	five_or_more	1	6	22.5	22.5	22.5	41.562	382	1.11e-59	0	0	0	0	0	0	0	0	0	0	0	3670400	2269400	18835000	7481200	42022000	39240000	32638000	52674000	49676000	43761000	25903000	47350000	28787000	37938000	47390000	16511000	21901000	17168000	1452900	532920	0	579410	0	1208800	0
G0S3F1	CTHT_0020790	10	>nm|CTHT_0020790| Unknown annotation for CTHT_0020790 OS=Chaetomium Thermophilum	3	five_or_more	1	10	25.1	25.1	25.1	68.559	622	1.31e-97	0	0	0	0	0	0	0	0	43292	0	0	0	0	0	0	0	0	0	0	0	0	0	0	0	0	0	0	0	0	0	0	0	0	0	0	0
G0S3F0	CTHT_0020780	5	>nm|CTHT_0020780| Unknown annotation for CTHT_0020780 OS=Chaetomium Thermophilum	3	three	1	5	21.4	21.4	21.4	22.077	192	7.67e-78	0	0	421490	0	0	266610	0	0	0	0	0	0	0	0	0	0	0	0	0	0	0	0	0	0	0	0	0	0	0	0	0	0	0	0	0	0
G0S3E1	CTHT_0020680	12	>nm|CTHT_0020680| Unknown annotation for CTHT_0020680 OS=Chaetomium Thermophilum	3	five_or_more	1	12	20	20	20	62.761	570	7.38e-55	0	563650	0	0	1469000	0	53746	4374300	492650	848880	5232400	3815300	1389200	3278800	2166300	6189100	3931600	1408300	2300200	2664100	988460	2092900	950220	797910	1162500	333700	161760	2215400	378670	173900	0	262430	227340	519460	138960	151810
G0S3A7	CTHT_0020330	5	>nm|CTHT_0020330| Protein involved in microtubule-based process OS=Chaetomium Thermophilum	3	less_than_three	1	5	4.2	4.2	4.2	99.878	929	9.51e-14	0	0	0	0	0	0	0	0	0	0	0	0	0	0	0	0	0	0	0	0	0	0	0	0	0	0	0	0	0	0	0	0	0	0	0	0
G0S3A4	CTHT_0020290	16	>nm|CTHT_0020290| Unknown annotation for CTHT_0020290 OS=Chaetomium Thermophilum	3	five_or_more	1	16	24.1	24.1	24.1	56.291	540	8.3e-144	0	473280	0	61233	3380700	119730	462490	10320000	1506000	8627400	14260000	3821500	10339000	12623000	4695000	28267000	17383000	4690100	16227000	10390000	6595900	5431100	5796300	3318400	4305500	4098100	2105600	2869700	2332100	616490	634060	289680	657170	0	192290	365770
G0S3A2	CTHT_0020270	6	>nm|CTHT_0020270| In response to alkaline ambient pH. May act as a scaffold protein that recruits the calpain-like protease OS=Chaetomium Thermophilum	3	four	1	6	9.3	9.3	9.3	99.746	889	2.93e-30	0	0	0	0	0	0	0	0	0	0	0	0	0	0	0	0	0	0	0	0	0	0	0	0	0	0	0	0	0	0	0	0	0	0	0	0
G0S399	CTHT_0020230	9	>nm|CTHT_0020230| Sit4-Associating protein OS=Chaetomium Thermophilum	3	five_or_more	1	9	15.1	15.1	15.1	152.82	1412	2.8e-119	0	0	0	0	0	0	0	0	0	0	0	0	0	0	0	0	0	0	0	0	0	0	0	0	0	0	0	0	0	0	0	0	0	0	0	0
G0S390	CTHT_0020120	4	>nm|CTHT_0020120| Required for vacuolar assembly and vacuolar protein OS=Chaetomium Thermophilum	3	five_or_more	1	4	2.7	2.7	2.7	148.7	1358	7.7e-44	0	0	0	0	0	0	0	0	0	0	0	0	0	0	0	0	0	0	0	0	0	0	0	0	0	0	0	0	0	0	0	0	0	0	1965.8	0
G0S385	CTHT_0020070	5	>nm|CTHT_0020070| Component of protein OS=Chaetomium Thermophilum	3	five_or_more	1	5	7.3	7.3	7.3	133.83	1240	1.05e-09	0	0	0	0	0	0	0	0	0	0	0	0	0	345450	0	256060	0	41196	224870	286700	36989	0	388740	0	261220	0	0	0	221610	0	0	0	0	0	0	0
G0S384	CTHT_0020060	5	>nm|CTHT_0020060| Protein involved in mitochondrion organization OS=Chaetomium Thermophilum	3	five_or_more	1	5	26.1	26.1	26.1	21.638	199	3.48e-36	0	0	0	0	0	0	0	0	0	0	0	0	0	0	0	0	396100	0	0	1322500	0	0	3492300	1976900	0	5630100	3597700	1775200	4746900	2046600	1209800	1438400	1700600	0	663030	0
G0S382	CTHT_0020030	5	>nm|CTHT_0020030| Protein involved in naphthalene and anthracene degradation OS=Chaetomium Thermophilum	3	five_or_more	1	5	10.5	10.5	10.5	60.188	531	6.17e-14	0	0	0	0	0	0	0	138990	0	294210	128630	121830	405110	159260	0	2061100	0	54494	294670	0	0	0	0	0	73706	0	0	462140	0	0	0	0	0	0	0	0
G0S379	CTHT_0020000	5	>nm|CTHT_0020000| 40S ribosomal protein S20 OS=Chaetomium Thermophilum	3	five_or_more	1	5	26.7	26.7	26.7	13.187	116	7.89e-32	0	2368000	0	0	5862200	0	1019400	10910000	765190	5502500	16797000	2530100	6617800	20652000	3364000	14629000	44488000	5940300	28228000	58461000	15624000	43419000	85692000	38062000	38491000	116580000	65905000	55202000	90390000	62683000	37649000	52860000	67721000	20135000	41820000	42230000
G0S378	CTHT_0019990	25	>nm|CTHT_0019990| Gamma-Butyrobetaine hydroxylase OS=Chaetomium Thermophilum	3	five_or_more	1	25	52.4	52.4	52.4	70.721	617	0	84418	0	820020	98073	38845	823460	0	0	556500	0	0	516790	0	0	750640	0	0	0	0	0	571670	136830	0	478230	80516	0	408400	115190	0	0	100510	0	538720	78114	0	474740
G0S363	CTHT_0019810	2	>nm|CTHT_0019810| Protein involved in regulation of nitrogen utilization OS=Chaetomium Thermophilum	3	five_or_more	1	2	10.4	10.4	10.4	34.183	307	1.32e-14	0	0	0	0	0	0	0	365310	0	0	590870	200130	170620	356780	282550	278830	547400	0	187170	437050	271080	211390	328580	185540	0	431110	0	0	312610	0	188960	0	0	0	218030	0
G0S359	CTHT_0019770	3	>nm|CTHT_0019770| Unknown annotation for CTHT_0019770 OS=Chaetomium Thermophilum	3	five_or_more	1	3	22.8	22.8	22.8	10.139	92	1.36e-21	0	0	0	66501	0	0	0	0	0	0	0	0	0	0	0	0	0	0	0	0	0	0	0	0	0	0	0	428010	0	549540	1298500	1291900	2236000	768000	1308600	3051300
G0S338	CTHT_0019540	35	>nm|CTHT_0019540| Trehalose synthase OS=Chaetomium Thermophilum	3	five_or_more	1	35	29.8	29.8	29.8	115.77	1039	0	0	0	9955	0	0	0	0	0	0	0	0	33596	0	0	18511	0	138330	44722	162540	374020	203160	107220	737230	880150	390980	1639700	1869100	2531200	2208200	2658300	2036500	3567500	11355000	5695000	8395000	17252000
G0S336	CTHT_0019520	12	>nm|CTHT_0019520| Is involved in NO detoxification in an aerobic process, termed nitric oxide dioxygenase (NOD) reaction that utilizes O and NADH to convert NO to nitrate, which protects the fungus from various noxious nitrogen compounds. Therefore, plays	3	five_or_more	1	12	37.8	37.8	37.8	46.514	421	0	127560	193860	0	0	2083200	0	0	4888500	552020	0	8021600	1788700	535310	5891300	3025800	888380	6424900	2736600	726970	2957500	3591800	595190	3055000	3901100	425180	8155600	3019600	723050	2215500	1973400	596250	5484000	3037400	441500	5044500	1133400
G0S318	CTHT_0019320	7	>nm|CTHT_0019320| Unknown annotation for CTHT_0019320 OS=Chaetomium Thermophilum	3	five_or_more	1	7	11.2	11.2	11.2	106.62	984	1.84e-99	0	0	0	0	0	0	0	0	0	0	0	0	0	0	0	0	0	0	0	0	38783	175430	1030500	117790	417060	271900	475020	305950	1148800	420310	354090	567730	322140	1098600	1972000	263530
G0S312	CTHT_0019260	4	>nm|CTHT_0019260| Transporter protein OS=Chaetomium Thermophilum	3	four	1	4	6.3	6.3	6.3	73.815	680	5.72e-10	0	0	0	0	0	0	0	0	63620	287880	496260	0	398660	0	152020	507590	0	106100	0	0	0	0	0	0	0	0	0	0	0	0	0	0	0	0	0	0
G0S308	CTHT_0019220	7	>nm|CTHT_0019220| Phosphate synthase OS=Chaetomium Thermophilum	3	five_or_more	1	7	14.8	14.8	14.8	61.032	546	0	0	0	0	0	0	25819	0	0	0	0	0	0	0	0	0	0	0	0	0	0	0	0	0	0	0	0	0	0	0	0	0	0	0	0	0	0
G0S300	CTHT_0019130	12	>nm|CTHT_0019130| Has a role in the negative regulation of gluconeogenesis. Required for vacuolar catabolite degradation of fructose-1,6-bisphosphatase (FBPase) OS=Chaetomium Thermophilum	3	five_or_more	1	12	11	11	11	154.66	1393	2.65e-118	0	39888	0	0	49914	0	0	0	0	0	145760	0	0	0	15700	0	0	17378	0	0	23057	0	0	0	0	0	0	0	0	0	0	0	0	0	0	0
G0S2Z9	CTHT_0019120	17	>nm|CTHT_0019120| Molecular chaperone; assist the folding of proteins upon ATP hydrolysis. Known to play a role, in vitro, in the folding of actin and OS=Chaetomium Thermophilum	3	five_or_more	1	17	37.5	37.5	37.5	59.438	546	1.6e-239	0	80502	0	0	151310	0	0	322950	226960	295990	612770	357320	383860	842950	385010	482750	1009800	391660	816130	531220	448220	579070	940990	500020	749200	165120	991970	1012700	1173900	134670	114720	113580	803250	702260	660070	971980
G0S2Y0	CTHT_0018890	16	>nm|CTHT_0018890| Required for the assembly and/or stability of the 40S ribosomal protein OS=Chaetomium Thermophilum	3	five_or_more	1	16	18.2	18.2	18.2	123.34	1118	0	0	66086	0	0	177950	0	0	971840	112070	0	728580	455080	90482	876140	369410	427970	880040	473070	124100	428710	312180	100370	384100	296110	41473	181070	0	0	847590	129060	1040400	2628200	956520	2329100	5426600	1500700
G0S2X8	CTHT_0018870	19	>nm|CTHT_0018870| T-Complex protein 1 subunit eta OS=Chaetomium Thermophilum	3	five_or_more	1	19	40.5	40.5	40.5	62.935	575	0	0	77731	36126	0	32359	0	0	191820	0	0	278500	51149	227820	263530	17717	70443	573960	227250	479650	337020	883950	38362	421720	360050	293100	572540	229980	347990	467510	189340	170180	512900	367840	202320	497320	388870
G0S2X5	CTHT_0018840	4	>nm|CTHT_0018840| 40S ribosomal protein S27a OS=Chaetomium Thermophilum	3	five_or_more	1	8	57.8	57.8	36.4	17.694	154	1.46e-166	0	0	0	0	0	0	0	0	0	0	0	535850	0	0	859440	1215000	0	3005400	1170000	4523100	2724200	1331600	4780000	8945000	2112400	12204000	13162000	0	5144800	5326000	0	2459400	8263300	0	2258000	3079700
G0S2X4	CTHT_0018830	5	>nm|CTHT_0018830| 40S ribosomal protein S26 OS=Chaetomium Thermophilum	3	five_or_more	1	5	37.8	37.8	37.8	13.582	119	4.85e-276	0	0	0	0	956910	0	266770	2745400	0	1986900	4011300	0	1428100	7602400	0	10714000	11709000	0	13958000	22543000	10851000	5704700	19885000	17583000	5332800	13479000	26722000	2881400	12806000	14039000	0	4772700	1903400	540020	1147800	0
G0S2R6	CTHT_0018200	8	>nm|CTHT_0018200| Zinc finger OS=Chaetomium Thermophilum	3	five_or_more	1	8	26.7	26.7	26.7	36.867	344	5.29e-35	0	0	0	0	0	0	0	0	0	0	0	0	0	0	0	0	183680	0	0	203030	0	0	333740	0	268020	521580	0	1094600	823800	0	1029500	831620	0	1116500	0	0
G0S2R3	CTHT_0018170	32	>nm|CTHT_0018170| 26S proteasome regulatory subunit rpn2 OS=Chaetomium Thermophilum	3	five_or_more	1	32	24	24	24	184.65	1680	0	0	12872	0	0	297340	0	0	675690	1610.3	131840	1409000	5880.8	352620	1325300	37353	1136700	2463500	135730	1129300	2933900	62166	765620	2022600	189240	1124600	2495200	197720	2338200	2712400	248420	1058100	1081600	392500	968160	1938000	377440
G0S2P9	CTHT_0018030	16	>nm|CTHT_0018030| The spt4-spt5 complex mediates both activation and inhibition of transcription elongation, and plays a role in pre- mRNA processing. This complex seems to be important for the stability of the RNA polymerase II elongation machinery on the	3	five_or_more	1	16	19.9	19.9	19.9	114.69	1062	6.5e-282	0	0	0	0	0	0	0	0	0	0	0	0	0	0	0	0	0	0	0	17999	0	29782	126030	0	2735300	947730	339670	466520	1468100	356090	1855100	2408000	794560	779200	2453900	490090
G0S2N6	CTHT_0017880	48	>nm|CTHT_0017880| Pyruvate kinase OS=Chaetomium Thermophilum	3	five_or_more	1	48	68.2	68.2	68.2	58.179	528	0	0	178740	22137	0	179010	0	0	61631	35796	0	354190	0	0	388920	472770	531460	0	20044	206080	270680	36879	243240	106870	127180	201830	58529	1468600	60870	0	3498200	0	0	5968200	188580	53957	8498600
G0S2K5	CTHT_0017550	2	>nm|CTHT_0017550| Phosphatidylinositol transporter protein OS=Chaetomium Thermophilum	3	five_or_more	1	2	5.5	5.5	5.5	56.331	494	1.59e-13	0	0	0	0	0	0	0	1689.5	0	0	4009.3	2101.4	0	4653.2	2502.2	1714	154130	0	0	6551.5	0	0	4531.7	0	0	4445	0	0	4799	0	0	3426.9	0	0	3180.6	0
G0S2J7	CTHT_0017470	12	>nm|CTHT_0017470| Adp-Ribosylation factor-binding protein OS=Chaetomium Thermophilum	3	five_or_more	1	12	22	22	22	70.578	644	8.39e-287	0	0	0	0	0	0	0	0	0	0	0	0	0	0	0	460730	0	0	1255400	0	0	0	0	0	0	0	0	0	0	0	0	0	0	0	0	0
G0S2J1	CTHT_0017410	11	>nm|CTHT_0017410| Eukaryotic translation initiation factor OS=Chaetomium Thermophilum	3	five_or_more	1	11	24.5	24.5	24.5	73.435	677	5.55e-87	0	0	0	0	0	0	0	0	0	0	0	0	0	0	0	0	0	0	0	0	0	0	141520	0	0	1370900	0	0	437430	0	0	1125900	286470	0	1035800	0
G0S2J0	CTHT_0017400	6	>nm|CTHT_0017400| Unknown annotation for CTHT_0017400 OS=Chaetomium Thermophilum	3	four	1	6	8.9	8.9	8.9	100.52	918	4.84e-93	0	1135700	0	0	470090	0	0	145380	84221	88558	0	105690	0	0	0	0	0	0	0	0	0	0	0	0	0	0	0	0	0	0	0	0	0	0	0	0
G0S2I4	CTHT_0017340	11	>nm|CTHT_0017340| Acidic protein OS=Chaetomium Thermophilum	3	five_or_more	1	11	41.6	41.6	41.6	32.445	291	2.75e-149	294750	238940	0	0	1909300	67039	0	2746500	542760	186720	3852600	3096700	1209300	3549200	1771200	3060700	3984300	3351300	1220900	4509400	2689200	1112300	6445100	2396400	1435300	4922400	1710500	3283600	5568400	876640	2020600	4801000	0	0	4959000	253730
G0S2H5	CTHT_0017250	24	>nm|CTHT_0017250| Phosphoketolase OS=Chaetomium Thermophilum	3	five_or_more	1	24	31.5	31.5	31.5	93.528	829	2.39e-248	0	0	0	0	19841	0	0	38339	0	0	0	0	0	117380	0	0	0	0	0	0	0	0	23084	0	0	0	0	0	0	0	0	0	0	0	0	0
G0S2G0	CTHT_0017100	2	>nm|CTHT_0017100| Unknown annotation for CTHT_0017100 OS=Chaetomium Thermophilum	3	less_than_three	1	2	4.2	4.2	4.2	77.962	756	2.45e-25	0	0	0	0	0	0	0	0	0	0	0	0	0	0	0	0	0	0	0	0	0	0	0	0	0	0	0	0	0	0	0	0	0	0	0	0
G0S2F9	CTHT_0017090	10	>nm|CTHT_0017090| Could act as an H1-type linker histone protein OS=Chaetomium Thermophilum	3	five_or_more	1	10	30.1	30.1	30.1	24.879	236	0	0	15497000	0	0	14958000	251640	203470	15061000	2096700	4435000	12973000	3499700	2340100	10081000	3636700	6131700	5601300	3161700	4475500	4372300	5677100	2317800	2575900	4345000	1252000	2831300	4174300	1441900	2240000	3318200	552830	602770	2230500	376200	349220	701580
G0S2F3	CTHT_0017030	14	>nm|CTHT_0017030| ER to Golgi protein OS=Chaetomium Thermophilum	3	five_or_more	1	14	20.8	20.8	20.8	108.65	992	2.32e-187	0	0	0	0	0	0	0	0	0	0	0	0	0	0	0	0	0	44255	0	0	0	0	0	0	0	0	0	0	0	0	0	0	0	0	0	0
G0S2E1	CTHT_0016910	6	>nm|CTHT_0016910| Component of the SKI complex involved in 3-mRNA degradation protein OS=Chaetomium Thermophilum	3	five_or_more	1	6	5.7	5.7	5.7	157.93	1433	9.67e-59	0	0	0	0	0	0	0	0	0	0	0	0	0	0	0	0	0	0	0	37720	51803	26523	110090	115390	0	118810	0	0	98652	0	0	119790	0	119190	0	0
G0S2D8	CTHT_0016880	25	>nm|CTHT_0016880| Mrna 3-end protein OS=Chaetomium Thermophilum	3	five_or_more	1	25	29.4	29.4	29.4	122.6	1112	0	0	0	0	65621	0	0	0	0	0	0	0	0	0	101410	0	0	0	0	0	78296	0	0	0	0	0	0	0	0	0	0	0	0	0	0	0	0
G0S2B2	CTHT_0016620	11	>nm|CTHT_0016620| Ubiquitin carboxyl-terminal hydrolase OS=Chaetomium Thermophilum	3	five_or_more	1	11	14.1	14.1	14.1	145.28	1291	3.18e-139	0	0	0	0	0	0	0	0	0	0	0	0	0	0	0	0	0	0	0	0	0	0	0	0	0	0	0	0	0	0	0	0	0	0	0	0
G0S2B0	CTHT_0016600	6	>nm|CTHT_0016600| Catalyzes the formation of N(1)-methylguanine at position 9 in cytoplasmic protein OS=Chaetomium Thermophilum	3	less_than_three	1	6	24.9	24.9	24.9	48.268	430	9.59e-74	0	0	0	0	0	0	0	0	0	0	0	0	0	0	0	0	0	0	0	0	0	0	0	0	0	0	0	0	0	0	0	0	0	0	0	0
G0S2A0	CTHT_0016490	25	>nm|CTHT_0016490| 26S proteasome regulatory subunit OS=Chaetomium Thermophilum	3	five_or_more	1	25	46.2	46.2	46.2	64.018	574	0	0	66601	0	0	327620	0	4422.6	821990	0	239640	1149400	97501	366540	1281000	84828	1259400	1715300	0	1102200	1983400	238700	1260400	2859500	291140	1539800	2909900	366980	241320	3879500	404300	2016700	3949100	1505200	2034300	5119600	1324700
G0S288	CTHT_0016370	5	>nm|CTHT_0016370| Aspartic-Type endopeptidase OS=Chaetomium Thermophilum	3	five_or_more	1	5	13.6	13.6	13.6	42.911	396	4.63e-121	0	51358	0	0	932610	0	0	880150	0	53761	459090	0	209080	461100	213260	1132900	396890	181080	417060	483560	266200	456890	0	0	579150	0	0	2273100	1390000	0	2677300	0	0	1773700	0	0
G0S283	CTHT_0016320	18	>nm|CTHT_0016320| 26S protease regulatory subunit 6B OS=Chaetomium Thermophilum	3	five_or_more	1	20	53.3	51.7	51.7	47.143	420	0	0	0	0	0	143800	0	0	789150	0	574800	1474700	108310	329020	2466900	0	1725000	4869200	318950	740220	4989600	438460	1447800	7350100	555100	3261200	12239000	0	2896400	9677400	248310	1011100	11152000	1184200	1273500	9856300	2970300
G0S282	CTHT_0016310	16	>nm|CTHT_0016310| Serine hydroxymethyltransferase OS=Chaetomium Thermophilum	3	five_or_more	2	16	33.7	33.7	33.7	53.813	487	9.93e-243	413420	25437	0	0	0	0	0	0	0	0	0	0	0	0	0	0	0	0	0	0	0	0	0	0	0	0	0	0	0	0	0	0	0	0	78554	0
G0S267	CTHT_0016160	8	>nm|CTHT_0016160| Transcriptional activator protein OS=Chaetomium Thermophilum	3	five_or_more	1	8	8.8	8.8	8.8	131.59	1196	9.16e-114	0	158870	0	0	39514	0	0	50640	0	1933.2	0	0	1424.9	5270.3	0	2559.4	0	2813.9	0	0	0	20739	48043	107460	27286	74466	0	4867.6	66901	2625.8	42407	73169	4829.5	0	0	0
G0S261	CTHT_0016100	14	>nm|CTHT_0016100| Protein involved in androgen and estrogen metabolism OS=Chaetomium Thermophilum	3	four	1	14	29.6	29.6	29.6	72.919	651	3.77e-77	0	0	0	0	0	0	0	0	0	0	0	0	0	0	0	0	0	0	0	0	0	0	0	0	0	0	0	0	0	0	0	0	0	0	0	0
G0S257	CTHT_0016060	16	>nm|CTHT_0016060| Essential component of the PAM complex, a complex required for the translocation of transit peptide-containing proteins from the inner membrane into the mitochondrial matrix in an ATP-dependent manner. Seems to control the nucleotide-depe	3	five_or_more	1	16	45	45	45	29.51	262	8.65e-223	0	739000	0	0	2479000	0	2056000	2742100	622410	3400700	3267900	0	1690400	2244600	207960	6113000	3274900	119070	3288400	3839100	1577200	2300400	5025400	1209500	2195600	5600300	1039700	6275900	4406000	0	4664000	2787500	227010	4034100	3524800	288530
G0S256	CTHT_0016050	6	>nm|CTHT_0016050| RNA polymerase II subunit 3 OS=Chaetomium Thermophilum	3	four	1	6	28.5	28.5	28.5	37.018	344	1.78e-56	0	0	0	0	0	0	0	0	0	0	0	0	0	0	0	0	0	0	0	0	0	0	0	0	0	0	456550	0	2390500	0	60099	365110	474170	909890	447520	0
G0S253	CTHT_0016020	9	>nm|CTHT_0016020| Calcineurin-Binding protein OS=Chaetomium Thermophilum	3	five_or_more	1	9	47.1	47.1	47.1	32.093	289	3.39e-47	0	0	0	0	0	0	0	0	0	0	0	0	0	0	0	0	0	0	0	0	0	0	0	0	0	0	0	0	0	0	0	0	0	0	0	0
G0S248	CTHT_0015970	32	>nm|CTHT_0015970| ATP citrate lyase OS=Chaetomium Thermophilum	3	five_or_more	1	32	66.9	66.9	66.9	53.508	489	0	0	160440	0	0	846600	0	99566	1590400	551730	592960	1379000	677170	387170	596050	583490	863010	572090	459680	117550	261340	380340	324030	771250	0	0	525620	0	72048	0	0	67169	529700	0	0	393370	0
G0S246	CTHT_0015950	47	>nm|CTHT_0015950| ATP citrate protein OS=Chaetomium Thermophilum	3	five_or_more	1	47	72.5	72.5	72.5	72.232	659	0	24390	69162	217550	64708	74576	99240	0	1126900	32591	73549	186200	307170	168270	152350	632580	179610	249330	242220	68677	138300	0	12797	14418	130210	62850	216080	0	109240	161370	0	76124	59652	0	158410	46824	0
G0S245	CTHT_0015940	3	>nm|CTHT_0015940| Ribosomal protein OS=Chaetomium Thermophilum	3	five_or_more	1	3	26.9	26.9	26.9	11.925	104	4.6e-07	0	0	0	0	0	0	0	0	0	0	0	0	0	0	0	0	425610	0	0	685450	0	0	4235500	2636300	1192300	5757800	5679100	4606400	0	0	3834100	1295800	3103400	0	0	0
G0S1Z0	CTHT_0015350	14	>nm|CTHT_0015350| 40S ribosomal protein s5 OS=Chaetomium Thermophilum	3	five_or_more	1	14	61.3	61.3	61.3	23.644	212	0	0	466850	0	0	1409400	0	247180	3567900	271690	1020300	5446200	886820	3349700	6915400	1090400	8377800	12333000	2084600	3901000	23728000	6187000	11631000	26784000	12450000	15194000	24812000	18444000	20132000	17522000	12043000	12638000	18236000	33696000	10833000	14617000	9211500
G0S1Y8	CTHT_0015330	6	>nm|CTHT_0015330| ADP/ATP carrier protein OS=Chaetomium Thermophilum	3	five_or_more	1	6	21.3	21.3	21.3	34.231	315	3.19e-28	0	1207500	0	0	2651200	0	314310	6409700	134240	2471000	6340700	389790	2188400	4808700	224620	5415300	3966800	505620	1861400	4921500	234430	382620	2036900	0	195560	1908700	0	0	0	0	0	0	0	0	0	0
G0S1Y1	CTHT_0015250	15	>nm|CTHT_0015250| Tubulin is the major constituent of microtubules. It binds two moles of GTP, one at an exchangeable site on the beta chain and one at a non-exchangeable site on the alpha protein OS=Chaetomium Thermophilum	3	five_or_more	1	17	43	41.4	39.6	50.088	449	0	0	2744600	0	0	7177800	0	166640	13100000	806550	370420	17687000	4203400	2512000	17482000	4534700	5803700	24712000	6473600	3937900	19984000	8365600	3335000	16976000	8441700	3406200	20823000	5832700	3878600	12625000	2564600	2942100	9813400	3697400	2680400	10354000	2829600
G0S1Y0	CTHT_0015240	27	>nm|CTHT_0015240| Calcium ion binding protein OS=Chaetomium Thermophilum	3	five_or_more	1	27	24.7	24.7	24.7	134.83	1274	0	0	0	0	0	0	0	0	0	0	0	0	0	0	0	0	0	0	0	0	0	0	0	0	0	15639	167460	0	0	557250	42291	550280	1152900	376210	1890900	3315200	789750
G0S1X9	CTHT_0015230	54	>nm|CTHT_0015230| Heat shock protein 70 homolog OS=Chaetomium Thermophilum	3	five_or_more	1	54	53.5	53.5	53.5	113.14	1037	0	0	0	0	31671	0	0	0	0	0	0	0	0	0	0	50517	0	0	0	0	0	52808	0	0	0	0	0	0	0	0	0	0	0	0	0	0	0
G0S1X7	CTHT_0015210	9	>nm|CTHT_0015210| Unknown annotation for CTHT_0015210 OS=Chaetomium Thermophilum	3	five_or_more	1	9	23.2	23.2	23.2	33.673	315	6.4e-156	0	0	0	0	0	0	0	3425800	0	0	8479100	0	2965500	8230200	479130	13042000	5520900	3214700	9237700	2458200	3592900	5095500	2075100	1954300	1442400	266590	241350	161280	0	0	233350	0	0	0	0	0
G0S1X1	CTHT_0015140	37	>nm|CTHT_0015140| Urea amidolyase OS=Chaetomium Thermophilum	3	five_or_more	1	37	25.1	25.1	25.1	174.2	1587	0	101480	27341	0	73052	0	23043	22075	50034	183300	5247.2	18140	152060	4161.3	65227	24860	98314	70097	61327	290170	76238	0	83976	96800	19886	37732	162570	0	93976	98532	23709	27369	148740	0	159580	144940	0
G0S1V2	CTHT_0014930	5	>nm|CTHT_0014930| Myosin type-2 heavy chain protein OS=Chaetomium Thermophilum	3	four	1	5	2.6	2.6	2.6	275.75	2410	4.26e-10	0	0	0	0	0	0	0	0	0	0	57369	0	0	69643	0	0	63947	7502.8	0	23601	40678	0	0	0	0	0	0	0	0	0	0	0	0	0	0	0
G0S1V1	CTHT_0014920	4	>nm|CTHT_0014920| Unknown annotation for CTHT_0014920 OS=Chaetomium Thermophilum	3	five_or_more	1	4	6	6	6	124.72	1169	1.31e-19	0	0	0	0	0	0	0	92795	0	0	177280	0	0	71635	56677	16216	327990	104550	0	282300	154100	0	186220	140910	0	195690	79085	0	0	0	0	0	0	0	0	0
G0S1U1	CTHT_0014810	24	>nm|CTHT_0014810| Nicotinate-Nucleotide pyrophosphorylase [carboxylating] OS=Chaetomium Thermophilum	3	five_or_more	1	24	20.6	20.6	20.6	130.84	1194	0	0	0	0	0	0	0	0	0	0	0	11864	0	0	0	0	46115	0	0	0	35101	0	0	0	0	0	0	0	0	0	56828	0	0	0	0	0	0
G0S1S7	CTHT_0014660	19	>nm|CTHT_0014660| Aspartyl-Trna synthetase OS=Chaetomium Thermophilum	3	three	1	19	38.8	38.8	38.8	65.83	598	3.65e-186	0	0	0	0	0	0	0	0	0	0	0	0	0	0	0	0	0	0	0	0	0	0	0	0	0	0	0	0	0	0	0	0	0	0	0	0
G0S1S4	CTHT_0014630	5	>nm|CTHT_0014630| Ribosomal protein s27 OS=Chaetomium Thermophilum	3	five_or_more	1	5	47.6	47.6	47.6	8.9105	82	2.87e-53	0	3218800	0	0	2094100	0	0	16884000	1929800	3264700	36021000	6271400	7402200	29812000	7644500	19023000	73064000	12013000	36601000	104480000	49317000	58528000	145290000	125210000	71437000	264200000	153730000	128940000	259760000	232550000	103750000	148710000	233520000	107500000	136610000	146560000
G0S1S3	CTHT_0014620	5	>nm|CTHT_0014620| Phosducin-Like protein OS=Chaetomium Thermophilum	3	five_or_more	1	5	30.9	30.9	30.9	30.21	269	3.89e-127	0	0	0	0	0	0	0	0	0	0	0	0	0	0	0	0	0	0	0	0	0	0	0	0	0	0	0	0	0	0	0	0	0	0	0	0
G0S1R4	CTHT_0014530	36	>nm|CTHT_0014530| 6-Phosphofructokinase OS=Chaetomium Thermophilum	3	five_or_more	1	36	38.8	38.8	38.8	103.08	936	0	564070	294220	442760	933340	0	427160	580870	253210	320260	1037500	33714	301800	496850	0	327670	467740	380090	328740	642510	39144	0	475150	0	345240	494320	0	266460	632770	0	311640	532350	474220	352810	495000	136520	314720
G0S1R0	CTHT_0014490	13	>nm|CTHT_0014490| 60S ribosomal protein L14 OS=Chaetomium Thermophilum	3	five_or_more	1	13	54.2	54.2	54.2	16.08	142	5.44e-79	0	262940	0	0	803410	0	286400	2548400	999900	2719400	4393000	3502900	1868600	4647600	6228200	15461000	10520000	14062000	18633000	29385000	42171000	15425000	64924000	108450000	37019000	156770000	250750000	147780000	144610000	200880000	91150000	121710000	346830000	94272000	103310000	205490000
G0S1Q9	CTHT_0014480	3	>nm|CTHT_0014480| Component of the nascent polypeptide-associated complex (NAC), a dynamic component of the ribosomal exit tunnel, protecting the emerging polypeptides from interaction with other cytoplasmic proteins to ensure appropriate nascent protein t	3	five_or_more	1	3	13.4	13.4	13.4	22.4	202	3.13e-77	0	0	0	0	0	0	0	0	0	0	0	0	0	0	0	0	0	0	0	0	77696	0	0	428840	0	0	991710	0	0	1837700	0	0	3242400	0	0	3578800
G0S1Q8	CTHT_0014470	3	>nm|CTHT_0014470| ATP synthase D chain, mitochondrial OS=Chaetomium Thermophilum	3	five_or_more	1	3	26	26	26	19.691	173	8.3e-49	0	415020	0	0	938500	0	0	1792100	0	0	2845000	0	652170	0	354250	1676600	8527400	495180	959030	1605300	418460	715570	1748600	0	0	0	0	0	0	0	0	0	0	5697000	0	0
G0S1Q0	CTHT_0014390	7	>nm|CTHT_0014390| The NAC complex also promotes mitochondrial protein import by enhancing productive ribosome interactions with the outer mitochondrial membrane and blocks the inappropriate interaction of ribosomes translating non-secretory nascent polypep	3	five_or_more	1	7	51.2	51.2	51.2	23.181	215	8.26e-58	0	0	0	0	0	0	0	0	0	0	0	0	306920	357440	0	779990	589410	0	167520	565160	0	0	1160700	0	0	6392800	0	0	6199000	0	0	3086400	0	0	0	0
G0S1P9	CTHT_0014380	8	>nm|CTHT_0014380| 60S ribosomal protein L24 OS=Chaetomium Thermophilum	3	five_or_more	1	8	22.9	22.9	22.9	23.031	205	3.32e-101	0	661170	0	0	1535600	0	132060	2607200	0	3768400	6410400	0	8201200	6182900	0	21164000	5891100	996180	6232000	9201000	2575100	6004700	14347000	10531000	8221700	21992000	19535000	2611200	11143000	6294200	1201900	15110000	12980000	825430	4222200	3453500
G0S1P5	CTHT_0014340	10	>nm|CTHT_0014340| Pantothenate kinase OS=Chaetomium Thermophilum	3	five_or_more	1	10	22.4	22.4	22.4	60.952	559	1.32e-267	0	0	0	0	0	0	0	0	0	0	0	0	0	0	0	0	0	0	0	0	0	0	0	0	0	0	0	0	0	0	0	0	0	0	0	0
G0S1P1	CTHT_0014300	4	>nm|CTHT_0014300| Exoribonuclease, producing 5-phosphomonoesters OS=Chaetomium Thermophilum	3	five_or_more	1	4	11.2	11.2	11.2	39.504	357	1.97e-35	0	0	0	0	0	0	0	0	0	0	0	0	0	0	0	0	0	0	0	0	0	0	0	0	0	0	0	0	0	0	0	0	0	0	0	0
G0S1N8	CTHT_0014270	2	>nm|CTHT_0014270| D-Arabinono-1,4-Lactone oxidase OS=Chaetomium Thermophilum	3	five_or_more	1	2	4.2	4.2	4.2	61.13	543	3.33e-05	0	0	0	0	0	0	0	144010	323330	0	158570	172320	0	0	172540	140910	0	71188	0	0	84788	0	0	0	0	0	0	0	0	0	0	0	0	0	0	0
G0S1L4	CTHT_0014020	23	>nm|CTHT_0014020| 26S proteasome regulatory subunit rpn5 OS=Chaetomium Thermophilum	3	five_or_more	1	23	44.4	44.4	44.4	56.791	493	0	0	0	0	0	0	0	0	0	0	0	254410	0	0	0	0	951660	3939500	0	81482	4201700	0	159210	4190700	0	326050	3637100	33033	3076600	2358400	277120	1669800	2475300	50313	988510	2100400	116310
G0S1L2	CTHT_0014000	10	>nm|CTHT_0014000| Woronin body protein OS=Chaetomium Thermophilum	3	five_or_more	1	10	25.2	25.2	25.2	58.408	527	1.53e-59	0	478490	21933	0	1182700	0	0	1773000	266540	0	2374700	957310	149400	1014000	184100	297390	1479200	801220	0	248970	201750	0	0	186550	0	344400	142420	0	0	0	0	213430	0	0	0	0
G0S1I1	CTHT_0013680	11	>nm|CTHT_0013680| RNA polymerase II elongator OS=Chaetomium Thermophilum	3	five_or_more	1	11	10.1	10.1	10.1	147.71	1329	3.05e-162	0	0	0	0	0	0	0	0	0	0	0	0	0	0	0	0	0	0	0	0	0	0	0	0	0	0	0	0	0	0	0	0	0	0	0	0
G0S1H9	CTHT_0013660	9	>nm|CTHT_0013660| Unknown annotation for CTHT_0013660 OS=Chaetomium Thermophilum	3	five_or_more	1	9	29.1	29.1	29.1	47.046	413	4.13e-31	0	0	0	0	0	0	0	0	0	0	159600	0	0	260900	0	0	769820	130040	0	1706400	788190	915580	2923000	1891800	1744300	4697700	2919300	3238700	4407200	1533300	2912500	1610900	1453100	448810	0	787680
G0S1H8	CTHT_0013650	7	>nm|CTHT_0013650| Gtp-Binding protein rho1 OS=Chaetomium Thermophilum	3	five_or_more	1	7	35.6	35.6	35.6	21.643	194	2.06e-154	0	941420	0	0	15543000	3342300	0	14346000	32739000	7674500	22325000	41942000	5648800	7649100	14623000	3537600	9462000	6242700	0	1790400	3835200	0	0	1597500	0	0	1205900	0	0	887930	0	0	903850	0	0	0
G0S1H1	CTHT_0013580	7	>nm|CTHT_0013580| Protein involved in vesicle-mediated transport OS=Chaetomium Thermophilum	3	five_or_more	1	7	12.3	12.3	12.3	72.97	667	0	0	0	0	0	0	0	0	0	0	0	0	0	0	0	0	0	0	0	0	0	0	0	0	0	0	0	0	0	0	0	0	0	0	0	0	0
G0S1G7	CTHT_0013540	6	>nm|CTHT_0013540| Unknown annotation for CTHT_0013540 OS=Chaetomium Thermophilum	3	five_or_more	1	6	6	6	6	110.01	1012	4.52e-23	0	0	0	0	0	0	0	0	0	0	0	0	0	0	0	0	0	0	0	0	0	0	91480	0	0	463410	118550	456840	223610	55164	389760	482650	0	204320	327360	0
G0S1F7	CTHT_0013430	31	>nm|CTHT_0013430| Protein involved in RNA interference OS=Chaetomium Thermophilum	3	five_or_more	1	31	43.6	43.6	43.6	98.666	885	0	0	0	0	0	0	0	0	0	0	0	0	0	0	0	0	0	0	0	0	0	0	43858	121880	52500	137550	1049900	1277200	704500	2880000	2520100	1123800	3455500	5669500	1326500	5171300	3468900
G0S1E6	CTHT_0013320	20	>nm|CTHT_0013320| Coa carboxylase beta OS=Chaetomium Thermophilum	3	five_or_more	1	20	40.1	40.1	40.1	66.138	613	0	0	42442	0	0	0	0	0	0	0	56867	90937	0	112570	40299	0	461310	0	0	774460	299770	0	309390	379680	0	269790	433020	0	304650	235070	0	340480	295860	0	558280	308260	127630
G0S1E1	CTHT_0013270	2	>nm|CTHT_0013270| Ubiquitin carrier protein OS=Chaetomium Thermophilum	3	five_or_more	1	2	21.6	21.6	21.6	17.11	153	4.13e-09	0	0	0	0	698950	0	0	1274100	0	0	1080600	213680	0	507160	0	825200	603130	0	0	0	0	0	0	0	0	0	0	0	451570	0	0	542330	640010	0	399730	380520
G0S1A6	CTHT_0012920	22	>nm|CTHT_0012920| 40S ribosomal protein S4 OS=Chaetomium Thermophilum	3	five_or_more	1	22	65.2	65.2	65.2	29.742	264	1.01e-230	0	423720	0	0	1771000	0	135310	1907700	234330	2680100	3096500	480400	2926600	3782200	787860	13871000	14901000	2210800	6280300	12978000	6022900	6487900	22404000	27228000	19096000	51934000	49586000	36870000	50625000	25325000	18537000	31683000	79024000	23182000	36233000	23815000
G0S198	CTHT_0012830	8	>nm|CTHT_0012830| Vacuolar ATP synthase subunit e OS=Chaetomium Thermophilum	3	five_or_more	1	8	27	27	27	26.032	230	8.44e-152	0	0	0	0	0	0	0	0	0	0	0	0	0	0	0	0	0	0	0	0	0	0	0	0	0	0	0	0	0	0	0	0	0	0	0	0
G0S189	CTHT_0012740	8	>nm|CTHT_0012740| Atp-Binding RNA helicase involved in transcription elongation and required for the export of mRNA out of the nucleus. SUB2 plays also a role in pre-mRNA splicing and spliceosome assembly. May be involved in rDNA and telomeric silencing, a	3	five_or_more	1	8	22.6	22.6	22.6	49.214	434	1.45e-25	0	52212	0	0	730400	0	0	431980	258000	0	675940	778520	0	1143400	930150	614980	1482400	1439100	281110	608940	1180000	270900	248320	941750	0	1051000	864990	0	518240	222590	0	431040	1067400	0	383800	258560
G0S184	CTHT_0012690	8	>nm|CTHT_0012690| Helicase OS=Chaetomium Thermophilum	3	five_or_more	1	8	12.9	12.9	12.9	101.66	912	6.93e-37	0	0	0	0	0	0	0	0	0	0	0	0	0	0	0	0	0	0	0	0	0	0	0	0	0	0	0	0	0	0	0	0	0	0	0	0
G0S177	CTHT_0012620	14	>nm|CTHT_0012620| Protein involved in cell wall macromolecule catabolic process during cytogamy OS=Chaetomium Thermophilum	3	five_or_more	1	14	44.4	44.4	44.4	43.338	399	9.79e-137	0	0	0	0	0	0	0	0	0	0	0	0	0	0	0	0	0	0	0	0	0	0	0	0	0	0	0	0	0	0	0	0	0	0	0	0
G0S174	CTHT_0012590	2	>nm|CTHT_0012590| Seems to be required for maximal rate of protein biosynthesis. Enhances ribosome dissociation into subunits and stabilizes the binding of the initiator Met-tRNA(I) to 40 S ribosomal OS=Chaetomium Thermophilum	3	five_or_more	1	2	13.8	13.8	13.8	17.956	159	2.06e-19	0	0	0	0	0	0	0	0	0	0	0	0	0	0	0	0	0	0	0	0	0	0	0	0	0	0	0	0	0	0	0	0	0	0	0	0
G0S171	CTHT_0012560	2	>nm|CTHT_0012560| Involved in nucleotide excision repair of DNA damaged with UV light, bulky adducts, or cross-linking agents protein OS=Chaetomium Thermophilum	3	four	1	2	3.7	3.7	3.7	107.83	957	3.44e-20	0	0	0	0	0	0	0	0	0	0	0	0	0	0	0	0	0	0	0	0	0	0	0	0	0	0	0	0	0	0	0	0	0	0	0	0
G0S145	CTHT_0012300	12	>nm|CTHT_0012300| Unknown annotation for CTHT_0012300 OS=Chaetomium Thermophilum	3	five_or_more	1	12	23.9	23.9	23.9	64.931	615	2.31e-181	19029	0	0	0	0	0	0	0	0	0	0	0	0	0	82252	614700	0	0	432000	0	0	242240	0	0	402760	747680	0	938210	1343500	0	433730	391330	0	141350	475250	0
G0S144	CTHT_0012290	5	>nm|CTHT_0012290| Protein involved in iron-sulfur cluster assembly OS=Chaetomium Thermophilum	3	three	1	5	7.4	7.4	7.4	71.763	652	3.49e-47	0	0	0	0	0	0	0	0	0	0	0	0	0	0	0	0	0	0	0	0	0	0	0	0	0	0	73238	0	0	0	0	0	0	0	0	0
G0S143	CTHT_0012280	9	>nm|CTHT_0012280| Required for nuclear protein import and mediates docking of import substrate to distinct nucleoporins. Serves a receptor for nuclear localization signals OS=Chaetomium Thermophilum	3	five_or_more	1	9	12.4	12.4	12.4	96.161	877	1.07e-222	1031600	0	0	604360	245360	0	0	470680	134290	864010	639320	324090	334380	61370	532510	1003900	673760	525700	515400	695270	517030	423060	390460	477490	291140	0	430480	436290	101820	422470	489160	167830	463880	1212200	255940	0
G0S142	CTHT_0012270	12	>nm|CTHT_0012270| Catalyzes the condensation of the acetyl group of acetyl-CoA with 3-methyl-2-oxobutanoate (2-oxoisovalerate) to form 3-carboxy-3-hydroxy-4-methylpentanoate protein OS=Chaetomium Thermophilum	3	five_or_more	1	12	17.6	17.6	17.6	68.466	614	8.19e-97	373620	0	54715	349350	0	50323	267130	984760	382820	0	0	613870	0	0	1048900	0	5690700	2047200	0	0	4009000	0	5037800	3900100	0	0	2009400	0	1736400	763990	0	684460	403710	0	0	190670
G0S136	CTHT_0012210	26	>nm|CTHT_0012210| Elongation factor OS=Chaetomium Thermophilum	3	five_or_more	1	26	62.4	62.4	62.4	50.16	460	0	207300	14292000	0	100640	25328000	669370	3071800	34420000	6285700	11744000	40662000	14120000	14325000	41087000	15750000	26274000	51167000	15977000	15094000	35076000	11754000	14103000	24959000	10595000	10764000	23971000	10216000	11103000	21320000	4755600	6737600	13112000	5570400	8561400	11955000	5045300
G0S132	CTHT_0012170	2	>nm|CTHT_0012170| Unknown annotation for CTHT_0012170 OS=Chaetomium Thermophilum	3	five_or_more	1	2	6	6	6	57.84	521	6.87e-42	0	0	0	0	4901.6	0	0	8426.2	0	0	14525	0	0	0	0	0	17675	0	0	11791	0	0	0	0	0	24228	0	5803.6	21632	0	0	15498	0	0	11625	460830
G0S125	CTHT_0012100	26	>nm|CTHT_0012100| Coatomer subunit gamma OS=Chaetomium Thermophilum	3	five_or_more	1	26	32.8	32.8	32.8	100.95	917	2.08e-277	0	220000	0	0	696790	0	0	2999300	340400	380050	5558000	1250900	899910	7496300	2538700	3017500	9656600	4340700	2155100	7593800	7821400	1748200	6247200	6682400	1767000	4269300	3826300	1398700	3223900	1372300	1021600	2223200	1321200	867300	2823600	905040
G0S120	CTHT_0012040	6	>nm|CTHT_0012040| Catalyzes the first intracellular reaction of sulfate assimilation, forming adenosine-5-phosphosulfate (APS) from inorganic sulfate and ATP. Plays an important role in sulfate activation as a component of the biosynthesis pathway of sulf	3	four	1	6	14.6	14.6	14.6	71.26	637	3.08e-39	0	0	0	0	0	0	0	0	0	0	0	0	0	107430	0	0	0	0	0	0	0	0	0	0	0	0	0	0	0	0	0	0	0	0	0	0
G0S101	CTHT_0011850	4	>nm|CTHT_0011850| Ribosomal protein L37 OS=Chaetomium Thermophilum	3	five_or_more	1	4	27.4	27.4	27.4	10.631	95	1.03e-13	0	362210	0	0	928890	0	442050	1681500	630910	3630900	2954700	1480700	2078300	6690900	2873300	13627000	9481100	5512100	11579000	13099000	14600000	13236000	30501000	17012000	14257000	34687000	20927000	25094000	37106000	30653000	16842000	24401000	43353000	18318000	13733000	33243000
G0S0Z6	CTHT_0011800	21	>nm|CTHT_0011800| Sliding of the microtubules protein OS=Chaetomium Thermophilum	3	five_or_more	1	21	17.7	17.7	17.7	190.94	1743	4.9e-145	0	946130	0	0	0	0	0	29960	0	0	56481	0	0	289170	0	0	1392400	166430	0	1109000	915960	0	688240	952600	0	506310	522500	0	51376	0	0	0	0	0	0	0
G0S0Z4	CTHT_0011770	13	>nm|CTHT_0011770| 40S ribosomal protein s9 OS=Chaetomium Thermophilum	3	five_or_more	1	13	56.3	56.3	56.3	21.982	190	6.41e-126	0	0	0	0	0	0	0	621010	0	464060	1281400	0	597940	1399800	0	1534200	2900000	363980	1242400	3895700	370870	3057000	12069000	2355600	4346200	21480000	13892000	16060000	5444200	5248400	7211900	13935000	19010000	10141000	17048000	6247200
G0S0Z3	CTHT_0011760	13	>nm|CTHT_0011760| 60S ribosomal protein l21 OS=Chaetomium Thermophilum	3	five_or_more	1	13	63.1	63.1	63.1	18.119	160	2.33e-46	0	439460	0	0	991850	0	0	2201800	329020	0	3150300	1074000	1709800	5176100	1266100	3745500	14082000	5630900	5788000	27776000	19864000	20373000	57993000	28852000	21619000	84988000	81659000	36314000	48152000	78074000	31876000	50601000	90528000	27712000	44778000	69646000
G0S0X7	CTHT_0011600	22	>nm|CTHT_0011600| Ubiquitin carboxyl-terminal hydrolase OS=Chaetomium Thermophilum	3	five_or_more	1	22	40.8	40.8	40.8	60.711	549	2.05e-261	0	0	0	0	0	0	0	0	0	0	0	0	0	0	0	0	0	0	0	0	0	0	0	0	0	0	0	0	764660	53538	0	1856700	109900	0	3571300	383390
G0S0X6	CTHT_0011590	10	>nm|CTHT_0011590| ARP2/3 complex 20 kDa subunit OS=Chaetomium Thermophilum	3	five_or_more	1	10	67.5	67.5	67.5	14.02	123	1.95e-149	0	0	0	0	0	0	0	314120	0	0	496670	0	0	0	0	0	0	0	0	0	0	0	0	0	0	0	0	0	0	0	0	0	0	0	0	0
G0S0X2	CTHT_0011550	4	>nm|CTHT_0011550| Pre-Mrna splicing factor OS=Chaetomium Thermophilum	3	five_or_more	1	4	11.2	11.2	11.2	59.09	534	8.36e-134	0	0	0	0	0	0	0	0	0	0	0	0	0	0	1185.8	0	0	4631.2	0	0	7949.6	0	0	8639.5	0	0	778.18	0	0	0	0	0	0	0	0	0
G0S0X1	CTHT_0011540	2	>nm|CTHT_0011540| Transfers mannose from Dol-P-mannose to Ser or Thr residues on proteins OS=Chaetomium Thermophilum	3	five_or_more	1	2	2.5	2.5	2.5	108.21	959	2.73e-06	0	7705.4	0	0	17275	0	0	37702	0	0	49361	31962	14670	109480	0	42400	49518	0	19428	18901	0	12810	21770	0	7282.1	13571	0	0	10624	0	0	0	0	0	6080.9	0
G0S0V6	CTHT_0011390	8	>nm|CTHT_0011390| Unknown annotation for CTHT_0011390 OS=Chaetomium Thermophilum	3	five_or_more	1	8	22.8	22.8	22.8	41.144	360	8.9e-91	0	0	0	0	0	0	0	0	0	0	0	0	0	0	0	0	0	0	0	0	0	0	0	0	0	0	0	0	433500	0	762610	2123500	983200	2065100	2802700	4476300
G0S0V1	CTHT_0011330	3	>nm|CTHT_0011330| Trna-Specific adenosine deaminase OS=Chaetomium Thermophilum	3	five_or_more	1	3	5.9	5.9	5.9	71.157	661	1.26e-93	0	0	0	0	0	0	0	0	0	0	0	0	36779	0	0	104730	0	0	82250	0	0	0	0	0	0	0	0	0	0	0	0	0	0	0	0	0
G0S0U6	CTHT_0011280	9	>nm|CTHT_0011280| Unknown annotation for CTHT_0011280 OS=Chaetomium Thermophilum	3	five_or_more	1	9	33.2	33.2	33.2	42.928	394	3.76e-122	0	2855800	0	0	2308700	113540	8893.6	468340	348260	47879	2643200	130750	32526	1864000	256250	65326	1011900	202110	30832	1283700	0	18784	246690	0	13317	314260	0	8147.1	279490	0	0	174390	0	0	203470	0
G0S0S6	CTHT_0011080	4	>nm|CTHT_0011080| RNA helicase (Ski2) OS=Chaetomium Thermophilum	3	five_or_more	1	4	3.3	3.3	3.3	145.24	1287	1.88e-09	0	0	0	0	0	0	0	0	0	0	0	0	0	0	0	0	0	0	0	0	57897	0	0	205670	0	0	125490	0	229240	70816	0	225780	0	235130	212990	0
G0S0R8	CTHT_0011000	31	>nm|CTHT_0011000| Septins are GTPases involved in cytokinesis that assemble early in the cell cycle as a patch at the incipient bud site and form a ring approximate 15 OS=Chaetomium Thermophilum	3	five_or_more	1	31	65.2	65.2	65.2	44.76	397	0	0	6604000	0	0	11905000	0	0	114920000	0	256620	187210000	728710	60099000	133470000	8880000	260430000	143130000	58033000	210440000	94822000	47931000	137470000	68964000	53697000	127810000	54991000	29518000	73366000	39361000	24778000	70036000	22188000	30156000	53110000	24263000	17948000
G0S0R1	CTHT_0010930	24	>nm|CTHT_0010930| Glycine dehydrogenase OS=Chaetomium Thermophilum	3	five_or_more	1	24	31.4	31.4	31.4	119.61	1079	0	34248	0	723080	0	0	696980	0	0	0	0	0	0	0	0	22952	0	0	0	0	61612	307600	0	260980	884190	34069	701070	647810	256280	629000	399330	251580	1850400	651890	301660	824420	809330
G0S0Q0	CTHT_0010810	3	>nm|CTHT_0010810| Citrate synthase OS=Chaetomium Thermophilum	3	three	1	4	9.3	7	7	52.334	473	6.85e-10	0	0	0	0	0	0	0	0	0	0	0	0	0	0	0	0	0	0	0	0	0	0	0	0	0	0	0	0	0	0	0	0	0	0	0	0
G0S0P9	CTHT_0010800	2	>nm|CTHT_0010800| 2-Methylisocitrate lyase OS=Chaetomium Thermophilum	3	less_than_three	1	2	4.6	4.6	4.6	62.673	566	8.33e-281	0	0	0	0	0	0	0	0	0	0	0	0	0	0	0	0	0	0	0	0	0	0	0	0	0	0	0	0	0	0	0	0	0	0	0	0
G0S0J7	CTHT_0010260	11	>nm|CTHT_0010260| Proteasome protein OS=Chaetomium Thermophilum	3	five_or_more	1	11	40	40	40	29.23	265	2.5e-145	0	0	0	0	0	0	0	0	0	0	0	0	0	0	0	0	0	0	0	0	0	0	0	0	0	0	0	0	0	0	0	0	0	0	300490	0
G0S0I9	CTHT_0010180	13	>nm|CTHT_0010180| Protein phosphatase OS=Chaetomium Thermophilum	3	five_or_more	1	13	34.2	34.2	34.2	53.84	477	1.44e-232	0	0	0	0	0	0	0	0	0	0	0	0	0	0	0	0	0	0	0	0	0	0	0	0	0	0	0	0	0	0	0	0	0	0	0	0
G0S0I8	CTHT_0010170	7	>nm|CTHT_0010170| Dna-Dependent RNA polymerase catalyzes the transcription of DNA into RNA using the four ribonucleoside triphosphates as substrates. Component of RNA polymerase II which synthesizes mRNA precursors and many functional non-coding RNAs. Pol	3	five_or_more	1	7	55.8	55.8	55.8	16.343	147	1.74e-246	0	0	0	0	0	0	0	0	0	0	0	16444	0	0	18412	0	0	61338	0	359890	353840	0	638880	930810	0	4622200	1054000	4896000	5741400	2545600	4463200	3653900	2726200	2410500	1406200	6100000
G0S0H1	CTHT_0010000	3	>nm|CTHT_0010000| Enzyme regulator OS=Chaetomium Thermophilum	3	less_than_three	1	3	2	2	2	206.09	1844	9.57e-08	0	0	0	0	0	0	0	0	0	0	0	0	0	0	0	0	0	0	0	0	0	0	0	39877	0	0	15936	0	0	0	0	0	0	0	0	0
G0S0G5	CTHT_0009940	8	>nm|CTHT_0009940| Domain in the RNA-binding Lupus La protein; unknown function OS=Chaetomium Thermophilum	3	five_or_more	1	8	15	15	15	112.94	1051	0	0	0	0	0	0	0	0	0	0	0	15735	0	960.96	4701.3	0	39457	10267	0	9368.1	34510	0	9377.6	51847	0	9397.9	64406	1711.8	2665.1	20518	0	0	9517.8	0	0	9036.2	0
G0S0G3	CTHT_0009920	7	>nm|CTHT_0009920| Bhlh/Zip transcription factor OS=Chaetomium Thermophilum	3	five_or_more	1	7	21.6	21.6	21.6	57.129	536	1.59e-147	0	2989200	0	0	792380	119840	0	1438300	643400	0	838010	779790	0	0	500370	0	0	0	0	0	297540	0	0	153490	0	0	0	0	0	0	0	0	0	0	0	0
G0S0E7	CTHT_0009760	8	>nm|CTHT_0009760| Protein involved in nucleocytoplasmic transport OS=Chaetomium Thermophilum	3	five_or_more	1	8	8.7	8.7	8.7	141.83	1262	6.15e-188	0	0	0	0	25559	0	0	45130	0	0	69055	0	0	78419	0	0	71027	0	0	0	0	0	38823	0	0	0	0	0	231630	0	55235	259060	0	144640	448270	0
G0S0E5	CTHT_0009740	17	>nm|CTHT_0009740| 60S ribosomal protein l9 OS=Chaetomium Thermophilum	3	five_or_more	1	17	59.8	59.8	59.8	25.836	229	2.1e-286	0	192030	0	92677	1251100	0	0	1516400	93107	834650	1699900	325010	892680	2342300	403880	4658600	3626500	2041800	5682600	10717000	14499000	9572800	30242000	51639000	20563000	134800000	88175000	68439000	138740000	87976000	39181000	105490000	167240000	48937000	105600000	116810000
G0S0E4	CTHT_0009720	6	>nm|CTHT_0009720| Subunit H OS=Chaetomium Thermophilum	3	three	1	6	14.6	14.6	14.6	61.797	554	2.04e-44	0	0	0	0	0	0	0	0	0	0	0	0	0	0	0	0	0	0	0	0	0	0	0	0	0	0	0	0	0	0	0	0	0	0	0	0
G0S0D7	CTHT_0009650	4	>nm|CTHT_0009650| Ribosomal protein L35 OS=Chaetomium Thermophilum	3	five_or_more	1	4	3.3	3.3	3.3	105.04	935	2.83e-10	0	148900	0	0	601890	0	93660	537570	0	2054400	742640	749040	971860	523680	613420	130150	919750	949060	779840	764150	1349000	612040	809400	2552600	527260	1392500	0	1055900	1345500	1680300	610300	352590	4019000	305130	226250	1291200
G0S0D6	CTHT_0009640	11	>nm|CTHT_0009640| 60S ribosomal protein L6 OS=Chaetomium Thermophilum	3	five_or_more	1	11	38.5	38.5	38.5	22.092	200	1.84e-127	0	0	0	0	394460	0	145990	551890	274630	679200	1182000	1830400	227040	1422300	3340100	4977800	6971800	6163500	6388400	19984000	21006000	20664000	27747000	55639000	24565000	66439000	104570000	37598000	70140000	106100000	33002000	87220000	140580000	48047000	78012000	131260000
G0S0D3	CTHT_0009610	24	>nm|CTHT_0009610| Protein involved in acyl-CoA biosynthetic process OS=Chaetomium Thermophilum	3	five_or_more	1	24	55.1	55.1	55.1	55.383	512	0	0	1129900	0	0	1125400	0	0	3167800	256960	773780	8754200	1395700	5637800	25892000	4937600	46849000	88869000	23822000	88200000	94563000	64126000	114400000	101320000	63165000	63979000	61855000	29844000	35536000	28647000	10047000	18615000	14129000	5134500	11721000	7985200	2939100
G0S0C7	CTHT_0009550	14	>nm|CTHT_0009550| Unknown annotation for CTHT_0009550 OS=Chaetomium Thermophilum	3	five_or_more	1	14	35.4	35.4	35.4	34.702	305	9.82e-90	0	22873000	516240	1102300	8170800	1474500	2509600	5788500	6791900	13967000	6410600	6540900	5764800	3850800	3051800	11116000	4009600	3058200	3110000	2273100	3049700	1941100	1877000	3138500	1572400	1307200	3277500	3321100	1225600	2585300	1823000	1490200	5727700	1988800	2538600	3615000
G0S0C5	CTHT_0009530	3	>nm|CTHT_0009530| C-3 sterol dehydrogenase/C-4 OS=Chaetomium Thermophilum	3	five_or_more	1	3	9.6	9.6	9.6	41.891	374	2.85e-26	0	158540	0	0	281090	0	0	463410	297130	0	510230	577650	203580	884190	512140	264560	387480	0	0	0	0	0	0	0	0	0	0	0	0	0	0	0	0	0	0	0
G0S0B9	CTHT_0009470	30	>nm|CTHT_0009470| Pre-Mrna splicing helicase OS=Chaetomium Thermophilum	3	five_or_more	1	30	14.7	14.7	14.7	250.59	2205	1.85e-137	0	0	0	0	0	0	0	0	0	0	0	0	0	33867	0	0	54210	0	38106	82126	124280	83974	88993	116030	40947	65465	119740	49481	50888	0	21626	0	0	33050	30990	0
G0S0B4	CTHT_0009420	8	>nm|CTHT_0009420| In the endoplasmic reticulum protein OS=Chaetomium Thermophilum	3	five_or_more	1	8	19.9	19.9	19.9	73.792	659	2.9e-69	0	0	0	0	0	0	0	0	0	0	0	0	0	0	0	0	0	0	0	0	0	0	0	0	0	0	0	0	0	0	0	0	0	0	0	0
G0S0A4	CTHT_0009320	9	>nm|CTHT_0009320| Unknown annotation for CTHT_0009320 OS=Chaetomium Thermophilum	3	five_or_more	1	9	33.9	33.9	33.9	59.393	575	2.21e-197	0	9221900	0	0	4996500	0	272400	2094100	493110	1103000	851900	464250	0	891230	257690	311420	0	167560	251680	195860	0	149630	0	0	0	0	0	0	0	0	0	0	0	0	0	0
G0S094	CTHT_0009220	2	>nm|CTHT_0009220| Unknown annotation for CTHT_0009220 OS=Chaetomium Thermophilum	3	four	1	2	2.9	2.9	2.9	109.06	1008	1.88e-32	0	0	0	0	0	0	0	0	0	0	0	0	0	0	0	0	26283	9045.7	0	23867	8054.6	0	19766	9277.8	4837.1	0	7581.4	0	0	0	0	11229	0	0	0	0
G0S084	CTHT_0009120	3	>nm|CTHT_0009120| 40S ribosomal protein s15 OS=Chaetomium Thermophilum	3	five_or_more	1	3	22.9	22.9	22.9	17.564	153	8.84e-199	0	0	0	0	0	0	0	0	0	0	319500	0	0	292580	0	1689200	0	0	860500	0	0	531950	534550	444650	1059500	1125000	12744000	6686800	1092400	946580	2291600	0	36286000	3129800	0	15063000
G0S079	CTHT_0009060	8	>nm|CTHT_0009060| 60S acidic ribosomal protein P2 OS=Chaetomium Thermophilum	3	five_or_more	1	8	63.4	63.4	63.4	11.297	112	0	5400100	2943200	1622100	4287000	2428500	1879700	7418100	2417000	0	8239400	10025000	0	7991100	0	0	3334200	3377000	0	414370	4039500	424530	5447400	985250	4749700	12878000	15848000	3146500	9583600	9042100	5463700	6686900	8836800	17780000	5219800	7489700	4571000
G0S078	CTHT_0009050	5	>nm|CTHT_0009050| Ribosomal protein OS=Chaetomium Thermophilum	3	five_or_more	1	5	16.2	16.2	16.2	25.384	229	2.23e-42	0	0	0	0	0	0	0	0	0	0	125000	0	0	0	0	0	0	0	0	2218300	0	1007200	4424200	2182000	0	1180500	3225800	0	1159900	1833400	270850	0	1546800	466200	0	0
G0S073	CTHT_0009000	6	>nm|CTHT_0009000| Unknown annotation for CTHT_0009000 OS=Chaetomium Thermophilum	3	five_or_more	1	6	20.5	20.5	20.5	47.486	430	2.11e-36	0	2817500	0	0	0	5106	0	0	461660	102110	223790	515270	0	0	334960	103090	0	10368	0	0	0	0	0	4793.8	0	0	0	0	0	0	0	0	0	0	0	0
G0S072	CTHT_0008970	16	>nm|CTHT_0008970| Binds to the C-terminal PTS1-type tripeptide peroxisomal targeting signal (SKL-type) and plays an essential role in peroxisomal protein OS=Chaetomium Thermophilum	3	five_or_more	1	16	25.6	25.6	25.6	71.978	648	4.12e-109	0	0	0	0	0	0	0	0	0	0	0	0	0	0	0	0	215400	0	0	162470	0	0	0	0	0	0	0	0	0	0	0	0	0	0	0	0
G0S070	CTHT_0008950	4	>nm|CTHT_0008950| Binds specifically to cytosolic chaperonin (c-CPN) and transfers target proteins to it. Binds to nascent polypeptide chain and promotes folding in an environment in which there are many competing pathways for nonnative OS=Chaetomium Therm	3	less_than_three	1	4	28.7	28.7	28.7	17.614	164	2.03e-15	0	0	0	0	0	0	0	0	0	0	0	0	0	0	0	0	0	0	0	0	0	0	0	0	0	0	0	0	0	0	0	0	0	0	0	0
G0S065	CTHT_0008900	7	>nm|CTHT_0008900| Proteasome regulatory protein OS=Chaetomium Thermophilum	3	five_or_more	1	7	36.6	36.6	36.6	25.835	238	2.32e-221	0	0	0	0	0	0	0	49522	0	780140	3292900	0	1102400	417570	0	0	6507500	0	3405800	3257300	0	0	1595100	0	2628900	7259500	0	4271300	8352800	0	3768300	4850300	657760	3328700	937860	717480
G0S064	CTHT_0008890	14	>nm|CTHT_0008890| Unknown annotation for CTHT_0008890 OS=Chaetomium Thermophilum	3	five_or_more	1	14	13.5	13.5	13.5	98.664	903	3.64e-109	0	0	0	0	0	0	0	50512	0	0	292720	59938	29370	686630	73007	119110	262790	122090	183440	224450	67154	108880	411510	43613	215670	404540	0	0	475540	0	86902	670240	0	103350	331440	99284
G0S062	CTHT_0008870	31	>nm|CTHT_0008870| Unknown annotation for CTHT_0008870 OS=Chaetomium Thermophilum	3	five_or_more	1	31	29.3	29.3	29.3	105.26	914	3.1e-244	4144500	0	0	3535000	25061	0	2333600	43627	0	3495600	48857	0	2072900	0	0	243810	0	0	1789900	0	0	1313700	0	0	304270	0	0	395830	0	42636	305080	0	95507	501080	0	158540
G0S061	CTHT_0008860	65	>nm|CTHT_0008860| Pentafunctional arom polypeptide OS=Chaetomium Thermophilum	3	five_or_more	1	65	44.8	44.8	44.8	171.56	1581	0	0	7160.4	11580	0	0	0	26514	0	0	116780	0	0	18396	0	0	57281	59183	39490	0	0	0	0	8140.3	71284	0	0	0	0	0	0	0	0	0	55359	0	0
G0S057	CTHT_0008820	9	>nm|CTHT_0008820| Intracellular protein transport OS=Chaetomium Thermophilum	3	five_or_more	1	9	11.1	11.1	11.1	116.53	1044	1.27e-195	0	0	0	0	0	0	0	0	0	0	31300	0	0	38455	0	0	0	0	0	0	0	0	0	0	0	0	0	0	0	0	0	0	0	0	0	0
G0S046	CTHT_0008710	9	>nm|CTHT_0008710| Acetolactate synthase small subunit OS=Chaetomium Thermophilum	3	five_or_more	1	9	41.5	41.5	41.5	35.395	325	2.86e-129	0	0	0	0	0	0	300220	0	0	0	0	0	0	0	0	0	0	0	0	0	0	0	0	0	118640	0	0	142490	0	0	68907	0	0	0	0	0
G0S040	CTHT_0008640	7	>nm|CTHT_0008640| Unknown annotation for CTHT_0008640 OS=Chaetomium Thermophilum	3	five_or_more	1	7	43.6	43.6	43.6	22.795	202	2.06e-36	0	60702	0	0	0	0	0	0	0	0	0	0	0	0	0	0	831990	236390	488930	1610200	1210800	848440	5885700	3747000	1275600	9603900	7512300	4816500	9146400	5177700	3785600	5734000	6482600	1256900	3025500	2512900
G0S032	CTHT_0008560	11	>nm|CTHT_0008560| Long-Chain fatty acid CoA ligase OS=Chaetomium Thermophilum	3	five_or_more	1	11	24.1	24.1	24.1	78.728	706	5.8e-105	0	0	0	0	693690	0	0	810130	1883700	0	1025500	2833400	295920	643260	951790	0	154280	895240	0	0	198030	0	0	158010	0	0	0	0	0	0	0	0	0	0	0	0
G0S029	CTHT_0008530	9	>nm|CTHT_0008530| Citrate synthase OS=Chaetomium Thermophilum	3	five_or_more	1	10	20.5	20.5	18.2	52.578	473	1.28e-117	0	0	0	0	0	0	0	0	0	0	0	0	0	0	0	0	0	0	0	0	0	53711	0	0	0	0	0	0	0	0	0	47404	0	0	0	0
G0S027	CTHT_0008510	11	>nm|CTHT_0008510| Plasma membrane protein OS=Chaetomium Thermophilum	3	five_or_more	1	11	12.8	12.8	12.8	99.613	917	6.91e-53	0	0	0	0	1550500	0	0	1412800	0	1416400	3364100	0	2498500	1986000	127330	6546600	4237800	542340	2955500	2420300	487910	1733200	1809900	204870	1234700	978770	0	2060700	447110	0	743680	0	0	0	0	0
G0S024	CTHT_0008480	5	>nm|CTHT_0008480| Nuclear pore protein OS=Chaetomium Thermophilum	3	less_than_three	1	5	7	7	7	121.47	1112	3.12e-13	0	0	0	0	0	0	0	0	0	0	0	0	0	0	0	0	0	0	0	0	0	0	0	0	0	0	0	0	0	0	0	0	0	0	0	0
G0S018	CTHT_0008420	5	>nm|CTHT_0008420| Unknown annotation for CTHT_0008420 OS=Chaetomium Thermophilum	3	five_or_more	1	5	11	11	11	82.906	781	5.53e-62	0	0	0	0	0	0	0	0	0	0	0	0	0	0	0	0	0	0	0	0	0	0	0	0	0	0	0	0	0	0	0	0	0	0	0	0
G0S005	CTHT_0008270	33	>nm|CTHT_0008270| Glutamate synthase OS=Chaetomium Thermophilum	3	five_or_more	1	33	19.5	19.5	19.5	234.64	2124	0	0	0	0	0	0	0	0	0	0	0	0	0	0	0	0	0	0	0	0	0	0	0	0	0	0	29627	0	0	418150	0	901590	2026400	186980	4675500	3942700	1088100
G0RZZ4	CTHT_0008160	5	>nm|CTHT_0008160| Serine-Type endopeptidase OS=Chaetomium Thermophilum	3	five_or_more	1	5	10.9	10.9	10.9	57.518	532	2.16e-50	0	0	0	0	0	0	0	376300	0	90454	1209100	390270	1657100	1782700	415250	3838000	2781500	273340	2765800	1055500	299060	2177200	794920	319320	2693900	2177800	0	12369000	3714400	0	15768000	4076500	0	11461000	2061700	0
G0RZX9	CTHT_0008010	9	>nm|CTHT_0008010| Heat shock protein OS=Chaetomium Thermophilum	3	five_or_more	1	9	20.2	20.2	20.2	62.373	578	2.89e-65	0	0	0	0	52977	0	0	94142	0	0	108560	0	0	196310	119470	221250	497950	103670	252540	499910	559700	0	1001400	656510	126030	1167400	1297000	82910	279670	578710	123110	0	910400	0	0	0
G0RZX8	CTHT_0008000	3	>nm|CTHT_0008000| Component of the exosome 3->5 exoribonuclease complex but does not have exonuclease activity. As part of the exosome, required for the 3-processing of the 7S pre-RNA to the mature 5.8S rRNA and for mRNA OS=Chaetomium Thermophilum	3	five_or_more	1	3	12.5	12.5	12.5	27.92	256	4.04e-07	0	0	0	0	0	0	0	0	0	0	0	0	0	0	0	0	0	0	0	0	0	0	0	0	0	0	0	0	0	0	0	0	0	0	0	0
G0RZX2	CTHT_0007940	7	>nm|CTHT_0007940| Casein kinase I OS=Chaetomium Thermophilum	3	five_or_more	1	7	28.5	28.5	28.5	44.734	389	2.09e-52	0	734400	0	0	108250	0	0	138250	91028	76516	146470	115930	0	128100	109520	240020	226870	4807400	0	91129	177740	0	0	162110	48153	339920	136340	0	0	85287	0	0	67706	0	0	0
G0RZW3	CTHT_0004430	17	>nm|CTHT_0004430| Kinesin family protein OS=Chaetomium Thermophilum	3	five_or_more	1	17	12.6	12.6	12.6	206.03	1851	0	0	0	0	0	0	0	177870	0	0	0	0	0	0	0	19891	0	22719	27764	0	354040	42410	0	896010	42779	0	661930	62872	210470	291400	0	47494	66171	0	0	0	0
G0RZW2	CTHT_0004420	25	>nm|CTHT_0004420| Acetyl-Coenzyme A synthetase OS=Chaetomium Thermophilum	3	five_or_more	1	25	22.8	22.8	22.8	112.63	1034	0	24953	0	0	0	0	0	0	28410	0	0	33217	0	28775	31935	0	0	39245	0	37986	0	0	0	0	0	0	0	0	36240	208700	0	0	0	0	0	0	0
G0RZT5	CTHT_0004120	5	>nm|CTHT_0004120| Transcription factor involved in RNA polymerase II transcription regulation. May function in both SPT15/TBP post- recruitment and recruitment steps of OS=Chaetomium Thermophilum	3	five_or_more	1	5	11.4	11.4	11.4	49.028	437	1.03e-38	0	0	0	0	0	0	0	0	0	0	0	0	0	0	0	0	0	0	0	0	0	0	0	0	0	236180	0	371160	920790	0	747020	546050	0	1055900	914110	689830
G0RZT1	CTHT_0004080	8	>nm|CTHT_0004080| Transporter protein OS=Chaetomium Thermophilum	3	five_or_more	1	8	10.3	10.3	10.3	133.43	1245	3.52e-174	81196	1854600	12501	2300300	4398200	263190	5101200	5550100	2262600	9193400	5950100	3320400	7320800	4099000	3349100	5347600	735940	1778000	1054400	349930	1340900	1605800	550280	1005000	384080	187210	963740	323820	77122	70890	125060	0	53516	62226	0	0
G0RZS7	CTHT_0004040	3	>nm|CTHT_0004040| Unknown annotation for CTHT_0004040 OS=Chaetomium Thermophilum	3	four	1	3	9	9	9	38.987	354	1.65e-07	0	0	0	0	0	0	0	0	0	0	0	0	0	0	0	0	0	932430	0	0	0	0	0	0	0	0	0	0	0	0	0	0	0	0	0	0
G0RZQ7	CTHT_0003820	10	>nm|CTHT_0003820| Unknown annotation for CTHT_0003820 OS=Chaetomium Thermophilum	3	five_or_more	1	10	19.4	19.4	19.4	54.438	479	3.18e-97	0	0	0	0	1576600	0	0	2014500	985040	0	2723700	1917100	1219600	2377100	1927200	2094200	2406800	1613200	230600	2377100	1560100	106010	1390000	1187500	0	1472800	1167400	0	187440	602490	0	1060300	0	0	0	0
G0RZQ2	CTHT_0003770	14	>nm|CTHT_0003770| Glutamine synthetase OS=Chaetomium Thermophilum	3	five_or_more	1	16	50	50	45.8	40.219	360	4.39e-258	0	979480	0	3668800	1654800	0	0	0	0	3206900	2361500	766020	0	2367500	907950	2886100	0	1002100	128610	0	994690	0	105460	0	0	0	0	3996300	0	0	0	0	0	0	0	0
G0RZQ1	CTHT_0003760	9	>nm|CTHT_0003760| Unknown annotation for CTHT_0003760 OS=Chaetomium Thermophilum	3	five_or_more	1	9	38.7	38.7	38.7	32.366	292	0	0	97853	0	0	95971	0	55842	457420	656630	0	1089700	1220700	237690	876410	1689800	198080	977470	1765700	144490	1060900	1335000	169190	687930	615790	539060	722540	128150	175510	862070	95818	593750	941910	125510	453660	1035700	87666
G0RZQ0	CTHT_0003750	19	>nm|CTHT_0003750| 26S protease subunit RPT4 (26S protease subunit SUG2) OS=Chaetomium Thermophilum	3	five_or_more	1	20	44.5	41.4	41.4	43.916	391	5.33e-165	0	306530	0	0	1460300	0	99841	2587500	0	863050	4383900	456210	582800	3905000	504540	3497600	7769000	808580	1561300	7464900	1072800	454400	5357000	657750	492990	8757400	367000	1151400	8957000	412070	2858000	6440900	1362100	1997500	7209400	1692400
G0RZP9	CTHT_0003740	33	>nm|CTHT_0003740| Involved in amino sugar synthesis (formation of chitin, supplies the amino sugars of asparagine-linked oligosaccharides of glycoproteins) OS=Chaetomium Thermophilum	3	five_or_more	1	33	47.1	47.1	47.1	83.541	752	0	50357	0	0	73684	70157	0	0	0	0	0	0	0	58047	190960	36869	74562	67353	38071	36796	0	52712	0	36029	65972	25514	0	0	54817	0	0	0	0	0	0	0	0
G0RZP8	CTHT_0003730	9	>nm|CTHT_0003730| Is characterized by its ability to cleave peptides with Arg, Phe, Tyr, Leu, and Glu adjacent to the leaving group at neutral or slightly basic pH OS=Chaetomium Thermophilum	3	five_or_more	1	9	42.8	42.8	42.8	31.339	285	0	0	0	0	0	0	0	0	0	0	0	0	0	0	0	0	0	0	0	0	0	0	0	0	0	0	0	0	0	0	0	0	0	0	0	0	0
G0RZP5	CTHT_0003700	9	>nm|CTHT_0003700| Unknown annotation for CTHT_0003700 OS=Chaetomium Thermophilum	3	five_or_more	1	9	19.9	19.9	19.9	59.487	544	3.94e-83	0	0	0	0	0	0	0	0	0	0	0	0	0	0	0	0	0	0	0	0	0	0	0	0	0	0	0	0	0	0	0	0	0	0	0	0
G0RZP3	CTHT_0003680	19	>nm|CTHT_0003680| COP9 signalosome protein OS=Chaetomium Thermophilum	3	five_or_more	1	19	59.8	59.8	59.8	46.953	423	2.73e-258	0	0	0	0	0	0	0	0	0	0	0	0	0	0	0	0	0	0	0	0	0	0	17541	0	0	0	0	0	0	0	0	0	0	0	0	0
G0RZN2	CTHT_0003560	10	>nm|CTHT_0003560| Transcriptional activator protein OS=Chaetomium Thermophilum	3	five_or_more	1	10	23.6	23.6	23.6	36.627	335	0	0	21337000	0	0	12286000	376710	44562	2176800	2907200	65258	5924100	4792200	0	535610	1778300	0	361090	1021200	0	0	758920	0	196840	310420	0	322740	293540	0	311300	119470	0	291310	0	0	196490	0
G0RZM9	CTHT_0003530	8	>nm|CTHT_0003530| 40S ribosomal protein S13 OS=Chaetomium Thermophilum	3	five_or_more	1	8	52.3	52.3	52.3	16.881	151	9.98e-138	0	0	0	0	0	0	0	0	0	0	127420	0	0	0	0	0	216870	0	0	370540	243960	116360	332520	775240	0	1101900	1746900	0	1128500	1623800	93939	566080	3478000	0	521960	1947600
G0RZM7	CTHT_0003510	20	>nm|CTHT_0003510| Protein involved in RNA splicing OS=Chaetomium Thermophilum	3	five_or_more	1	20	20.8	20.8	20.8	134.79	1204	8.1e-185	0	0	0	0	0	0	0	0	0	9188.2	0	0	8083.5	0	0	71592	107740	0	66326	89600	0	84439	0	0	114800	182440	0	181590	282740	0	322890	351410	0	172060	1299400	0
G0RZM0	CTHT_0003440	13	>nm|CTHT_0003440| Arp2/3 complex 34 kda subunit OS=Chaetomium Thermophilum	3	four	1	13	40.8	40.8	40.8	36.622	319	0	0	0	0	0	0	0	0	0	0	0	318780	0	0	0	0	0	0	0	0	0	0	0	0	0	0	0	0	0	0	0	0	0	0	0	0	0
G0RZL0	CTHT_0003330	4	>nm|CTHT_0003330| Small nuclear ribonucleoprotein OS=Chaetomium Thermophilum	3	three	1	4	45.8	45.8	45.8	13.007	118	8.05e-73	0	0	0	0	0	0	0	0	0	0	0	0	0	0	0	0	0	0	0	0	1069000	0	0	5847200	0	0	0	0	1210800	0	0	0	0	0	0	0
G0RZK0	CTHT_0003230	9	>nm|CTHT_0003230| 26S proteasome regulatory subunit OS=Chaetomium Thermophilum	3	five_or_more	1	9	25.5	25.5	25.5	32.326	298	4.08e-78	0	0	0	0	60008	0	0	655320	0	0	511420	25056	0	1102400	53001	0	1733500	61147	0	977960	86957	0	2298300	0	0	2304700	0	0	1094900	0	0	1056200	938770	0	1398600	1224300
G0RZJ7	CTHT_0003200	26	>nm|CTHT_0003200| AMP deaminase OS=Chaetomium Thermophilum	3	five_or_more	1	26	30.6	30.6	30.6	127.71	1142	0	0	0	0	0	0	0	0	0	0	0	0	0	0	0	0	0	0	0	0	0	0	0	0	0	0	0	69703	0	0	0	0	0	0	0	33729	0
G0RZJ6	CTHT_0003190	7	>nm|CTHT_0003190| Actin cytoskeleton-regulatory complex protein OS=Chaetomium Thermophilum	3	five_or_more	1	7	7.2	7.2	7.2	136.22	1265	2.19e-175	0	0	0	0	0	0	0	0	0	0	0	0	0	0	0	23566	0	0	0	2301.1	0	0	0	0	0	2544.3	0	0	0	0	0	3844.5	0	0	7272.5	0
G0RZI1	CTHT_0003040	2	>nm|CTHT_0003040| Protein involved in ceramide metabolic process OS=Chaetomium Thermophilum	3	five_or_more	1	2	7	7	7	47.933	417	1.18e-21	0	0	0	0	0	0	0	0	0	0	0	0	0	0	0	0	0	0	0	0	0	0	0	0	0	0	0	0	0	0	0	0	0	0	136910	0
G0RZH6	CTHT_0002990	10	>nm|CTHT_0002990| Core component of nucleosome. Nucleosomes wrap and compact DNA into chromatin, limiting DNA accessibility to the cellular machineries which require DNA as a template. Histones thereby play a central role in transcription regulation, DNA r	3	five_or_more	2	10	60.2	60.2	60.2	11.386	103	4.28e-153	0	74817000	0	0	93496000	8485500	4139000	50767000	38994000	24264000	62050000	38345000	30130000	43467000	21487000	45901000	31442000	18951000	9167000	15046000	13636000	11101000	19681000	16991000	9647300	10495000	9875300	10885000	7801900	1568200	9421700	1433400	3381800	7662700	290200	365810
G0RZH5	CTHT_0002980	3	>nm|CTHT_0002980| Core component of nucleosome. Nucleosomes wrap and compact DNA into chromatin, limiting DNA accessibility to the cellular machineries which require DNA as a template. Histones thereby play a central role in transcription regulation, DNA r	3	five_or_more	1	3	16.9	16.9	16.9	15.392	136	1.37e-22	0	7987700	0	0	7098300	904350	806310	4434500	3096500	0	5521200	3835300	1653000	2447800	2659400	3899100	4346500	3542600	1877000	4892000	4939200	0	2508000	4816200	1517800	4767700	3882400	0	4980300	3757000	3019900	3189700	4573200	0	3086900	4236900
G0RZH3	CTHT_0002960	10	>nm|CTHT_0002960| Dna-Directed RNA polymerase OS=Chaetomium Thermophilum	3	five_or_more	1	11	9	8.5	8.5	191.67	1713	3.19e-82	0	0	0	0	0	0	0	0	0	0	0	0	0	0	0	0	0	0	0	0	0	0	0	0	0	0	0	0	0	0	0	0	0	0	0	0
G0RZF1	CTHT_0002740	41	>nm|CTHT_0002740| Udp-Galactopyranose mutase OS=Chaetomium Thermophilum	3	five_or_more	1	41	76.7	76.7	76.7	57.749	515	0	0	0	0	0	0	0	0	0	0	0	0	0	0	52463	0	0	0	0	0	0	0	0	0	0	0	0	0	0	0	0	0	0	0	0	166360	188050
G0RZE9	CTHT_0002720	10	>nm|CTHT_0002720| 60S ribosomal protein l27 OS=Chaetomium Thermophilum	3	five_or_more	1	10	59.3	59.3	59.3	15.769	135	6.9e-43	0	277560	0	0	914670	0	0	1939100	869490	2359200	3643200	1850800	2294300	5693600	3014800	14228000	12038000	7738200	4886000	23237000	28313000	19355000	22928000	77613000	24305000	103060000	150040000	59989000	132000000	131690000	58343000	102100000	151210000	62059000	78595000	137530000
G0RZE3	CTHT_0002660	44	>nm|CTHT_0002660| Component of the coat protein complex II (COPII) which promotes the formation of transport vesicles from the endoplasmic reticulum . The coat has two main functions, the physical deformation of the endoplasmic reticulum membrane into vesi	3	five_or_more	1	44	44.8	44.8	44.8	132.73	1235	0	0	85329	26706	177090	71192	31097	0	0	32595	0	149760	0	0	163480	0	0	228170	26942	0	0	62101	0	352510	59988	46471	363800	127860	261640	390250	52993	272770	441840	211590	772430	1885200	463740
G0RZD9	CTHT_0002620	3	>nm|CTHT_0002620| Unknown annotation for CTHT_0002620 OS=Chaetomium Thermophilum	3	five_or_more	1	3	9.8	9.8	9.8	35.731	325	2.66e-09	0	0	0	0	362600	0	0	0	0	0	0	0	0	0	0	0	32670	16791	19557	43678	86792	31477	47440	113140	30216	46169	60803	30472	27827	0	0	14333	0	0	0	0
G0RZD8	CTHT_0002610	6	>nm|CTHT_0002610| 40S ribosomal protein s10 OS=Chaetomium Thermophilum	3	five_or_more	1	6	33.3	33.3	33.3	18.09	159	5.01e-105	0	0	0	0	0	0	0	0	0	0	279810	0	0	1877000	0	503550	4176800	0	2057100	8930800	2573000	4477800	15233000	14794000	7956100	33127000	31891000	12088000	33257000	31351000	14878000	27039000	17472000	18038000	25226000	23840000
G0RZD3	CTHT_0002560	15	>nm|CTHT_0002560| Cyclin dependent OS=Chaetomium Thermophilum	3	five_or_more	1	15	12.6	12.6	12.6	171.86	1576	0	0	32057	0	0	180660	0	0	650440	21648	31452	1463500	252860	141010	1725400	411970	593140	1375000	488470	642720	2804300	797430	967440	1456900	778090	982500	1979600	455590	877040	1557000	441400	440940	589400	406360	140220	563450	318380
G0RZD0	CTHT_0002530	6	>nm|CTHT_0002530| 60S ribosomal protein L9, mitochondrial OS=Chaetomium Thermophilum	3	five_or_more	1	6	18.7	18.7	18.7	45.925	417	4.84e-146	0	0	0	0	0	0	0	0	0	0	84067	0	0	144950	0	121880	0	57322	220740	680690	447750	503860	2573000	1383100	1026800	2599300	2811800	1684600	2480200	63160	839840	1537500	1433000	480430	606570	525260
G0RZC2	CTHT_0002450	12	>nm|CTHT_0002450| Unknown annotation for CTHT_0002450 OS=Chaetomium Thermophilum	3	five_or_more	1	12	23.4	23.4	23.4	76.462	685	5.97e-47	0	0	0	0	0	0	0	0	0	0	0	0	0	0	0	0	0	0	0	0	0	0	0	0	0	0	0	0	0	0	184000	579650	0	280770	5186800	1604400
G0RZC0	CTHT_0002430	37	>nm|CTHT_0002430| Molecular chaperone; assist the folding of proteins upon ATP hydrolysis. Known to play a role, in vitro, in the folding of actin and OS=Chaetomium Thermophilum	3	five_or_more	1	37	54.1	54.1	54.1	61.533	562	0	0	197140	37965	0	420190	0	29885	750910	159230	687830	1333500	344330	935430	905050	478470	1932100	2000600	901430	1667800	880270	1456400	921550	1504500	1753700	1134700	1531800	1036100	1541200	812370	793030	924580	1164000	1269000	1155400	1336000	1515700
G0RZB7	CTHT_0002400	4	>nm|CTHT_0002400| Protein involved in nucleocytoplasmic transport OS=Chaetomium Thermophilum	3	five_or_more	1	4	7.2	7.2	7.2	119.87	1043	2.68e-89	0	0	0	0	94673	0	0	131690	0	0	193050	0	0	207140	0	208910	197830	0	162650	177180	0	60319	141700	145930	0	94136	0	0	55235	0	0	0	0	0	0	0
G0RZB5	CTHT_0002370	3	>nm|CTHT_0002370| Vacuolar protein sorting OS=Chaetomium Thermophilum	3	five_or_more	1	3	15.9	15.9	15.9	22.222	201	3.89e-14	0	169920	0	0	609260	0	0	1311000	186670	382210	1692300	487400	544020	2361300	799070	1051100	1543200	571450	450090	931840	370180	0	0	313830	237780	1080900	0	0	623800	0	0	410600	0	0	0	0
G0RZ98	CTHT_0002200	12	>nm|CTHT_0002200| Required for 40S ribosomal subunit synthesis. Required for normal export of the pre-40S particles from the nucleus to the OS=Chaetomium Thermophilum	3	five_or_more	1	12	18.2	18.2	18.2	93.624	830	4.18e-207	0	0	0	0	0	0	0	0	0	0	0	0	0	0	0	0	0	0	0	0	42869	0	0	0	0	0	70089	0	0	61482	0	0	275870	0	353720	566210
G0RZ95	CTHT_0002170	3	>nm|CTHT_0002170| Unknown annotation for CTHT_0002170 OS=Chaetomium Thermophilum	3	five_or_more	1	3	5.2	5.2	5.2	97.337	907	2.41e-83	0	0	0	0	0	0	0	0	0	0	0	0	0	0	0	0	0	0	0	0	0	0	0	0	0	0	0	0	0	0	0	0	0	0	0	0
G0RZ88	CTHT_0002100	7	>nm|CTHT_0002100| Ribosomal protein L15 OS=Chaetomium Thermophilum	3	five_or_more	1	7	36	36	36	24.247	203	1.52e-170	0	0	0	0	1013900	0	0	230440	0	0	1712800	0	511180	2155400	330370	985260	7244700	3910200	2941300	11409000	10769000	13266000	27861000	23369000	10685000	31052000	32692000	29142000	24383000	11068000	9753000	19294000	67684000	11612000	27615000	34520000
G0RZ86	CTHT_0002080	12	>nm|CTHT_0002080| Dna-Directed RNA polymerase OS=Chaetomium Thermophilum	3	five_or_more	1	12	11.1	11.1	11.1	130	1157	1.64e-35	0	0	0	0	0	0	0	0	0	0	0	72405	0	40364	0	0	45803	75656	0	273700	105960	12379	633680	87202	52893	788910	70034	152370	577840	0	88059	509540	0	114500	361270	0
G0RZ82	CTHT_0002040	4	>nm|CTHT_0002040| Serine/Threonine protein phosphatase OS=Chaetomium Thermophilum	3	four	1	4	20.1	20.1	20.1	44.792	407	1.01e-32	0	0	0	0	0	0	0	0	0	0	0	0	0	0	0	0	0	0	0	0	0	0	0	0	0	0	0	0	0	0	0	0	0	0	0	0
G0RZ59	CTHT_0001800	2	>nm|CTHT_0001800| Unknown annotation for CTHT_0001800 OS=Chaetomium Thermophilum	3	less_than_three	1	2	5.8	5.8	5.8	60.658	588	3.73e-24	0	0	0	0	0	0	0	0	0	0	0	0	0	0	0	0	0	0	0	0	0	0	0	0	0	0	0	0	0	0	0	0	0	0	0	0
G0RZ49	CTHT_0001700	24	>nm|CTHT_0001700| GTP binding protein OS=Chaetomium Thermophilum	3	five_or_more	1	24	61.8	61.8	61.8	39.196	343	0	0	1722800	0	0	3639700	0	0	29450000	0	58626	89996000	209310	25186000	57522000	3591500	91026000	71619000	31686000	76452000	26264000	44687000	33766000	25849000	37881000	34793000	15547000	27296000	34020000	10708000	9404200	28147000	6119700	18534000	17207000	5633700	11211000
G0RZ35	CTHT_0001560	28	>nm|CTHT_0001560| Ubiquitin fusion degradation protein OS=Chaetomium Thermophilum	3	five_or_more	1	28	30	30	30	125.34	1104	5.56e-157	351010	0	135770	3252800	0	972870	2951400	8030	2531000	0	7747600	3573400	0	0	5791400	0	5961300	7235.4	0	3548900	0	0	0	0	0	0	167800	0	0	0	0	0	0	0	0	0
G0RZ20	CTHT_0001410	6	>nm|CTHT_0001410| 37S ribosomal protein OS=Chaetomium Thermophilum	3	five_or_more	1	6	36.3	36.3	36.3	27.63	237	1.2e-78	1530600	1236800	0	0	0	0	0	0	0	0	0	0	0	0	0	0	110610	0	1029000	260820	0	0	448610	140450	431420	929900	387400	2084500	3272800	1087800	3899000	9046800	5048800	6786400	20547000	8790000
G0RZ09	CTHT_0001270	59	>nm|CTHT_0001270| 2-Oxoglutarate dehydrogenase E1 component, mitochondrial OS=Chaetomium Thermophilum	3	five_or_more	1	59	56	56	56	117.44	1042	0	0	12793	0	0	57399	0	323730	1206400	474010	4604400	7537900	10304000	18771000	36678000	33483000	97996000	111620000	101500000	102200000	88693000	116550000	84325000	95810000	88787000	71629000	72863000	42168000	47323000	36098000	11881000	11919000	13682000	10336000	8570900	9840100	3315500
G0RZ07	CTHT_0001250	5	>nm|CTHT_0001250| Unknown annotation for CTHT_0001250 OS=Chaetomium Thermophilum	3	five_or_more	1	5	4.3	4.3	4.3	123.08	1127	1.46e-34	0	0	0	0	0	0	0	0	0	0	0	0	0	0	0	0	0	0	0	0	0	0	0	0	26873	27355	28353	51297	34244	0	42868	0	0	36967	25604	0
G0RZ03	CTHT_0001200	8	>nm|CTHT_0001200| COP9 signalosome protein OS=Chaetomium Thermophilum	3	five_or_more	1	8	21	21	21	56.639	500	1.59e-101	0	0	0	0	0	0	0	0	0	0	0	0	0	0	0	0	0	0	0	0	0	0	0	0	0	0	0	0	0	0	0	0	0	0	0	0
G0RYY7	CTHT_0001040	20	>nm|CTHT_0001040| Protein involved in mitochondrial translation OS=Chaetomium Thermophilum	3	five_or_more	1	20	32.5	32.5	32.5	104.73	931	2.04e-276	0	0	0	0	0	0	0	0	0	0	0	0	0	0	0	0	0	0	0	0	0	0	0	0	0	0	0	40701	0	0	122770	1244900	798330	1384500	3060500	1010700
G0RYX1	CTHT_0000880	8	>nm|CTHT_0000880| Protein involved in chromatin remodeling OS=Chaetomium Thermophilum	3	five_or_more	1	8	13.3	13.3	13.3	96.897	887	0	0	0	0	0	0	0	0	0	0	0	0	0	0	0	0	0	0	0	0	0	0	0	0	0	0	0	0	0	0	0	0	0	0	0	0	0
G0RYU7	CTHT_0000630	10	>nm|CTHT_0000630| Tryptophan protein OS=Chaetomium Thermophilum	3	five_or_more	1	10	20.6	20.6	20.6	75.997	704	5.17e-49	0	0	0	0	422890	0	0	331340	0	0	0	227470	0	0	131080	1172800	177750	410710	0	333940	430440	0	132560	0	0	0	0	382610	0	0	374120	0	236760	0	0	0
G0RYT1	CTHT_0007790	4	>nm|CTHT_0007790| Unknown annotation for CTHT_0007790 OS=Chaetomium Thermophilum	3	five_or_more	1	4	29	29	29	11.074	100	2.17e-10	0	2276200	0	0	4547000	0	218990	8016900	3107700	8138000	12655000	7839600	1537100	11017000	6876400	15731000	11224000	6392600	5675200	8436000	5956700	4050700	1245300	3349500	611230	5237800	2644800	4763600	3605200	1380500	2428600	2627900	0	2742400	2180800	0
G0RYS1	CTHT_0007690	22	>nm|CTHT_0007690| 26S protease regulatory subunit 8 homolog OS=Chaetomium Thermophilum	3	five_or_more	1	24	59.9	56.8	55	43.498	389	1.31e-223	0	0	0	0	85742	0	26447	644190	0	111090	393570	0	170000	1900700	63547	2473900	2519200	92881	815040	2698300	175210	960660	3084000	130100	1681300	3866800	0	3098300	3426500	524530	1252300	3270600	909460	1383000	4459800	843520
G0RYQ9	CTHT_0007560	16	>nm|CTHT_0007560| Unknown annotation for CTHT_0007560 OS=Chaetomium Thermophilum	3	five_or_more	1	16	30.5	30.5	30.5	90.125	835	1.21e-195	0	0	0	0	0	0	0	304960	0	0	422560	0	0	5862900	238490	593950	12628000	1873100	3813900	16794000	5535600	4717300	15389000	5956900	2870000	11342000	4500000	3773800	8237600	2187000	3055600	4776000	2425700	1965500	4270400	1775800
G0RYQ1	CTHT_0007480	6	>nm|CTHT_0007480| Involved in membrane/vesicle protein OS=Chaetomium Thermophilum	3	five_or_more	1	6	11.4	11.4	11.4	95.857	859	2.58e-92	0	0	0	0	0	0	0	406410	0	80402	746200	715450	132990	567800	1009500	387200	491320	1375100	364380	286080	1326900	29124	109250	288190	0	151860	131390	0	94322	66155	0	0	77317	0	0	0
G0RYP7	CTHT_0007440	2	>nm|CTHT_0007440| Protein involved in sporulation resulting in formation of a cellular spore OS=Chaetomium Thermophilum	3	five_or_more	1	2	7.5	7.5	7.5	30.256	267	3.75e-18	0	0	0	0	0	0	0	0	24825	21060	45410	45903	46094	61378	83157	60826	55997	26079	41282	0	25857	19470	21582	10377	0	23865	15024	0	21353	0	4177.4	0	21374	0	0	0
G0RYP6	CTHT_0007430	59	>nm|CTHT_0007430| Heat shock protein 70 OS=Chaetomium Thermophilum	3	five_or_more	1	63	79	79	78	71.004	649	0	575590	15930000	98538	2928500	22236000	1807100	7586700	33618000	11403000	26599000	47116000	29368000	21573000	40754000	27444000	41695000	66282000	39669000	32256000	46157000	50437000	26428000	44616000	48287000	19917000	36196000	43547000	13722000	22086000	23225000	12128000	14144000	24116000	10288000	14145000	25518000
G0RYP3	CTHT_0007400	42	>nm|CTHT_0007400| Unknown annotation for CTHT_0007400 OS=Chaetomium Thermophilum	3	five_or_more	1	42	22.8	22.8	22.8	278.5	2563	0	0	898760	0	0	3042100	0	0	1399500	0	0	1404500	978.32	89984	915890	544.47	724130	758440	735.98	21113	159270	0	78103	100360	711.07	0	0	363.59	0	0	18522	0	0	237.24	0	0	30824
G0RYN9	CTHT_0007360	10	>nm|CTHT_0007360| 60S ribosomal protein L26 OS=Chaetomium Thermophilum	3	five_or_more	1	10	54.3	54.3	54.3	15.526	138	7.78e-77	592270	729740	0	0	1906700	0	580690	3953200	634310	2068300	7635100	2155500	2387300	6944500	4189400	8800200	16605000	11329000	11791000	38742000	30696000	19891000	66881000	99201000	37625000	92722000	165380000	90379000	110050000	118480000	42646000	57099000	260070000	29553000	50626000	137200000
G0RYN3	CTHT_0007300	5	>nm|CTHT_0007300| Of SWI/SNF protein OS=Chaetomium Thermophilum	3	five_or_more	1	5	14.1	14.1	14.1	60.41	539	2.38e-34	0	0	0	0	0	0	0	0	0	0	122450	0	0	116000	0	0	156670	0	0	213200	83139	124490	376720	0	0	207020	0	0	250580	0	0	0	0	0	0	0
G0RYM0	CTHT_0007170	12	>nm|CTHT_0007170| Catalyzes the exchange of eukaryotic initiation factor 2 OS=Chaetomium Thermophilum	3	five_or_more	1	12	32.3	32.3	32.3	55.641	511	3.14e-268	0	0	0	0	0	0	0	0	0	0	0	0	0	0	0	0	0	0	0	0	0	0	0	0	0	0	0	85609	0	0	347940	0	0	560650	191130	79083
G0RYL5	CTHT_0007120	7	>nm|CTHT_0007120| Inositol trisphosphate 3-kinase OS=Chaetomium Thermophilum	3	five_or_more	1	7	9.7	9.7	9.7	136.56	1233	1.72e-92	0	0	0	0	0	0	0	0	0	0	0	0	0	0	0	0	0	0	0	0	0	0	0	0	0	0	0	0	0	0	0	0	0	0	0	0
G0RYL1	CTHT_0007080	25	>nm|CTHT_0007080| Provides the precursors necessary for DNA synthesis. Catalyzes the biosynthesis of deoxyribonucleotides from the corresponding OS=Chaetomium Thermophilum	3	five_or_more	1	25	31.5	31.5	31.5	102.17	910	0	11110	23471	0	31753	0	0	43783	0	74386	0	0	292870	0	0	106840	0	0	539060	0	0	540940	0	0	390920	0	0	236920	0	0	88086	0	0	184990	0	0	225620
G0RYK5	CTHT_0007020	4	>nm|CTHT_0007020| Unknown annotation for CTHT_0007020 OS=Chaetomium Thermophilum	3	four	1	4	23.1	23.1	23.1	24.695	234	5.3e-42	0	0	0	0	0	0	0	0	0	0	0	0	0	0	0	0	0	0	0	0	0	0	0	0	0	0	0	0	0	0	0	0	0	0	0	0
G0RYI7	CTHT_0006840	5	>nm|CTHT_0006840| Protein involved in cellular morphogenesis during conjugation with cellular fusion OS=Chaetomium Thermophilum	3	five_or_more	1	5	3.5	3.5	3.5	153.76	1400	2.56e-93	0	0	0	0	0	0	0	0	0	0	20278	0	0	42933	0	0	46344	0	12708	60172	0	12254	61528	200860	8793.5	45775	223520	0	42313	278980	0	13115	430560	0	11770	0
G0RYI5	CTHT_0006820	8	>nm|CTHT_0006820| DNA helicase which participates in several chromatin remodeling complexes, including the SWR1 and the INO80 complexes. The SWR1 complex mediates the ATP-dependent exchange of histone H2A for the H2A variant HZT1 leading to transcriptional	3	five_or_more	1	8	21.2	21.2	21.2	50.384	462	1.88e-61	0	2530000	0	0	1230000	0	0	572570	62873	0	673610	1180600	235910	643780	343720	445030	457960	450280	0	0	66447	0	0	385530	0	0	394280	0	187070	0	0	0	997160	0	246650	0
G0RYH8	CTHT_0006740	4	>nm|CTHT_0006740| Unknown annotation for CTHT_0006740 OS=Chaetomium Thermophilum	3	five_or_more	1	4	7.3	7.3	7.3	77.068	687	1.1e-117	0	0	0	0	2414.3	0	0	3410.5	0	0	4965.8	0	0	4967.3	0	9534.6	4207.5	6324.7	12564	3483.9	4446.7	5127.1	0	0	3640.6	0	0	5515.5	0	0	5700.4	0	0	4101.2	0	0
G0RYH5	CTHT_0006710	8	>nm|CTHT_0006710| Unknown annotation for CTHT_0006710 OS=Chaetomium Thermophilum	3	five_or_more	1	8	15.9	15.9	15.9	78.178	738	1.91e-38	0	0	0	0	78764	0	0	0	0	0	114330	0	0	139990	0	0	346250	0	118240	592720	0	142700	540340	0	518800	338490	142930	881060	130860	0	611770	80665	0	265640	0	83697
G0RYG2	CTHT_0006580	5	>nm|CTHT_0006580| Binds the telomeric double-stranded TTAGGG repeat and negatively regulates telomere length. Involved in the regulation of gene protein OS=Chaetomium Thermophilum	3	five_or_more	1	5	7.7	7.7	7.7	134.74	1278	1.34e-48	0	0	0	0	10884	0	0	0	0	0	0	0	0	0	0	0	0	0	0	0	0	0	0	0	28484	79356	0	133110	342250	11155	514990	259220	0	1141200	139120	0
G0RYF9	CTHT_0006550	12	>nm|CTHT_0006550| Required for the assembly and/or stability of the 40S ribosomal protein OS=Chaetomium Thermophilum	3	five_or_more	1	12	61.1	61.1	61.1	31.13	285	0	0	0	982730	0	0	0	0	1148900	0	0	2127700	0	0	3244400	851510	8941700	10910000	1927200	2919200	7872800	5006400	11346000	11777000	10200000	3339100	35771000	25481000	343030	12500000	17232000	0	8695800	19498000	472690	458160	17267000
G0RYF8	CTHT_0006540	9	>nm|CTHT_0006540| Ribosomal protein S15 OS=Chaetomium Thermophilum	3	five_or_more	1	9	42.4	42.4	42.4	35.066	311	9.87e-106	0	0	0	0	0	0	0	0	0	0	0	0	0	0	0	0	0	0	0	361120	0	0	604690	0	193480	1555800	0	0	3229200	1244000	2443400	3764500	4229200	5293600	12447000	7321500
G0RYE0	CTHT_0006350	13	>nm|CTHT_0006350| Pyruvate dehydrogenase e1 component beta subunit OS=Chaetomium Thermophilum	3	five_or_more	1	13	35.1	35.1	35.1	41.424	382	0	0	0	0	0	338520	0	0	8127700	1204500	3474900	19363000	8172300	6355500	20168000	13531000	14436000	20837000	10545000	7636500	12282000	7558900	4001800	11914000	1949600	3319900	7218800	1281100	2225400	4004500	0	1237000	1907300	0	1110600	1510900	0
G0RYD9	CTHT_0006340	12	>nm|CTHT_0006340| Catalyzes the methyl transfer from S-adenosyl-methionine to the C-24 of zymosterol to form protein OS=Chaetomium Thermophilum	3	five_or_more	1	12	34	34	34	43.063	382	2.09e-154	0	812950	0	0	2713000	268290	815860	3241800	3158900	4418400	4103100	6009000	3682400	3170600	4394100	7272700	4913000	3125900	1290400	2177300	2460300	876240	640720	2651900	509460	486060	714380	0	0	121230	0	0	0	0	0	60078
G0RYD6	CTHT_0006310	15	>nm|CTHT_0006310| Ribosome associated protein OS=Chaetomium Thermophilum	3	five_or_more	1	15	33.2	33.2	33.2	50.947	446	1.08e-84	0	0	0	0	0	0	0	0	0	0	0	0	0	0	0	22212	0	0	0	0	123470	0	70404	1293400	200760	2691400	3378900	674930	2029200	1671500	256140	795830	1699000	0	497540	708490
G0RYD4	CTHT_0006290	6	>nm|CTHT_0006290| Protein involved in iron-sulfur cluster assembly OS=Chaetomium Thermophilum	3	three	1	6	17.5	17.5	17.5	48.905	441	2.68e-61	0	0	0	0	0	0	0	0	0	0	0	0	0	0	0	0	0	0	0	0	0	0	0	0	0	0	0	0	0	0	0	0	0	0	0	0
G0RYD3	CTHT_0006280	6	>nm|CTHT_0006280| Protein involved in mRNA processing OS=Chaetomium Thermophilum	3	five_or_more	1	6	10.3	10.3	10.3	66.474	591	1.44e-17	0	0	0	0	0	0	0	0	0	0	0	24097	0	0	46208	0	0	0	0	78953	0	0	0	0	0	0	0	0	0	0	0	155330	0	0	129410	0
G0RYC9	CTHT_0006240	19	>nm|CTHT_0006240| Produces ATP from ADP in the presence of a proton gradient across the membrane protein OS=Chaetomium Thermophilum	3	five_or_more	1	19	45.6	45.6	45.6	56.32	524	6.56e-295	0	958640	0	0	2180400	0	91390	7829400	1075500	2068400	11433000	3375300	4352900	15297000	4503500	7149200	9618600	3918800	3807700	5181700	3317500	2589700	4391000	1152600	900270	2261300	679650	963320	1505600	357010	0	95357	64982	0	417530	59933
G0RYC3	CTHT_0006180	4	>nm|CTHT_0006180| Unknown annotation for CTHT_0006180 OS=Chaetomium Thermophilum	3	five_or_more	1	4	9.9	9.9	9.9	56.918	507	3.72e-203	0	0	0	0	0	0	0	0	0	0	0	0	0	0	0	0	0	0	0	0	0	0	0	0	0	0	0	0	0	0	0	0	0	0	0	0
G0RYC2	CTHT_0006170	8	>nm|CTHT_0006170| DNA helicase which participates in several chromatin remodeling complexes, including the SWR1 and the INO80 complexes. The SWR1 complex mediates the ATP-dependent exchange of histone H2A for the H2A variant HZT1 leading to transcriptional	3	five_or_more	1	8	17.2	17.2	17.2	53.145	488	8.75e-26	0	2126500	0	0	268020	0	0	434590	0	217520	591800	325440	105770	1739400	0	252600	1952000	0	122690	1296400	227000	50815	441940	199340	95299	325200	0	1044500	0	0	602020	733720	0	614200	731920	0
G0RYB7	CTHT_0006120	2	>nm|CTHT_0006120| Unknown annotation for CTHT_0006120 OS=Chaetomium Thermophilum	3	five_or_more	1	2	7	7	7	33.165	329	1.69e-15	0	6552000	0	0	4838200	593570	641180	3776800	2875200	733200	3031600	2010000	812940	1654000	2050700	1742900	1233400	1432700	345610	782160	1261200	413120	296910	0	0	0	0	0	0	0	0	0	0	0	0	0
G0RYB3	CTHT_0006080	63	>nm|CTHT_0006080| Heat shock protein 60, mitochondrial OS=Chaetomium Thermophilum	3	five_or_more	1	63	79.7	79.7	79.7	60.598	575	0	744230	1232900	816600	475070	2322400	352120	912920	3846000	986860	3328000	4979000	1733200	3850300	4684000	1869900	7458600	6878300	3172500	8322600	6792500	5299800	7069700	6099600	6671300	8503300	7434500	7524400	15867000	7232700	8402700	18910000	8885000	11865000	26403000	13803000	25451000
G0RYB1	CTHT_0006060	8	>nm|CTHT_0006060| Unknown annotation for CTHT_0006060 OS=Chaetomium Thermophilum	3	five_or_more	1	8	46.9	46.9	46.9	29.736	273	1.02e-27	0	0	0	0	0	0	0	0	184000	0	0	620330	0	0	345170	0	0	359210	0	0	768130	0	0	650310	0	0	0	0	0	0	0	0	0	0	0	0
G0RY95	CTHT_0005900	12	>nm|CTHT_0005900| Acts as a regulatory subunit of the 26S proteasome which is involved in the ATP-dependent degradation of ubiquitinated OS=Chaetomium Thermophilum	3	five_or_more	1	12	34	34	34	47.999	423	3.1e-190	0	0	0	109140	187080	0	0	371390	0	0	691950	0	238080	1594700	0	508870	2356200	0	448560	3415900	0	0	3184100	0	0	42174	0	0	80901	0	0	0	0	0	0	713860
G0RY89	CTHT_0005830	13	>nm|CTHT_0005830| Methyltransferase OS=Chaetomium Thermophilum	3	five_or_more	1	13	14	14	14	116.02	1046	6.16e-150	0	0	0	0	0	0	0	0	0	0	0	0	0	0	0	0	0	0	0	0	0	0	0	0	0	0	0	0	0	0	0	0	0	0	0	0
G0RY84	CTHT_0005780	2	>nm|CTHT_0005780| Pre-Mrna processing factor involved in disassembly of spliceosomes after the release of mature OS=Chaetomium Thermophilum	3	five_or_more	1	2	3.9	3.9	3.9	87.033	764	1.16e-50	0	0	0	0	0	0	0	0	0	0	0	0	0	0	0	0	0	0	0	0	0	61834	0	61932	0	0	68107	0	170020	0	0	186170	0	92348	145280	0
G0RY82	CTHT_0005760	4	>nm|CTHT_0005760| Small nuclear ribonucleoprotein F OS=Chaetomium Thermophilum	3	five_or_more	1	4	36.2	36.2	36.2	10.717	94	3.56e-47	0	0	0	0	0	0	0	236770	0	0	0	0	1150300	671760	0	0	699750	415410	727600	1222400	1299000	1075600	0	1597000	1490000	2030900	1254600	1852000	2256600	513670	2059100	1979700	577610	2788200	0	500580
G0RY75	CTHT_0005690	21	>nm|CTHT_0005690| Ribosomal protein s5 OS=Chaetomium Thermophilum	3	five_or_more	1	21	45.1	45.1	45.1	55.302	490	6.48e-300	0	0	0	0	51787	0	0	0	0	0	92725	0	0	197040	0	50904	35744	0	56833	376610	0	185970	123150	0	158810	906670	233360	3061400	2958200	1115600	4059500	10369000	9182000	16184000	22921000	9220800
G0RY65	CTHT_0005590	2	>nm|CTHT_0005590| Co-Chaperone protein OS=Chaetomium Thermophilum	3	five_or_more	1	2	11.5	11.5	11.5	23.93	209	1.06e-06	0	0	0	0	0	0	0	132140	0	0	0	0	0	0	0	0	0	0	0	0	0	0	0	0	0	0	0	0	0	0	0	0	0	50023	0	0
G0RY60	CTHT_0005540	14	>nm|CTHT_0005540| 3 complex protein OS=Chaetomium Thermophilum	3	five_or_more	1	14	72.8	72.8	72.8	22.106	206	0	0	0	0	0	0	0	0	0	0	0	0	0	0	0	0	0	0	0	0	0	0	0	0	0	0	0	0	0	0	0	0	0	0	0	0	0
G0RY48	CTHT_0005410	12	>nm|CTHT_0005410| Plays a role in protein OS=Chaetomium Thermophilum	3	five_or_more	1	12	10.8	10.8	10.8	97.314	871	2.35e-33	280860	0	0	215950	0	0	108560	0	0	184970	0	165220	92216	0	402040	0	0	0	0	0	1859900	0	0	0	0	0	0	0	0	0	0	0	0	0	0	0
G0RY46	CTHT_0005390	11	>nm|CTHT_0005390| Succinyl-Coa synthetase beta OS=Chaetomium Thermophilum	3	five_or_more	1	11	13.5	13.5	13.5	96.018	890	7.86e-296	0	55130	0	0	106390	0	0	249920	0	0	105870	0	0	85644	144570	0	288870	56741	23670	94989	76372	0	145400	0	0	0	0	0	0	0	0	0	0	0	0	0
G0RY45	CTHT_0005360	17	>nm|CTHT_0005360| Ribosomal protein S8 OS=Chaetomium Thermophilum	3	five_or_more	1	17	65.3	65.3	65.3	23.051	202	1.09e-273	0	869000	0	0	1483500	0	0	1985400	613630	2402300	3851200	1506800	1965100	8809600	2844400	8383300	14291000	7126900	8685600	18512000	19077000	11227000	33423000	58726000	16136000	24087000	120080000	10124000	15625000	77173000	6194900	8069000	118320000	1513900	6946100	63706000
G0RY44	CTHT_0005350	71	>nm|CTHT_0005350| E3 ubiquitin protein ligase TOM1 OS=Chaetomium Thermophilum	3	five_or_more	1	71	19.8	19.8	19.8	450.74	4034	0	0	5816.1	0	0	7359.1	0	0	8565.7	756.23	0	14640	4530.2	9150.9	17345	2799.5	25645	0	3992.9	16610	0	6205.5	17140	8534.5	19390	13856	11679	276570	21568	13332	2778.4	19709	14589	15755	31680	27561	5597.5
G0RY43	CTHT_0005340	16	>nm|CTHT_0005340| 40S ribosomal protein s6 OS=Chaetomium Thermophilum	3	five_or_more	1	16	53.1	53.1	53.1	27.425	239	0	0	1026200	0	0	1393000	0	298410	3192100	274750	4106100	7090000	3252600	6074300	12551000	953110	16707000	24150000	7161100	13999000	39920000	24192000	15876000	81910000	79196000	40888000	146140000	148750000	94683000	140480000	136050000	66908000	101190000	207360000	79506000	86225000	119760000
G0RY39	CTHT_0005300	25	>nm|CTHT_0005300| Non-Catalytic subunit of the peripheral V1 complex of vacuolar ATPase. V-ATPase is responsible for acidifying a variety of intracellular compartments in eukaryotic cells OS=Chaetomium Thermophilum	3	five_or_more	1	25	53.5	53.5	53.5	56.871	510	0	0	0	0	117800	0	0	0	0	0	0	0	0	54405	0	0	0	55818	60511	0	0	0	76063	0	0	0	0	0	120740	0	0	0	0	0	130860	0	0
G0RY33	CTHT_0005230	11	>nm|CTHT_0005230| Unknown annotation for CTHT_0005230 OS=Chaetomium Thermophilum	3	five_or_more	1	11	15.7	15.7	15.7	83.864	769	2.45e-41	0	0	0	0	0	0	0	0	0	0	15439	15829	0	23408	34151	0	1421300	119710	0	1042100	411170	0	1520000	503280	22678	817030	384220	0	694510	48317	0	62744	69940	0	0	28110
G0RY32	CTHT_0005220	6	>nm|CTHT_0005220| Zinc finger protein OS=Chaetomium Thermophilum	3	three	1	6	19.2	19.2	19.2	52.45	468	2.37e-48	0	0	0	0	0	0	0	0	0	0	0	0	0	0	0	0	0	0	0	0	0	0	0	0	0	0	0	0	0	0	0	0	0	0	0	0
G0RY15	CTHT_0005050	13	>nm|CTHT_0005050| Adenylate kinase OS=Chaetomium Thermophilum	3	five_or_more	1	13	45.3	45.3	45.3	30.094	274	1.24e-64	0	0	0	0	0	0	0	0	0	0	0	0	0	0	0	0	0	0	0	0	0	0	0	64703	0	0	0	0	0	0	33467	0	0	253520	38569	0
G0RY14	CTHT_0005040	16	>nm|CTHT_0005040| Protein-Nucleus import-related protein OS=Chaetomium Thermophilum	3	five_or_more	1	16	23.7	23.7	23.7	93.55	815	1.19e-79	0	0	0	0	0	0	0	25520	0	0	32970	0	0	0	0	0	20769	0	0	14202	0	0	10241	0	0	0	0	0	0	0	0	0	0	0	0	0
G0RY12	CTHT_0005020	13	>nm|CTHT_0005020| 26S proteasome regulatory subunit OS=Chaetomium Thermophilum	3	five_or_more	1	13	43.1	43.1	43.1	39.273	353	5.27e-120	0	157260	0	0	950080	0	0	1407800	0	0	2419900	0	613240	2895800	0	2708500	5345300	0	1343100	5995700	406630	1888200	6096200	443810	1533500	7004000	400240	3623400	5418100	285400	2446300	9344300	1685900	3972000	8850600	1427100
G0RY01	CTHT_0004910	4	>nm|CTHT_0004910| Unknown annotation for CTHT_0004910 OS=Chaetomium Thermophilum	3	less_than_three	1	4	15	15	15	53.275	492	9.32e-40	0	518920	0	0	0	0	0	188440	0	0	280490	0	0	0	0	0	0	0	0	0	0	0	0	0	0	0	0	0	0	0	0	0	0	0	0	0
G0RXZ8	CTHT_0004880	6	>nm|CTHT_0004880| Glyceraldehyde-3-Phosphate dehydrogenase OS=Chaetomium Thermophilum	3	five_or_more	1	6	21	21	21	36.469	338	0	0	0	0	0	0	0	0	0	0	0	202480	0	0	0	0	0	0	27536	0	0	42297	0	0	53954	0	0	0	0	0	0	0	0	0	0	0	0
G0RXY9	CTHT_0004770	11	>nm|CTHT_0004770| Pseudouridylate synthase OS=Chaetomium Thermophilum	3	less_than_three	1	11	20.3	20.3	20.3	66.816	590	4.07e-106	0	0	0	0	0	0	0	0	0	0	0	0	0	0	0	0	0	0	0	0	0	0	0	0	0	0	0	0	0	0	0	0	0	0	0	0
G0RXY6	CTHT_0004740	10	>nm|CTHT_0004740| Ribose-Phosphate pyrophosphokinase OS=Chaetomium Thermophilum	3	five_or_more	1	12	31.7	31.7	28.7	47.191	435	1.16e-79	0	0	0	0	0	0	0	369430	0	0	1659200	2465000	573190	5750200	1088400	7701700	7217200	7618200	4625700	6987500	11583000	6020300	6911800	4794400	4808700	8435100	5597200	3668900	5102900	1689800	1329400	1241900	2504900	1718900	1470100	287770
G0RXX3	CTHT_0004610	14	>nm|CTHT_0004610| Functions as ATP-binding component of the Arp2/3 complex which is involved in regulation of actin polymerization and together with an activating nucleation-promoting factor (NPF) mediates the formation of branched actin networks. Seems to	3	four	1	14	40.4	40.4	40.4	48.097	438	0	0	0	0	0	0	0	0	0	0	0	0	0	0	0	0	0	0	0	0	0	0	0	0	0	0	0	0	0	0	0	0	0	0	0	64325	0
G0RXW2	CTHT_0004500	9	>nm|CTHT_0004500| The complex recruits histone deacetylases to produce a repressive chromatin structure, interacts with hypoacetylated N-terminal tails of histones H3 and H4 that have been programmed for repression by the action of histone deacetylases and	3	five_or_more	1	9	14.1	14.1	14.1	100.04	896	9.36e-35	0	546060	0	0	301030	0	0	155230	72532	0	217920	113570	0	187360	34695	0	215380	0	0	135600	0	0	184050	0	0	347840	0	0	253760	0	0	782640	191060	628410	1486200	325100
G0RXW1	CTHT_0004490	26	>nm|CTHT_0004490| 60S ribosomal protein L3 OS=Chaetomium Thermophilum	3	five_or_more	1	26	53.3	53.3	53.3	44.361	392	0	0	91595	0	0	328360	0	0	698300	167210	330950	1865700	439070	823780	2156900	664090	4139300	6306900	1998000	5850500	14388000	9334600	10202000	39663000	33092000	20397000	63886000	60138000	54172000	75571000	49291000	39391000	63408000	127430000	38275000	53819000	58319000
G0RXV7	CTHT_0004450	2	>nm|CTHT_0004450| Required for mother cell-specific ho protein OS=Chaetomium Thermophilum	3	less_than_three	1	2	2.5	2.5	2.5	77.287	709	4.13e-05	0	0	0	0	0	0	0	0	0	0	0	0	0	0	0	0	0	0	0	0	0	0	0	0	0	0	0	0	0	0	0	0	0	0	0	0
G0RXS6	CTHT_0000230	18	>nm|CTHT_0000230| Component of the eukaryotic translation initiation factor 3 (eIF-3) complex, which is involved in protein synthesis and, together with other initiation factors, stimulates binding of mRNA and methionyl-tRNAi to the 40S OS=Chaetomium Therm	3	five_or_more	1	18	25.5	25.5	25.5	86.248	746	7.5e-134	0	0	0	0	0	0	0	0	0	0	923620	0	0	1854300	0	0	5158200	0	0	4755100	209210	43903	5079000	61949	46088	4540300	0	111640	2931100	0	70299	1524000	0	82230	954390	0
G0RXS5	CTHT_0000220	21	>nm|CTHT_0000220| Molecular chaperone; assist the folding of proteins upon ATP hydrolysis. Known to play a role, in vitro, in the folding of actin and OS=Chaetomium Thermophilum	3	five_or_more	1	21	45.7	45.7	45.7	57.041	530	0	0	152040	0	0	398240	0	0	890070	111890	70406	1281100	298810	209330	1505000	427510	296750	1506100	241310	320530	1431700	1288800	1164900	1570100	1120700	752380	1501200	889720	728260	837710	458660	388190	677280	631020	285710	1223200	1251600
G0RXR6	CTHT_0000130	8	>nm|CTHT_0000130| Rab guanyl-nucleotide exchange factor OS=Chaetomium Thermophilum	3	four	1	8	8.3	8.3	8.3	168.33	1545	1.46e-101	0	0	0	0	0	0	0	0	49842	0	0	37875	0	0	0	0	0	40613	0	0	0	0	0	0	0	0	0	211380	49838	0	263310	0	0	152240	27792	0
G0RXR3	CTHT_0000100	11	>nm|CTHT_0000100| Is characterized by its ability to cleave peptides with Arg, Phe, Tyr, Leu, and Glu adjacent to the leaving group at neutral or slightly basic pH OS=Chaetomium Thermophilum	3	five_or_more	1	11	49.3	49.3	49.3	24.921	229	0	0	0	0	0	0	0	0	0	0	0	0	0	0	0	0	0	0	0	414040	0	0	0	0	0	0	0	0	0	0	0	0	0	0	0	0	0
PSEUDO6	CTHT_0012880	4	>nm|CTHT_0012880| Unknown annotation for CTHT_0012880 OS=Chaetomium Thermophilum	2	three	1	4	2.3	2.3	2.3	266.47	2449	1.66e-13	0	17760	0	0	0	0	0	0	0	0	0	0	0	0	0	0	0	0	0	0	0	0	0	0	0	0	19248	0	0	30480	0	0	32546	0	0	0
PSEUDO5	CTHT_0068750	6	>nm|CTHT_0068750| DNA helicase component of the INO80 complex which remodels chromatin by shifting OS=Chaetomium Thermophilum	2	less_than_three	1	6	4.6	4.6	4.6	204.14	1799	1.92e-57	0	377700	0	0	0	0	0	66920	0	0	0	0	0	0	0	0	0	0	0	0	0	0	0	0	0	0	0	0	0	0	0	0	0	0	0	0
PSEUDO3	CTHT_0005370	7	>nm|CTHT_0005370| Gtpase activating protein OS=Chaetomium Thermophilum	2	five_or_more	1	7	11	11	11	100.14	906	1.73e-191	0	0	0	0	0	0	0	0	0	0	0	0	0	0	0	14614	6648.5	0	0	5306.2	0	12776	0	0	0	0	0	0	0	0	37799	0	0	65917	0	0
Nterm_G0SF25	CTHT_0060560A	3	>nm|CTHT_0060560A| Unknown annotation for CTHT_0060560A OS=Chaetomium Thermophilum	2	less_than_three	1	3	11.5	11.5	11.5	46.086	435	7.27e-16	0	0	0	0	0	0	0	0	0	0	0	0	0	0	0	0	0	0	0	0	0	0	0	0	0	0	0	0	0	0	0	0	0	0	0	0
G0SI53	CTHT_0074540	2	>nm|CTHT_0074540| Small nuclear ribonucleoprotein OS=Chaetomium Thermophilum	2	less_than_three	1	2	23.2	23.2	23.2	9.2457	82	1.33e-06	516860	343140	0	0	0	0	0	0	0	0	0	0	0	0	0	404820	0	0	0	1613400	0	0	0	0	912510	0	0	0	0	0	814790	0	0	0	0	0
G0SI51	CTHT_0074520	2	>nm|CTHT_0074520| Involved in cell death (apoptosis) protein OS=Chaetomium Thermophilum	2	three	1	2	7.5	7.5	7.5	44.888	412	1.15e-21	0	0	0	0	0	0	0	0	0	0	0	0	0	0	0	0	0	0	0	0	0	0	0	0	0	0	0	0	0	0	0	0	0	0	0	0
G0SHV0	CTHT_0073460	3	>nm|CTHT_0073460| Adenylate kinase 2 OS=Chaetomium Thermophilum	2	three	1	3	15.6	15.6	15.6	30.932	276	2.96e-10	0	0	0	0	0	0	0	0	0	0	0	0	0	0	0	0	0	0	0	0	0	0	0	0	0	0	0	0	0	0	0	0	0	0	0	0
G0SHT2	CTHT_0073270	5	>nm|CTHT_0073270| Protein involved in chromatin modification OS=Chaetomium Thermophilum	2	five_or_more	1	5	8.7	8.7	8.7	78.046	709	8.91e-26	0	398410	0	0	93821	0	0	6640	0	0	66681	0	0	75687	0	42580	0	0	0	0	0	0	39632	0	0	0	0	0	0	0	0	0	0	0	0	0
G0SHS9	CTHT_0073240	4	>nm|CTHT_0073240| Unknown annotation for CTHT_0073240 OS=Chaetomium Thermophilum	2	five_or_more	1	4	11.2	11.2	11.2	59.759	536	3.78e-41	0	0	0	0	0	0	0	0	0	0	0	0	0	0	0	0	0	0	0	0	0	0	0	0	0	0	0	0	0	0	0	118970	0	0	517620	0
G0SHL5	CTHT_0070460	5	>nm|CTHT_0070460| Unknown annotation for CTHT_0070460 OS=Chaetomium Thermophilum	2	four	1	5	5.7	5.7	5.7	175.07	1625	3.39e-19	0	0	0	0	0	0	0	0	0	0	0	0	0	0	0	0	0	0	0	35651	0	52898	61579	0	0	0	0	76882	0	0	135540	0	0	0	0	0
G0SHK2	CTHT_0070310	3	>nm|CTHT_0070310| Condensin complex subunit 3 OS=Chaetomium Thermophilum	2	four	1	3	3.8	3.8	3.8	126.25	1148	1.04e-09	0	0	0	0	2269.6	0	0	0	706.67	0	0	883.54	0	0	769.09	0	0	0	0	0	0	0	0	0	0	0	0	0	0	0	0	0	0	0	0	0
G0SHK0	CTHT_0070290	2	>nm|CTHT_0070290| Unknown annotation for CTHT_0070290 OS=Chaetomium Thermophilum	2	four	1	2	41.7	41.7	41.7	13.231	120	2.11e-07	0	0	0	0	0	0	0	0	0	0	0	0	0	0	0	0	0	0	0	0	0	0	0	0	0	2344300	0	0	2200800	0	0	0	4077300	0	1863100	0
G0SHI9	CTHT_0070180	8	>nm|CTHT_0070180| Bifunctional purine biosynthetic protein OS=Chaetomium Thermophilum	2	less_than_three	1	8	13.5	13.5	13.5	83.361	786	2.66e-67	0	0	0	0	65196	0	0	0	0	0	0	0	0	0	0	0	0	0	0	0	0	0	0	0	0	0	0	0	0	0	0	0	0	0	0	0
G0SHG1	CTHT_0069900	3	>nm|CTHT_0069900| Unknown annotation for CTHT_0069900 OS=Chaetomium Thermophilum	2	four	1	3	11.2	11.2	11.2	45.545	394	7.14e-08	0	0	0	0	0	0	0	0	0	0	0	0	0	0	0	0	0	0	0	0	0	0	0	0	0	0	0	0	0	0	0	781180	0	717090	1866100	0
G0SHE7	CTHT_0069760	6	>nm|CTHT_0069760| Protein involved in cellular respiration OS=Chaetomium Thermophilum	2	five_or_more	1	6	26.1	26.1	26.1	19.831	188	1.6e-11	0	0	0	0	0	0	0	0	0	0	0	0	0	0	0	0	0	0	0	0	417620	0	0	5143200	0	0	5910400	0	1008400	6004400	0	0	1851600	0	0	862500
G0SH65	CTHT_0068880	2	>nm|CTHT_0068880| Protein GRR1 OS=Chaetomium Thermophilum	2	three	1	2	2.6	2.6	2.6	85.938	784	2.96e-05	0	0	0	0	0	0	0	0	0	0	0	0	0	0	0	0	0	0	0	0	0	0	0	0	0	0	0	0	0	0	0	0	0	0	0	0
G0SH64	CTHT_0068870	3	>nm|CTHT_0068870| Chalcone isomerase OS=Chaetomium Thermophilum	2	less_than_three	1	3	13.2	13.2	13.2	44.05	394	1.46e-08	0	0	0	0	0	0	0	0	0	0	0	0	0	172780	0	0	99485	0	0	0	0	166780	0	0	0	0	0	0	258570	0	0	0	0	0	0	0
G0SH57	CTHT_0068790	4	>nm|CTHT_0068790| Acts as catalytic subunit of the RNA polymerase II elongator complex, which is a major histone acetyltransferase component of the RNA polymerase II (Pol II) holoenzyme and is involved in transcriptional elongation. Association with elonga	2	five_or_more	1	4	6.1	6.1	6.1	62.905	554	1.82e-08	0	0	0	0	0	0	0	0	0	0	0	0	0	0	0	0	0	0	0	0	0	0	0	0	0	0	0	0	0	0	0	0	0	0	0	0
G0SH41	CTHT_0068610	2	>nm|CTHT_0068610| Unknown annotation for CTHT_0068610 OS=Chaetomium Thermophilum	2	less_than_three	1	2	14	14	14	23.853	214	3.06e-81	0	0	0	0	0	0	0	0	0	0	283000	269980	0	0	0	0	0	0	0	0	0	0	0	0	0	0	0	0	0	0	0	0	0	0	0	0
G0SH40	CTHT_0068600	3	>nm|CTHT_0068600| UPF0364 protein OS=Chaetomium Thermophilum	2	five_or_more	1	3	7.2	7.2	7.2	53.82	475	3.51e-12	0	0	0	0	0	0	0	0	0	0	0	0	0	0	0	0	0	0	0	0	0	0	0	0	0	0	0	0	0	0	0	0	0	0	0	0
G0SGZ9	CTHT_0068150	4	>nm|CTHT_0068150| Unknown annotation for CTHT_0068150 OS=Chaetomium Thermophilum	2	five_or_more	1	4	9.6	9.6	9.6	67.365	617	2.88e-10	0	0	0	0	0	0	0	0	0	0	0	0	0	0	0	0	0	0	0	0	0	0	0	0	0	0	0	0	0	0	0	0	0	0	0	0
G0SGR8	CTHT_0067320	3	>nm|CTHT_0067320| Protein involved in response to DNA damage stimulus OS=Chaetomium Thermophilum	2	less_than_three	1	3	3.3	3.3	3.3	131.96	1170	9.35e-08	0	0	0	0	0	0	0	0	0	0	0	0	0	0	0	0	0	0	0	0	0	0	0	0	0	0	0	0	0	0	0	0	0	0	0	0
G0SGR6	CTHT_0067300	4	>nm|CTHT_0067300| 2-Phospho- D-glycerate hydro-lyase OS=Chaetomium Thermophilum	2	four	1	4	13.7	13.7	13.7	47.495	438	5.39e-21	0	0	0	0	0	0	0	0	0	0	0	0	0	796120	0	169640	405330	0	0	552190	0	0	68208	0	0	0	0	0	0	0	0	0	0	0	0	0
G0SGP4	CTHT_0067080	2	>nm|CTHT_0067080| Mismatched DNA binding protein OS=Chaetomium Thermophilum	2	three	1	2	2.3	2.3	2.3	136.86	1251	4.67e-179	0	0	0	0	0	0	0	0	0	0	0	0	0	0	0	0	0	0	0	0	0	0	0	0	0	0	0	0	0	0	0	0	0	0	0	0
G0SGN9	CTHT_0067030	3	>nm|CTHT_0067030| Functions as a component of the DNA-binding general transcription factor complex TFIID. Binding of TFIID to a promoter (with or without TATA element) is the initial step in pre- initiation complex formation. TFIID plays a key role in the	2	five_or_more	1	3	2	2	2	175.81	1589	4.24e-07	0	0	0	0	0	0	0	0	0	0	0	0	0	0	0	0	0	0	0	0	0	0	0	0	0	0	2726.4	104460	0	3357.8	95417	0	3640.4	0	0	2994.7
G0SGL6	CTHT_0066770	7	>nm|CTHT_0066770| Unknown annotation for CTHT_0066770 OS=Chaetomium Thermophilum	2	five_or_more	1	7	13.6	13.6	13.6	64.24	589	1.62e-64	0	0	0	0	0	0	0	0	0	0	0	0	0	0	0	0	0	0	0	0	0	0	0	0	0	0	0	0	0	0	0	0	0	0	0	0
G0SGG8	CTHT_0066280	3	>nm|CTHT_0066280| Atp-Independent protease that degrades mitochondrial transit peptides after their OS=Chaetomium Thermophilum	2	less_than_three	1	3	4.1	4.1	4.1	113.19	1011	9.84e-08	0	0	0	0	0	0	0	0	0	0	0	0	0	0	0	0	0	0	0	0	0	0	0	0	0	0	0	0	0	0	0	0	0	0	0	0
G0SGA7	CTHT_0065650	4	>nm|CTHT_0065650| Participates in the control of the reentry into the cell cycle following pheromone protein OS=Chaetomium Thermophilum	2	three	1	4	4.2	4.2	4.2	123.47	1105	6.52e-23	0	0	0	0	0	0	0	0	0	0	0	0	0	0	0	0	1032100	0	0	76485	16634	0	80998	0	0	0	0	0	0	0	0	0	0	0	0	0
G0SG81	CTHT_0065380	4	>nm|CTHT_0065380| Related to acid phosphatase OS=Chaetomium Thermophilum	2	three	1	4	7.9	7.9	7.9	80.721	759	5.18e-09	0	1370000	0	0	1013900	26102	0	0	160960	0	0	0	0	0	0	0	0	0	0	0	0	0	0	0	0	0	0	0	0	0	0	0	0	0	0	0
G0SG46	CTHT_0065000	4	>nm|CTHT_0065000| Unknown annotation for CTHT_0065000 OS=Chaetomium Thermophilum	2	five_or_more	1	4	7.8	7.8	7.8	81.854	732	1.7e-15	0	436860	0	0	0	0	0	0	114180	0	0	122660	0	0	54234	0	0	178670	0	0	191070	0	0	57820	0	0	0	0	0	0	0	0	0	0	0	0
G0SFW3	CTHT_0072360	2	>nm|CTHT_0072360| UPF0619 GPI-anchored membrane protein OS=Chaetomium Thermophilum	2	less_than_three	1	2	14.7	14.7	14.7	21.882	218	9.61e-06	0	0	0	0	0	0	0	0	2407100	0	0	1966100	0	0	0	1205000	0	0	0	0	0	0	0	0	0	0	0	0	0	0	0	0	0	0	0	0
G0SFU7	CTHT_0072190	2	>nm|CTHT_0072190| Unknown annotation for CTHT_0072190 OS=Chaetomium Thermophilum	2	three	1	2	2.8	2.8	2.8	79.989	723	3.86e-05	0	0	0	0	0	0	0	0	0	0	0	0	97430	110360	0	138660	89860	0	0	0	0	0	0	0	0	0	0	0	0	0	0	0	0	0	467210	0
G0SFR6	CTHT_0071850	4	>nm|CTHT_0071850| Unknown annotation for CTHT_0071850 OS=Chaetomium Thermophilum	2	less_than_three	1	4	8.3	8.3	8.3	57.487	521	3.06e-25	0	0	0	0	0	0	0	0	0	0	0	0	0	0	0	0	0	0	0	0	0	0	0	0	0	0	0	0	0	0	0	0	0	0	0	0
G0SFM8	CTHT_0071410	3	>nm|CTHT_0071410| Unknown annotation for CTHT_0071410 OS=Chaetomium Thermophilum	2	four	1	3	13.6	13.6	13.6	53.905	513	2.58e-09	0	1924400	0	0	1547100	0	0	938880	0	0	361620	233570	0	0	0	0	0	0	0	0	0	0	0	0	0	0	0	0	0	0	0	0	0	0	0	0
G0SFL2	CTHT_0071240	10	>nm|CTHT_0071240| Eukaryotic translation initiation factor 3 subunit OS=Chaetomium Thermophilum	2	five_or_more	1	10	13.2	13.2	13.2	98.158	866	1.31e-262	0	0	0	0	69455	0	0	181840	0	0	1068000	0	0	2403400	0	0	2520800	0	130570	4521100	0	319390	2923200	0	169620	3424300	0	100320	1714200	0	59897	924210	0	0	177610	0
G0SFH5	CTHT_0070850	3	>nm|CTHT_0070850| Of the nuclear pore complex (NPC) protein OS=Chaetomium Thermophilum	2	five_or_more	1	3	1.7	1.7	1.7	203.81	1858	5.01e-07	0	0	0	0	0	0	0	0	0	0	0	0	0	0	0	0	0	0	0	0	0	0	0	0	0	0	0	0	0	0	0	0	0	0	0	0
G0SFH4	CTHT_0070840	4	>nm|CTHT_0070840| Associated protein 1 OS=Chaetomium Thermophilum	2	less_than_three	1	4	12.3	12.3	12.3	53.642	480	1.28e-29	0	0	0	0	0	0	0	0	0	0	0	0	0	0	0	0	0	0	0	0	0	0	0	0	0	255900	0	0	0	0	0	403200	0	0	0	0
G0SFF4	CTHT_0061850	3	>nm|CTHT_0061850| Mediates importin- alpha re-export from the nucleus to the cytoplasm after import substrates have been released into the OS=Chaetomium Thermophilum	2	four	1	3	3.2	3.2	3.2	108.51	958	4.54e-06	0	0	0	0	0	0	0	0	0	0	181690	0	0	113420	0	799800	167530	0	0	72935	0	0	0	0	0	0	0	0	0	0	0	0	0	0	0	0
G0SFE1	CTHT_0061720	3	>nm|CTHT_0061720| Finger protein OS=Chaetomium Thermophilum	2	less_than_three	1	3	6.9	6.9	6.9	68.354	625	1.08e-112	0	0	0	0	0	0	0	0	0	0	0	0	0	0	0	0	0	0	0	0	0	0	0	0	0	0	0	0	0	0	0	0	0	0	0	0
G0SFD8	CTHT_0061690	3	>nm|CTHT_0061690| Nuclease OS=Chaetomium Thermophilum	2	less_than_three	1	3	4	4	4	82.834	733	3.74e-06	0	0	0	0	0	0	0	0	0	0	551170	0	0	0	0	496550	0	0	0	0	0	0	0	0	0	0	0	0	0	0	0	0	0	0	0	0
G0SFA2	CTHT_0061330	4	>nm|CTHT_0061330| Protein involved in nucleosome assembly OS=Chaetomium Thermophilum	2	five_or_more	1	4	21.8	21.8	21.8	38.443	330	2.67e-33	0	0	0	0	0	0	0	0	0	0	0	0	0	0	0	0	0	0	0	0	0	0	0	0	0	0	0	0	0	0	0	0	0	0	0	0
G0SF78	CTHT_0061090	3	>nm|CTHT_0061090| Cystathionine gamma-lyase OS=Chaetomium Thermophilum	2	five_or_more	1	3	8.8	8.8	8.8	45.071	421	5.73e-09	0	0	0	0	0	0	0	0	0	0	0	0	0	0	0	0	0	0	0	0	0	0	0	218360	0	0	0	0	0	64760	0	0	0	0	0	0
G0SF58	CTHT_0060890	2	>nm|CTHT_0060890| Alanyl-Trna synthetase, cytoplasmic OS=Chaetomium Thermophilum	2	less_than_three	1	2	1.5	1.5	1.5	123.65	1105	4.27e-05	0	329310	0	0	0	0	0	0	0	0	0	0	0	0	0	0	0	0	0	0	0	0	0	0	0	0	0	0	0	0	0	0	0	0	0	0
G0SF48	CTHT_0060790	2	>nm|CTHT_0060790| Acts as component of the general transcription and DNA repair factor IIH (TFIIH or factor B), which is essential for both basal and activated transcription, and is involved in nucleotide excision repair of damaged DNA. TFIIH OS=Chaetomium	2	three	1	2	11.3	11.3	11.3	40.844	363	1.3e-23	0	0	0	0	0	0	0	0	0	0	0	0	0	0	0	0	0	0	0	0	0	0	0	0	0	0	0	0	0	0	0	0	0	0	0	0
G0SF46	CTHT_0060770	2	>nm|CTHT_0060770| Unknown annotation for CTHT_0060770 OS=Chaetomium Thermophilum	2	less_than_three	1	2	4.4	4.4	4.4	78.496	708	3.7e-07	0	0	0	0	0	0	0	0	0	0	0	0	0	0	0	0	0	0	0	0	0	0	0	0	0	0	0	0	0	0	0	0	0	0	0	0
G0SF24	CTHT_0060550	4	>nm|CTHT_0060550| High mobility group protein OS=Chaetomium Thermophilum	2	five_or_more	1	4	21.3	21.3	21.3	40.258	362	3.15e-96	0	2570800	0	0	3254600	0	0	1630100	49391	0	1548200	93155	0	1247900	190470	0	421580	97152	0	234870	0	0	0	0	0	0	0	0	0	0	0	0	0	0	0	0
G0SEZ9	CTHT_0060280	3	>nm|CTHT_0060280| Unknown annotation for CTHT_0060280 OS=Chaetomium Thermophilum	2	five_or_more	1	3	5.6	5.6	5.6	81.291	765	1.52e-92	0	0	0	0	0	0	0	0	0	0	0	0	76771	16620	0	216600	275870	0	154130	284190	0	508390	416600	0	54169	713770	0	42156	226310	0	35952	781760	0	0	800270	0
G0SEW8	CTHT_0059970	6	>nm|CTHT_0059970| Unknown annotation for CTHT_0059970 OS=Chaetomium Thermophilum	2	four	1	6	15.4	15.4	15.4	70.878	649	1.31e-17	0	90313	0	0	0	0	0	0	0	0	0	0	0	0	0	0	0	0	0	64954	0	0	0	0	0	0	0	0	201380	0	379630	267700	0	1299100	0	0
G0SEU9	CTHT_0059780	8	>nm|CTHT_0059780| The proteasome is a multicatalytic proteinase complex which is characterized by its ability to cleave peptides with Arg, Phe, Tyr, Leu, and Glu adjacent to the leaving group at neutral or slightly basic pH. The proteasome has an ATP-depen	2	five_or_more	1	8	31.8	31.8	31.8	31.327	283	0	0	0	0	0	0	0	0	0	0	0	0	0	0	48054	0	0	0	0	0	0	0	0	0	0	0	0	0	0	0	0	0	0	0	0	0	0
G0SEK8	CTHT_0064100	2	>nm|CTHT_0064100| Transcription protein OS=Chaetomium Thermophilum	2	less_than_three	1	2	2.4	2.4	2.4	118.65	1079	1.8e-06	0	0	0	0	0	0	0	0	0	0	12169	0	0	0	0	0	0	0	0	0	0	0	0	0	0	0	0	0	0	0	0	0	0	0	0	0
G0SEG6	CTHT_0063680	3	>nm|CTHT_0063680| VAMP- associated protein OS=Chaetomium Thermophilum	2	five_or_more	1	3	13	13	13	31.436	285	5.07e-14	0	0	0	0	666060	0	0	997240	0	0	1292300	0	0	1123700	0	928350	809940	0	0	571980	0	0	0	0	0	0	0	0	0	0	0	0	0	0	0	0
G0SEE8	CTHT_0063490	3	>nm|CTHT_0063490| Catalytic component of the NatA N-terminal acetyltransferase, which catalyzes acetylation of proteins beginning with Met-Ser, Met-Gly and Met-Ala. N-acetylation plays a role in normal eukaryotic translation and processing, protect against	2	less_than_three	1	3	25.9	25.9	25.9	27.126	243	2.17e-07	0	0	0	0	0	0	0	0	0	0	0	0	0	0	0	0	0	0	0	0	0	0	547740	0	0	804520	0	0	0	0	609120	0	0	0	0	0
G0SEE0	CTHT_0063410	2	>nm|CTHT_0063410| 3 to 5 exoribonuclease required for proper 3 end maturation of MRP RNA and of the U5L OS=Chaetomium Thermophilum	2	less_than_three	1	2	3.3	3.3	3.3	85.126	781	9.66e-10	0	0	0	0	0	0	0	0	0	0	0	0	0	0	0	0	0	0	0	0	0	0	0	0	0	0	0	0	0	0	0	0	0	0	0	0
G0SED4	CTHT_0063350	7	>nm|CTHT_0063350| Acyl-Coa dehydrogenase OS=Chaetomium Thermophilum	2	five_or_more	1	7	13.3	13.3	13.3	58.126	519	2.68e-18	0	0	0	0	0	0	0	0	0	0	0	0	0	0	0	0	0	0	0	0	0	0	0	0	0	0	0	0	0	0	334500	0	0	0	0	0
G0SE92	CTHT_0062920	3	>nm|CTHT_0062920| Unknown annotation for CTHT_0062920 OS=Chaetomium Thermophilum	2	less_than_three	1	3	6.6	6.6	6.6	73.948	670	1.95e-06	0	0	0	0	0	0	0	30265	0	0	0	49957	0	0	0	0	0	0	0	0	0	0	0	0	0	0	0	0	0	0	0	0	0	0	0	0
G0SE53	CTHT_0062470	3	>nm|CTHT_0062470| Protein involved in histone exchange OS=Chaetomium Thermophilum	2	five_or_more	1	3	11.2	11.2	11.2	49.333	455	2e-11	0	0	0	0	0	0	0	0	0	0	0	0	0	0	0	0	0	0	0	30725	0	0	0	0	0	0	0	0	0	0	0	18753	0	0	14672	0
G0SE50	CTHT_0062430	7	>nm|CTHT_0062430| Alpha,Alpha-Trehalase (Alpha,alpha-trehalose glucohydrolase) OS=Chaetomium Thermophilum	2	four	1	7	12.6	12.6	12.6	87.609	756	4.65e-190	0	0	0	0	0	0	0	0	0	0	0	0	0	0	0	0	0	0	0	0	0	0	0	0	0	0	0	0	0	0	0	0	0	0	0	0
G0SE35	CTHT_0062270	2	>nm|CTHT_0062270| Pseudouridine synthase OS=Chaetomium Thermophilum	2	less_than_three	1	2	6.6	6.6	6.6	49.82	454	1.89e-05	0	0	0	0	0	0	0	0	0	0	0	0	0	0	0	0	0	0	0	0	0	0	0	0	0	0	0	0	0	0	0	0	0	0	0	0
G0SE19	CTHT_0062110	2	>nm|CTHT_0062110| Low-Temperature viability protein OS=Chaetomium Thermophilum	2	three	1	2	7.9	7.9	7.9	49.718	445	6.29e-09	0	0	0	0	0	0	0	0	0	0	0	0	0	0	0	0	0	0	0	0	0	0	0	0	0	0	0	0	0	0	0	0	0	0	0	0
G0SE04	CTHT_0061960	3	>nm|CTHT_0061960| Glycogen synthase kinase 3 OS=Chaetomium Thermophilum	2	five_or_more	1	3	7.6	7.6	7.6	45.257	394	1.9e-07	0	12394	0	0	220960	0	0	499760	0	0	58762	25765	0	451940	34121	0	60299	115140	0	65858	96864	0	68087	0	0	0	41380	0	0	27021	0	0	27380	0	0	0
G0SE01	CTHT_0061930	3	>nm|CTHT_0061930| Exocyst complex component sec8 protein OS=Chaetomium Thermophilum	2	five_or_more	1	3	2.6	2.6	2.6	125.93	1126	2.54e-120	0	0	0	0	0	0	0	0	0	0	0	0	0	0	0	0	0	0	0	0	0	0	0	0	0	0	0	0	0	0	0	0	0	0	0	0
G0SDT4	CTHT_0052920	2	>nm|CTHT_0052920| Protein involved in M phase OS=Chaetomium Thermophilum	2	three	1	2	2.7	2.7	2.7	136.82	1239	4.43e-11	0	0	0	0	0	0	0	0	0	0	0	0	0	0	0	0	0	0	0	0	0	0	0	0	0	0	0	0	0	0	0	0	0	0	0	0
G0SDS4	CTHT_0052810	5	>nm|CTHT_0052810| Required for the sorting and concentration of proteins resulting in the entry of these proteins into the invaginating vesicles of the multivesicular body (MVB). Also required for the proteolytic cleavage of the transcription factor OS=Cha	2	five_or_more	1	5	12.3	12.3	12.3	24.97	220	4.77e-12	0	190160	0	0	550530	0	0	477410	851920	0	293350	1580900	0	323190	1121100	0	0	714520	0	0	346790	0	0	0	0	0	0	0	0	0	0	0	0	0	0	0
G0SDJ4	CTHT_0052000	3	>nm|CTHT_0052000| Unknown annotation for CTHT_0052000 OS=Chaetomium Thermophilum	2	less_than_three	1	3	8.2	8.2	8.2	85.69	801	3.88e-185	0	0	0	0	0	0	0	0	0	0	0	0	0	0	0	0	0	0	0	0	0	0	0	0	0	0	0	0	0	0	0	0	0	0	0	0
G0SDJ3	CTHT_0051990	11	>nm|CTHT_0051990| Translation initiation factor 3 OS=Chaetomium Thermophilum	2	five_or_more	1	11	28.6	28.6	28.6	40.742	384	2.23e-109	0	0	0	0	0	0	0	781250	0	0	2899700	0	0	4965800	0	0	8531300	0	0	9210700	0	927890	7957400	0	0	4592500	0	466840	5158900	0	170830	2759000	0	0	677280	0
G0SDG1	CTHT_0051660	4	>nm|CTHT_0051660| Chitin synthase OS=Chaetomium Thermophilum	2	five_or_more	1	4	6	6	6	101.92	904	8.76e-49	0	0	0	0	111960	0	0	200510	0	0	296980	275080	0	624770	564500	0	258590	627800	0	158530	242820	0	0	245070	0	0	71264	0	0	0	0	0	0	0	0	0
G0SDF4	CTHT_0051590	2	>nm|CTHT_0051590| OTU domain-containing protein OS=Chaetomium Thermophilum	2	four	1	2	10.8	10.8	10.8	42.922	379	3.87e-40	0	0	0	0	0	0	0	0	0	0	0	0	0	0	0	0	0	0	0	0	0	0	0	0	0	0	0	0	0	0	0	0	0	0	0	0
G0SDE3	CTHT_0051480	2	>nm|CTHT_0051480| Protein involved in pseudohyphal growth OS=Chaetomium Thermophilum	2	less_than_three	1	2	8.5	8.5	8.5	64.852	611	3.73e-49	0	0	0	0	0	0	0	0	0	0	0	0	0	0	0	0	0	0	0	0	0	0	0	0	0	0	0	0	0	0	0	0	0	0	0	0
G0SDC3	CTHT_0051270	9	>nm|CTHT_0051270| Initiation factor 2 beta OS=Chaetomium Thermophilum	2	five_or_more	1	9	50.1	50.1	50.1	37.485	343	1.46e-154	0	0	0	0	0	0	0	0	0	0	0	0	0	0	0	0	0	0	0	0	0	0	0	0	0	0	0	0	0	0	0	0	0	0	0	0
G0SD46	CTHT_0050780	11	>nm|CTHT_0050780| Unknown annotation for CTHT_0050780 OS=Chaetomium Thermophilum	2	five_or_more	1	11	22.4	22.4	22.4	90.108	818	7.14e-82	0	3383500	0	0	1524000	0	0	717500	67859	0	521860	70659	0	149170	0	0	55178	0	0	0	0	0	0	0	0	0	0	0	0	0	0	0	0	0	0	0
G0SD37	CTHT_0050690	5	>nm|CTHT_0050690| Unknown annotation for CTHT_0050690 OS=Chaetomium Thermophilum	2	five_or_more	1	5	10.4	10.4	10.4	79.724	732	3.48e-44	0	698570	0	0	372040	0	0	0	74421	0	0	30771	0	0	14165	0	0	0	0	0	0	0	0	0	0	0	0	0	0	0	0	0	0	0	0	0
G0SCY1	CTHT_0058780	2	>nm|CTHT_0058780| Is involved in NO detoxification in an aerobic process, termed nitric oxide dioxygenase (NOD) reaction that utilizes O and NADH to convert NO to nitrate, which protects the fungus from various noxious nitrogen compounds. Therefore, plays	2	less_than_three	1	2	5.8	5.8	5.8	47.696	414	0.00010004	0	0	0	0	0	0	0	0	0	0	0	0	0	43567	0	0	0	0	0	40036	0	0	0	0	0	29149	0	0	0	0	0	0	0	0	0	0
G0SCX9	CTHT_0058750	3	>nm|CTHT_0058750| Protein involved in leucine biosynthetic process OS=Chaetomium Thermophilum	2	five_or_more	1	3	4.6	4.6	4.6	83.115	739	4.3e-11	0	857800	0	0	468280	0	0	279510	132490	0	193740	163390	0	118450	0	0	52515	0	0	0	0	0	0	0	0	0	0	0	0	0	0	0	0	0	0	0
G0SCW2	CTHT_0058580	2	>nm|CTHT_0058580| Unknown annotation for CTHT_0058580 OS=Chaetomium Thermophilum	2	less_than_three	1	2	11	11	11	36.705	336	1.78e-30	0	0	0	0	0	0	0	0	0	0	0	0	0	0	0	0	0	0	0	0	0	0	0	0	0	0	0	0	0	0	0	0	0	0	0	0
G0SCV7	CTHT_0058530	3	>nm|CTHT_0058530| Essential oxidoreductase that oxidizes proteins in the endoplasmic reticulum to produce disulfide bonds. Acts by oxidizing directly pdi1 isomerase through a direct disulfide exchange. Does not act as a direct oxidant of folding substrate,	2	four	1	3	5.1	5.1	5.1	70.26	630	1.32e-07	0	0	0	0	0	0	0	184910	0	0	282540	0	0	153780	0	216870	0	0	0	0	0	0	0	0	0	0	0	0	0	0	0	0	0	0	0	0
G0SCV5	CTHT_0058510	2	>nm|CTHT_0058510| Unknown annotation for CTHT_0058510 OS=Chaetomium Thermophilum	2	less_than_three	1	2	4.3	4.3	4.3	73.974	679	7.66e-10	0	30973	0	0	0	0	0	0	0	0	32865	31414	0	0	0	0	0	0	0	0	0	0	0	0	0	0	0	0	0	0	0	0	0	0	0	0
G0SCL4	CTHT_0057650	3	>nm|CTHT_0057650| Glucose-6-Phosphate 1-dehydrogenase OS=Chaetomium Thermophilum	2	less_than_three	1	3	4	4	4	65.297	576	3.34e-06	0	0	0	0	0	0	0	0	0	0	0	0	0	0	0	0	0	0	0	0	0	0	0	0	0	0	0	0	0	0	0	0	0	0	0	0
G0SCK0	CTHT_0057510	2	>nm|CTHT_0057510| RNA polymerase II OS=Chaetomium Thermophilum	2	less_than_three	1	2	7.4	7.4	7.4	47.805	419	4.33e-05	0	0	0	0	0	0	0	0	0	0	0	0	0	0	0	0	0	0	0	0	0	0	0	0	0	0	0	0	0	0	0	0	257700	0	0	0
G0SCF7	CTHT_0057050	2	>nm|CTHT_0057050| DNA binding protein OS=Chaetomium Thermophilum	2	four	1	2	1.8	1.8	1.8	117.85	1082	6.39e-06	0	0	0	0	36182	0	0	60852	0	0	68090	0	0	0	52018	0	0	0	0	0	0	0	0	0	0	0	0	0	0	0	0	0	0	0	0	0
G0SCD9	CTHT_0056870	2	>nm|CTHT_0056870| Protein transport protein OS=Chaetomium Thermophilum	2	five_or_more	1	2	21.6	21.6	21.6	16.045	148	8.53e-179	0	0	0	0	0	0	0	0	0	0	0	637840	0	0	911920	0	265780	561940	0	0	421940	0	0	266520	0	0	0	0	0	0	0	0	0	0	0	0
G0SCB6	CTHT_0056640	3	>nm|CTHT_0056640| Cohesin complex protein OS=Chaetomium Thermophilum	2	less_than_three	1	3	7.6	7.6	7.6	71.025	645	7e-09	0	0	0	0	0	0	0	0	0	0	0	0	0	0	0	0	0	0	0	0	0	0	0	0	0	0	0	0	0	0	0	0	0	0	0	0
G0SCB0	CTHT_0056580	7	>nm|CTHT_0056580| Trehalase OS=Chaetomium Thermophilum	2	less_than_three	1	7	9.6	9.6	9.6	79.891	709	2.72e-16	0	0	0	0	0	52993	0	0	0	0	0	0	0	0	0	0	0	0	0	0	0	0	0	0	0	0	0	0	0	0	0	0	0	0	0	0
G0SC21	CTHT_0055610	2	>nm|CTHT_0055610| Of the exosome, required for protein OS=Chaetomium Thermophilum	2	less_than_three	1	2	10.9	10.9	10.9	29.95	284	3.92e-07	0	0	0	0	0	0	0	0	0	0	0	0	0	0	0	0	0	0	0	0	0	0	0	0	0	0	0	0	0	0	0	0	0	0	0	0
G0SBZ9	CTHT_0055380	6	>nm|CTHT_0055380| Containing protein OS=Chaetomium Thermophilum	2	five_or_more	1	6	17.8	17.8	17.8	53.089	506	4.11e-88	0	0	0	0	2577200	0	0	3522400	1821400	0	4792500	4507100	0	1496300	2533000	0	1060100	316280	0	0	0	0	0	0	0	0	0	0	0	0	0	0	0	0	0	0
G0SBZ7	CTHT_0055360	7	>nm|CTHT_0055360| Dna-Directed RNA polymerase iii OS=Chaetomium Thermophilum	2	five_or_more	1	7	26.2	26.2	26.2	44.414	400	9.64e-227	0	47363	0	0	31612	0	0	0	0	0	152040	0	35245	165450	0	146000	549080	0	249910	556680	0	395240	936260	0	284870	1088700	0	347100	847500	0	319660	362960	0	152470	294860	0
G0SBX7	CTHT_0055160	3	>nm|CTHT_0055160| Unknown annotation for CTHT_0055160 OS=Chaetomium Thermophilum	2	five_or_more	1	3	6.4	6.4	6.4	62.855	605	3.4e-12	0	0	0	0	0	0	0	0	0	0	0	0	0	0	0	0	0	0	0	0	0	0	0	0	0	0	0	0	0	0	0	0	0	0	0	0
G0SBX6	CTHT_0055150	4	>nm|CTHT_0055150| Homo- isocitrate dehydrogenase OS=Chaetomium Thermophilum	2	five_or_more	1	4	15.6	15.6	15.6	38.157	359	2.22e-237	0	0	0	0	0	0	0	618360	0	0	455120	0	2799200	1261000	0	1897200	1164500	0	986110	703120	0	1152000	508640	0	729220	340680	0	719830	0	0	484570	287370	0	313390	0	0
G0SBW3	CTHT_0055010	2	>nm|CTHT_0055010| Transcription initiation factor tfiid OS=Chaetomium Thermophilum	2	four	1	2	2.5	2.5	2.5	126	1114	4.47e-24	0	0	0	0	0	0	0	0	0	0	0	0	0	0	0	0	0	0	0	0	0	0	118440	0	57873	0	0	0	91663	0	99478	0	0	0	0	0
G0SBV5	CTHT_0054930	15	>nm|CTHT_0054930| FAS1 domain-containing protein OS=Chaetomium Thermophilum	2	five_or_more	1	15	10	10	10	221.41	1974	5.05e-67	0	653790	0	0	485500	0	0	299960	0	0	174240	0	0	75166	0	0	0	264.35	0	0	0	0	0	401.19	0	0	0	0	0	0	0	0	0	0	0	0
G0SBU2	CTHT_0054790	2	>nm|CTHT_0054790| Protein involved in mRNA metabolic process OS=Chaetomium Thermophilum	2	five_or_more	1	2	6	6	6	58.409	531	8.72e-12	0	0	0	0	0	0	0	0	0	0	0	0	0	0	0	0	0	0	0	0	0	0	0	0	0	0	0	0	0	0	0	0	0	0	0	0
G0SBQ6	CTHT_0054420	3	>nm|CTHT_0054420| Ribosomal protein OS=Chaetomium Thermophilum	2	four	1	3	17.3	17.3	17.3	22.467	196	1.24e-14	0	0	0	0	0	0	0	0	0	0	0	0	0	0	0	0	0	0	0	0	0	0	0	0	507590	2574500	0	2004600	544760	0	1107400	1026900	0	0	627760	0
G0SBP3	CTHT_0054290	4	>nm|CTHT_0054290| Inorganic protein OS=Chaetomium Thermophilum	2	less_than_three	1	4	14.8	14.8	14.8	42.395	386	2.06e-08	0	0	0	0	0	0	0	0	0	0	0	0	0	0	0	0	0	0	0	0	0	0	0	184850	0	0	189350	0	0	0	0	0	0	0	0	0
G0SBK5	CTHT_0053900	2	>nm|CTHT_0053900| Unknown annotation for CTHT_0053900 OS=Chaetomium Thermophilum	2	less_than_three	1	2	3.6	3.6	3.6	136.84	1257	5.55e-06	0	0	0	0	0	0	0	0	0	0	0	0	0	0	0	0	0	0	0	0	58223	0	0	0	0	0	0	0	0	0	0	0	0	0	0	0
G0SBD8	CTHT_0049900	2	>nm|CTHT_0049900| Protein involved in positive regulation of transcription from RNA polymerase II promoter by carbon catabolites OS=Chaetomium Thermophilum	2	four	1	2	7.3	7.3	7.3	76.835	710	1.94e-11	0	0	0	0	0	0	0	0	0	0	0	0	0	0	0	0	0	0	0	0	0	0	0	0	0	0	0	0	0	0	0	0	0	0	0	0
G0SBA6	CTHT_0049530	2	>nm|CTHT_0049530| Unknown annotation for CTHT_0049530 OS=Chaetomium Thermophilum	2	five_or_more	1	2	7.7	7.7	7.7	41.978	377	7.33e-07	0	0	0	0	138760	0	0	0	402690	0	0	868380	0	0	548530	0	0	505010	0	0	0	0	0	0	0	0	0	0	0	0	0	0	0	0	0	0
G0SB66	CTHT_0049070	4	>nm|CTHT_0049070| Protein involved in cellular localization OS=Chaetomium Thermophilum	2	less_than_three	1	4	3.5	3.5	3.5	153.22	1364	7.19e-07	0	0	0	0	0	0	0	0	0	0	3909.5	0	0	0	0	0	0	0	0	0	0	0	0	0	0	0	0	0	0	88640	0	0	0	0	0	0
G0SAU0	CTHT_0047770	2	>nm|CTHT_0047770| Pantetheine-Phosphate adenylyltransferase OS=Chaetomium Thermophilum	2	three	1	2	4.6	4.6	4.6	45.881	414	4.11e-07	0	0	0	0	0	0	0	0	0	0	0	0	0	0	0	0	0	0	0	0	0	0	0	0	0	0	0	0	0	0	0	0	0	0	0	0
G0SAT6	CTHT_0047720	2	>nm|CTHT_0047720| Sporulation-Related protein OS=Chaetomium Thermophilum	2	three	1	2	2.6	2.6	2.6	115.95	1096	4.28e-09	0	0	0	0	0	0	0	0	0	0	0	0	0	0	0	0	0	0	0	0	0	0	0	0	0	0	0	0	0	0	0	0	0	0	0	0
G0SAN1	CTHT_0042870	2	>nm|CTHT_0042870| Catalyzes the first reaction in the catabolism of the essential branched chain amino acids leucine, isoleucine, and valine protein OS=Chaetomium Thermophilum	2	three	1	2	5.6	5.6	5.6	46.112	414	7.24e-07	0	0	0	0	0	0	0	0	0	0	0	0	0	0	0	0	0	0	0	0	0	0	0	0	0	0	0	0	0	0	0	0	0	0	0	0
G0SAM6	CTHT_0042820	3	>nm|CTHT_0042820| Protein involved in cell division OS=Chaetomium Thermophilum	2	three	1	3	2.7	2.7	2.7	121.87	1135	2.03e-06	0	0	0	0	0	0	0	0	0	0	0	0	0	0	0	0	0	0	0	0	0	0	0	0	0	0	0	0	0	0	0	86347	0	0	0	0
G0SA95	CTHT_0041460	6	>nm|CTHT_0041460| Unknown annotation for CTHT_0041460 OS=Chaetomium Thermophilum	2	five_or_more	1	6	20.6	20.6	20.6	53.273	514	3.13e-145	0	4989600	0	0	4171700	0	0	1385200	414720	0	1008400	1451300	0	574780	153400	0	0	36318	0	0	0	0	0	0	0	4014800	0	0	0	0	0	0	0	0	0	0
G0SA88	CTHT_0041390	3	>nm|CTHT_0041390| Unknown annotation for CTHT_0041390 OS=Chaetomium Thermophilum	2	less_than_three	1	3	4.9	4.9	4.9	75.649	692	5.1e-09	0	421970	0	0	0	0	0	0	0	0	0	180510	0	0	0	0	0	0	0	0	0	0	0	0	0	0	0	0	0	0	0	0	0	0	0	0
G0SA66	CTHT_0041170	4	>nm|CTHT_0041170| Specific RNA polymerase II transcription factor OS=Chaetomium Thermophilum	2	five_or_more	1	4	6	6	6	120.62	1122	2.44e-31	0	619890	0	0	523970	764.68	0	0	167260	0	0	183180	0	0	3211.1	0	0	1486.1	0	0	0	0	0	0	0	0	0	0	0	0	0	0	0	0	0	0
G0SA50	CTHT_0041010	3	>nm|CTHT_0041010| Control protein OS=Chaetomium Thermophilum	2	less_than_three	1	3	11.5	11.5	11.5	37.778	356	1.32e-06	0	267230	0	0	0	0	0	0	0	0	249660	153500	0	243640	0	0	0	0	0	0	0	0	0	0	0	0	0	0	0	0	0	0	0	0	0	0
G0SA46	CTHT_0040970	3	>nm|CTHT_0040970| Nadh:Ubiquinone oxidoreductase 51 kDa subunit OS=Chaetomium Thermophilum	2	less_than_three	1	3	11.6	11.6	11.6	55.375	507	2.57e-53	0	0	0	0	0	0	0	0	0	0	0	0	0	0	0	0	0	0	0	0	0	0	0	0	0	0	0	0	0	0	0	0	0	0	0	0
G0SA14	CTHT_0040640	5	>nm|CTHT_0040640| Unknown annotation for CTHT_0040640 OS=Chaetomium Thermophilum	2	five_or_more	1	5	13.4	13.4	13.4	61.296	554	1.15e-39	0	1231500	0	0	930070	0	0	549090	958470	0	0	525900	0	0	375550	0	0	107630	0	0	84654	0	0	0	0	0	0	0	0	0	0	0	0	0	0	0
G0SA12	CTHT_0040620	2	>nm|CTHT_0040620| 3-Methyl-2-Oxobutanoate hydroxymethyltransferase OS=Chaetomium Thermophilum	2	less_than_three	1	2	9.1	9.1	9.1	28.205	264	1.49e-06	0	0	0	0	0	0	0	0	0	0	0	0	0	0	0	0	0	0	0	0	0	0	0	0	0	0	0	0	0	0	0	0	0	0	0	0
G0S9U8	CTHT_0047240	2	>nm|CTHT_0047240| Protein particle OS=Chaetomium Thermophilum	2	less_than_three	1	2	10.1	10.1	10.1	21.597	189	1.07e-06	0	0	0	0	0	0	0	0	0	0	0	0	0	0	0	0	0	0	0	0	0	0	0	0	0	0	0	1031600	0	0	923060	0	0	0	0	0
G0S9P9	CTHT_0046670	7	>nm|CTHT_0046670| Protein involved in starch and sucrose metabolism OS=Chaetomium Thermophilum	2	less_than_three	1	7	9.4	9.4	9.4	90.814	827	2.97e-36	0	0	0	0	0	0	0	0	0	0	0	0	0	0	0	0	0	0	0	0	0	0	0	0	0	0	0	0	0	0	0	0	0	0	0	0
G0S9H4	CTHT_0045900	9	>nm|CTHT_0045900| C-1-Tetrahydrofolate synthase OS=Chaetomium Thermophilum	2	five_or_more	1	9	13	13	13	115.2	1074	8.32e-31	0	0	0	0	0	0	0	0	0	0	0	0	0	0	7448.8	0	0	11675	0	0	17624	0	0	22795	0	0	30707	0	0	23823	0	0	35627	0	0	24245
G0S990	CTHT_0044980	2	>nm|CTHT_0044980| Unknown annotation for CTHT_0044980 OS=Chaetomium Thermophilum	2	five_or_more	1	2	9.4	9.4	9.4	38.513	360	2.31e-07	0	3117.5	0	0	47790	0	0	87833	0	13445	114490	0	35250	267740	0	65382	70018	0	28424	47417	0	31881	41454	0	0	3423.6	0	0	0	0	0	0	0	0	0	0
G0S982	CTHT_0044890	4	>nm|CTHT_0044890| Unknown annotation for CTHT_0044890 OS=Chaetomium Thermophilum	2	five_or_more	1	4	14.5	14.5	14.5	41.556	380	3.66e-19	0	0	0	0	0	0	0	0	0	0	0	0	0	0	0	0	0	0	0	0	0	0	0	0	0	0	0	0	0	0	0	0	0	0	0	0
G0S960	CTHT_0044670	3	>nm|CTHT_0044670| Mitochondrial protein OS=Chaetomium Thermophilum	2	five_or_more	1	3	10.5	10.5	10.5	48.978	447	9.05e-15	0	0	202380	0	0	184110	0	0	165290	0	0	149320	0	0	199180	571880	0	397480	1172000	0	367330	313920	0	0	0	0	0	0	0	0	0	0	0	0	0	0
G0S909	CTHT_0044130	4	>nm|CTHT_0044130| Chromatin structure-remodeling complex protein OS=Chaetomium Thermophilum	2	five_or_more	1	4	5.8	5.8	5.8	115.42	1025	4.5e-07	0	0	0	0	0	0	0	0	0	0	0	0	677050	0	0	5457300	0	0	4860600	0	0	5547500	76648	0	4875700	0	0	6585000	38159	0	0	29123	0	0	21066	0
G0S8W7	CTHT_0043690	2	>nm|CTHT_0043690| Peroxisomal membrane anchor protein OS=Chaetomium Thermophilum	2	less_than_three	1	2	9.4	9.4	9.4	41.96	392	1.77e-05	0	0	0	0	0	0	0	139940	0	0	169180	0	0	0	0	3072.3	0	0	0	0	0	0	0	0	0	0	0	0	0	0	0	0	0	0	0	0
G0S8V0	CTHT_0043510	6	>nm|CTHT_0043510| Unknown annotation for CTHT_0043510 OS=Chaetomium Thermophilum	2	five_or_more	1	6	7.1	7.1	7.1	84.689	803	1.53e-13	1844100	97752	0	0	275830	0	0	0	0	0	0	0	0	24870	0	0	249040	0	0	0	0	0	417640	0	324460	62169	0	823130	326670	0	711590	435590	0	0	0	0
G0S8T1	CTHT_0040230	3	>nm|CTHT_0040230| Unknown annotation for CTHT_0040230 OS=Chaetomium Thermophilum	2	three	1	3	8.6	8.6	8.6	57.623	534	2.17e-12	270530	0	0	458690	340280	0	422240	0	0	0	0	0	0	0	0	575660	0	0	0	0	0	0	0	0	0	0	0	0	0	0	0	0	0	0	0	0
G0S8N5	CTHT_0038740	2	>nm|CTHT_0038740| Unknown annotation for CTHT_0038740 OS=Chaetomium Thermophilum	2	three	1	2	16.8	16.8	16.8	25.552	250	7.36e-08	0	0	0	0	0	0	0	0	0	0	0	0	0	0	0	0	0	0	0	0	0	0	0	0	0	0	0	0	0	0	0	0	0	0	0	0
G0S8M7	CTHT_0038640	3	>nm|CTHT_0038640| Folic acid synthesis protein OS=Chaetomium Thermophilum	2	five_or_more	1	3	5.5	5.5	5.5	63.569	578	1.52e-06	0	0	0	0	0	0	0	0	0	0	0	0	0	0	0	0	0	360280	0	0	0	0	0	0	0	0	0	0	0	0	0	0	0	0	0	0
G0S8M4	CTHT_0038600	2	>nm|CTHT_0038600| Reticulon-Like protein OS=Chaetomium Thermophilum	2	three	1	2	6.7	6.7	6.7	38.549	358	2.6e-05	0	0	0	0	0	0	0	0	0	0	0	0	0	0	0	0	0	0	0	83745	166920	0	70152	0	0	0	105260	0	0	0	0	0	0	0	0	0
G0S8H1	CTHT_0029860	4	>nm|CTHT_0029860| Nonsense-Mediated protein OS=Chaetomium Thermophilum	2	five_or_more	1	4	4.6	4.6	4.6	131.45	1158	1.23e-12	0	0	0	0	0	0	0	0	0	0	0	0	0	0	0	0	0	0	0	0	0	0	0	0	0	0	0	0	0	0	0	0	0	41261	0	0
G0S8G5	CTHT_0029800	2	>nm|CTHT_0029800| Eukaryotic translation initiation factor 5A OS=Chaetomium Thermophilum	2	five_or_more	1	2	12.5	12.5	12.5	17.584	160	7.1e-06	0	418710	0	0	363440	0	0	466680	0	272540	0	0	174450	505130	0	487270	680530	0	0	586490	0	0	671980	0	0	1008100	0	0	854100	0	0	684950	0	0	611030	0
G0S8F5	CTHT_0029700	8	>nm|CTHT_0029700| Zinc finger OS=Chaetomium Thermophilum	2	five_or_more	1	8	6.9	6.9	6.9	110.46	1023	2.42e-20	0	1751400	0	0	1183100	0	0	359730	0	0	539640	14283	0	476990	0	0	0	0	0	0	0	0	0	0	0	0	0	0	0	0	0	0	0	0	0	0
G0S8A6	CTHT_0038140	4	>nm|CTHT_0038140| Pre-Mrna splicing protein OS=Chaetomium Thermophilum	2	five_or_more	1	4	9.8	9.8	9.8	86.492	768	1.2e-18	0	0	0	0	0	0	0	0	0	0	0	0	0	0	0	0	0	62194	0	0	328980	0	0	592430	0	204430	348270	0	0	100170	0	0	0	0	0	0
G0S8A2	CTHT_0038100	6	>nm|CTHT_0038100| Unknown annotation for CTHT_0038100 OS=Chaetomium Thermophilum	2	five_or_more	1	6	21.8	21.8	21.8	50.19	455	1.38e-65	0	0	0	0	132530	0	0	375040	0	0	177170	0	221430	371550	0	1113100	581630	0	301440	0	0	233840	0	0	200370	0	0	209140	0	0	0	0	0	0	0	0
G0S891	CTHT_0037990	5	>nm|CTHT_0037990| THO complex protein OS=Chaetomium Thermophilum	2	five_or_more	1	5	3.8	3.8	3.8	294.94	2651	1.85e-16	0	0	0	0	0	0	0	0	0	0	0	0	0	0	0	0	0	0	0	0	0	0	0	0	0	0	0	0	0	0	0	0	0	43010	25908	0
G0S884	CTHT_0037920	4	>nm|CTHT_0037920| Unknown annotation for CTHT_0037920 OS=Chaetomium Thermophilum	2	four	1	4	4.3	4.3	4.3	140.29	1278	1.54e-07	0	0	0	0	6924.3	0	0	0	0	0	0	0	0	0	0	0	0	51530	0	0	34718	0	0	39860	0	0	35406	0	0	0	0	0	0	0	0	0
G0S818	CTHT_0029050	2	>nm|CTHT_0029050| Unknown annotation for CTHT_0029050 OS=Chaetomium Thermophilum	2	four	1	2	10.5	10.5	10.5	35.663	325	2.75e-08	0	0	0	0	0	0	0	0	0	0	0	0	0	0	0	0	0	0	0	0	0	398100	294980	0	673430	0	0	558330	0	0	430990	0	0	0	0	0
G0S7Y8	CTHT_0037480	5	>nm|CTHT_0037480| Unknown annotation for CTHT_0037480 OS=Chaetomium Thermophilum	2	three	1	5	16.6	16.6	16.6	48.553	429	5.26e-51	0	0	0	0	0	0	0	664510	0	0	480660	0	0	207460	0	0	0	0	0	0	59172	0	0	0	0	0	0	0	0	0	0	0	0	0	0	0
G0S7V7	CTHT_0037150	8	>nm|CTHT_0037150| Dna-Directed RNA polymerase OS=Chaetomium Thermophilum	2	five_or_more	1	8	25.9	25.9	25.9	39.105	363	1.72e-232	0	0	0	0	0	0	0	0	0	0	0	0	0	0	0	0	0	0	0	0	0	0	226670	0	0	855730	0	1246900	1253900	0	807490	1306300	0	1033200	1742600	0
G0S7P9	CTHT_0037110	2	>nm|CTHT_0037110| Acyl-Coa dehydrogenase OS=Chaetomium Thermophilum	2	less_than_three	1	2	5.5	5.5	5.5	47.661	436	4.62e-07	0	0	0	0	0	0	0	0	0	4015500	0	0	0	0	0	0	0	0	0	202220	0	0	0	0	0	0	0	0	0	0	0	0	0	0	0	0
G0S7J6	CTHT_0028380	3	>nm|CTHT_0028380| Unknown annotation for CTHT_0028380 OS=Chaetomium Thermophilum	2	five_or_more	1	3	3.2	3.2	3.2	147.3	1322	6.1e-27	0	0	0	0	0	0	0	0	0	0	0	0	0	0	0	0	0	0	0	0	0	0	0	0	0	0	0	0	0	0	0	28118	0	0	70126	0
G0S7J1	CTHT_0028320	2	>nm|CTHT_0028320| Involved in membrane/vesicle protein OS=Chaetomium Thermophilum	2	three	1	2	13.6	13.6	13.6	19.206	169	2.59e-06	0	0	0	0	0	0	0	0	0	0	0	1059100	0	0	1303500	0	566990	1628300	0	0	0	0	0	0	0	0	0	0	0	0	0	0	0	0	0	0
G0S7F7	CTHT_0027980	3	>nm|CTHT_0027980| Unknown annotation for CTHT_0027980 OS=Chaetomium Thermophilum	2	less_than_three	1	3	2.2	2.2	2.2	152.13	1364	8.7e-07	0	0	0	0	0	0	0	0	0	55517	34165	0	0	0	0	93572	0	0	71491	0	0	0	0	0	0	0	0	0	0	0	0	0	0	0	0	0
G0S7D7	CTHT_0036490	2	>nm|CTHT_0036490| Unknown annotation for CTHT_0036490 OS=Chaetomium Thermophilum	2	less_than_three	1	2	4	4	4	85.505	774	3.29e-05	0	0	0	0	0	0	0	0	0	0	0	0	0	0	0	0	0	0	0	0	0	0	0	0	0	0	0	0	0	0	0	0	0	0	0	0
G0S770	CTHT_0027640	3	>nm|CTHT_0027640| Transcription initiation factor TFIID OS=Chaetomium Thermophilum	2	less_than_three	1	3	9.6	9.6	9.6	52.409	480	5.54e-26	0	88604	0	0	0	0	0	0	0	0	0	0	0	0	0	0	0	0	0	184580	0	0	0	0	0	202860	351610	0	0	0	0	0	452740	0	0	0
G0S762	CTHT_0027560	3	>nm|CTHT_0027560| Art-4 protein OS=Chaetomium Thermophilum	2	less_than_three	1	3	11.6	11.6	11.6	52.481	475	6.11e-06	0	0	0	0	0	0	0	0	0	0	0	0	0	0	0	0	0	0	0	0	0	0	0	0	0	0	0	0	0	0	0	0	0	0	0	0
G0S727	CTHT_0035920	2	>nm|CTHT_0035920| Unknown annotation for CTHT_0035920 OS=Chaetomium Thermophilum	2	three	1	2	27.5	27.5	27.5	8.8559	80	6.38e-06	0	0	0	0	0	0	0	0	0	0	0	0	0	0	0	0	0	0	0	1413300	0	0	1844300	0	0	0	0	0	533930	0	0	702980	0	448180	0	0
G0S6Y3	CTHT_0027300	3	>nm|CTHT_0027300| Fork head protein homolog OS=Chaetomium Thermophilum	2	five_or_more	1	3	6.4	6.4	6.4	79.59	751	9.84e-14	0	84676	0	0	17048	0	0	4138.1	19902	0	0	29749	0	0	14897	0	0	0	0	0	0	0	0	0	0	0	0	0	0	0	0	0	0	0	0	0
G0S6S5	CTHT_0035430	2	>nm|CTHT_0035430| Unknown annotation for CTHT_0035430 OS=Chaetomium Thermophilum	2	five_or_more	1	2	7.9	7.9	7.9	28.903	253	4.43e-06	0	0	0	0	0	0	0	0	0	0	0	0	0	0	0	0	0	0	0	0	0	0	0	0	0	0	0	0	920350	0	967640	1453800	0	939850	4041700	0
G0S6R6	CTHT_0035340	3	>nm|CTHT_0035340| Unknown annotation for CTHT_0035340 OS=Chaetomium Thermophilum	2	less_than_three	1	3	8.4	8.4	8.4	69.679	641	5.48e-21	0	0	0	0	0	0	0	0	0	0	0	0	0	0	0	0	0	0	0	0	0	0	0	0	0	0	0	0	0	0	0	0	0	0	0	0
G0S6M7	CTHT_0026760	3	>nm|CTHT_0026760| Vacuolar protein sorting OS=Chaetomium Thermophilum	2	five_or_more	1	3	3.9	3.9	3.9	91.987	816	3.13e-10	0	0	0	0	0	0	0	0	0	0	0	0	0	0	0	0	0	0	0	0	0	0	0	0	0	0	0	0	0	0	0	0	0	0	0	0
G0S6M6	CTHT_0026750	5	>nm|CTHT_0026750| Unknown annotation for CTHT_0026750 OS=Chaetomium Thermophilum	2	three	1	5	41.9	41.9	41.9	26.275	236	3.07e-15	0	0	0	0	0	0	0	0	0	0	0	0	0	0	0	0	0	0	0	0	0	0	0	0	0	0	0	0	0	0	0	0	0	0	0	0
G0S6J5	CTHT_0026440	4	>nm|CTHT_0026440| Serine-Type carboxypeptidase OS=Chaetomium Thermophilum	2	five_or_more	1	4	8.8	8.8	8.8	61.732	554	1.02e-26	0	0	0	0	105620	0	0	148700	0	0	196000	0	112040	248390	0	520400	316620	0	0	0	0	0	0	0	0	99408	0	273500	0	0	0	0	0	0	0	0
G0S6I5	CTHT_0026340	3	>nm|CTHT_0026340| Unknown annotation for CTHT_0026340 OS=Chaetomium Thermophilum	2	less_than_three	1	3	4.9	4.9	4.9	103.46	925	2.99e-28	0	0	0	0	0	0	0	0	0	0	0	0	0	0	0	0	0	0	0	0	0	0	448680	0	0	549190	77316	0	0	0	0	0	0	0	0	0
G0S6H6	CTHT_0034950	3	>nm|CTHT_0034950| Unknown annotation for CTHT_0034950 OS=Chaetomium Thermophilum	2	four	1	3	2.6	2.6	2.6	111.01	1030	4.39e-10	0	0	0	0	0	0	0	0	0	0	0	838.02	0	0	402.85	0	7953.8	0	0	8504.4	0	0	0	0	0	0	0	0	0	0	0	0	0	0	0	0
G0S6F0	CTHT_0034680	2	>nm|CTHT_0034680| U2 small nuclear ribonucleoprotein A OS=Chaetomium Thermophilum	2	five_or_more	1	2	12	12	12	27.209	242	2.99e-44	0	0	0	0	0	0	0	0	0	0	0	0	0	0	0	0	0	424330	0	1132100	786330	0	0	676850	0	0	552040	0	0	273110	0	0	0	0	0	0
G0S6D5	CTHT_0034530	3	>nm|CTHT_0034530| To form mitochondrial fission complexes. Formation of these complexes is required to promote constriction and fission of the mitochondrial compartment at a late step in mitochondrial protein OS=Chaetomium Thermophilum	2	three	1	3	5.2	5.2	5.2	84.942	774	8.62e-12	0	0	0	0	0	0	0	0	0	0	0	115560	0	0	198280	0	0	263470	0	0	0	0	0	0	0	0	0	0	0	91568	0	0	0	0	0	0
G0S693	CTHT_0025930	5	>nm|CTHT_0025930| Unknown annotation for CTHT_0025930 OS=Chaetomium Thermophilum	2	three	1	5	21.1	21.1	21.1	30.286	266	1.73e-64	0	0	0	0	0	0	0	0	0	0	0	0	0	0	0	0	0	0	0	0	0	0	0	0	0	0	0	0	0	0	79677	0	0	0	0	0
G0S678	CTHT_0025780	4	>nm|CTHT_0025780| Centromere-Binding protein 1 OS=Chaetomium Thermophilum	2	five_or_more	1	4	9.9	9.9	9.9	42.469	392	6.63e-81	0	14835000	0	0	8086800	0	0	7386100	0	0	6969800	0	865970	3662600	0	1874500	3284300	0	0	2046000	0	0	1447100	0	630490	1632200	0	982820	1098000	0	902890	839170	0	0	742830	0
G0S616	CTHT_0025680	2	>nm|CTHT_0025680| Involved in mRNA turnover and ribosome protein OS=Chaetomium Thermophilum	2	less_than_three	1	2	8.4	8.4	8.4	25.307	226	1.22e-15	0	0	0	0	0	0	0	0	0	0	0	0	0	0	0	0	0	0	0	0	0	0	0	0	0	0	0	0	662980	0	0	0	0	0	0	0
G0S615	CTHT_0025670	2	>nm|CTHT_0025670| U1 small nuclear ribonucleoprotein 70 kDa OS=Chaetomium Thermophilum	2	three	1	2	5.9	5.9	5.9	43.212	387	1.01e-05	0	0	0	0	0	0	0	0	0	0	0	0	0	0	0	0	0	0	0	0	138640	0	0	0	0	0	0	0	0	0	360640	0	0	360720	0	0
G0S614	CTHT_0025660	3	>nm|CTHT_0025660| Protein involved in mitochondrial translation OS=Chaetomium Thermophilum	2	four	1	3	25.5	25.5	25.5	15.46	137	2.95e-10	0	0	0	0	0	0	0	0	0	0	0	0	0	0	0	0	0	0	0	1104200	0	0	2536400	1706900	0	0	2564200	0	1317200	0	0	0	0	0	0	0
G0S601	CTHT_0025530	8	>nm|CTHT_0025530| Protein serine/threonine kinase OS=Chaetomium Thermophilum	2	five_or_more	1	8	10.1	10.1	10.1	139.16	1260	6.06e-100	0	0	0	0	0	0	0	0	0	0	0	0	0	0	0	0	0	0	0	0	0	0	0	0	0	0	0	0	0	0	0	0	0	0	0	0
G0S5Z9	CTHT_0025510	7	>nm|CTHT_0025510| Protein involved in telomere maintenance via telomerase OS=Chaetomium Thermophilum	2	five_or_more	1	7	21.2	21.2	21.2	40.338	373	2.14e-38	0	0	0	0	0	0	0	0	0	0	0	0	0	0	0	0	0	0	0	0	0	0	0	0	0	0	0	0	0	0	0	0	0	0	0	0
G0S5U7	CTHT_0033670	2	>nm|CTHT_0033670| Protein involved in lipid catabolic process OS=Chaetomium Thermophilum	2	five_or_more	1	2	2.9	2.9	2.9	126.32	1154	4.8e-14	0	0	0	0	0	0	0	4498.3	9690	0	6955.5	21662	0	0	0	0	0	23985	0	0	37125	0	0	27761	0	0	29775	0	0	19380	0	0	0	0	0	17782
G0S5R5	CTHT_0033350	7	>nm|CTHT_0033350| Nadph-Cytochrome P450 reductase OS=Chaetomium Thermophilum	2	five_or_more	1	7	11.5	11.5	11.5	89.982	806	1.88e-43	0	0	0	0	0	0	0	187710	0	0	267970	202880	0	234750	0	0	430540	174460	0	294480	188190	0	285270	0	0	0	0	0	0	0	0	0	0	0	0	0
G0S5R1	CTHT_0025160	2	>nm|CTHT_0025160| WW domain protein OS=Chaetomium Thermophilum	2	four	1	2	6.9	6.9	6.9	38.378	347	1.91e-17	0	0	0	0	0	0	0	0	0	0	0	0	0	0	0	0	0	0	0	0	0	0	0	0	0	0	0	0	0	0	0	0	0	603940	831700	0
G0S5N9	CTHT_0024940	5	>nm|CTHT_0024940| Ribosomal protein L1 OS=Chaetomium Thermophilum	2	three	1	5	20.3	20.3	20.3	31.92	290	2.36e-17	0	0	0	0	0	0	0	0	0	0	0	0	0	0	0	0	0	0	0	0	0	0	0	0	0	230730	22453	0	0	36498	0	0	283950	0	0	0
G0S5N6	CTHT_0024910	4	>nm|CTHT_0024910| Unknown annotation for CTHT_0024910 OS=Chaetomium Thermophilum	2	five_or_more	1	4	3.6	3.6	3.6	201.41	1823	5.85e-19	0	0	0	0	0	0	0	0	23237	0	165140	86755	0	230620	95890	0	211370	110370	0	0	95674	0	0	86161	0	7747.3	7729.5	0	13152	2860.8	0	6777	79812	0	4827.3	7614.4
G0S5J0	CTHT_0033130	2	>nm|CTHT_0033130| Unknown annotation for CTHT_0033130 OS=Chaetomium Thermophilum	2	less_than_three	1	2	11.6	11.6	11.6	24.647	224	5.88e-12	0	0	0	0	0	0	0	0	0	0	0	0	0	0	0	0	0	0	0	0	0	0	0	0	0	543960	0	0	507400	427050	0	0	0	0	0	0
G0S5H2	CTHT_0032950	2	>nm|CTHT_0032950| Unknown annotation for CTHT_0032950 OS=Chaetomium Thermophilum	2	five_or_more	1	2	2.5	2.5	2.5	87.565	769	2.25e-06	0	0	0	0	0	0	0	0	0	0	0	0	0	0	0	0	0	0	0	0	0	0	0	0	0	0	0	0	0	0	0	0	0	0	0	81724
G0S5F8	CTHT_0032810	2	>nm|CTHT_0032810| Core regulatory subunit of the histone H2A phosphatase complex, which dephosphorylates H2AS128ph (gamma-H2A) that has been displaced from sites of DNA lesions in the double-stranded DNA break repair process. Dephosphorylation is necessary	2	five_or_more	1	2	3.3	3.3	3.3	127.57	1158	1.17e-18	0	0	0	0	0	0	0	0	0	0	0	0	0	0	0	1315.2	0	0	0	0	0	0	0	0	0	0	0	0	0	0	0	0	0	0	0	0
G0S5B6	CTHT_0024230	2	>nm|CTHT_0024230| Aldehyde dehydrogenase [NAD(P)+] OS=Chaetomium Thermophilum	2	less_than_three	1	2	6.6	6.6	6.6	53.846	497	5.48e-06	0	0	0	0	0	0	0	0	0	258850	0	0	0	0	0	0	0	0	0	0	0	0	0	0	0	0	0	0	0	0	0	0	0	0	0	0
G0S5B2	CTHT_0024190	3	>nm|CTHT_0024190| Unknown annotation for CTHT_0024190 OS=Chaetomium Thermophilum	2	less_than_three	1	3	4.6	4.6	4.6	95.662	852	7.65e-14	0	0	0	0	79366	0	0	0	0	0	202160	0	0	49502	0	0	0	0	0	0	63367	0	0	0	0	0	0	0	0	0	0	0	0	0	0	0
G0S590	CTHT_0032670	3	>nm|CTHT_0032670| Unknown annotation for CTHT_0032670 OS=Chaetomium Thermophilum	2	less_than_three	1	3	24.2	24.2	24.2	23.098	219	2.61e-07	0	733610	0	0	0	0	0	0	0	0	0	121560	0	0	0	0	0	0	0	0	0	0	0	0	0	0	0	0	0	0	0	0	0	0	0	0
G0S580	CTHT_0032560	4	>nm|CTHT_0032560| Unknown annotation for CTHT_0032560 OS=Chaetomium Thermophilum	2	three	1	4	5.1	5.1	5.1	90.767	819	5.54e-07	0	0	0	0	0	0	0	0	0	0	0	0	0	0	0	0	0	0	0	0	0	0	0	0	0	0	0	0	0	0	0	0	0	0	0	0
G0S4Z4	CTHT_0032200	4	>nm|CTHT_0032200| Cation-Transporting ATPase OS=Chaetomium Thermophilum	2	four	1	4	4.3	4.3	4.3	148.93	1328	1.16e-07	0	0	0	0	0	0	0	58407	0	0	135410	50376	0	40843	0	0	75429	0	0	0	0	0	0	0	0	0	0	0	0	0	0	0	0	0	0	0
G0S4S5	CTHT_0023360	2	>nm|CTHT_0023360| Protein Jsn1 OS=Chaetomium Thermophilum	2	three	1	2	1.8	1.8	1.8	128.5	1192	4.26e-06	0	0	0	0	0	0	0	0	0	0	0	0	0	0	0	0	0	0	0	0	0	0	0	0	0	0	0	0	0	0	0	0	0	0	0	0
G0S4Q8	CTHT_0023190	2	>nm|CTHT_0023190| Protein kinase OS=Chaetomium Thermophilum	2	less_than_three	1	2	7.8	7.8	7.8	72.66	651	6.31e-23	0	0	0	0	0	0	0	0	0	0	0	0	0	0	0	0	0	0	0	0	0	0	0	0	0	0	0	0	0	0	0	0	0	0	0	0
G0S4P3	CTHT_0023040	3	>nm|CTHT_0023040| Required for normal CLN1 and CLN2 G1 cyclin expression OS=Chaetomium Thermophilum	2	five_or_more	1	3	2.6	2.6	2.6	145.33	1289	5.61e-07	0	0	0	0	0	0	0	0	0	0	0	0	0	0	0	0	0	0	0	0	0	0	0	0	0	42965	0	23456	63816	0	51081	122740	0	35190	65739	0
G0S4G4	CTHT_0022720	6	>nm|CTHT_0022720| Heat shock protein OS=Chaetomium Thermophilum	2	five_or_more	1	6	9.6	9.6	9.6	102.78	926	2.96e-147	0	0	0	0	93747	0	0	561200	0	0	345270	0	141370	687230	0	354250	505170	0	278880	356240	0	392800	310210	0	131650	248870	0	0	0	0	0	0	0	0	0	0
G0S4E4	CTHT_0022520	3	>nm|CTHT_0022520| Binding factor OS=Chaetomium Thermophilum	2	five_or_more	1	3	9.3	9.3	9.3	35.441	321	3.57e-46	0	15993000	0	0	10688000	681830	0	4580400	2087400	0	2417000	7239900	0	1329900	1752500	0	1346800	1422100	0	0	1745900	0	0	1063200	0	0	560540	0	0	0	0	0	0	0	0	0
G0S496	CTHT_0039390	2	>nm|CTHT_0039390| Gtp-Binding protein OS=Chaetomium Thermophilum	2	four	1	2	10.8	10.8	10.8	23.709	213	1.54e-28	0	135680	0	0	344710	0	0	734120	1024300	0	582960	1300100	0	0	0	0	421670	0	0	0	0	0	0	0	0	0	0	0	0	0	0	0	0	0	0	0
G0S492	CTHT_0039350	2	>nm|CTHT_0039350| Protein involved in negative regulation of gluconeogenesis OS=Chaetomium Thermophilum	2	less_than_three	1	2	9.5	9.5	9.5	27.506	243	5.97e-50	0	0	0	0	0	0	0	0	0	0	0	0	0	0	0	0	0	0	0	0	0	0	0	0	0	0	394150	0	479930	0	0	0	0	0	0	0
G0S475	CTHT_0030980	3	>nm|CTHT_0030980| Chromatin structure-remodeling complex protein OS=Chaetomium Thermophilum	2	three	1	3	9.7	9.7	9.7	65.601	599	1.16e-06	0	0	0	0	0	0	0	0	2996.6	0	0	6540.9	0	0	5600.4	0	0	0	0	0	0	0	0	0	0	0	0	0	0	0	0	0	0	0	0	0
G0S423	CTHT_0022280	3	>nm|CTHT_0022280| Involved in tRNA maturation, by removing a 3-trailer from precursor OS=Chaetomium Thermophilum	2	less_than_three	1	3	4.1	4.1	4.1	183.75	1682	5.62e-07	52434	0	0	494870	0	0	0	0	0	0	0	0	0	0	0	0	0	0	0	0	0	0	0	0	0	0	0	0	0	0	0	0	0	0	0	0
G0S3X5	CTHT_0039220	2	>nm|CTHT_0039220| DNA replication licensing factor mcm6 OS=Chaetomium Thermophilum	2	three	1	2	3.2	3.2	3.2	107.15	982	3.4e-153	0	0	0	0	0	0	0	0	0	0	0	0	0	0	0	0	0	0	0	0	0	0	0	0	0	0	0	0	0	0	0	0	0	0	0	0
G0S3W3	CTHT_0039100	8	>nm|CTHT_0039100| Functions in the late secretory pathway. Required for the generation of secretory vesicles as well as for actin polarization and polarized protein OS=Chaetomium Thermophilum	2	four	1	8	14.8	14.8	14.8	89.855	818	4.1e-26	0	0	0	0	0	0	0	0	0	0	218960	469120	0	444150	393260	0	197730	95739	0	116960	102400	0	0	0	0	109600	0	0	0	0	0	0	0	0	0	0
G0S3U6	CTHT_0038930	5	>nm|CTHT_0038930| Unknown annotation for CTHT_0038930 OS=Chaetomium Thermophilum	2	four	2	6	14.1	14.1	12.7	55.611	490	8.7e-70	0	0	0	0	0	0	0	0	0	0	0	0	0	0	0	0	0	0	0	0	0	0	0	0	0	0	0	0	0	0	0	0	0	0	0	0
G0S3U5	CTHT_0038920	3	>nm|CTHT_0038920| Cytoplasmic dynein acts as a motor for the intracellular retrograde motility of vesicles and organelles along microtubules. Dynein has ATPase activity; the force-producing power stroke is thought to occur on release of ADP. Required to ma	2	three	1	3	0.7	0.7	0.7	497.61	4413	2.49e-06	0	0	0	0	0	0	0	0	0	0	4836.2	0	0	16737	0	0	18663	0	0	0	0	0	0	0	0	0	0	0	0	0	0	0	0	0	0	0
G0S3Q9	CTHT_0030290	3	>nm|CTHT_0030290| Zinc finger protein OS=Chaetomium Thermophilum	2	less_than_three	1	3	3.8	3.8	3.8	116.45	1046	1.36e-17	0	969530	0	0	0	0	0	0	0	0	0	32309	0	0	0	0	0	0	0	0	0	0	0	0	0	0	0	0	0	0	0	0	0	0	0	0
G0S3M8	CTHT_0021820	2	>nm|CTHT_0021820| Unknown annotation for CTHT_0021820 OS=Chaetomium Thermophilum	2	less_than_three	1	2	4	4	4	66.861	580	0.0001071	0	0	4281.9	0	0	0	0	0	0	0	0	0	0	0	0	0	0	0	0	0	0	0	0	0	0	0	0	0	0	0	0	0	0	0	0	0
G0S3K1	CTHT_0021540	2	>nm|CTHT_0021540| Calcium-Dependent cysteine-type endopeptidase OS=Chaetomium Thermophilum	2	three	1	2	2.3	2.3	2.3	120.91	1077	9.52e-08	0	0	0	0	0	0	0	0	0	0	0	0	0	0	0	0	0	2970.1	0	0	6916.9	0	0	4594.1	0	0	0	0	0	0	0	0	0	0	86764	0
G0S396	CTHT_0020200	11	>nm|CTHT_0020200| Phenylalanine protein OS=Chaetomium Thermophilum	2	less_than_three	1	11	19.2	19.2	19.2	78.826	719	1.05e-49	0	15438	0	0	0	0	0	0	0	0	0	0	0	0	0	0	0	0	0	0	0	0	0	0	0	0	0	0	0	0	0	0	0	0	0	0
G0S361	CTHT_0019790	2	>nm|CTHT_0019790| A Receptor for Ubiquitination Targets OS=Chaetomium Thermophilum	2	five_or_more	1	2	2.1	2.1	2.1	113.43	1033	2.8e-05	0	0	0	0	0	0	0	0	0	0	0	0	0	0	0	0	0	0	0	0	0	0	0	0	0	0	0	0	0	0	0	0	14873	0	0	28691
G0S347	CTHT_0019630	2	>nm|CTHT_0019630| Unknown annotation for CTHT_0019630 OS=Chaetomium Thermophilum	2	less_than_three	1	2	11.5	11.5	11.5	23.628	208	2.33e-05	0	0	0	0	0	0	0	0	0	0	0	0	0	0	0	0	0	0	0	0	0	0	0	0	0	0	0	0	0	0	0	0	0	0	0	0
G0S346	CTHT_0019620	3	>nm|CTHT_0019620| Unknown annotation for CTHT_0019620 OS=Chaetomium Thermophilum	2	three	1	3	7.9	7.9	7.9	64.823	569	3.45e-10	0	0	0	0	0	0	0	0	0	0	0	0	0	0	0	0	0	0	0	0	0	0	0	0	0	0	0	0	0	0	0	0	0	0	0	0
G0S2Y3	CTHT_0018920	3	>nm|CTHT_0018920| Unknown annotation for CTHT_0018920 OS=Chaetomium Thermophilum	2	three	1	3	7.7	7.7	7.7	56.199	507	5.53e-12	0	0	0	0	0	0	0	0	0	0	0	0	0	0	0	0	0	108600	0	0	264350	0	0	79137	0	0	0	0	0	0	0	0	0	0	0	0
G0S2M3	CTHT_0017750	3	>nm|CTHT_0017750| Diphthamide biosynthesis protein OS=Chaetomium Thermophilum	2	less_than_three	1	3	7.5	7.5	7.5	59.102	546	1.18e-32	0	0	0	0	0	0	0	0	0	0	0	0	0	0	0	0	0	0	0	0	0	0	578560	0	0	0	0	0	0	0	0	0	0	0	0	0
G0S2J5	CTHT_0017450	3	>nm|CTHT_0017450| One of the essential components for the initiation of protein synthesis. Protects formylmethionyl-tRNA from spontaneous hydrolysis and promotes its binding to the 30S ribosomal subunits. Also involved in the hydrolysis of GTP during the f	2	less_than_three	1	3	3.8	3.8	3.8	142.42	1303	1.52e-35	0	0	0	0	0	0	0	0	0	0	0	57712	0	0	0	0	0	0	0	0	0	0	0	0	0	0	0	0	0	0	0	0	0	0	5736.7	0
G0S2H9	CTHT_0017290	4	>nm|CTHT_0017290| Protein involved in transcription from RNA polymerase II promoter OS=Chaetomium Thermophilum	2	four	1	4	15.3	15.3	15.3	50.543	457	1.77e-13	0	0	0	0	0	0	0	0	0	0	0	0	0	0	0	0	0	0	0	0	0	0	0	0	0	0	0	0	0	0	0	0	0	0	0	0
G0S2G6	CTHT_0017160	5	>nm|CTHT_0017160| Protein involved in thiamin biosynthetic process OS=Chaetomium Thermophilum	2	less_than_three	1	5	18.2	18.2	18.2	35.394	330	3.07e-19	0	0	0	0	0	0	0	0	0	0	0	0	0	0	0	0	0	0	0	0	0	0	0	0	0	0	0	0	0	0	0	0	0	0	0	0
G0S229	CTHT_0015780	5	>nm|CTHT_0015780| Unknown annotation for CTHT_0015780 OS=Chaetomium Thermophilum	2	five_or_more	1	5	4.5	4.5	4.5	101.07	925	7.99e-32	0	77630	0	0	65262	0	0	71768	0	0	66660	0	0	42130	0	1130.8	11398	0	0	2275.2	0	0	0	0	0	1129.7	0	0	1649	0	0	0	0	0	1107.9	0
G0S224	CTHT_0015730	10	>nm|CTHT_0015730| Protein involved in mRNA polyadenylation OS=Chaetomium Thermophilum	2	five_or_more	1	10	11.9	11.9	11.9	117.95	1092	2.54e-244	0	0	0	0	0	0	0	0	0	0	0	0	0	0	0	0	0	0	0	0	0	0	0	0	0	0	0	0	0	0	0	0	0	0	0	0
G0S221	CTHT_0015700	2	>nm|CTHT_0015700| Protein involved in synthesis and degradation of ketone bodies OS=Chaetomium Thermophilum	2	less_than_three	1	2	5.3	5.3	5.3	42.76	398	2.38e-06	0	0	0	0	0	0	0	0	0	0	0	0	0	0	0	0	0	0	0	0	0	0	0	0	0	0	0	0	0	0	0	0	0	0	0	0
G0S220	CTHT_0015690	4	>nm|CTHT_0015690| Catalyzes the NAD-dependent oxidative cleavage of spermidine and the subsequent transfer of the butylamine moiety of spermidine to the epsilon-amino group of a specific lysine residue of the eIF-5A precursor protein to form the intermedia	2	less_than_three	1	4	22.5	22.5	22.5	39.773	356	1.16e-12	0	0	0	0	0	0	0	0	0	0	0	0	0	0	0	0	0	0	0	0	0	0	0	0	0	0	0	0	0	0	0	0	0	0	0	0
G0S1W3	CTHT_0015050	2	>nm|CTHT_0015050| Dna-Directed RNA polymerase OS=Chaetomium Thermophilum	2	five_or_more	1	2	25.2	25.2	25.2	12.843	111	3.2e-08	0	0	0	0	0	0	0	0	0	0	0	0	0	0	0	0	0	0	0	1300300	0	0	840040	0	0	1558900	0	0	1556300	0	0	1653300	0	0	1799300	0
G0S1U0	CTHT_0014800	3	>nm|CTHT_0014800| Protein involved in vesicle-mediated transport OS=Chaetomium Thermophilum	2	five_or_more	1	3	13	13	13	13.169	115	1.24e-06	0	0	0	0	0	0	0	601740	0	0	2466500	0	526360	2386700	0	3666500	1221600	0	0	877290	0	0	0	0	0	0	0	0	0	0	0	0	0	0	0	0
G0S1T8	CTHT_0014780	4	>nm|CTHT_0014780| Mitochondrial 40s ribosomal protein OS=Chaetomium Thermophilum	2	five_or_more	1	4	31	31	31	13.058	113	2.21e-09	0	0	0	0	0	0	0	0	0	0	0	0	0	0	0	0	0	0	0	0	0	0	0	0	0	0	0	0	0	0	0	0	426240	0	0	698770
G0S1S1	CTHT_0014600	6	>nm|CTHT_0014600| Cell fusion protein OS=Chaetomium Thermophilum	2	five_or_more	1	6	5.7	5.7	5.7	165.87	1512	3.74e-72	0	0	0	0	0	0	0	0	0	0	0	0	0	0	0	0	0	0	0	3774.4	0	0	71389	0	0	302500	0	4800.7	313730	0	7918.3	135770	0	0	79053	0
G0S1R5	CTHT_0014540	3	>nm|CTHT_0014540| Component of the Mediator complex, a coactivator involved in the regulated transcription of nearly all RNA polymerase II-dependent genes. Mediator functions as a bridge to convey information from gene-specific regulatory proteins to the b	2	less_than_three	1	3	4.4	4.4	4.4	69.537	634	7.21e-08	0	0	0	0	0	0	0	0	0	0	0	0	0	0	0	0	0	0	0	0	0	0	0	0	0	0	0	0	0	88067	0	0	0	0	0	0
G0S1N1	CTHT_0014200	3	>nm|CTHT_0014200| Choline kinase OS=Chaetomium Thermophilum	2	five_or_more	1	3	6.5	6.5	6.5	84.364	755	2.66e-16	0	0	0	0	0	0	0	0	0	0	0	0	0	0	0	0	0	0	0	0	0	0	0	0	0	0	0	0	0	0	0	0	0	0	0	0
G0S1L6	CTHT_0014040	6	>nm|CTHT_0014040| Unknown annotation for CTHT_0014040 OS=Chaetomium Thermophilum	2	three	1	6	14.3	14.3	14.3	58.645	523	1.33e-12	0	0	0	0	0	0	0	404380	0	0	161210	0	0	0	0	2437900	259030	0	507310	0	0	207120	0	0	0	0	0	0	0	0	188770	0	0	0	0	0
G0S1G8	CTHT_0013550	3	>nm|CTHT_0013550| Protein MRH1 OS=Chaetomium Thermophilum	2	five_or_more	1	3	15.8	15.8	15.8	32.219	291	3.17e-11	0	206430	0	0	1229800	0	0	4333900	0	2257400	3726100	0	2210400	684690	0	5879400	7864700	0	1923900	4699100	0	1485300	1014900	0	0	0	0	1795800	0	0	525650	0	0	502500	0	0
G0S1B8	CTHT_0013040	3	>nm|CTHT_0013040| Protein involved in ribosome biogenesis OS=Chaetomium Thermophilum	2	three	1	3	13.8	13.8	13.8	34.761	304	4.64e-83	5412.7	0	0	3071.4	0	0	0	4089.5	0	0	0	0	0	0	0	0	0	0	0	0	0	0	0	0	0	0	0	0	0	0	0	0	0	0	0	0
G0S1A4	CTHT_0012900	3	>nm|CTHT_0012900| Unknown annotation for CTHT_0012900 OS=Chaetomium Thermophilum	2	five_or_more	1	3	5.3	5.3	5.3	94.597	908	2.33e-09	0	0	0	0	0	0	0	0	0	0	0	0	0	0	0	0	0	0	0	0	0	0	0	0	0	0	0	0	0	0	0	0	0	0	0	0
G0S160	CTHT_0012450	2	>nm|CTHT_0012450| Unknown annotation for CTHT_0012450 OS=Chaetomium Thermophilum	2	less_than_three	1	2	5.1	5.1	5.1	41.524	374	2.21e-07	0	0	0	0	0	0	0	0	0	0	0	0	0	0	0	0	0	0	0	0	0	0	0	0	0	0	0	0	0	0	0	0	0	0	0	0
G0S157	CTHT_0012420	3	>nm|CTHT_0012420| Related protein OS=Chaetomium Thermophilum	2	less_than_three	1	3	11.1	11.1	11.1	57.844	539	3.35e-68	0	0	0	0	0	0	0	0	0	0	0	0	0	0	0	0	0	0	0	0	0	0	0	0	0	0	0	0	0	0	0	0	0	0	0	0
G0S137	CTHT_0012220	2	>nm|CTHT_0012220| Phosphoserine phosphatase OS=Chaetomium Thermophilum	2	less_than_three	1	2	4.9	4.9	4.9	53.607	488	1.38e-06	0	0	0	0	0	0	0	0	0	0	0	0	0	0	0	0	0	0	0	0	0	0	0	0	0	0	0	0	0	0	0	0	0	0	0	0
G0S135	CTHT_0012200	2	>nm|CTHT_0012200| Unknown annotation for CTHT_0012200 OS=Chaetomium Thermophilum	2	less_than_three	1	2	3.8	3.8	3.8	104.95	933	7.7e-06	0	0	0	0	0	0	0	0	0	0	0	0	0	0	0	0	0	0	0	0	0	0	0	0	0	0	0	0	0	0	0	0	0	0	0	0
G0S127	CTHT_0012120	6	>nm|CTHT_0012120| Protein dimerization OS=Chaetomium Thermophilum	2	five_or_more	1	6	16.8	16.8	16.8	36.451	340	1.55e-32	0	6522300	0	0	2060600	0	0	326160	232520	0	294040	407060	0	0	141220	0	0	0	0	0	0	0	0	0	0	0	0	0	0	0	0	0	0	0	0	0
G0S124	CTHT_0012090	6	>nm|CTHT_0012090| SANT SWI3, ADA2, N-CoR and TFIIIB DNA-binding domains OS=Chaetomium Thermophilum	2	five_or_more	1	6	11.8	11.8	11.8	92.031	831	4.24e-36	0	1295100	0	0	775750	0	0	357210	0	0	296820	0	0	0	100070	0	0	0	0	0	0	0	0	0	0	0	0	0	0	0	0	0	0	0	0	0
G0S106	CTHT_0011900	3	>nm|CTHT_0011900| Required for cellular morphogenesis and polarization of the cortical cytoskeleton protein OS=Chaetomium Thermophilum	2	less_than_three	1	3	4.5	4.5	4.5	118.64	1050	1.83e-47	0	0	0	0	0	0	0	0	0	0	0	0	0	0	0	0	0	0	0	0	0	0	0	0	0	0	0	0	0	0	0	0	0	0	0	0
G0S102	CTHT_0011860	3	>nm|CTHT_0011860| Valyl-Trna synthetase OS=Chaetomium Thermophilum	2	less_than_three	1	3	3.6	3.6	3.6	117.42	1037	6.72e-07	0	0	0	0	0	0	0	0	0	0	0	0	0	113870	0	0	0	0	0	0	0	0	0	0	0	0	0	0	0	0	0	0	0	0	0	0
G0S0Z0	CTHT_0011730	2	>nm|CTHT_0011730| Unknown annotation for CTHT_0011730 OS=Chaetomium Thermophilum	2	three	1	2	9.8	9.8	9.8	38.526	358	1.49e-11	0	0	0	0	0	0	0	0	0	0	0	0	0	0	0	0	0	0	0	0	0	0	0	0	0	0	0	0	0	0	0	0	0	0	0	0
G0S0W9	CTHT_0011520	4	>nm|CTHT_0011520| Unknown annotation for CTHT_0011520 OS=Chaetomium Thermophilum	2	five_or_more	1	4	3.5	3.5	3.5	210.69	1990	3.54e-63	0	0	0	0	16836	0	0	34112	0	0	34935	0	0	7267.8	0	0	15297	0	0	0	0	0	0	0	0	0	0	0	0	0	0	0	0	0	0	0
G0S0W3	CTHT_0011460	3	>nm|CTHT_0011460| Glucosamine-6-Phosphate acetyltransferase OS=Chaetomium Thermophilum	2	three	1	3	27.5	27.5	27.5	20.143	178	1.77e-13	0	0	0	0	0	0	0	0	0	0	0	0	0	0	0	0	0	0	0	0	0	0	0	0	0	0	0	0	0	0	0	0	0	0	0	0
G0S0V8	CTHT_0011410	2	>nm|CTHT_0011410| Unknown annotation for CTHT_0011410 OS=Chaetomium Thermophilum	2	five_or_more	1	2	14.6	14.6	14.6	18.256	164	1.59e-168	0	0	0	0	0	0	0	0	0	0	0	0	0	0	0	0	0	0	0	0	0	0	0	0	0	0	0	0	0	0	0	22859	0	0	0	0
G0S0U9	CTHT_0011310	18	>nm|CTHT_0011310| Protein involved in protein transport OS=Chaetomium Thermophilum	2	five_or_more	1	18	19.5	19.5	19.5	124.15	1110	2.68e-127	0	0	0	0	0	0	0	0	0	0	48439	0	0	76292	0	0	173750	0	0	138920	0	0	1277600	0	0	1621300	0	156020	1090000	0	354830	114560	0	0	134470	0
G0S0R2	CTHT_0010940	6	>nm|CTHT_0010940| Functions as a component of the nuclear pore complex (NPC). NPC components, collectively referred to as nucleoporins , can play the role of both NPC structural components and of docking or interaction partners for transiently associated n	2	four	1	6	23	23	23	36.921	326	7.63e-56	0	0	0	0	0	0	0	0	0	0	0	0	0	0	0	0	0	0	0	0	0	0	0	0	0	0	0	0	0	0	0	0	0	0	0	0
G0S0I6	CTHT_0010150	4	>nm|CTHT_0010150| Protein involved in regulation of transcription, mating-type specific OS=Chaetomium Thermophilum	2	three	1	4	9	9	9	77.341	697	1.33e-07	0	0	0	0	0	0	0	0	131630	0	0	473220	0	0	0	0	0	348460	0	0	238110	0	0	0	0	0	146050	0	0	0	0	0	149850	0	0	0
G0S0C9	CTHT_0009570	2	>nm|CTHT_0009570| Unknown annotation for CTHT_0009570 OS=Chaetomium Thermophilum	2	five_or_more	1	2	15.6	15.6	15.6	13.584	128	1.09e-88	0	42087	0	0	38865	0	0	247230	0	106120	253380	0	269970	162930	0	202800	0	0	90935	0	0	0	0	0	0	0	0	0	0	0	0	0	0	0	0	0
G0S0B8	CTHT_0009460	5	>nm|CTHT_0009460| PWWP domain-containing protein OS=Chaetomium Thermophilum	2	five_or_more	1	5	11.8	11.8	11.8	58.957	544	5.57e-92	0	119390	0	0	85172	0	0	289550	0	0	319880	0	0	262490	0	0	0	0	0	0	0	0	90230	0	0	71322	0	0	74374	0	0	65017	0	0	66294	0
G0S071	CTHT_0008960	4	>nm|CTHT_0008960| Protein involved in tRNA 3-trailer cleavage, exonucleolytic OS=Chaetomium Thermophilum	2	four	1	4	6.5	6.5	6.5	78.506	721	4.03e-74	0	0	0	0	0	0	0	0	0	0	0	0	0	0	0	0	0	0	0	0	0	0	0	0	0	0	0	0	0	0	0	0	0	0	0	0
G0S066	CTHT_0008910	3	>nm|CTHT_0008910| Pre-Mrna splicing protein OS=Chaetomium Thermophilum	2	five_or_more	1	3	7.3	7.3	7.3	54.128	496	3.7e-42	0	0	0	0	0	0	0	0	0	0	0	0	0	0	72006	0	0	117470	0	115500	348910	0	97184	397820	0	0	383300	0	0	138380	0	0	82540	0	0	0
G0S060	CTHT_0008850	8	>nm|CTHT_0008850| Transcription activator protein OS=Chaetomium Thermophilum	2	four	1	8	18	18	18	78.358	734	3.34e-55	0	5070400	0	0	2812500	0	0	2113500	0	0	938860	179240	0	0	0	0	271050	0	0	0	0	0	0	0	0	0	0	0	0	0	0	0	0	0	0	0
G0S049	CTHT_0008740	4	>nm|CTHT_0008740| Unknown annotation for CTHT_0008740 OS=Chaetomium Thermophilum	2	four	1	4	33.7	33.7	33.7	20.086	190	3.79e-45	0	0	0	0	0	0	0	0	0	0	0	0	0	0	0	0	0	0	0	0	0	0	0	0	0	0	0	0	0	0	0	0	0	0	0	0
G0S031	CTHT_0008550	3	>nm|CTHT_0008550| Protein involved in cellular localization OS=Chaetomium Thermophilum	2	less_than_three	1	3	2.4	2.4	2.4	104.29	931	8.5e-07	0	0	0	0	0	0	0	0	0	0	0	0	0	0	0	305770	0	0	0	0	0	0	0	0	0	348660	0	0	0	0	0	0	0	0	347000	0
G0RZZ3	CTHT_0008150	3	>nm|CTHT_0008150| Unknown annotation for CTHT_0008150 OS=Chaetomium Thermophilum	2	less_than_three	1	3	1.5	1.5	1.5	298.9	2663	3.77e-08	0	0	0	0	0	0	0	0	0	0	0	0	0	0	0	0	0	0	0	0	0	0	0	0	0	0	0	0	0	0	0	0	0	0	0	0
G0RZZ0	CTHT_0008120	3	>nm|CTHT_0008120| Pre-Mrna splicing protein OS=Chaetomium Thermophilum	2	four	1	3	19.1	19.1	19.1	28.331	246	7.92e-11	0	0	0	0	0	0	0	0	0	0	0	0	0	0	0	0	0	0	0	477830	232950	0	0	337620	0	0	365430	0	0	220320	0	0	0	0	0	0
G0RZV2	CTHT_0004310	4	>nm|CTHT_0004310| Unknown annotation for CTHT_0004310 OS=Chaetomium Thermophilum	2	five_or_more	2	4	15.2	15.2	15.2	27.945	263	1.09e-09	0	126250	0	0	0	0	0	378630	0	0	777920	0	0	728330	0	0	178450	0	0	281450	42433	0	296740	256120	0	427420	856970	0	335030	2038800	0	239640	3617500	0	156630	0
G0RZS6	CTHT_0004030	2	>nm|CTHT_0004030| Transcription factor OS=Chaetomium Thermophilum	2	less_than_three	1	2	4.1	4.1	4.1	76.149	705	3.97e-05	0	0	0	0	0	0	0	0	0	0	0	0	0	0	0	0	0	0	0	0	0	0	0	0	0	0	0	0	0	0	0	0	0	0	0	0
G0RZQ3	CTHT_0003780	3	>nm|CTHT_0003780| Unknown annotation for CTHT_0003780 OS=Chaetomium Thermophilum	2	three	1	3	10.6	10.6	10.6	39.188	359	1.14e-05	0	0	0	0	0	0	0	0	0	0	0	0	0	0	0	0	0	0	0	0	0	0	0	0	0	0	0	0	0	0	0	0	0	0	0	0
G0RZN4	CTHT_0003590	8	>nm|CTHT_0003590| Eukaryotic translation initiation factor 3 OS=Chaetomium Thermophilum	2	five_or_more	1	8	5.4	5.4	5.4	164.55	1494	3.09e-99	0	0	0	0	0	0	0	78870	0	0	470230	0	0	742900	0	0	1964400	0	0	1561500	0	218890	1564200	0	126330	1273700	0	0	1427900	0	293310	674700	0	140730	250220	0
G0RZL3	CTHT_0003360	4	>nm|CTHT_0003360| Mitochondrial protein OS=Chaetomium Thermophilum	2	five_or_more	1	4	15.4	15.4	15.4	27.206	247	8.51e-11	0	0	0	0	0	0	0	1731000	0	300230	2169500	0	0	695250	0	713980	1688400	0	308490	941860	0	417800	778690	0	0	0	0	0	0	0	0	0	0	0	0	0
G0RZK4	CTHT_0003270	2	>nm|CTHT_0003270| TRAM, LAG1 and CLN8 homology domains OS=Chaetomium Thermophilum	2	three	1	2	3.4	3.4	3.4	39.792	352	2.67e-05	0	0	0	0	0	0	0	0	0	0	0	78962	0	0	111460	0	812820	0	0	0	0	0	0	0	0	0	0	0	0	0	0	0	0	0	0	0
G0RZI8	CTHT_0003110	3	>nm|CTHT_0003110| Oxidoreductase, acting on paired donors, with incorporation or reduction of molecular oxygen, 2-oxoglutarate as one donor, and incorporation of one atom each of oxygen into both donors OS=Chaetomium Thermophilum	2	four	1	3	8.9	8.9	8.9	74.287	664	1.43e-10	0	0	0	0	0	0	0	0	0	0	0	0	0	0	0	0	0	0	0	0	0	0	0	0	0	0	0	0	0	0	0	0	0	0	0	0
G0RZH2	CTHT_0002950	3	>nm|CTHT_0002950| U4/U6 small nuclear ribonucleoprotein OS=Chaetomium Thermophilum	2	three	1	3	7.9	7.9	7.9	53.49	478	1.06e-07	0	0	0	0	0	0	0	0	0	0	0	0	0	0	0	0	0	0	0	0	0	0	0	0	0	0	0	0	0	0	0	0	0	0	0	0
G0RZG4	CTHT_0002870	9	>nm|CTHT_0002870| Component of the exosome 3->5 exoribonuclease complex but does not have exonuclease activity. As part of the exosome, required for the 3-processing of the 7S pre-RNA to the mature 5.8S rRNA and for mRNA OS=Chaetomium Thermophilum	2	five_or_more	1	9	22	22	22	43.905	413	6.74e-200	0	0	0	0	0	0	0	0	0	0	0	0	0	0	0	0	0	0	0	0	0	0	0	0	0	0	0	0	0	0	0	0	0	0	0	0
G0RZE7	CTHT_0002700	7	>nm|CTHT_0002700| 4-Hydroxyphenylpyruvate dioxygenase OS=Chaetomium Thermophilum	2	four	1	7	21.1	21.1	21.1	45.369	403	4.82e-17	0	0	0	0	0	0	0	0	0	0	0	0	0	0	0	0	0	0	0	0	0	0	0	0	0	0	0	0	0	0	0	0	0	0	0	0
G0RZ41	CTHT_0001620	4	>nm|CTHT_0001620| Green fluorescent protein (GFP)-fusion protein localizes to the cytoplasm OS=Chaetomium Thermophilum	2	three	1	4	8	8	8	118.66	1098	4.61e-11	0	0	0	0	0	0	0	0	0	0	0	0	0	0	0	0	0	0	0	0	0	0	0	0	0	0	0	0	0	0	0	0	0	0	0	0
G0RZ33	CTHT_0001540	2	>nm|CTHT_0001540| Unknown annotation for CTHT_0001540 OS=Chaetomium Thermophilum	2	four	1	2	2.3	2.3	2.3	146.95	1312	1.92e-35	0	630810	0	0	290390	0	0	78437	58116	0	79560	53208	0	0	0	0	0	0	0	0	0	0	0	0	0	0	0	0	0	0	0	0	0	0	0	0
G0RZ05	CTHT_0001220	3	>nm|CTHT_0001220| Cytochrome-C oxidase OS=Chaetomium Thermophilum	2	five_or_more	1	3	19.9	19.9	19.9	18.244	166	6.97e-39	0	979510	0	0	1378400	0	0	4297700	0	0	5054000	662590	0	4005100	806820	0	1444000	718490	0	1693300	778540	0	1539800	0	0	923770	0	0	704470	0	0	0	0	0	0	0
G0RYY0	CTHT_0000970	2	>nm|CTHT_0000970| Unknown annotation for CTHT_0000970 OS=Chaetomium Thermophilum	2	less_than_three	1	2	6	6	6	62.861	580	4.44e-05	0	0	0	0	0	0	0	0	0	0	0	0	0	0	0	0	0	0	0	0	0	0	0	0	0	0	0	0	0	0	0	0	0	692940	0	0
G0RYX0	CTHT_0000870	9	>nm|CTHT_0000870| Unknown annotation for CTHT_0000870 OS=Chaetomium Thermophilum	2	five_or_more	1	9	13.1	13.1	13.1	136.69	1240	1.05e-31	0	428080	0	0	357880	0	0	172310	1206600	0	139080	0	0	134310	0	0	52444	0	0	49246	0	0	0	1130.9	0	0	0	0	0	0	0	0	0	0	36571	0
G0RYU6	CTHT_0000620	6	>nm|CTHT_0000620| Protein involved in mitochondrial translation OS=Chaetomium Thermophilum	2	five_or_more	1	6	25.8	25.8	25.8	26.711	236	3.76e-13	0	0	0	0	0	0	0	0	0	0	0	0	0	0	0	0	0	0	0	447370	67481	0	1520600	1458600	0	3738200	0	0	735510	618700	0	1909600	1444800	0	339610	0
G0RYS4	CTHT_0007720	2	>nm|CTHT_0007720| Unknown annotation for CTHT_0007720 OS=Chaetomium Thermophilum	2	less_than_three	1	2	3.4	3.4	3.4	179.93	1659	1.74e-26	0	0	0	0	0	0	0	0	0	0	25984	0	0	0	0	0	0	0	0	0	56061	0	0	0	0	0	0	0	0	0	0	0	0	0	0	0
G0RYM7	CTHT_0007240	4	>nm|CTHT_0007240| Atp synthase epsilon chain OS=Chaetomium Thermophilum	2	five_or_more	1	4	11.2	11.2	11.2	57.442	553	1.87e-24	0	0	0	0	0	0	0	0	0	0	447990	0	0	505690	0	0	0	0	0	116830	0	0	0	0	0	0	0	0	0	0	0	0	0	0	0	0
G0RYH0	CTHT_0006660	2	>nm|CTHT_0006660| Vesicular-Fusion protein sec18 OS=Chaetomium Thermophilum	2	less_than_three	1	2	3.1	3.1	3.1	97.119	900	0.00012388	0	0	0	0	0	0	0	0	0	0	59335	0	0	0	0	0	0	18955	0	0	0	0	0	0	0	0	0	0	0	0	0	0	0	0	0	0
G0RYE4	CTHT_0006400	6	>nm|CTHT_0006400| Unknown annotation for CTHT_0006400 OS=Chaetomium Thermophilum	2	five_or_more	1	6	16	16	16	44.375	424	1.64e-166	0	0	0	0	0	0	0	0	0	0	0	2229.9	0	0	2463.8	0	0	4560	0	0	8070.9	0	0	13052	0	0	11406	0	0	9754.9	0	0	26207	0	0	16610
G0RY83	CTHT_0005770	3	>nm|CTHT_0005770| Shk1 kinase-binding protein OS=Chaetomium Thermophilum	2	less_than_three	1	3	4.9	4.9	4.9	89.535	793	2.27e-30	0	0	0	0	0	0	0	0	0	0	0	0	0	0	0	0	0	0	0	0	0	0	0	0	0	0	0	0	0	0	0	0	0	0	0	0
G0RY37	CTHT_0005280	2	>nm|CTHT_0005280| Heat shock protein OS=Chaetomium Thermophilum	2	five_or_more	1	2	4.1	4.1	4.1	80.265	749	7e-24	0	260910	0	0	0	2840.1	0	0	13810	0	0	13822	0	0	7748	0	0	0	0	0	0	0	0	0	0	0	0	0	0	0	0	0	0	0	0	0
G0RY29	CTHT_0005190	5	>nm|CTHT_0005190| Glycerophosphocholine glycerophosphodiesterase responsible for the hydrolysis of intracellular glycerophosphocholine into glycerol-phosphate and OS=Chaetomium Thermophilum	2	four	1	5	5.9	5.9	5.9	131.82	1190	6.05e-196	0	0	0	0	0	0	0	0	0	0	0	0	0	0	0	0	0	0	0	0	0	0	0	0	0	0	0	0	0	0	0	0	0	0	0	0
G0RXZ5	CTHT_0004840	3	>nm|CTHT_0004840| Responsible for the deacetylation of lysine residues on the N-terminal part of the core histones (H2A, H2B, H3 and H4). Histone deacetylation gives a tag for epigenetic repression and plays an important role in transcriptional regulation,	2	five_or_more	1	3	6.9	6.9	6.9	84.15	751	2.45e-06	0	0	0	0	0	0	0	0	0	0	0	0	0	0	0	0	0	0	0	0	0	0	0	0	0	0	0	0	0	0	0	0	0	0	0	0
G0RXZ2	CTHT_0004810	3	>nm|CTHT_0004810| Gtp-Binding protein OS=Chaetomium Thermophilum	2	three	1	3	16.5	16.5	16.5	24.689	224	2.13e-09	0	0	0	0	279310	0	0	336490	1337400	0	0	3671300	0	0	0	0	0	0	0	0	0	0	0	0	0	0	0	0	0	0	0	0	0	0	0	0
Cterm_G0RYH9	CTHT_0006750B	4	>nm|CTHT_0006750B| Unknown annotation for CTHT_0006750B OS=Chaetomium Thermophilum	2	five_or_more	1	4	9.4	9.4	9.4	106.69	1036	5.5e-49	0	241650	0	0	383320	0	0	0	4848.1	0	0	9387.3	0	0	6507.9	0	0	6990.4	0	0	11952	0	0	0	0	0	6253	0	0	5667.3	0	0	6530.5	0	0	0
PSEUDO4	CTHT_0008980	2	>nm|CTHT_0008980| Unknown annotation for CTHT_0008980 OS=Chaetomium Thermophilum	1	less_than_three	1	2	5.9	5.9	5.9	44.744	405	7.18e-06	0	0	0	0	0	0	0	0	0	0	0	0	0	0	0	0	0	0	0	0	0	0	0	0	0	0	0	0	0	0	0	0	0	0	0	0
G0SHH4	CTHT_0070030	2	>nm|CTHT_0070030| Unknown annotation for CTHT_0070030 OS=Chaetomium Thermophilum	1	less_than_three	1	2	9.4	9.4	9.4	40.687	393	1.36e-12	0	0	0	0	0	0	0	0	0	0	0	0	0	0	0	0	0	0	0	0	0	0	0	0	0	182700	0	0	0	0	0	0	0	0	0	0
G0SHD3	CTHT_0069620	2	>nm|CTHT_0069620| Sequence-Specific DNA binding protein OS=Chaetomium Thermophilum	1	less_than_three	1	2	5	5	5	70.272	641	7.52e-12	0	461300	0	0	91847	0	0	0	0	0	0	0	0	0	0	0	0	0	0	0	0	0	0	0	0	0	0	0	0	0	0	0	0	0	0	0
G0SHB3	CTHT_0069410	2	>nm|CTHT_0069410| Common to RNA polymerases I, II, and III OS=Chaetomium Thermophilum	1	less_than_three	1	2	22.8	22.8	22.8	18.078	158	1.94e-43	0	0	0	0	0	0	0	0	0	0	0	0	0	0	0	0	0	0	0	0	0	0	0	0	0	0	0	0	0	0	284330	0	0	0	0	0
G0SH58	CTHT_0068800	3	>nm|CTHT_0068800| Succinyl-Coa ligase OS=Chaetomium Thermophilum	1	three	1	3	10.2	10.2	10.2	34.866	334	7.19e-38	0	0	0	0	0	0	0	0	0	0	0	0	0	0	0	0	0	0	0	0	0	0	0	0	0	0	0	0	0	0	0	0	0	0	0	0
G0SH38	CTHT_0068570	2	>nm|CTHT_0068570| Unknown annotation for CTHT_0068570 OS=Chaetomium Thermophilum	1	four	1	2	17.6	17.6	17.6	16.297	159	1.64e-07	0	1630000	0	0	745050	0	0	627610	0	0	359960	0	0	0	0	0	0	0	0	0	0	0	0	0	0	0	0	0	0	0	0	0	0	0	0	0
G0SGW9	CTHT_0067850	2	>nm|CTHT_0067850| AP-1 complex subunit gamma-1 OS=Chaetomium Thermophilum	1	three	1	2	2.6	2.6	2.6	92.603	854	6.52e-06	0	0	0	0	0	0	0	292740	0	0	206630	0	0	221980	0	0	0	0	0	0	0	0	0	0	0	0	0	0	0	0	0	0	0	0	0	0
G0SGV6	CTHT_0067720	4	>nm|CTHT_0067720| Calcineurin protein OS=Chaetomium Thermophilum	1	less_than_three	1	4	27	27	27	19.661	174	7.5e-27	0	0	0	0	0	0	0	0	0	0	0	0	0	0	0	0	0	0	0	0	0	0	0	0	0	0	0	0	0	0	0	0	0	0	0	0
G0SGR2	CTHT_0067260	7	>nm|CTHT_0067260| Aminopeptidase OS=Chaetomium Thermophilum	1	less_than_three	1	7	18.4	18.4	18.4	55.663	501	2.39e-57	0	0	0	0	0	110590	0	0	0	0	0	0	0	0	0	0	0	0	0	0	0	0	0	0	0	0	0	0	0	0	0	0	0	0	0	0
G0SGE1	CTHT_0065990	2	>nm|CTHT_0065990| Rab small monomeric GTPase OS=Chaetomium Thermophilum	1	less_than_three	1	2	11.7	11.7	11.7	23.05	205	5.52e-24	0	0	0	0	142820	0	0	0	0	0	0	0	0	0	0	0	0	0	0	0	0	0	0	0	0	0	0	0	0	0	0	0	0	0	0	0
G0SGC8	CTHT_0065860	3	>nm|CTHT_0065860| Unknown annotation for CTHT_0065860 OS=Chaetomium Thermophilum	1	less_than_three	1	3	18.7	18.7	18.7	29.93	278	2.96e-178	0	0	0	0	0	0	0	88884	0	0	0	0	0	0	0	0	0	0	0	0	0	0	0	0	0	0	0	0	0	0	0	0	0	0	0	0
G0SG90	CTHT_0065480	2	>nm|CTHT_0065480| Mevalonate kinase OS=Chaetomium Thermophilum	1	less_than_three	1	2	5.1	5.1	5.1	73.15	672	1.4e-05	0	0	0	0	0	0	0	0	0	0	0	0	0	0	0	0	0	0	0	0	0	0	0	0	0	0	0	0	0	0	0	0	0	0	0	0
G0SFX6	CTHT_0072500	3	>nm|CTHT_0072500| SANT SWI3, ADA2, N-CoR and TFIIIB DNA-binding domains OS=Chaetomium Thermophilum	1	five_or_more	1	3	8	8	8	50.21	452	4.23e-42	0	1753300	0	0	1114700	0	0	1480700	0	0	1082000	0	0	447380	0	0	342880	0	0	183300	0	0	0	0	0	0	0	0	0	0	0	0	0	0	0	0
G0SFG8	CTHT_0070760	2	>nm|CTHT_0070760| Src homology 3 domains OS=Chaetomium Thermophilum	1	less_than_three	1	2	5.2	5.2	5.2	62.498	557	5.84e-06	0	0	0	0	0	0	0	0	0	0	0	0	0	0	0	0	0	0	0	0	0	0	0	0	0	0	0	0	0	0	0	0	0	0	0	0
G0SFB5	CTHT_0061460	2	>nm|CTHT_0061460| Microtubule-Associated protein ytm1 OS=Chaetomium Thermophilum	1	less_than_three	1	2	8.5	8.5	8.5	52.939	495	1.21e-07	0	0	0	0	0	0	0	0	0	0	0	0	0	0	0	0	0	0	0	0	0	0	0	0	0	0	0	0	0	0	0	0	0	0	0	0
G0SES2	CTHT_0059510	3	>nm|CTHT_0059510| Cytochrome c protein OS=Chaetomium Thermophilum	1	four	1	3	19.1	19.1	19.1	35.772	324	3.1e-14	0	0	0	0	358590	0	0	497440	0	0	1741900	0	0	1612400	0	0	0	0	0	0	0	0	0	0	0	0	0	0	0	0	0	0	0	0	0	0
G0SEF3	CTHT_0063540	2	>nm|CTHT_0063540| Cytochrome b-c1 complex protein OS=Chaetomium Thermophilum	1	less_than_three	1	2	17.1	17.1	17.1	15.017	129	1.66e-05	0	0	0	0	0	0	0	0	0	0	0	0	0	417410	0	0	0	0	0	0	0	0	0	0	0	0	0	0	0	0	0	0	0	0	0	0
G0SE91	CTHT_0062910	2	>nm|CTHT_0062910| Eliminates the production of nonsense-containing OS=Chaetomium Thermophilum	1	less_than_three	1	2	2.9	2.9	2.9	120.99	1098	3.37e-11	0	0	0	0	0	0	0	0	0	0	0	0	0	0	0	0	0	0	0	0	0	0	0	0	0	0	0	0	0	0	0	0	0	0	0	0
G0SE73	CTHT_0062720	2	>nm|CTHT_0062720| Unknown annotation for CTHT_0062720 OS=Chaetomium Thermophilum	1	less_than_three	1	2	1.4	1.4	1.4	190.34	1743	5.67e-05	0	0	0	0	0	0	0	0	0	0	0	0	0	244530	0	0	0	0	0	0	0	0	1157.7	0	0	1905.9	0	0	0	0	0	1133.1	0	0	0	0
G0SE68	CTHT_0062660	2	>nm|CTHT_0062660| Unknown annotation for CTHT_0062660 OS=Chaetomium Thermophilum	1	less_than_three	1	2	2.2	2.2	2.2	176.35	1604	0.00011335	0	0	0	0	0	0	0	0	0	0	0	0	0	0	0	0	0	0	0	0	0	0	0	0	0	0	0	0	0	0	0	0	0	0	0	0
G0SE58	CTHT_0062530	3	>nm|CTHT_0062530| Microtubule motor protein OS=Chaetomium Thermophilum	1	less_than_three	1	3	2.1	2.1	2.1	196.97	1773	1.01e-23	0	0	0	0	0	0	0	0	0	0	0	0	0	0	0	0	0	0	0	0	0	0	0	0	0	0	0	0	0	0	0	0	0	0	0	0
G0SDL9	CTHT_0052250	2	>nm|CTHT_0052250| Protein involved in regulation of ARF GTPase OS=Chaetomium Thermophilum	1	five_or_more	1	2	2.7	2.7	2.7	73.704	679	5.11e-07	0	0	0	0	0	0	0	0	0	0	0	0	0	0	0	0	0	0	0	0	0	0	0	0	0	0	0	0	0	0	0	0	0	0	0	0
G0SD09	CTHT_0050360	3	>nm|CTHT_0050360| Fructose-Bisphosphate aldolase OS=Chaetomium Thermophilum	1	less_than_three	1	3	7.1	7.1	7.1	37.019	337	8.38e-07	0	0	0	0	0	0	0	0	0	0	0	0	0	0	0	0	383080	0	0	343440	0	0	0	0	0	0	0	0	0	0	0	0	0	0	0	0
G0SCZ8	CTHT_0058950	2	>nm|CTHT_0058950| Ribonuclease P OS=Chaetomium Thermophilum	1	five_or_more	1	2	5.9	5.9	5.9	36.482	339	3.7e-18	0	0	0	0	0	0	0	0	0	0	0	0	0	0	0	0	0	0	0	0	0	0	0	0	0	0	12452	0	0	0	0	0	68639	0	0	41006
G0SCX4	CTHT_0058700	2	>nm|CTHT_0058700| The nuclear pore complex (NPC) protein OS=Chaetomium Thermophilum	1	less_than_three	1	2	2.3	2.3	2.3	118.67	1045	3.26e-12	0	0	0	0	0	0	0	0	0	0	0	0	0	0	8087.9	0	0	6647.7	0	0	0	0	0	0	0	0	0	0	0	0	0	0	0	0	0	0
G0SC53	CTHT_0055970	2	>nm|CTHT_0055970| Component of the PAM complex, a complex required for the translocation of transit peptide-containing proteins from the inner membrane into the mitochondrial matrix in an ATP-dependent OS=Chaetomium Thermophilum	1	less_than_three	1	2	11.2	11.2	11.2	28.845	269	4.85e-05	0	0	0	0	0	0	0	0	0	0	0	0	0	0	0	0	0	0	0	0	0	0	0	0	0	0	0	0	0	0	0	0	0	0	0	0
G0SBX9	CTHT_0055180	2	>nm|CTHT_0055180| Unknown annotation for CTHT_0055180 OS=Chaetomium Thermophilum	1	four	1	2	10.3	10.3	10.3	51.268	485	1.84e-48	0	0	0	0	0	0	0	0	0	0	0	0	0	0	0	0	0	0	0	0	0	0	0	0	0	0	0	0	0	0	0	0	0	0	0	0
G0SBV3	CTHT_0054910	3	>nm|CTHT_0054910| Unknown annotation for CTHT_0054910 OS=Chaetomium Thermophilum	1	less_than_three	1	3	15.6	15.6	15.6	21.953	199	5.04e-08	0	0	0	0	0	0	0	0	0	0	0	0	0	0	0	0	0	0	0	0	0	0	0	0	0	0	0	0	0	0	0	0	0	0	0	0
G0SBP9	CTHT_0054350	2	>nm|CTHT_0054350| Uridylate kinase OS=Chaetomium Thermophilum	1	three	1	2	8.2	8.2	8.2	38.793	352	1.36e-06	0	0	0	0	0	0	0	0	0	0	0	0	0	0	0	0	0	0	0	0	0	0	0	0	0	0	0	0	0	0	0	0	0	0	0	0
G0SBN7	CTHT_0054230	4	>nm|CTHT_0054230| Unknown annotation for CTHT_0054230 OS=Chaetomium Thermophilum	1	less_than_three	1	4	6.7	6.7	6.7	88.226	818	1.35e-10	0	0	0	0	0	0	0	0	0	0	29967	0	0	0	0	0	0	0	0	120910	0	0	0	0	0	0	0	0	0	0	0	0	0	0	0	0
G0SBM9	CTHT_0054150	2	>nm|CTHT_0054150| Controls the cellular levels and subcellular distribution of phosphatidylinositol 3-phosphate and phosphatidylinositol 4,5-bisphosphate protein OS=Chaetomium Thermophilum	1	four	1	2	2.4	2.4	2.4	151.84	1388	4.32e-11	0	0	0	0	3847.8	0	0	23488	0	0	9992.2	0	0	11408	0	0	0	0	0	0	0	0	0	0	0	0	0	0	0	0	0	0	0	0	0	0
G0SBM1	CTHT_0054070	3	>nm|CTHT_0054070| Unknown annotation for CTHT_0054070 OS=Chaetomium Thermophilum	1	five_or_more	1	3	11.5	11.5	11.5	63.935	582	2.8e-157	0	0	0	0	0	0	0	0	0	0	0	0	0	0	0	0	0	0	0	0	0	0	0	0	0	0	0	0	0	0	0	0	0	0	0	0
G0SBJ4	CTHT_0053790	2	>nm|CTHT_0053790| Unknown annotation for CTHT_0053790 OS=Chaetomium Thermophilum	1	less_than_three	1	2	5.6	5.6	5.6	62.711	576	1.18e-07	0	763850	0	0	406370	0	0	0	0	0	0	0	0	0	0	0	0	0	0	0	0	0	0	0	0	0	0	0	0	0	0	0	0	0	0	0
G0SB45	CTHT_0048840	4	>nm|CTHT_0048840| Aconitate hydratase OS=Chaetomium Thermophilum	1	less_than_three	1	4	5.6	5.6	5.6	82.738	764	4.13e-09	0	0	0	0	71258	0	0	0	0	0	0	0	0	0	0	0	0	0	0	0	0	0	0	0	0	0	0	0	0	0	0	0	0	0	0	0
G0SB11	CTHT_0048500	2	>nm|CTHT_0048500| Protein involved in tRNA processing OS=Chaetomium Thermophilum	1	three	1	2	7.4	7.4	7.4	40.198	367	2.96e-22	0	0	0	0	0	0	0	0	0	0	0	0	0	0	0	0	0	0	0	0	0	0	0	0	0	0	0	0	0	0	707080	0	0	372390	0	0
G0SAQ8	CTHT_0043150	3	>nm|CTHT_0043150| Unknown annotation for CTHT_0043150 OS=Chaetomium Thermophilum	1	less_than_three	1	3	9.3	9.3	9.3	42.869	388	2.19e-09	0	0	0	0	0	0	0	0	0	0	0	0	0	0	0	0	0	0	0	0	0	0	0	0	0	0	0	0	0	35450	0	0	0	0	0	0
G0SAG0	CTHT_0042140	3	>nm|CTHT_0042140| Unknown annotation for CTHT_0042140 OS=Chaetomium Thermophilum	1	less_than_three	1	3	43	43	43	9.1886	86	4.13e-62	0	0	0	0	0	0	0	0	0	0	0	0	0	0	0	0	0	0	0	0	0	0	0	0	0	0	0	0	0	0	0	0	0	0	0	0
G0SA67	CTHT_0041180	3	>nm|CTHT_0041180| Hexokinase OS=Chaetomium Thermophilum	1	less_than_three	1	3	8.7	8.7	8.7	59.558	549	5.96e-20	0	0	0	0	0	0	0	0	0	0	0	1048200	0	0	0	0	0	0	0	0	0	0	0	0	0	0	0	0	0	0	0	0	0	0	0	0
G0SA35	CTHT_0040860	3	>nm|CTHT_0040860| Unknown annotation for CTHT_0040860 OS=Chaetomium Thermophilum	1	four	1	3	8	8	8	55.607	500	2.32e-16	0	159100	0	0	115510	0	0	0	0	0	119990	0	0	157530	0	0	52425	0	0	59654	0	0	0	0	0	0	0	0	0	0	0	0	0	0	0	0
G0S9Z7	CTHT_0040470	2	>nm|CTHT_0040470| Unknown annotation for CTHT_0040470 OS=Chaetomium Thermophilum	1	less_than_three	1	2	4.2	4.2	4.2	66.354	621	5.66e-05	0	0	0	0	0	0	0	0	0	0	597570	0	0	0	0	0	0	0	0	0	0	0	0	0	0	0	0	0	0	0	0	0	0	0	0	0
G0S9L5	CTHT_0046320	2	>nm|CTHT_0046320| Complex ATPase OS=Chaetomium Thermophilum	1	less_than_three	1	2	2.6	2.6	2.6	129.98	1137	1.37e-24	0	9083.9	0	0	0	0	0	14983	0	0	0	0	0	0	0	0	0	0	0	0	0	0	0	0	0	0	0	0	0	0	0	0	0	0	0	0
G0S9K3	CTHT_0046190	6	>nm|CTHT_0046190| Unknown annotation for CTHT_0046190 OS=Chaetomium Thermophilum	1	five_or_more	1	6	19.8	19.8	19.8	43.204	405	3.25e-52	0	1769300	0	0	1080400	0	0	658620	0	0	142030	0	0	200010	0	0	0	0	0	0	0	0	0	0	0	0	0	0	0	0	0	0	0	0	0	0
G0S9E2	CTHT_0045530	3	>nm|CTHT_0045530| Vacuolar ATPase OS=Chaetomium Thermophilum	1	three	1	3	31	31	31	12.834	113	4.21e-25	0	0	0	0	0	0	0	0	0	0	0	0	0	0	0	0	0	0	0	0	0	0	0	0	0	0	0	0	0	0	0	0	0	0	0	0
G0S954	CTHT_0044600	5	>nm|CTHT_0044600| Regulator of chromosome condensation protein OS=Chaetomium Thermophilum	1	less_than_three	1	5	10.3	10.3	10.3	66.782	623	3.45e-67	0	1168700	0	0	413240	0	0	0	0	0	0	0	0	0	0	0	0	0	0	0	0	0	0	0	0	0	0	0	0	0	0	0	0	0	0	0
G0S8L0	CTHT_0038460	3	>nm|CTHT_0038460| Protein involved in regulation of biological quality OS=Chaetomium Thermophilum	1	less_than_three	1	3	5.2	5.2	5.2	85.675	750	6.05e-07	0	0	0	0	0	0	0	0	0	0	105180	0	0	0	0	0	0	0	0	0	0	0	0	0	0	0	0	0	0	0	0	0	0	0	0	0
G0S870	CTHT_0037780	2	>nm|CTHT_0037780| Unknown annotation for CTHT_0037780 OS=Chaetomium Thermophilum	1	less_than_three	1	2	8	8	8	41.231	374	5.5e-07	0	0	0	0	0	0	0	0	0	0	0	0	0	0	0	0	0	0	0	0	0	0	0	0	0	0	0	0	0	0	0	0	0	0	0	0
G0S7W4	CTHT_0037220	3	>nm|CTHT_0037220| Finger protein OS=Chaetomium Thermophilum	1	less_than_three	1	3	5.6	5.6	5.6	96.8	874	5.08e-64	0	0	0	0	0	0	0	0	0	0	0	0	0	0	0	0	0	0	0	0	0	0	0	0	0	0	0	0	0	0	0	0	0	0	0	0
G0S7S7	CTHT_0028670	2	>nm|CTHT_0028670| Pre-Mrna splicing protein OS=Chaetomium Thermophilum	1	less_than_three	1	2	7.1	7.1	7.1	45.818	408	5.4e-05	0	0	0	0	0	0	0	0	0	0	0	0	0	0	0	0	0	0	0	0	0	0	0	181700	0	0	116000	0	0	0	0	0	0	0	0	0
G0S7L7	CTHT_0036780	2	>nm|CTHT_0036780| Unknown annotation for CTHT_0036780 OS=Chaetomium Thermophilum	1	less_than_three	1	2	12.5	12.5	12.5	45.539	416	1.19e-05	0	1154500	0	0	408650	0	0	0	0	0	0	0	0	0	0	0	0	0	0	0	0	0	0	0	0	0	0	0	0	0	0	0	0	0	0	0
G0S7D9	CTHT_0036510	2	>nm|CTHT_0036510| Protein involved in negative regulation of nucleobase, nucleoside, nucleotide and nucleic acid metabolic process OS=Chaetomium Thermophilum	1	less_than_three	1	2	3.7	3.7	3.7	122.5	1100	1.45e-23	0	0	0	0	0	0	0	0	0	0	0	0	0	0	0	0	0	0	0	0	0	0	0	0	0	0	0	0	0	0	0	0	0	0	0	0
G0S7B9	CTHT_0036300	2	>nm|CTHT_0036300| Metal dependent phosphohydrolases with conserved HD motif OS=Chaetomium Thermophilum	1	less_than_three	1	2	7.7	7.7	7.7	29.232	259	7.6e-05	0	0	0	0	0	0	344450	0	0	0	0	0	0	0	0	0	0	0	0	0	0	0	0	0	0	0	0	0	0	0	0	0	0	0	0	0
G0S6W0	CTHT_0027060	5	>nm|CTHT_0027060| Alkaline phosphatase OS=Chaetomium Thermophilum	1	less_than_three	1	5	5.8	5.8	5.8	124.91	1143	5.7e-13	0	0	0	0	0	0	0	0	0	0	0	0	0	0	0	0	0	0	0	0	0	0	0	0	0	0	0	0	0	0	0	0	0	0	0	0
G0S6U7	CTHT_0026930	5	>nm|CTHT_0026930| Eukaryotic translation initiation factor 3 subunit OS=Chaetomium Thermophilum	1	three	1	5	10.3	10.3	10.3	54.483	474	7.04e-37	0	0	0	0	0	0	0	0	0	0	79360	0	0	72341	0	0	0	0	0	783770	0	0	141760	0	0	524080	0	0	0	0	0	0	0	0	0	0
G0S6T8	CTHT_0026840	2	>nm|CTHT_0026840| Anaphase spindle elongation protein OS=Chaetomium Thermophilum	1	less_than_three	1	2	4.8	4.8	4.8	84.013	749	2.87e-122	0	0	0	0	0	0	0	0	0	0	0	0	0	0	0	0	0	0	0	0	0	0	0	0	0	0	0	0	0	0	0	0	0	0	0	0
G0S6S4	CTHT_0035420	4	>nm|CTHT_0035420| Protein involved in mRNA processing OS=Chaetomium Thermophilum	1	four	1	4	9.3	9.3	9.3	83.409	745	2.31e-17	0	0	0	0	0	0	0	0	0	0	0	0	0	0	0	0	0	0	0	0	0	0	0	0	0	0	0	0	0	0	0	0	0	0	0	0
G0S6P5	CTHT_0035120	11	>nm|CTHT_0035120| Glucose-6-Phosphate isomerase OS=Chaetomium Thermophilum	1	less_than_three	1	11	23.5	23.5	23.5	61.584	562	7.16e-277	0	0	0	0	0	0	0	0	0	0	0	0	0	0	0	0	0	0	0	0	0	0	0	0	0	0	0	0	0	0	0	0	0	0	0	0
G0S6N5	CTHT_0035010	2	>nm|CTHT_0035010| Protein-Nucleus import-related protein OS=Chaetomium Thermophilum	1	four	1	2	8.6	8.6	8.6	59.48	526	7.39e-29	0	0	0	0	0	0	0	0	0	0	0	0	0	0	0	0	0	0	0	0	0	0	0	0	0	0	0	0	0	0	0	0	0	0	0	0
G0S6J2	CTHT_0026410	2	>nm|CTHT_0026410| Unknown annotation for CTHT_0026410 OS=Chaetomium Thermophilum	1	less_than_three	1	2	11.2	11.2	11.2	29.872	277	6.49e-06	0	0	0	0	0	0	0	0	0	0	0	0	0	0	0	0	0	0	0	0	0	0	0	0	0	0	0	0	0	0	0	0	0	0	0	0
G0S6C0	CTHT_0026210	2	>nm|CTHT_0026210| Helicase OS=Chaetomium Thermophilum	1	four	1	2	1.5	1.5	1.5	210.3	1886	4.03e-80	0	0	0	0	0	0	0	0	0	0	0	0	0	0	25219	0	0	26517	0	0	77411	0	0	51128	0	0	0	0	0	0	0	0	0	0	0	0
G0S660	CTHT_0034290	2	>nm|CTHT_0034290| SPT factors 3, 7 and 8 are required for the initiation of Ty transcription from the delta promoter. SPT3 regulates Ty1 as well as the mating factor genes OS=Chaetomium Thermophilum	1	less_than_three	1	2	5.1	5.1	5.1	48.485	433	8.94e-16	0	47492	0	0	0	0	0	52592	0	0	48513	0	0	0	0	0	0	0	0	0	0	0	0	0	0	13195	0	0	0	0	0	36435	0	0	0	0
G0S638	CTHT_0034060	4	>nm|CTHT_0034060| Cutinase transcription factor 1 alpha OS=Chaetomium Thermophilum	1	less_than_three	1	4	5.2	5.2	5.2	103.34	925	3.95e-16	0	616080	0	0	557320	0	0	0	0	0	0	0	0	0	0	0	0	0	0	0	0	0	0	0	0	0	0	0	0	0	0	0	0	0	0	0
G0S596	CTHT_0032730	2	>nm|CTHT_0032730| Unknown annotation for CTHT_0032730 OS=Chaetomium Thermophilum	1	less_than_three	1	2	8	8	8	63.567	565	2.18e-07	0	0	0	0	0	0	0	0	0	0	0	0	0	0	0	0	0	0	0	0	0	0	0	0	0	0	0	0	0	0	0	0	0	0	680040	0
G0S589	CTHT_0032660	3	>nm|CTHT_0032660| Component of the DASH complex, a microtubule-binding subcomplex of the outer kinetochore that is essential for proper chromosome segregation. The DASH complex mediates the formation and maintenance of bipolar kinetochore-microtubule attac	1	less_than_three	1	3	5	5	5	98.434	866	2.61e-73	0	301070	0	0	62291	0	0	0	0	0	56332	0	0	0	0	0	0	0	0	0	0	0	0	0	0	0	0	0	0	0	0	0	0	0	0	0
G0S4X8	CTHT_0032040	3	>nm|CTHT_0032040| Unknown annotation for CTHT_0032040 OS=Chaetomium Thermophilum	1	four	1	3	5.1	5.1	5.1	91.822	846	1.08e-184	0	521240	0	0	357050	0	0	154760	0	0	41446	0	0	0	0	0	0	0	0	0	0	0	0	0	0	0	0	0	0	0	0	0	0	0	0	0
G0S4J2	CTHT_0031160	2	>nm|CTHT_0031160| Rrna and tRNA processing protein OS=Chaetomium Thermophilum	1	three	1	2	9.3	9.3	9.3	27.816	246	1.39e-68	0	0	0	0	0	0	0	0	0	0	0	0	0	0	0	0	0	0	0	0	0	0	0	0	0	0	0	0	0	0	0	0	0	0	0	0
G0S4I2	CTHT_0022920	2	>nm|CTHT_0022920| Unknown annotation for CTHT_0022920 OS=Chaetomium Thermophilum	1	less_than_three	1	2	7.4	7.4	7.4	40.773	353	4.05e-05	0	0	0	0	0	0	0	0	0	0	0	0	0	0	176620	0	0	0	0	0	0	0	0	0	0	0	0	0	0	0	0	0	0	0	0	0
G0S432	CTHT_0022370	11	>nm|CTHT_0022370| Adp-Ribosylation factor OS=Chaetomium Thermophilum	1	five_or_more	1	11	8.1	8.1	8.1	195.99	1801	2.2e-180	0	0	0	0	0	0	0	0	0	0	0	0	0	0	0	0	0	0	0	0	0	0	0	0	0	0	0	0	0	0	0	0	0	0	0	0
G0S405	CTHT_0022090	2	>nm|CTHT_0022090| Small nuclear ribonucleoprotein OS=Chaetomium Thermophilum	1	less_than_three	1	2	2.2	2.2	2.2	66.713	592	7.12e-05	0	0	0	0	0	0	0	0	0	0	0	0	0	0	0	0	0	0	0	0	0	0	0	0	0	0	0	0	0	0	0	0	0	0	0	0
G0S402	CTHT_0022050	5	>nm|CTHT_0022050| Cystathionine beta-synthase OS=Chaetomium Thermophilum	1	less_than_three	1	5	14.3	14.3	14.3	57.278	532	2.76e-46	0	0	0	0	0	0	0	0	0	0	0	0	0	0	0	0	0	0	0	0	0	0	0	0	0	0	0	0	0	0	0	0	0	0	0	0
G0S3W5	CTHT_0039120	3	>nm|CTHT_0039120| Phosphorylase OS=Chaetomium Thermophilum	1	less_than_three	1	3	6.1	6.1	6.1	100.6	885	1.54e-58	0	0	0	0	0	0	0	0	0	0	0	0	0	0	0	0	0	0	0	0	0	0	0	0	0	0	0	0	0	0	0	0	0	0	0	0
G0S3M6	CTHT_0021800	2	>nm|CTHT_0021800| Required for the protein OS=Chaetomium Thermophilum	1	less_than_three	1	2	4.9	4.9	4.9	83.396	748	7.75e-06	0	0	0	0	0	0	0	0	0	0	0	0	0	0	0	0	0	0	0	0	0	0	0	0	0	0	0	0	0	0	0	0	0	0	0	0
G0S3M0	CTHT_0021740	2	>nm|CTHT_0021740| Ribosomal protein l38 OS=Chaetomium Thermophilum	1	five_or_more	1	2	12.3	12.3	12.3	14.006	130	1.43e-16	0	0	0	0	0	0	0	0	0	0	0	0	0	0	0	0	0	98826	0	0	304050	0	0	1345000	0	0	2285300	0	0	1970400	0	0	1541800	0	0	950590
G0S3J8	CTHT_0021510	2	>nm|CTHT_0021510| Unknown annotation for CTHT_0021510 OS=Chaetomium Thermophilum	1	less_than_three	1	2	13.7	13.7	13.7	18.248	168	1.74e-07	0	0	0	0	0	0	0	0	0	0	0	0	0	0	0	0	0	0	0	0	0	0	0	0	0	0	0	0	0	0	0	0	0	0	0	0
G0S3J5	CTHT_0021480	5	>nm|CTHT_0021480| Extragenic suppressor of the bimD6 mutation protein OS=Chaetomium Thermophilum	1	three	1	5	17.5	17.5	17.5	59.279	519	4.56e-12	0	0	0	0	0	0	0	0	0	0	0	0	0	0	0	0	0	0	0	0	0	0	0	0	0	0	0	0	0	0	0	0	0	0	0	0
G0S3C6	CTHT_0020530	7	>nm|CTHT_0020530| Unknown annotation for CTHT_0020530 OS=Chaetomium Thermophilum	1	three	1	7	8.2	8.2	8.2	111.53	1033	2.14e-66	0	0	0	0	0	0	0	0	2470.7	0	0	1741.8	0	0	0	0	0	0	0	0	0	0	0	0	0	0	0	0	0	0	0	0	0	0	0	0
G0S383	CTHT_0020050	3	>nm|CTHT_0020050| Eukaryotic translation initiation factor 3 subunit 6 OS=Chaetomium Thermophilum	1	five_or_more	1	3	8.5	8.5	8.5	50.924	446	4.8e-11	0	0	0	0	0	0	0	263400	0	0	844920	0	0	1012100	0	0	2059800	0	0	1299200	0	0	1351400	0	0	696930	0	0	801260	0	0	0	0	0	196590	0
G0S2Z7	CTHT_0019100	2	>nm|CTHT_0019100| Protein involved in regulation of translational initiation OS=Chaetomium Thermophilum	1	five_or_more	1	2	7.3	7.3	7.3	27.734	247	1.43e-06	0	0	0	0	0	0	0	0	0	0	0	0	0	0	0	0	597740	0	0	0	0	0	0	0	0	367870	0	0	0	0	0	553790	0	0	325560	0
G0S2X1	CTHT_0018790	2	>nm|CTHT_0018790| Unknown annotation for CTHT_0018790 OS=Chaetomium Thermophilum	1	four	1	2	3.2	3.2	3.2	89.295	833	8.48e-14	0	0	0	0	0	0	0	83467	0	0	173330	0	0	182830	0	0	159160	0	0	0	0	0	0	0	0	0	0	0	0	0	0	0	0	0	0	0
G0S2X0	CTHT_0018780	5	>nm|CTHT_0018780| Unknown annotation for CTHT_0018780 OS=Chaetomium Thermophilum	1	less_than_three	1	5	12.2	12.2	12.2	51.729	485	1.85e-08	0	0	0	0	0	0	0	0	0	0	0	0	0	0	0	0	0	0	0	0	197740	0	0	0	0	0	0	0	0	0	0	0	0	0	0	0
G0S2A1	CTHT_0016500	2	>nm|CTHT_0016500| Functions as a component of the DNA-binding general transcription factor complex TFIID and the transcription regulatory histone acetylation (HAT) complexes SAGA, SALSA and SLIK. Binding of TFIID to a promoter is the initial step in preini	1	less_than_three	1	2	6.5	6.5	6.5	83.016	770	7.35e-06	0	0	0	0	0	0	0	0	0	0	0	0	0	0	0	0	331330	0	0	0	0	0	194950	0	0	247990	0	0	0	0	0	0	0	0	0	0
G0S271	CTHT_0016200	2	>nm|CTHT_0016200| Rna-Binding protein OS=Chaetomium Thermophilum	1	four	1	2	2.2	2.2	2.2	107.91	1028	4.71e-75	0	0	0	0	0	0	0	0	0	0	0	0	0	0	0	0	0	0	0	0	0	0	0	0	0	0	0	0	0	0	0	0	0	0	0	0
G0S226	CTHT_0015750	2	>nm|CTHT_0015750| Glutamate decarboxylase OS=Chaetomium Thermophilum	1	less_than_three	1	2	4.3	4.3	4.3	65.601	579	3.07e-05	0	0	0	0	0	0	0	0	0	0	0	0	0	0	0	0	0	0	0	0	0	0	0	0	0	0	0	0	0	0	0	0	0	0	0	0
G0S1Y9	CTHT_0015340	2	>nm|CTHT_0015340| 40S ribosomal protein s25 OS=Chaetomium Thermophilum	1	five_or_more	1	2	19.2	19.2	19.2	10.908	99	1.19e-06	0	0	0	0	0	0	0	0	0	0	0	0	0	0	0	0	0	0	0	0	0	0	0	0	0	0	1906400	0	0	1582000	0	0	2236000	0	0	0
G0S1U9	CTHT_0014900	3	>nm|CTHT_0014900| Oxysterol-Binding protein OS=Chaetomium Thermophilum	1	four	1	3	5.5	5.5	5.5	137.99	1244	7.02e-39	0	0	0	0	0	0	0	0	0	0	16262	0	0	11518	0	0	20769	0	0	13388	0	0	0	0	0	0	0	0	0	0	0	0	0	0	0	0
G0S1L3	CTHT_0014010	3	>nm|CTHT_0014010| Unknown annotation for CTHT_0014010 OS=Chaetomium Thermophilum	1	three	1	3	3.9	3.9	3.9	123.71	1116	6.54e-52	0	0	0	0	0	0	0	0	0	0	0	0	0	0	0	0	0	0	0	140300	0	0	0	0	0	0	0	0	152680	0	0	234730	0	0	214230	0
G0S1L0	CTHT_0013980	3	>nm|CTHT_0013980| Unknown annotation for CTHT_0013980 OS=Chaetomium Thermophilum	1	five_or_more	1	3	4.8	4.8	4.8	83.859	756	1.55e-101	0	2502800	0	0	2095600	0	0	1186000	0	0	738490	0	0	454560	0	0	384120	0	0	0	0	0	0	0	0	0	0	0	0	0	0	0	0	0	0	0
G0S1K1	CTHT_0013890	6	>nm|CTHT_0013890| Is characterized by its ability to cleave peptides with Arg, Phe, Tyr, Leu, and Glu adjacent to the leaving group at neutral or slightly basic pH OS=Chaetomium Thermophilum	1	less_than_three	1	6	30	30	30	30.49	283	1.87e-281	0	0	0	0	0	0	0	0	0	0	0	0	0	0	0	0	0	0	0	0	0	0	0	0	0	0	0	0	0	0	0	0	0	0	0	0
G0S1E7	CTHT_0013330	2	>nm|CTHT_0013330| D-Arabinitol dehydrogenase OS=Chaetomium Thermophilum	1	less_than_three	1	2	13.2	13.2	13.2	41.657	385	1.08e-28	0	0	0	0	0	0	0	0	0	0	0	0	0	0	0	0	0	0	0	0	0	0	0	0	0	0	0	0	0	0	0	0	0	0	0	0
G0S1E0	CTHT_0013260	2	>nm|CTHT_0013260| Unknown annotation for CTHT_0013260 OS=Chaetomium Thermophilum	1	four	1	2	9	9	9	23.109	222	2.97e-12	0	439190	0	0	326850	0	0	677640	0	0	570640	0	0	0	0	0	0	0	0	0	0	0	0	0	0	0	0	0	0	0	0	0	0	0	0	0
G0S1D1	CTHT_0013170	2	>nm|CTHT_0013170| 2-Methylcitrate dehydratase OS=Chaetomium Thermophilum	1	less_than_three	1	2	5.7	5.7	5.7	62.124	566	7.71e-08	0	0	0	0	0	0	0	0	0	0	0	0	0	58173	0	0	0	0	0	0	0	0	94008	0	0	0	0	0	0	0	0	0	0	0	0	0
G0S147	CTHT_0012320	2	>nm|CTHT_0012320| Unknown annotation for CTHT_0012320 OS=Chaetomium Thermophilum	1	three	1	2	29.1	29.1	29.1	13.67	127	3.34e-17	0	0	0	0	0	0	0	726810	0	0	1414900	0	0	454500	0	0	0	0	0	0	0	0	0	0	0	0	0	0	0	0	0	0	0	0	0	0
G0S0B3	CTHT_0009410	2	>nm|CTHT_0009410| Carbamoyl-Phosphate synthase arginine-specific large chain OS=Chaetomium Thermophilum	1	three	1	3	2.2	1.7	1.7	145.21	1314	1.02e-06	0	0	0	0	0	0	0	0	0	0	0	0	0	0	0	0	0	0	0	0	0	0	0	0	0	0	0	0	0	0	0	0	0	0	0	0
G0S0A2	CTHT_0009300	3	>nm|CTHT_0009300| Vacuolar protein sorting OS=Chaetomium Thermophilum	1	three	1	3	2.1	2.1	2.1	172.83	1528	7.41e-06	0	0	0	0	0	0	0	0	0	0	77876	0	0	52418	0	0	69194	0	0	0	0	0	0	0	0	0	0	0	0	0	0	0	0	0	0	0
G0S038	CTHT_0008620	2	>nm|CTHT_0008620| Protein involved in small GTPase mediated signal transduction OS=Chaetomium Thermophilum	1	four	1	2	7.9	7.9	7.9	33.373	315	4.67e-06	0	0	0	0	0	0	0	0	54879	0	0	169470	0	0	31868	0	0	15361	0	0	0	0	0	0	0	0	0	0	0	0	0	0	0	0	0	0
G0RZN7	CTHT_0003620	3	>nm|CTHT_0003620| Serine/Threonine protein kinase OS=Chaetomium Thermophilum	1	four	1	3	1.7	1.7	1.7	224.35	2066	3.25e-07	0	0	0	0	0	0	0	0	0	0	0	0	0	0	0	0	0	0	0	0	0	0	0	0	0	0	0	0	0	0	0	0	0	0	0	0
G0RZE2	CTHT_0002650	3	>nm|CTHT_0002650| Cyclophilin protein OS=Chaetomium Thermophilum	1	three	1	3	34	34	34	16.582	153	7.42e-39	0	0	0	0	0	0	0	0	0	0	0	0	0	0	0	0	0	0	0	0	10355	0	0	11816	0	0	6250.4	0	0	0	0	0	0	0	0	0
G0RYX2	CTHT_0000890	2	>nm|CTHT_0000890| Protein involved in rRNA processing OS=Chaetomium Thermophilum	1	less_than_three	1	2	6.3	6.3	6.3	44.608	410	2.76e-05	0	0	0	0	0	0	0	310580	0	0	0	0	0	540450	0	0	601380	0	0	0	0	0	0	0	0	0	0	0	0	0	0	0	0	0	0	0
G0RYM8	CTHT_0007250	3	>nm|CTHT_0007250| Dna-Dependent RNA polymerase catalyzes the transcription of DNA into RNA using the four ribonucleoside triphosphates as substrates. Specific core component of RNA polymerase III which synthesizes small RNAs, such as 5S rRNA and OS=Chaetom	1	less_than_three	1	3	8.3	8.3	8.3	74.775	662	1.65e-22	0	0	0	0	0	0	0	0	0	0	0	0	0	0	0	0	0	0	0	0	0	0	0	0	0	0	0	0	0	0	0	134270	0	0	0	0
G0RYG1	CTHT_0006570	8	>nm|CTHT_0006570| Aldehyde dehydrogenase, mitochondrial OS=Chaetomium Thermophilum	1	less_than_three	1	8	17.8	17.8	17.8	64.023	590	1.25e-24	0	0	0	0	0	0	0	0	0	0	0	0	0	0	0	0	0	0	0	0	0	0	0	0	0	0	0	0	0	0	0	0	0	0	0	0
G0RYD8	CTHT_0006330	2	>nm|CTHT_0006330| Pre-Mrna splicing protein OS=Chaetomium Thermophilum	1	less_than_three	1	2	11.9	11.9	11.9	42.184	395	1.12e-15	0	0	0	0	0	0	0	0	0	0	0	0	0	0	0	0	0	0	0	0	0	0	0	458060	0	0	149980	0	0	0	0	0	0	0	0	0
G0RYC8	CTHT_0006230	2	>nm|CTHT_0006230| 1,4-Alpha-Glucan-Branching enzyme OS=Chaetomium Thermophilum	1	less_than_three	1	2	3.9	3.9	3.9	82.159	716	2.03e-16	0	0	0	0	0	0	0	0	0	0	0	0	0	0	0	0	0	0	0	0	0	0	0	0	0	0	0	0	0	0	0	0	0	0	0	0
G0RY51	CTHT_0005440	2	>nm|CTHT_0005440| Mitochondrial carnitine acetyltransferase OS=Chaetomium Thermophilum	1	less_than_three	1	2	3	3	3	105.94	966	1.02e-06	0	0	0	0	0	0	0	0	0	0	0	0	0	0	0	0	0	0	0	0	0	0	0	0	0	0	0	0	0	0	0	0	0	0	0	0
G0RY34	CTHT_0005240	2	>nm|CTHT_0005240| Trna-Splicing endonuclease subunit sen54 OS=Chaetomium Thermophilum	1	three	1	2	3.9	3.9	3.9	56.413	511	8.53e-05	0	0	0	0	0	0	0	0	37262	0	0	56189	0	0	57146	0	0	0	0	0	0	0	0	0	0	0	0	0	0	0	0	0	0	0	0	0
G0RY17	CTHT_0005070	5	>nm|CTHT_0005070| 40S ribosomal protein s23 OS=Chaetomium Thermophilum	1	five_or_more	1	5	31	31	31	15.9	145	8.88e-89	0	0	0	0	0	0	0	0	0	0	0	0	0	0	299770	0	0	740330	0	0	3022300	0	0	8935600	0	0	18035000	0	0	4242800	0	0	11480000	0	0	4464600
G0RXX9	CTHT_0004670	2	>nm|CTHT_0004670| Catalyzes the transfer of a geranyl-geranyl moiety from geranyl-geranyl pyrophosphate to proteins having the C-terminal- XCC or -XCXC, where both cysteines may become OS=Chaetomium Thermophilum	1	less_than_three	1	2	8.7	8.7	8.7	49.599	426	1.51e-11	0	0	0	0	0	0	0	0	0	0	0	0	0	0	0	0	0	0	0	0	0	0	0	0	0	0	0	0	0	0	0	0	0	0	0	0
G0RXW4	CTHT_0004520	2	>nm|CTHT_0004520| WD40 repeats OS=Chaetomium Thermophilum	1	less_than_three	1	2	4.9	4.9	4.9	77.733	708	6.36e-27	0	0	0	0	0	0	0	0	0	0	0	0	0	0	0	0	0	0	0	0	0	0	0	0	0	0	0	0	0	0	0	0	0	0	0	0
[truncated: 86 more columns]
