# Supplementary material for: Capturing protein communities by structural proteomics in a thermophilic eukaryote
Source: Mol Syst Biol. 2017 Jul 25;13(7):936. doi: 10.15252/msb.20167412 (PMC5527848; doi:10.15252/msb.20167412)
Supplement: Supplementary file 3 — Dataset EV2 [file MSB-13-936-s003.zip › Dataset_EV2_Benchmarksdetails.xlsx]

## Sheet: Sheet explanations
Sheet	Explanation
Benchmarks overview	Includes statistics for all benchmarks assembled in the paper
Homomultimeric	proteins that have been structurally resolved as being homomultimers
Columns of sheet "Homomultimeric"
UniProt Accession	available amino acid sequence of chaetomium in the Uniprot database
Homologous PDB code	after blast search against the Protein Data Bank, which chain of the molecule corresponds to the sequence
Species	The species in which the homologous sequence was identified
Subunit Sequence Coverage (%)	Coverage of alignment between the C. thermophilum sequence and its homolog
Subunit Sequence Identity (%)	Percentage of identical amino acid residues between the C. thermophilum sequence and its homolog
Protein name	The name of the protein which forms the homomultimer (protomer name)
Stoichiometry	How many copies of the protein are in the protein structure of the homolog
EC code	If it is an enzyme, what function it has (available function according to EC code can be found in BRENDA database, http://brenda-enzymes.org/
Protein IDs	Gene name of the Chaetomium protein
Fasta headers (protein annotation Bock et al., 2014)	Updated protein annotation according to Bock et al., 2014; Simple copy/paste of the FASTA file header is in this column
Number of replicates identified	Number of times the protein was identified in independent biological replicates
Number of consecutive fractions	Number of consecutive fractions in which the protein was identified
Mol. weight [kDa]	Molecular weight of the protein
Sequence length [aa]	Sequence length of the identified protein
Elution Ranking	Matching to Figure S3 heatmap, which includes this ranking of protein elutions
Fraction XX (01-30)	iBAQ score of protein in its specific fraction, which is a qualitative measure of abundance
Summed iBAQ	Simple addition of all iBAQ scores identified in each fraction per protein
Heteromultimeric	proteins that have been structurally resolved as being heteromultimers
Columns of sheet "Heteromultimeric"
Arbitrary complex number	internal numbering of protein complexes used for dicriminating proteins that assemble them
UniProt Accession	available amino acid sequence of chaetomium in the Uniprot database
Homologous PDB code	after blast search against the Protein Data Bank, which chain of the molecule corresponds to the sequence
Protein complex name	Available name of the protein complex
Species	The species in which the homologous sequence was identified
Subunit Sequence Coverage (%)	Coverage of alignment between the C. thermophilum sequence and its homolog
Subunit Sequence Identity (%)	Percentage of identical amino acid residues between the C. thermophilum sequence and its homolog
Protein name	The name of the protein which forms the heteromultimer
Protein complex PDB	The PDB code of the homologous complex used for threading the protein-protein interactions from the available models shown in Fig. S2
stoichiometry	How many copies of all proteins that assemble the complex are present in the assembly
EC code	If it is an enzyme, what function it has (available function according to EC code can be found in BRENDA database, http://brenda-enzymes.org/
Protein IDs	Gene name of the Chaetomium protein
Fasta headers (protein annotation Bock et al., 2014)	Updated protein annotation according to Bock et al., 2014; Simple copy/paste of the FASTA file header is in this column
Number of replicates identified	Number of times the protein was identified in independent biological replicates
Number of consecutive fractions	Number of consecutive fractions in which the protein was identified
Mol. weight [kDa]	Molecular weight of the protein
Sequence length [aa]	sequence length of the identified protein
Elution Ranking	matching to Figure S3 heatmap, which includes this ranking of protein elutions
Fraction XX (01-30)	iBAQ score of protein in its specific fraction, which is a qualitative measure of abundance
Summed iBAQ	Simple addition of all iBAQ scores identified in each fraction per protein
Monomeric	These proteins are found as monomers in the PDB; most are parts of higher-order assemblies but their complex is structurally unknown
Columns of sheet "Homomeric"
UniProt Accession	available amino acid sequence of chaetomium in the Uniprot database
Homologous PDB code	after blast search against the Protein Data Bank, which chain of the molecule corresponds to the sequence
species	The species in which the homologous sequence was identified
Subunit Sequence Coverage (%)	Coverage of alignment between the C. thermophilum sequence and its homolog
Subunit Sequence Identity (%)	Percentage of identical amino acid residues between the C. thermophilum sequence and its homolog
Protein name	The name of the protein which forms the homomultimer (protomer name)
Protein complex name/function	If it is known to be part of a larger complex, although the structure is stricly monomeric
stoichiometry	How many copies of the protein are in the protein structure of the homolog
EC code	If it is an enzyme, what function it has (available function according to EC code can be found in BRENDA database, http://brenda-enzymes.org/
Protein IDs	Gene name of the Chaetomium protein
Fasta headers (protein annotation Bock et al., 2014)	Updated protein annotation according to Bock et al., 2014; Simple copy/paste of the FASTA file header is in this column
Number of replicates identified	Number of times the protein was identified in independent biological replicates
Number of consecutive fractions	Number of consecutive fractions in which the protein was identified
Mol. weight [kDa]	Molecular weight of the protein
Sequence length [aa]	Sequence length of the identified protein
Elution Ranking	Matching to Figure S3 heatmap, which includes this ranking of protein elutions
Fraction XX (01-30)	iBAQ score of protein in its specific fraction, which is a qualitative measure of abundance
Summed iBAQ	Simple addition of all iBAQ scores identified in each fraction per protein
Other	proteins that have available structures but their classification as monomers, heteromultimers or homomultimers is ambiguous
Columns of sheet "Other"
UniProt Accession	available amino acid sequence of chaetomium in the Uniprot database
Homologous PDB code	after blast search against the Protein Data Bank, which chain of the molecule corresponds to the sequence
species	The species in which the homologous sequence was identified
Subunit Sequence Coverage (%)	Coverage of alignment between the C. thermophilum sequence and its homolog
Subunit Sequence Identity (%)	Percentage of identical amino acid residues between the C. thermophilum sequence and its homolog
Protein name	The name of the protein which forms the homomultimer (protomer name)
Protein complex name/function	If it is known to be part of a larger complex, although the structure is stricly monomeric
stoichiometry	How many copies of the protein are in the protein structure of the homolog
EC code	If it is an enzyme, what function it has (available function according to EC code can be found in BRENDA database, http://brenda-enzymes.org/
Protein IDs	Gene name of the Chaetomium protein
Fasta headers (protein annotation Bock et al., 2014)	Updated protein annotation according to Bock et al., 2014; Simple copy/paste of the FASTA file header is in this column
Number of replicates identified	Number of times the protein was identified in independent biological replicates
Number of consecutive fractions	Number of consecutive fractions in which the protein was identified
Mol. weight [kDa]	Molecular weight of the protein
Sequence length [aa]	Sequence length of the identified protein
Elution Ranking	Matching to Figure S3 heatmap, which includes this ranking of protein elutions
Fraction XX (01-30)	iBAQ score of protein in its specific fraction, which is a qualitative measure of abundance
Summed iBAQ	Simple addition of all iBAQ scores identified in each fraction per protein
Structurally unknown	proteins that do not have available structural models from other organisms due to low sequence coverage and identity
Columns of sheet "Other"
UniProt Accession	available amino acid sequence of chaetomium in the Uniprot database
Homologous PDB code	The species in which the homologous sequence was identified
Subunit Sequence Coverage (%)	Coverage of alignment between the C. thermophilum sequence and its homolog
Subunit Sequence Identity (%)	Percentage of identical amino acid residues between the C. thermophilum sequence and its homolog
Protein IDs	Gene name of the Chaetomium protein
Fasta headers (protein annotation Bock et al., 2014)	Updated protein annotation according to Bock et al., 2014; Simple copy/paste of the FASTA file header is in this column
Number of replicates identified	Number of times the protein was identified in independent biological replicates
Number of consecutive fractions	Number of consecutive fractions in which the protein was identified
Mol. weight [kDa]	Molecular weight of the protein
Sequence length [aa]	Sequence length of the identified protein
Elution Ranking	Matching to Figure S3 heatmap, which includes this ranking of protein elutions
PDB|AP-MS combined benchmark	Benchmark that was used to calibrate the recovery of communities from the protein-protein interaction network; Protein-protein interactions within were used to train/cross-validate and predict the network
Columns of sheet "PDB|AP-MS combined benchmark"
Unique merged code	protein complex number that is used throughout the training, cross-validation and scoring of the network and the derived communities (also available in Table S3, Sheet "PDB|AP-MS combined benchmark")
Complex Name	Final name of the protein complex that was used
UniProt Accession	available amino acid sequence of chaetomium in the Uniprot database
Protein IDs	Gene name of the Chaetomium protein
PDB complex name	Available name of the protein complex from the "Heteromultimeric" sheet (column Protein complex name)
PDB protein name	Available name of the protein from the "Heteromultimeric" sheet (column Protein complex name)
Benschop complex name	Available name of the protein complex from the AP-MS data (Benchop et al. 2012)
Yeast Protein name	Available name of the yeast ortholog (for details on orthology mapping, see Table S3, sheet "Orthology mapping to yeast"
Orthologous yeast ORF	Open Reading frame in yeast for each protein
Number of replicates identified	Number of times the protein was identified in independent biological replicates
Fraction XX (01-30)	iBAQ score of protein in its specific fraction, which is a qualitative measure of abundance
Statistics for Fig S2E	Total numbers for each protein in each category that form the pie chart
Columns of sheet "Statistics for Appendix Fig S2E"
Type	Category for the protein membership
Total	Total number of proteins in the category
(+) EC number	Total number of proteins that are enzymes
(-) EC number	Total number of proteins that are not enzymes
(+) EC number (fused)	Total number of proteins which have been fused and at least one of these is an enzyme
(-) EC number (fused)	Total number of proteins which have been fused and none of which is an enzyme
Complexes in Fig 2B	Total numbers for each protein in each category that form the pie chart
Columns of sheet "Complexes in Fig 2B"
Category of complex	Category for the protein or the protein complex (if it is a homomultimer or a heteromultimer or a molecular weight standard used to calibrate the column molecular weights)
UniProt Accession	available amino acid sequence of chaetomium in the Uniprot database
Protein (complex) name	Available name of the protein (if a homomultimer) or the protein complex (if it is a heteromultimer)
Elution peak fraction	Where the maximum elution of the protein is (which fraction; Fraction 1 contains the biggest complexes, Fraction 30 contains the smallest)
Predicted MW of complex	Molecular weight (kDA) of the protein complex available from the Protein Data Bank

## Sheet: Benchmarks overview
Benchmarks used for calibration of protein-protein interaction, complex and community detection algorithms
name	proteins (heteromultimeric)	complexes	homomultimers	heteromultimers	used for	Details in Sheet
PDB	378 (212)	200 (34)	166	34	CCC calibration; Fig 2; Fig S2	Sheets: Homomultieric; Heteromultimeric in Table S2
combined PDB+Benchop (AP-MS)	333 (333)	64 (64)	0	64	Network prediction; Community optimization and detection	Sheets: PDB|AP-MS combined benchmark in Table S2; Table S3

## Sheet: Homomultimeric
These proteins are found as homomultimers in the PDB
	Homolog data															Average iBAQ score per fraction per protein identified
UniProt Accession	Homologous PDB code	Species	Subunit Sequence Coverage (%)	Subunit Sequence Identity (%)	Protein name	Stoichiometry	EC code	Protein IDs	Fasta headers (protein annotation Bock et al., 2014)	Number of replicates identified	Number of consecutive fractions	Mol. weight [kDa]	Sequence length [aa]	Elution Ranking	Fraction 01	Fraction 02	Fraction 03	Fraction 04	Fraction 05	Fraction 06	Fraction 07	Fraction 08	Fraction 09	Fraction 10	Fraction 11	Fraction 12	Fraction 13	Fraction 14	Fraction 15	Fraction 16	Fraction 17	Fraction 18	Fraction 19	Fraction 20	Fraction 21	Fraction 22	Fraction 23	Fraction 24	Fraction 25	Fraction 26	Fraction 27	Fraction 28	Fraction 29	Fraction 30	Summed iBAQ
G0S027	1MHS_A	Neurospora crassa	100	90	V-ATPase protomer	A2	3.6.3.6	CTHT_0008510	>nm|CTHT_0008510| Plasma membrane protein OS=Chaetomium Thermophilum	3	five_or_more	99.613	917	26	0	516833	470933	1593500	1537277	3775580	1954570	1249323	737823	835937	247893	0	164420	0	0	0	0	0	0	0	0	0	0	0	0	0	0	0	0	0	13000000
G0SBX6	3TY3_A	Schizosaccharomyces pombe	100	65	Homoisocitrate dehydrogenase protomer	A2	1.1.1.87	CTHT_0055150	>nm|CTHT_0055150| Homo- isocitrate dehydrogenase OS=Chaetomium Thermophilum	2	five_or_more	38.157	359	18	0	0	206120	151707	1353400	1020567	563077	553547	356633	239943	257313	104463	140600	72397	100293	68490	95470	0	0	0	0	0	0	0	0	0	0	0	0	0	7900000
G0S7E8	1C1G_A	Sus scrofa	100	31	Tropomyosin-like	A2	none	CTHT_0027890	>nm|CTHT_0027890| Tropomyosin protein OS=Chaetomium Thermophilum	3	five_or_more	18.86	161	146	14735	0	62287	74927	69810	301940	302880	407267	463933	70253	0	233550	199650	277000	558683	613653	866457	432500	729140	409133	390033	268883	0	0	285963	1466743	7029967	8408433	31622000	46455667	100000000
G0S2G6	3JSK_A	Neurospora crassa	99	75	Thiazole Synthase protomer	A8	2.8.1.10	CTHT_0017160	>nm|CTHT_0017160| Protein involved in thiamin biosynthetic process OS=Chaetomium Thermophilum	2	less_than_three	35.394	330	128	0	0	0	0	0	0	0	0	0	0	0	0	0	0	0	0	0	0	0	0	0	0	0	0	0	0	0	0	0	1553910	2300000
G0SGR6	2AL2_A	Saccharomyces cerevisiae	99	73	Enolase protomer	A2	4.2.1.11	CTHT_0067300	>nm|CTHT_0067300| 2-Phospho- D-glycerate hydro-lyase OS=Chaetomium Thermophilum	2	four	47.495	438	19	0	0	0	0	265373	191657	184063	22736	0	0	0	0	0	0	0	0	0	0	0	0	0	0	0	0	0	0	0	0	0	224687	1300000
Nterm_G0SF25	4GY7_A	Canavalia ensiformis	99	59	Urease	A3	3.5.1.5	CTHT_0060560A	>nm|CTHT_0060560A| Unknown annotation for CTHT_0060560A OS=Chaetomium Thermophilum	2	less_than_three	46.086	435	55	0	0	0	0	0	0	0	0	0	0	0	0	0	0	75960	0	0	0	0	180043	0	0	0	0	0	0	0	0	0	0	260000
G0RZQ2	2OJW_A	Homo sapiens	99	57	Glutamine Synthetase Gln1deltan18	A10	6.3.1.2	CTHT_0003770	>nm|CTHT_0003770| Glutamine synthetase OS=Chaetomium Thermophilum	3	five_or_more	40.219	360	99	326493	1774533	0	2111473	1091817	1296067	374433	35153	0	1332100	0	0	0	1156400	0	1015500	3429633	1419787	479563	118220	82677	2111519	1773119	9790533	13412000	8629133	12773500	34133667	51268000	44967667	190000000
G0S3V4	3OML_A	Drosophila melanogaster	99	42	Peroxisomal multifunctional enzyme protomer	A2	1.14.13.7	CTHT_0039010	>nm|CTHT_0039010| Peroxisomal hydratase-dehydrogenase-epimerase OS=Chaetomium Thermophilum	3	five_or_more	96.752	892	140	36970	0	0	56460	49363	42227	0	30198	27989	0	0	0	0	0	0	0	0	0	0	66390	49010	203423	741470	2718073	3623333	5119267	6696467	3195367	8626200	15176433	46000000
G0S4M7	1XWF_A	Rattus norvegicus	98	72	S-Adenosylhomocysteine Hydrolase protomer	A4	3.3.1.1	CTHT_0031560	>nm|CTHT_0031560| Adenosylhomocysteinase OS=Chaetomium Thermophilum	3	three	49.483	449	119	0	0	0	0	0	0	0	0	0	0	0	0	0	0	0	0	0	0	0	0	0	0	0	0	0	0	0	105107	146243	1774933	2000000
G0SF13	4AF0_B	Cryptococcus neoformans	98	65	Inosine Monophosphate Dehydrogenase	A4	1.1.1.205	CTHT_0060430	>nm|CTHT_0060430| Inosine-5-Monophosphate dehydrogenase OS=Chaetomium Thermophilum	3	five_or_more	57.947	543	73	0	0	0	53696	81017	1349240	1400833	1410733	1941567	1778800	1986800	1911667	1902233	1707800	890320	1966833	2166100	1278733	1727367	921090	655280	1563200	2046367	4370987	10167000	34214333	75274333	61650667	76961333	62483000	350000000
G0S3L5	5CSK_A	Saccharomyces cerevisiae/Saccharomyces cerevisiae	98	59	Acetyl-CoA biotin carboxylase	A2	6.4.1.2	CTHT_0021690	>nm|CTHT_0021690| Acetyl-Coa carboxylase OS=Chaetomium Thermophilum	3	five_or_more	258.35	2297	57	8431	10499	0	0	5448	0	28190	70138	0	7481	2606	23575	23545	25241	39124	84604	360487	1983117	12555100	21312333	14906000	10716667	9058433	4803200	1895367	851143	335703	121603	43013	32032	79000000
G0S7F6	4FCC_A	Escherichia coli	98	56	Glutamate Dehydrogenase	A6	1.4.1.2	CTHT_0027970	>nm|CTHT_0027970| Nadp-Dependent glutamate dehydrogenase OS=Chaetomium Thermophilum	3	five_or_more	49.628	451	90	0	0	0	10875	0	0	0	0	126053	54910	182970	0	0	151117	151150	69880	0	0	11768	206653	0	0	0	22749	86291	866797	19985333	140950667	229403333	227246667	620000000
G0SHL4	3VAR_A	Bos taurus	98	50	aspartyl aminopeptidase DNPEP protomer	A12	3.4.11.21	CTHT_0070450	>nm|CTHT_0070450| Aspartyl aminopeptidase OS=Chaetomium Thermophilum	3	five_or_more	52.43	484	80	542860	291644	48980	0	211687	303836	498887	797510	820400	342520	313050	267743	72807	360067	0	0	531640	0	204107	0	0	180217	53677	83327	1426573	6393000	16530600	11025167	7043367	2072317	50000000
G0SEB1	4BUM_X	Danio rerio	98	34	Voltage dependant anion channel 2	A2	none	CTHT_0063120	>nm|CTHT_0063120| Forms a channel through the cell membrane that allows diffusion of small hydrophilic OS=Chaetomium Thermophilum	3	five_or_more	29.983	283	15	1227790	4912833	17209567	25164867	19145667	16023667	8233200	5247933	3158267	1427330	884170	644940	363683	128707	223647	0	0	0	0	0	0	0	0	0	0	0	0	0	0	0	100000000
G0RZF1	3UTE_A	Aspergillus fumigatus	97	80	UDP-galactopyranose mutase subunit	A4	5.4.99.9	CTHT_0002740	>nm|CTHT_0002740| Udp-Galactopyranose mutase OS=Chaetomium Thermophilum	3	five_or_more	57.749	515	166	0	0	0	0	17488	0	0	0	0	0	0	118137	22466	0	35707	42514	84333	56565	97923	50530	445247	496147	328077	115653	61267	65541	19668000	231460000	671836667	774430000	1700000000
G0S6Y2	1R7R_A	Mus musculus	97	72	p97	A6	none	CTHT_0027280	>nm|CTHT_0027280| Cell division control protein OS=Chaetomium Thermophilum	3	five_or_more	90.315	819	54	20434	68358	370794	507503	543607	859013	1158547	948697	808830	791273	1111613	657093	819800	917672	2476500	4066400	16239333	23663000	83599667	151723333	149380000	126523333	74307000	29338667	10457933	5308367	3587767	2752167	2861067	3208500	700000000
G0RXZ8	1ZNQ_O	Homo sapiens	97	72	Glyceraldehyde-3-phosphate dehydrogenase	A4	1.2.1.12/2.6.99	CTHT_0004880	>nm|CTHT_0004880| Glyceraldehyde-3-Phosphate dehydrogenase OS=Chaetomium Thermophilum	3	five_or_more	36.469	338	162	0	0	0	67493	0	9179	14099	17985	0	0	0	0	0	0	0	0	0	0	0	0	0	0	0	0	104860	1183667	3886377	2928883	3446797	4453567	16000000
G0S7G2	3QNE_A	Candida albicans	97	62	Seryl-Trna Synthetase protomer	A2	6.1.1.11	CTHT_0028030	>nm|CTHT_0028030| Able to aminoacylate tRNA with serine, to form the misacylated tRNA L-seryl-tRNA, which will be further converted into selenocysteinyl-tRNA protein OS=Chaetomium Thermophilum	3	five_or_more	50.275	439	152	0	20527	0	0	0	0	0	0	0	0	0	0	0	0	0	0	0	0	0	0	0	0	29392	0	0	618767	1337643	1653100	4683567	5724687	14000000
G0S9U8	1SZ7_A	Homo sapiens	97	60	Bet3	A2	none	CTHT_0047240	>nm|CTHT_0047240| Protein particle OS=Chaetomium Thermophilum	2	less_than_three	21.597	189	38	0	0	0	0	0	0	0	0	0	343867	307687	0	234637	0	0	0	0	0	0	0	0	0	0	0	0	0	0	0	0	0	1300000
G0SCG9	3O08_A	Kluyveromyces lactis	97	57	hexokinase	A2	2.7.1.1	CTHT_0057190	>nm|CTHT_0057190| Hexokinase OS=Chaetomium Thermophilum	3	three	54.524	494	61	0	0	0	0	0	0	0	0	0	0	0	0	0	0	45447	0	146760	135690	126190	0	0	0	428537	112203	190420	0	0	58120	0	34027	1300000
G0SGJ1	1RHY_A	Cryptococcus neoformans	97	55	Imidazoleglycerol-phosphate dehydratase 1 protomer	A3	4.2.1.19	CTHT_0066510	>nm|CTHT_0066510| Imidazoleglycerol-Phosphate dehydratase OS=Chaetomium Thermophilum	3	five_or_more	24.683	230	69	0	0	0	0	0	0	0	0	0	0	0	3693	0	0	0	0	0	0	0	145800	0	0	0	0	1652717	1853030	1057533	579197	155673	73427	5500000
G0S7F9	1BD3_D	Toxoplasma gondii	97	54	Uracil phosphoribosyltransferase protomer	A4	2.4.2.9	CTHT_0028000	>nm|CTHT_0028000| Uracil phosphoribosyltransferase OS=Chaetomium Thermophilum	3	five_or_more	24.733	224	64	0	0	0	0	0	0	0	0	0	0	0	0	0	0	0	0	0	0	0	0	0	0	5615667	16355667	9772800	2066203	377233	97680	0	0	34000000
G0SE70	2OAN_A	Bos taurus	97	54	Oxidized beta-actin	A2 and A1	none	CTHT_0062690	>nm|CTHT_0062690| Actin-Related protein OS=Chaetomium Thermophilum	3	five_or_more	40.909	367	45	0	0	0	0	0	0	0	0	0	0	0	402453	896123	1224567	812903	187203	147143	78600	0	0	0	0	0	0	0	0	0	0	0	0	3700000
G0S5B6	1CW3_A	Homo sapiens	97	51	Mitochondrial aldehyde dehydrogenase	A4	1.2.1.3	CTHT_0024230	>nm|CTHT_0024230| Aldehyde dehydrogenase [NAD(P)+] OS=Chaetomium Thermophilum	2	less_than_three	53.846	497	105	0	0	0	86283	0	0	0	0	0	0	0	0	0	0	0	0	0	0	0	0	0	0	0	0	0	0	0	0	0	205160	440000
G0SFF0	4BEJ_A	Homo sapiens	97	43	Vacuolar sorting protein 1	A2	3.6.5.5	CTHT_0061810	>nm|CTHT_0061810| Sorting protein OS=Chaetomium Thermophilum	3	five_or_more	77.84	698	6	5711985	7716033	12351067	17328000	7139933	7956300	3207133	2661000	2338500	2621700	2418400	1937867	1443267	1398700	1012630	927407	482413	500220	227520	236475	164443	55547	88913	0	0	0	0	0	0	0	80000000
G0S336	1GVH_A	Escherichia coli	97	38	Flavohaemoprotein	A12	1.14.12.17	CTHT_0019520	>nm|CTHT_0019520| Is involved in NO detoxification in an aerobic process, termed nitric oxide dioxygenase (NOD) reaction that utilizes O and NADH to convert NO to nitrate, which protects the fungus from various noxious nitrogen compounds. Therefore, plays	3	five_or_more	46.514	421	35	107140	694400	1813507	3270100	3150803	3349960	2425423	2517097	3866793	1637317	3039217	2206467	2230990	1028507	1703237	1800163	2182507	1024560	272797	0	0	0	59780	0	98430	47840	123960	685490	595373	213397	40000000
G0RYI5	2C9O_A	Homo sapiens	96	68	Ruvb-Like Helicase Ruvbl1 protomer	A6	3.6.4.12	CTHT_0006820	>nm|CTHT_0006820| DNA helicase which participates in several chromatin remodeling complexes, including the SWR1 and the INO80 complexes. The SWR1 complex mediates the ATP-dependent exchange of histone H2A for the H2A variant HZT1 leading to transcriptional	3	five_or_more	50.384	462	3	843333	410000	211814	618070	407803	451090	22149	128510	131427	62357	332387	82217	0	0	0	128800	0	0	0	0	0	0	0	0	0	0	0	0	0	0	3800000
G0S220	1DHS_A	Homo sapiens	96	57	Deosyhypusine Synthase protomer	A4	2.5.1.46	CTHT_0015690	>nm|CTHT_0015690| Catalyzes the NAD-dependent oxidative cleavage of spermidine and the subsequent transfer of the butylamine moiety of spermidine to the epsilon-amino group of a specific lysine residue of the eIF-5A precursor protein to form the intermedia	2	less_than_three	39.773	356	129	0	0	0	0	0	0	0	0	0	0	0	0	0	0	0	0	0	0	0	0	0	0	0	0	0	0	0	0	0	2047147	3100000
G0SHQ5	4QSH_A	Listeria monocytogenes	96	51	Pyruvate Carboxylase	A4	6.4.1.1	CTHT_0073000	>nm|CTHT_0073000| Pyruvate carboxylase OS=Chaetomium Thermophilum	3	five_or_more	131.37	1192	89	220422	103163	299807	103493	278413	171157	252257	127924	297327	484293	315825	628887	294550	234430	345442	133660	126890	406877	827733	701533	1706127	1512517	4395600	11230267	21485333	31018667	60019333	125767000	210866667	206883333	680000000
G0S261	1PN0_A	Trichosporon cutaneum	96	34	Phenol hydroxylase	A2	1.14.13.7	CTHT_0016100	>nm|CTHT_0016100| Protein involved in androgen and estrogen metabolism OS=Chaetomium Thermophilum	3	four	72.919	651	116	0	0	0	0	0	0	0	0	0	0	0	0	0	0	0	0	0	0	0	0	0	0	0	0	0	0	5219	19031	2283883	21328767	24000000
G0S363	2WMD_A	Homo sapiens/Homo sapiens	96	26	Hscarg	A2	none	CTHT_0019810	>nm|CTHT_0019810| Protein involved in regulation of nitrogen utilization OS=Chaetomium Thermophilum	3	five_or_more	34.183	307	30	0	0	121770	263667	269983	275410	298433	241837	143703	104203	62987	72677	54697	64020	0	0	0	0	0	0	0	0	0	0	0	0	0	0	0	0	2000000
G0S282	1EJI_A	Mus musculus	95	60	Mitochondrial Serine Hydroxymethyltransferase 2 protomer	A4	none	CTHT_0016310	>nm|CTHT_0016310| Serine hydroxymethyltransferase OS=Chaetomium Thermophilum	3	five_or_more	53.813	487	154	146286	0	0	0	0	0	0	0	0	0	0	26185	0	0	29394	0	0	0	0	64213	157223	140273	87497	144167	0	0	0	0	0	1765540	2600000
G0S561	1FCB_A	Saccharomyces cerevisiae	95	54	Flavocytochrome B2 protomer	A4	1.1.2.3	CTHT_0032370	>nm|CTHT_0032370| Cytochrome b2, mitochondrial protein OS=Chaetomium Thermophilum	3	five_or_more	55.505	498	67	0	169697	0	0	0	354967	37063	0	0	0	0	0	0	37967	0	36060	93077	70514	19736	0	12463	88030	9361867	86511667	146890000	103003333	65435667	31493000	19566667	7967933	470000000
G0RZE7	3ISQ_A	Homo sapiens	95	54	4-hydroxyphenylpyruvate dioxygenase	A2	1.13.11.27	CTHT_0002700	>nm|CTHT_0002700| 4-Hydroxyphenylpyruvate dioxygenase OS=Chaetomium Thermophilum	2	four	45.369	403	115	0	0	0	0	0	0	0	0	0	0	0	0	0	0	0	0	0	0	0	0	0	0	0	0	0	0	755903	343567	1522567	2048670	7000000
G0RZI8	3MGU_A	Saccharomyces cerevisiae	95	33	PKHD-type hydroxylase TPA1	A2	1.14.11	CTHT_0003110	>nm|CTHT_0003110| Oxidoreductase, acting on paired donors, with incorporation or reduction of molecular oxygen, 2-oxoglutarate as one donor, and incorporation of one atom each of oxygen into both donors OS=Chaetomium Thermophilum	2	four	74.287	664	88	0	0	0	0	0	0	0	0	0	0	0	0	0	0	0	0	0	0	0	0	0	0	0	0	0	0	145117	351800	849307	810133	3200000
G0SD75	4HBP_A	Rattus norvegicus	95	31	Fatty-acid amide hydrolase 1 protomer	A2	3.5.1.99	CTHT_0059210	>nm|CTHT_0059210| Carbon-Nitrogen ligase, with glutamine as amido-N-donor OS=Chaetomium Thermophilum	3	five_or_more	62.075	561	12	35127	431600	1019200	1869097	906248	893367	0	0	69483	57077	0	0	0	0	0	0	0	0	0	0	0	0	0	0	0	0	0	0	0	0	5300000
G0SET9	2VD3_A	Methanothermobacter thermautotrophicus	95	31	Hisg	A6	2.4.2.17	CTHT_0059680	>nm|CTHT_0059680| Catalyzes the condensation of ATP and 5-phosphoribose 1- diphosphate to form N-(5-phosphoribosyl)-ATP . Has a crucial role in the pathway because the rate of histidine biosynthesis seems to be controlled primarily by regulation of prote	3	five_or_more	36.268	336	136	841933	351457	206787	183993	335820	297233	166003	0	0	0	0	129070	138267	815473	297723	190927	234509	0	135827	176013	204187	0	33016	450500	1346777	12506167	20078000	25738000	51397667	92291333	210000000
G0S2N6	1A3W_A	Saccharomyces cerevisiae	94	63	pyruvate kinase	A4	2.7.1.40	CTHT_0017880	>nm|CTHT_0017880| Pyruvate kinase OS=Chaetomium Thermophilum	3	five_or_more	58.179	528	147	66959	59670	32476	118063	287230	183835	171213	159097	576320	1186357	1989400	2913712	1804967	1285797	15491	0	58930	143723	263720	2126700	500700	366423	2927947	2801980	4218590	9235400	18594933	32905667	129527000	518333333	730000000
G0SE59	2OJW_A	Homo sapiens	94	60	Glutamine synthetase protomer	A10	6.3.1.2	CTHT_0062540	>nm|CTHT_0062540| Glutamine synthetase OS=Chaetomium Thermophilum	3	five_or_more	40.644	363	95	0	0	0	0	0	0	0	0	0	0	0	0	0	0	0	0	0	0	0	0	0	0	0	0	0	255150	5140333	16578667	24114333	16031933	62000000
G0S946	1EY2_A	Homo sapiens	94	48	Homogentisate 1,2-dioxygenase	A6	1.13.11.5	CTHT_0044520	>nm|CTHT_0044520| Homogentisate 1,2-dioxygenase OS=Chaetomium Thermophilum	3	five_or_more	52.311	471	165	0	0	0	0	96620	0	0	0	0	123697	0	0	79090	0	0	0	0	230530	0	395267	0	0	0	0	66050	286633	866163	2381400	9886187	16870133	31000000
G0S4G4	1QVR_A	Thermus thermophilus	94	48	ClpB-like protein	A3	none	CTHT_0022720	>nm|CTHT_0022720| Heat shock protein OS=Chaetomium Thermophilum	2	five_or_more	102.78	926	17	0	31249	187067	115090	276200	286473	211707	234337	126840	0	0	0	0	0	0	0	0	0	0	0	0	0	0	0	0	0	0	839	1934	0	2200000
G0S2H5	3AHC_A	Bifidobacterium breve	94	47	ThDP-dependent phosphoketolase	A2	none	CTHT_0017250	>nm|CTHT_0017250| Phosphoketolase OS=Chaetomium Thermophilum	3	five_or_more	93.528	829	158	0	6614	12780	0	39127	0	0	7695	0	0	0	0	0	0	0	0	10084	0	0	0	0	15750	0	20350	343113	761227	1936400	3258700	7083300	24283467	38000000
G0S0P9	1DQU_A	Aspergillus nidulans	94	44	Isocitrate lyase	A4	4.1.3.1	CTHT_0010800	>nm|CTHT_0010800| 2-Methylisocitrate lyase OS=Chaetomium Thermophilum	3	less_than_three	62.673	566	130	0	0	0	0	0	0	0	0	0	0	0	0	0	0	0	0	0	0	0	0	0	0	0	0	0	0	0	0	0	679357	680000
G0S396	1Y2M_A	Rhodosporidium toruloides	94	40	Phenylalanine Ammonia-Lyase protomer	A4	4.3.1.25	CTHT_0020200	>nm|CTHT_0020200| Phenylalanine protein OS=Chaetomium Thermophilum	2	less_than_three	78.826	719	134	5146	0	0	0	0	0	0	0	0	0	0	0	0	0	0	0	0	0	0	0	0	0	0	0	0	0	0	0	0	306907	470000
G0SEZ8	2P4Q_A	Saccharomyces cerevisiae	93	72	6-phosphogluconate dehydrogenase, decarboxylating 1	A2	1.1.1.44	CTHT_0060270	>nm|CTHT_0060270| 6-Phosphogluconate dehydrogenase (decarboxylating), catalyzes an NADPH regenerating reaction in the pentose phosphate pathway; required for growth on D-glucono-delta-lactone OS=Chaetomium Thermophilum	3	four	57.801	528	114	0	0	0	0	0	0	0	0	0	0	0	0	0	0	0	0	0	0	0	0	0	0	0	0	0	0	527430	215557	314317	583636	1600000
G0S468	2IWH_A	Saccharomyces cerevisiae	93	62	Alpha subunit	A2	none	CTHT_0030910	>nm|CTHT_0030910| Elongation factor OS=Chaetomium Thermophilum	3	five_or_more	117.75	1062	160	0	0	35773	63638	60203	183516	213032	452423	530143	626020	693993	547810	147857	207456	127973	71520	48130	10318	0	0	0	37375	106850	201179	368053	2182500	6126133	7098633	5826000	11639267	38000000
G0RYB3	1IOK_A	Escherichia coli	93	56	chaperonin-60	A7	none	CTHT_0006080	>nm|CTHT_0006080| Heat shock protein 60, mitochondrial OS=Chaetomium Thermophilum	3	five_or_more	60.598	575	58	931243	1049863	1915260	3346733	3468067	5836467	6804967	6613533	7820733	10500800	13220000	21885667	23728333	31346667	49693000	65014667	100752333	99455333	139291000	161963000	211072333	289903667	290346667	195995333	98430333	67477000	59020333	43028000	33799333	24973667	2100000000
G0SDP4	1LA2_A	Saccharomyces cerevisiae	93	53	myo-inositol phosphate synthase protomer	A4	5.5.1.4	CTHT_0052500	>nm|CTHT_0052500| Myo-Inositol 1-phosphate synthase OS=Chaetomium Thermophilum	3	five_or_more	60.105	552	142	448100	407833	591344	488667	599893	541257	623787	521410	499000	465270	466233	450700	546700	392000	62364	1346233	1050043	775880	897050	637463	1160900	829467	616267	428843	321440	813477	829410	7896433	134000000	350703333	510000000
G0SA12	3EZ4_A	Mycobacterium tuberculosis	93	48	3-methyl-2-oxobutanoate hydroxymethyltransferase	A10 (more probable A8)	2.1.2.11	CTHT_0040620	>nm|CTHT_0040620| 3-Methyl-2-Oxobutanoate hydroxymethyltransferase OS=Chaetomium Thermophilum	2	less_than_three	28.205	264	125	0	0	0	0	0	0	0	0	0	0	0	0	0	0	0	0	0	0	0	0	0	0	0	0	0	0	0	0	387500	3866200	6400000
G0RZ09	2JGD_A	Escherichia coli K-12	93	41	2-oxoglutarate dehydrogenase complex (thiamine-dependent E1o component)	A2	1.2.4.2	CTHT_0001270	>nm|CTHT_0001270| 2-Oxoglutarate dehydrogenase E1 component, mitochondrial OS=Chaetomium Thermophilum	3	five_or_more	117.44	1042	20	4264	19133	668047	7482100	29644000	103705333	102481000	89640667	62220000	31767333	11979000	7242167	2034620	977977	737623	252533	343940	92866	56077	0	11870	0	0	0	0	0	0	0	0	35740	450000000
G0S646	1NDF_A	Mus musculus	93	34	Carnitine Acetyltransferase protomer	A1 (A2 CRYST)	2.3.1.7	CTHT_0034140	>nm|CTHT_0034140| Carnitine O-acetyltransferase OS=Chaetomium Thermophilum	3	less_than_three	69.976	611	131	0	0	0	0	0	0	0	0	0	0	0	0	0	0	0	0	0	0	0	0	0	0	0	0	0	0	0	0	0	649547	650000
G0S988	1RZM_A	Saccharomyces cerevisiae	92	68	Tyrosine-Regulated 3-Deoxy-D- Arabino-Heptulosonate-7-Phosphate Synthas	A4	2.5.1.54	CTHT_0044960	>nm|CTHT_0044960| Stereospecific condensation of phosphoenolpyruvate (PEP) and D-erythrose-4-phosphate giving rise to 3-deoxy-D- arabino-heptulosonate-7-phosphate protein OS=Chaetomium Thermophilum	3	less_than_three	40.904	377	132	0	0	0	0	0	0	0	0	0	0	0	0	0	0	0	0	0	0	0	0	0	0	0	0	0	0	0	0	0	8752500	8800000
G0SB20	1ZY8_A	Homo sapiens	92	64	E3, Lipoamide dehydrogenase	A2	1.8.1.4	CTHT_0048590	>nm|CTHT_0048590| Lipoamide dehydrogenase is a component of the alpha- ketoacid dehydrogenase OS=Chaetomium Thermophilum	3	five_or_more	54.202	504	31	27255	25971	79833	702577	1524900	4846567	6325767	3828833	1734233	1303873	487250	185300	47543	47090	0	0	0	0	0	1864250	0	0	0	0	0	57033	0	0	0	21008	23000000
G0S0W3	2VXK_A	Aspergillus fumigatus	92	64	Glucosamine-6-phosphate acetyltransferase	A2	2.3.1.4	CTHT_0011460	>nm|CTHT_0011460| Glucosamine-6-Phosphate acetyltransferase OS=Chaetomium Thermophilum	2	three	20.143	178	81	0	0	0	0	0	0	0	0	0	0	0	0	0	0	0	0	0	0	0	0	0	0	0	0	0	0	0	819567	365567	837033	3000000
G0S543	2VD6_A	Homo sapiens	92	58	Adenylosuccinate Lyase protomer	A4 (690934)	4.3.2.2	CTHT_0024020	>nm|CTHT_0024020| Adenylosuccinate lyase OS=Chaetomium Thermophilum	3	five_or_more	54.501	482	109	0	0	0	0	0	0	0	0	0	0	0	0	16308	0	0	0	0	0	0	0	0	0	0	0	68057	60117	166503	357910	631977	2121400	3400000
G0S0Q0	4CTS_A	Sus scrofa	92	54	Citrate synthase	A2	2.3.3.1	CTHT_0010810	>nm|CTHT_0010810| Citrate synthase OS=Chaetomium Thermophilum	3	three	52.334	473	118	0	0	0	0	0	0	0	0	0	0	0	0	0	0	0	0	0	0	0	0	0	0	0	0	0	0	0	537497	933467	2027033	3500000
G0S665	2IB7_A	Homo sapiens	92	53	Acetoacetyl-Coa Thiolase (T2)	A4	2.3.1.9	CTHT_0034340	>nm|CTHT_0034340| Acetyl-Coa acetyltransferase OS=Chaetomium Thermophilum	3	five_or_more	44.855	428	144	12201	0	5063	0	10269	23020	14186	111566	48618	9612	0	0	96670	10007	0	0	4473	6530	0	0	0	0	114107	138287	29146	288630	1146943	3513713	10407273	27224800	43000000
G0S142	3FIG_A	Mycobacterium tuberculosis	92	47	2-isopropylmalate synthase	A2	2.3.3.13	CTHT_0012270	>nm|CTHT_0012270| Catalyzes the condensation of the acetyl group of acetyl-CoA with 3-methyl-2-oxobutanoate (2-oxoisovalerate) to form 3-carboxy-3-hydroxy-4-methylpentanoate protein OS=Chaetomium Thermophilum	3	five_or_more	68.466	614	33	142778	133224	544903	204623	349633	2579300	1336333	2979300	669800	833463	362723	63557	26239	17482	0	16257	0	0	14563	0	0	0	0	36217	72463	0	223973	83045	162250	803903	12000000
G0S4L1	1HX5_A	Mycobacterium tuberculosis	92	46	chaperonin-10	A7	none	CTHT_0031390	>nm|CTHT_0031390| 10 kDa heat shock protein, mitochondrial OS=Chaetomium Thermophilum	3	five_or_more	11.442	105	87	0	0	393090	0	0	0	82270	0	0	0	0	118070	238973	310160	655343	514157	3804893	462483	3187800	5150267	6565400	14478667	24148333	28935467	20574367	28363800	47289333	56977667	39447000	43445000	330000000
G0RZP5	1FCB_A	Saccharomyces cerevisiae	92	35	Flavocytochrome B2 protomer	A4	1.1.2.3	CTHT_0003700	>nm|CTHT_0003700| Unknown annotation for CTHT_0003700 OS=Chaetomium Thermophilum	3	five_or_more	59.487	544	76	0	0	0	0	0	0	0	0	0	0	0	0	0	0	0	0	0	0	0	0	171613	118140	246837	289443	121477	1167003	3285767	2930433	3098233	2092767	14000000
G0S029	4CTS_A	Sus scrofa	91	65	Citrate synthase	A2	2.3.3.1	CTHT_0008530	>nm|CTHT_0008530| Citrate synthase OS=Chaetomium Thermophilum	3	five_or_more	52.578	473	74	0	0	0	0	0	0	0	17904	0	0	15801	0	0	0	0	0	0	0	0	0	0	0	0	73836	165870	2210297	7194333	5142533	5343400	6654033	27000000
G0SFJ5	1SMQ_A	Saccharomyces cerevisiae	91	65	Ribonucleotide reductase I	A2 (A4 also, 2J91 human)	1.17.4.1	CTHT_0071060	>nm|CTHT_0071060| Provides the precursors necessary for DNA synthesis. Catalyzes the biosynthesis of deoxyribonucleotides from the corresponding ribonucleotides OS=Chaetomium Thermophilum	3	five_or_more	47.936	420	56	0	0	0	0	0	0	0	0	0	0	0	0	0	0	0	0	0	254733	1000573	1693967	1107567	940960	397927	388947	0	123803	177957	178807	226090	296123	6800000
G0S9B8	2DLC_X	Saccharomyces cerevisiae	91	53	Tyrosyl-tRNA synthetase protomer	A2	6.1.1.1	CTHT_0045260	>nm|CTHT_0045260| Catalyzes the attachment of tyrosine to tRNA in a two-step reaction: tyrosine is first activated by ATP to form Tyr- AMP and then transferred to the acceptor end of tRNA protein OS=Chaetomium Thermophilum	3	five_or_more	44.432	399	161	0	0	92217	162093	124605	238400	210052	119060	148540	140460	116603	63536	16700	0	34247	0	0	16327	116723	232067	117353	141906	0	0	0	123813	192710	35830	6429167	106915333	120000000
G0S0R1	4LGL_A	Synechocystis Kazusa	91	50	Glycine dehydrogenase protomer	A2	1.4.4.2	CTHT_0010930	>nm|CTHT_0010930| Glycine dehydrogenase OS=Chaetomium Thermophilum	3	five_or_more	119.61	1079	137	252443	232327	0	0	7651	0	123071	381723	460983	428203	917957	645137	414017	347537	406923	235480	193107	192864	205914	196330	140333	305950	1074903	2434313	3616567	5216367	8665400	8803067	20253333	28569433	85000000
G0SHY8	1PL7_A	Homo sapiens	91	44	Sorbitol Dehydrogenase (Ketose Reductase) protomer	A4	1.1.1.14	CTHT_0073860	>nm|CTHT_0073860| Dehydrogenase OS=Chaetomium Thermophilum	3	five_or_more	40.478	383	112	0	0	0	0	0	0	0	0	0	0	0	0	0	0	0	0	46670	77147	0	61603	73793	127877	309330	262863	434467	736883	1474860	3422657	5791027	10841100	24000000
G0S545	3NL2_A	Candida glabrata	91	36	Thiamine biosynthetic bifunctional enzyme protomer	A6	2.7.1.50	CTHT_0024040	>nm|CTHT_0024040| Thiamine biosynthetic bifunctional enzyme OS=Chaetomium Thermophilum	3	five_or_more	58.791	546	101	24651	29869	39790	55597	14877	0	0	0	19678	0	0	0	0	0	0	0	21385	0	0	0	0	0	28647	51630	0	4294900	32190333	41442333	53517333	34246333	170000000
G0SHK7	1ULT_A	Thermus thermophilus	91	31	long chain fatty acid-CoA ligase	A2	6.2.1.3	CTHT_0070380	>nm|CTHT_0070380| Unknown annotation for CTHT_0070380 OS=Chaetomium Thermophilum	3	less_than_three	65.075	582	126	0	0	0	0	0	0	0	0	0	0	0	0	0	0	0	0	0	0	0	0	0	0	0	0	0	0	0	0	37673	474690	510000
G0S4K5	1JSC_A	Saccharomyces cerevisiae	90	64	acetolactate synthase isozyme III	A2	2.2.1.6	CTHT_0031330	>nm|CTHT_0031330| Acetolactate synthase OS=Chaetomium Thermophilum	3	five_or_more	75.88	696	79	8166	9810	8381	0	10808	6984	9888	0	0	6486	0	7131	52363	9515	0	0	0	6595	9292	44937	53935	71013	149248	958753	1848010	2140030	3914367	3103967	3604867	2631933	19000000
G0SF78	1N8P_A	Saccharomyces cerevisiae	90	64	Cystathionine gamma-lyase	A4	4.4.1.1	CTHT_0061090	>nm|CTHT_0061090| Cystathionine gamma-lyase OS=Chaetomium Thermophilum	2	five_or_more	45.071	421	46	0	0	0	0	0	0	0	72787	0	21587	0	0	115827	240153	603263	407453	243723	0	0	0	0	0	0	0	0	0	0	0	0	0	2600000
G0S8B7	4B63_A	Aspergillus fumigatus	90	49	ornithine hydroxylase (SidA) protomer	A4	1.14.13.B10	CTHT_0021170	>nm|CTHT_0021170| L-Ornithine protein OS=Chaetomium Thermophilum	3	three	54.414	491	111	0	0	0	0	0	0	0	0	0	0	0	0	0	0	0	55250	0	0	0	0	0	0	0	0	0	0	0	1175657	26200333	58810333	86000000
G0S824	4KUG_A	Clostridium butyricum	90	48	3-Hydroxyacyl CoA dehydrogenase	A2	1.1.1.157	CTHT_0029120	>nm|CTHT_0029120| 3-Hydroxybutyryl-Coa dehydrogenase OS=Chaetomium Thermophilum	3	five_or_more	33.999	318	138	221637	372357	436750	414393	575537	469980	252302	162633	543339	0	34288	34753	33723	91422	103435	61330	30266	74294	122163	0	0	140333	43243	3623	13329	55387	672167	510983	1575553	31532000	39000000
G0SAN1	1EKF_A	Homo sapiens	90	46	Branched-chain-amino-acid aminotransferase	A2	2.6.1.42	CTHT_0042870	>nm|CTHT_0042870| Catalyzes the first reaction in the catabolism of the essential branched chain amino acids leucine, isoleucine, and valine protein OS=Chaetomium Thermophilum	2	three	46.112	414	59	0	0	0	0	0	0	0	0	0	0	0	0	0	0	0	0	0	0	0	0	181057	965267	417867	0	0	0	0	0	0	0	2300000
G0RYC2	2C9O_A	Homo sapiens	90	43	Ruvb-Like Helicase Ruvbl1 protomer 2	A6	3.6.4.12	CTHT_0006170	>nm|CTHT_0006170| DNA helicase which participates in several chromatin remodeling complexes, including the SWR1 and the INO80 complexes. The SWR1 complex mediates the ATP-dependent exchange of histone H2A for the H2A variant HZT1 leading to transcriptional	3	five_or_more	53.145	488	1	708833	89340	144863	378253	615057	734867	548697	230698	140166	348167	445247	448707	260873	118297	280487	359507	171933	269923	0	0	0	0	175907	339680	0	0	0	0	0	0	6800000
G0S120	1I2D_A	Penicillium chrysogenum	89	83	Atp Sulfurylase	A6	2.7.7.4	CTHT_0012040	>nm|CTHT_0012040| Catalyzes the first intracellular reaction of sulfate assimilation, forming adenosine-5-phosphosulfate (APS) from inorganic sulfate and ATP. Plays an important role in sulfate activation as a component of the biosynthesis pathway of sulf	3	four	71.26	637	82	0	0	0	0	35810	0	0	0	0	0	0	0	0	0	0	0	0	0	0	0	0	0	0	0	0	0	276850	932127	428300	968010	2600000
G0S7S4	2WBI_A	Homo sapiens	89	51	Acyl-Coa Dehydrogenase isoform 2	A4	1.3.99	CTHT_0028640	>nm|CTHT_0028640| Dehydrogenase OS=Chaetomium Thermophilum	3	five_or_more	50.362	454	39	0	18956	0	0	0	55345	450287	1233133	2528693	3975033	5913897	5533007	5730123	2488080	3854200	1715757	1907533	659457	622873	422173	372650	267703	122720	306577	239523	465700	794787	864960	2143987	2640400	45000000
G0S969	3IVS_A	Schizosaccharomyces pombe	88	76	Homocitrate Synthase Lys4	A2 (?)	2.3.3.14	CTHT_0044760	>nm|CTHT_0044760| Homocitrate synthase OS=Chaetomium Thermophilum	3	five_or_more	47.852	437	141	325299	40938	15308	23135	225153	388470	190740	226826	185547	228327	3750	180387	327960	280607	217557	166597	151890	0	0	0	214830	401330	276417	360563	404703	1238617	5618933	17171967	68380667	135031667	230000000
G0S655	1IBJ_A	Arabidopsis thaliana	88	51	cystathionine beta-lyase	A4	4.4.1.8	CTHT_0034240	>nm|CTHT_0034240| Cystathionine beta-lyase OS=Chaetomium Thermophilum	3	three	46.964	433	121	0	0	0	0	0	0	0	0	0	0	0	0	0	0	0	0	0	0	0	0	0	0	0	0	0	0	0	27582	3279377	4044363	7400000
G0SAX5	1TDJ_A	Escherichia coli	88	49	Threonine dehydratase	A2	4.3.1.19	CTHT_0048140	>nm|CTHT_0048140| Threonine protein OS=Chaetomium Thermophilum	3	five_or_more	64.137	583	50	0	0	0	0	0	0	0	65491	209983	539333	1041723	711867	1379213	1173447	1489890	1347210	1759840	664053	623157	231997	108110	143873	0	428773	245917	977863	1149070	413827	251270	0	15000000
G0SE51	1ECF_A	Escherichia coli	88	49	glutamine phosphoribosylpyrophosphate Amidotransferase	A4	2.4.2.14	CTHT_0062440	>nm|CTHT_0062440| Amidophosphoribosyltransferase OS=Chaetomium Thermophilum	3	five_or_more	62.601	576	145	34437	36733	180923	35357	0	0	58555	13673	0	0	0	0	144133	0	0	0	23129	0	24568	31013	0	131867	611027	1544900	1712897	3993667	7034800	23874333	70661333	80445000	190000000
G0SH21	2ZL0_A	Helicobacter pylori	88	48	Mitochondrial Clp protease	A14 (without ClPX: 7, PDB: 1TG6_A)	3.4.21.92	CTHT_0068390	>nm|CTHT_0068390| Atp-Dependent Clp protease proteolytic subunit OS=Chaetomium Thermophilum	3	five_or_more	17.621	159	91	0	0	0	0	0	0	0	0	10900	27703	36280	28936	58816	163877	1460310	720957	634513	95121	9491	0	0	0	65580	95148	101473	209922	971840	8274487	26513453	14464843	54000000
G0SCG2	4K22_A	Escherichia coli K-12	88	31	Ubiquinone biosynthesis monooxygenase COQ6 protomer	A4 (possibly)	unknown	CTHT_0057100	>nm|CTHT_0057100| Ubiquinone biosynthesis monooxygenase OS=Chaetomium Thermophilum	3	four	47.13	432	29	0	0	0	0	0	509503	0	240147	421167	386900	158313	0	0	0	0	0	0	0	0	0	0	0	0	0	0	0	0	0	0	0	1700000
G0SBQ5	2BR9_A	Homo sapiens	87	79	14-3-3 Protein - another protein complexes	A2	none	CTHT_0054410	>nm|CTHT_0054410| 14-3-3 protein OS=Chaetomium Thermophilum	3	five_or_more	26.95	240	157	1832233	1988010	3955237	6260167	5396433	8658067	10473100	8791300	8091767	6818667	8186767	6577167	4579000	4458967	6415367	6586200	11431667	10602200	19274733	14176933	9979200	18270000	32571333	62430333	45855000	53978333	109345667	95644667	183123333	205626667	970000000
G0S7P9	2JIF_A	Homo sapiens	87	53	Acyl-Coa Dehydrogenase isoform 1	A4	1.3.8.5	CTHT_0037110	>nm|CTHT_0037110| Acyl-Coa dehydrogenase OS=Chaetomium Thermophilum	2	less_than_three	47.661	436	10	0	0	0	1338500	0	0	67407	0	0	0	0	0	0	0	0	0	0	0	0	0	0	0	0	0	0	0	0	0	373500	331370	3200000
G0S6M9	1HR6_A	Saccharomyces cerevisiae	87	47	Mitochondrial Processing Peptidase	A2	3.4.24.64	CTHT_0026780	>nm|CTHT_0026780| Mitochondrial processing peptidase alpha subunit OS=Chaetomium Thermophilum	3	four	62.367	568	78	0	0	0	0	0	0	0	0	0	0	0	0	0	0	0	0	0	0	0	0	0	0	0	0	0	0	415717	222237	372456	48443	1100000
G0SG74	4DYO_A	Homo sapiens	87	36	Aspartyl Aminopeptidase (DNPEP)	A12	3.4.11.21	CTHT_0065300	>nm|CTHT_0065300| Aminopeptidase OS=Chaetomium Thermophilum	3	four	56.334	519	133	436733	652480	247850	0	10144	0	0	0	0	0	0	0	0	0	0	0	0	0	0	0	0	0	0	0	0	0	82170	2435043	15882067	25169667	45000000
G0SA15	4PV4_A	Yersinia pestis	87	35	Aminopeptidase P protomer	A4	3.4.11.9	CTHT_0040650	>nm|CTHT_0040650| Aminopeptidase OS=Chaetomium Thermophilum	3	five_or_more	53.851	487	110	0	0	0	0	0	0	0	0	0	0	0	0	0	0	21202	0	0	0	0	0	0	0	0	0	120593	157273	246443	354450	692387	1324200	2900000
G0SBN0	2BR9_A	Homo sapiens	86	75	14-3-3 Protein - another protein complexes	A2	none	CTHT_0054160	>nm|CTHT_0054160| Protein domain specific binding OS=Chaetomium Thermophilum	3	five_or_more	30.354	269	153	602167	1685999	4431177	5156900	4667100	12081033	7080800	5772167	4791200	5063400	3089633	5112667	6546667	5342000	6558233	8056833	14578967	14868067	19330267	15648467	13177867	17271967	36818000	47602333	56146667	65820000	110761667	133279000	179390000	331316667	1100000000
G0S7G7	1PSD_A	Escherichia coli	86	49	Phosphoglycerate dehydrogenase	A4	1.1.1.95	CTHT_0028080	>nm|CTHT_0028080| D-3-Phosphoglycerate dehydrogenase OS=Chaetomium Thermophilum	3	five_or_more	52.004	475	98	32988	0	0	0	0	0	0	0	0	0	29624	0	0	0	0	0	0	0	0	0	0	0	0	76900	694923	957300	1325433	1772533	2830733	568567	8300000
G0S7G8	2AYU_A	Saccharomyces cerevisiae	86	45	NAP-1, Nucleasome assembly protein	A2	none	CTHT_0028090	>nm|CTHT_0028090| Nucleosome assembly protein OS=Chaetomium Thermophilum	3	five_or_more	46.402	408	156	0	76380	0	545107	565887	1349128	2188310	3813433	9208233	5132167	9558190	1729667	145767	94347	0	0	0	0	0	0	0	0	0	131630	538907	1288490	1879553	3059600	15984733	33189333	90000000
G0RZP9	1JXA_A	Escherichia coli	86	41	Glucosamine 6-Phosphate Synthase	A2	2.6.1.16	CTHT_0003740	>nm|CTHT_0003740| Involved in amino sugar synthesis (formation of chitin, supplies the amino sugars of asparagine-linked oligosaccharides of glycoproteins) OS=Chaetomium Thermophilum	3	five_or_more	83.541	752	102	16786	47947	0	0	95292	59995	29836	34000	8505	18272	0	0	18191	9781	0	0	0	31422	0	0	10710	0	0	54687	54303	2103933	16955667	45967333	73561667	52478333	190000000
G0S935	1II2_A	Trypanosoma Cruzi	85	52	phosphoenolpyruvate carboxykinase (GTP)	A2	4.1.1.32	CTHT_0044390	>nm|CTHT_0044390| Phosphoenolpyruvate carboxykinase OS=Chaetomium Thermophilum	3	five_or_more	66.09	594	149	17088	11041	63810	195893	259083	322346	219754	185177	154822	151300	74857	164883	69783	56247	26340	41437	44346	118886	149906	105099	0	62497	212543	352337	435313	935080	1455927	1906437	57373000	639766667	700000000
G0S1S7	1ASY_A	Saccharomyces cerevisiae	85	47	Aspartyl-Trna Synthetase protomer	A2	6.1.1.12	CTHT_0014660	>nm|CTHT_0014660| Aspartyl-Trna synthetase OS=Chaetomium Thermophilum	3	three	65.83	598	122	0	0	0	0	0	0	0	0	0	0	0	0	0	0	0	0	0	0	0	0	0	0	0	0	0	0	0	16185	6880357	33866133	41000000
G0S308	1GZ5_A	Escherichia coli	85	36	alpha-trehalose-phosphate protomer	A4 (at least)	2.4.1.15	CTHT_0019220	>nm|CTHT_0019220| Phosphate synthase OS=Chaetomium Thermophilum	3	five_or_more	61.032	546	60	0	8606	0	0	0	0	0	0	0	0	0	0	0	0	0	0	0	0	0	0	428773	2019450	5206733	4997700	560067	667603	360373	484267	661693	820093	16000000
G0S6M0	1RQG_A	Pyrococcus abyssi	85	34	Methionyl-Trna Synthetase protomer	A2	6.1.1.10	CTHT_0026690	>nm|CTHT_0026690| Methionyl-Trna synthetase OS=Chaetomium Thermophilum	3	five_or_more	75.423	676	77	0	0	0	0	0	0	0	0	0	0	0	0	0	0	0	0	0	0	0	0	0	0	0	0	0	157153	837157	677703	366090	330290	2400000
G0RYQ1	5cb2_A	Candida albicans	84.5169	38.98	Protein SEY1	A2	none	CTHT_0007480	>nm|CTHT_0007480| Involved in membrane/vesicle protein OS=Chaetomium Thermophilum	3	five_or_more	95.857	859	28	0	0	135470	514017	570097	751207	659120	142188	94417	53492	25772	0	0	0	0	0	0	0	0	0	0	0	0	0	0	0	0	0	0	0	2900000
G0S7S1	2BIF_A	Rattus norvegicus	84	34	6-Phosphofructo-2-Kinase	A2	2.7.1.105;3.1.3.46	CTHT_0028610	>nm|CTHT_0028610| 6-Phosphofructo-2-Kinase/Fructose-2,6 OS=Chaetomium Thermophilum	3	three	60.653	534	120	0	0	0	0	0	0	0	0	0	0	0	0	0	0	0	0	0	0	0	0	0	0	0	0	0	0	0	88410	738977	1970083	2800000
G0SCL4	2BH9_A	Homo sapiens	83	50	glucose-6-phosphate dehydrogenase protomer	A4 and A2	1.1.1.49	CTHT_0057650	>nm|CTHT_0057650| Glucose-6-Phosphate 1-dehydrogenase OS=Chaetomium Thermophilum	2	less_than_three	65.297	576	117	0	0	0	0	0	0	0	0	0	0	0	0	0	0	0	0	0	0	0	0	0	0	0	0	0	0	0	86397	0	112273	300000
G0S1R4	3O8O_A	Saccharomyces cerevisiae	82	57	6-phosphofructo-1-kinase subunit B	A4 (A2B2 in crystal; other stoichiometries are present)	2.7.1.11	CTHT_0014530	>nm|CTHT_0014530| 6-Phosphofructokinase OS=Chaetomium Thermophilum	3	five_or_more	103.08	936	135	433683	453500	384780	457671	274840	392190	227218	273463	253593	314803	453127	315413	420640	450437	191742	288980	292970	330195	468040	423800	326407	212210	191853	244610	234820	359017	432537	814950	2371000	25492333	38000000
G0S7R5	4R7Y_A	Pyrococcus furiosus DSM 3638/Sulfolobus solfataricus P2	82	37	Minichromosome maintenance protein MCM	A6	3.6.4.12	CTHT_0028550	>nm|CTHT_0028550| DNA replication licensing factor mcm5 OS=Chaetomium Thermophilum	3	five_or_more	77.896	702	75	0	0	0	0	0	0	0	0	0	0	0	0	0	0	0	0	0	0	0	19656	24055	21662	48753	74890	282433	1008707	1337680	732040	233747	107237	3900000
G0SBJ0	2I5K_A	Saccharomyces cerevisiae	81	65	UDP-glucose pyrophosphorylase protomer	A4/A8	2.7.7.9	CTHT_0053750	>nm|CTHT_0053750| Utp--Glucose-1-Phosphate uridylyltransferase OS=Chaetomium Thermophilum	3	five_or_more	66.936	602	103	67290	68980	211036	342123	234980	347297	353310	225393	124803	182580	54254	137600	104235	269907	179110	315827	459337	379813	1418497	1870801	1733193	4757200	21163533	39559333	101308000	420310000	643606667	652366667	710130000	473550000	3100000000
G0SDS0	1G6Q_A	Saccharomyces cerevisiae	81	62	Arginine Methyltransferase, Hmt1 protomer	A6 (could be A12 as well, 15837430)	2.1.1	CTHT_0052770	>nm|CTHT_0052770| Arginine n-methyltransferase OS=Chaetomium Thermophilum	3	five_or_more	43.008	374	66	111210	115707	124953	0	0	0	0	0	0	0	98810	118337	264257	76460	22653	0	0	0	0	0	0	0	121613	887167	2645900	1986867	0	0	180763	2277690	9000000
G0SBH5	4IYM_A	Bacillus subtilis	81	43	Methylmalonate-Semialdehyde dehydrogenase	A16	1.2.1.18;1.2.1.27	CTHT_0053600	>nm|CTHT_0053600| Methylmalonate-Semialdehyde dehydrogenase OS=Chaetomium Thermophilum	3	five_or_more	63.31	589	34	11594	0	0	0	19889	527637	591413	926667	277480	268127	221197	52177	110971	91764	0	0	27954	0	0	105677	129073	0	0	44747	88832	33527	362033	114593	0	213943	4200000
G0S221	2CW6_A	Homo sapiens	81	43	Hydroxymethylglutaryl-CoA lyase	A2	4.1.3.4	CTHT_0015700	>nm|CTHT_0015700| Protein involved in synthesis and degradation of ketone bodies OS=Chaetomium Thermophilum	2	less_than_three	42.76	398	123	0	0	0	0	0	0	0	0	0	0	0	0	0	0	0	0	0	0	0	0	0	0	0	0	0	0	0	0	968367	1352300	3500000
G0SFE5	3KT0_A	Saccharomyces cerevisiae	80	59	Trypophanyl-TRNA synthase	A2	6.1.1.2	CTHT_0061760	>nm|CTHT_0061760| Tryptophanyl-Trna synthetase OS=Chaetomium Thermophilum	3	four	54.944	492	92	0	0	0	0	0	0	0	0	0	0	0	0	11965	10192	12487	0	0	0	0	0	0	0	0	0	0	0	1285223	31404667	114033000	102262333	250000000
G0S436	2J5T_A	Escherichia coli	80	43	glutamate 5-kinase protomer	A4	2.7.2.11	CTHT_0022420	>nm|CTHT_0022420| Glutamate 5-kinase OS=Chaetomium Thermophilum	3	five_or_more	52.599	487	71	0	0	0	0	0	0	0	0	0	0	0	0	0	0	0	0	0	0	0	0	0	0	2301	244160	1562303	4325533	3871453	1256250	574877	63591	12000000
G0SH76	4ATM_A	Homo sapiens	80	30	Amphiphysin complex, membrane curvature	A2	none	CTHT_0069000	>nm|CTHT_0069000| Protein hob3 OS=Chaetomium Thermophilum	3	five_or_more	29.989	261	23	61480	325717	887050	778937	2072250	2198367	1044677	1284960	1489853	1158713	1178087	712097	396130	349233	435593	97200	0	0	0	0	0	0	0	0	0	0	0	0	0	0	14000000
G0S5M4	1LXJ_A	Saccharomyces cerevisiae	78	48	UPF0045 extracellular protein ECM15	A4	none	CTHT_0024790	>nm|CTHT_0024790| UPF0045 protein ECM15 OS=Chaetomium Thermophilum	3	three	13.956	126	85	0	0	0	0	0	0	0	0	0	0	0	0	0	0	0	0	0	0	0	0	0	0	0	0	0	0	0	1995767	280813	638300	2900000
G0SE88	2GW1_A	Saccharomyces cerevisiae	78	31	Tom70	A2	none	CTHT_0062880	>nm|CTHT_0062880| Mitochondrial import receptor subunit OS=Chaetomium Thermophilum	3	five_or_more	68.806	617	22	162793	371100	1300363	3157650	2990967	4497100	2530033	1724433	1929097	1184347	1314720	703140	375703	49607	92773	25466	0	0	0	0	0	0	0	0	0	0	0	0	0	0	22000000
G0RY15	1DVR_A	Saccharomyces cerevisiae	77	72	Adenylate kinase	A2	2.7.4.3	CTHT_0005050	>nm|CTHT_0005050| Adenylate kinase OS=Chaetomium Thermophilum	3	five_or_more	30.094	274	107	0	0	0	0	0	0	0	21568	0	0	11156	97363	31152	0	59354	162133	189357	0	20079	24806	0	33031	176960	546777	1084747	3473357	3506300	4574233	10016500	12027500	36000000
G0SBZ8	2C3B_A	Aspergillus fumigatus	77	69	Cyclophilin	A2	5.2.1.8	CTHT_0055370	>nm|CTHT_0055370| Peptidyl-Prolyl cis-trans isomerase OS=Chaetomium Thermophilum	3	five_or_more	25.325	230	13	0	171910	370680	459213	413703	280930	76423	0	0	0	0	0	0	0	0	0	0	0	0	0	0	0	0	0	0	0	0	0	0	0	1800000
G0S934	3BJU_A	Homo sapiens	77	53	lysyl-tRNA synthetase protomer	A4	6.1.1.6	CTHT_0044380	>nm|CTHT_0044380| Lysyl-Trna synthetase OS=Chaetomium Thermophilum	3	five_or_more	74.987	656	139	1049500	1008933	998870	1046003	1007400	925257	839365	767005	765029	732917	668066	624807	720636	762350	625267	760500	642967	680467	795633	1131767	683300	1303600	1002533	35110	447543	57993	226083	21908667	239356667	404140000	690000000
G0SER5	4BEJ_A	Homo sapiens	77	51	Dynamin 1-like protein	A2	3.6.5.5	CTHT_0059440	>nm|CTHT_0059440| Protein dnm1 OS=Chaetomium Thermophilum	3	five_or_more	87.685	788	11	159403	872633	1793933	4941333	3848233	3532033	754413	417183	223421	118750	62116	17995	0	0	0	0	0	0	0	0	0	0	0	0	0	0	0	0	0	0	17000000
G0SCS3	1F3C_A	Rattus norvegicus	76	69	Dynein	A2	none	CTHT_0058240	>nm|CTHT_0058240| Dynein light chain 1 protein OS=Chaetomium Thermophilum	3	five_or_more	12.626	110	151	0	403033	190223	607680	1127267	4182500	6045733	6025367	2078867	725087	1000200	3897667	9772667	5677667	11907000	17310000	39892000	31885333	31815667	14600333	1298000	1396833	1826933	0	0	2086167	18122667	26027467	32799100	92810000	370000000
G0SDB9	1P3W_A	Escherichia coli	76	62	lscs	A2 (could be A4 as well, but no strucutre)	2.8.1.7	CTHT_0051230	>nm|CTHT_0051230| Catalyzes the removal of elemental sulfur from cysteine to produce alanine. It supplies the inorganic sulfur for iron- sulfur (Fe-S) protein OS=Chaetomium Thermophilum	3	five_or_more	57.075	523	163	0	0	0	188847	0	188030	181210	163877	167137	193363	0	0	0	249880	0	0	0	0	0	66093	75213	101217	56577	89650	98457	81237	429763	931053	5217067	26955333	35000000
G0S4G1	2EIX_A	Physarum polycephalum	76	51	NADH-cytochrome b5 reductase protomer	A2	1.6.2.2	CTHT_0022690	>nm|CTHT_0022690| Electron donor reductase for cytochrome b5. The cytochrome b5/NADH cytochrome b5 reductase electron transfer system supports the catalytic activity of several sterol biosynthetic OS=Chaetomium Thermophilum	3	five_or_more	33.963	310	16	65730	434000	2140033	2932680	3501367	3585367	2835033	1962603	1401853	586487	318573	473467	98937	444300	560000	0	276580	163290	0	0	0	0	0	0	0	0	0	0	0	0	22000000
G0SBV6	1QO8_A	Shewanella frigidimarina	74	35	Fumarate Reductase	A4	1.3.5.4	CTHT_0054940	>nm|CTHT_0054940| Fumarate reductase OS=Chaetomium Thermophilum	3	five_or_more	67.526	624	65	95360	10051	0	18286	30015	52961	22802	78843	0	17039	154728	53449	0	0	69665	45588	52722	49249	367333	1188120	2348000	8293233	30196000	45879000	29789333	20547667	21686333	19965467	32586333	41721667	260000000
G0S2I4	3QV0_A	Saccharomyces cerevisiae	74	31	mitochondrial acidic protein mam33	A3	none	CTHT_0017340	>nm|CTHT_0017340| Acidic protein OS=Chaetomium Thermophilum	3	five_or_more	32.445	291	150	177897	658780	1096420	2378673	2176567	3465433	2806500	3317933	2689400	3242880	2273867	1737577	586947	1478280	764327	1579217	1435300	1342233	1822467	1407733	552630	1038267	1509133	1605300	1383333	2729143	4710667	8827667	13168933	20716933	93000000
G0SD63	2JAN_A	Mycobacterium tuborculosis	74	31	Tyrosyl-tRNA synthetase	A2	6.1.1.1	CTHT_0059090	>nm|CTHT_0059090| Catalyzes the attachment of tyrosine to tRNA in a two-step reaction: tyrosine is first activated by ATP to form Tyr- AMP and then transferred to the acceptor end of tRNA protein OS=Chaetomium Thermophilum	3	five_or_more	73.576	648	100	16110	10318	10962	0	0	16984	37032	60816	145673	204520	264691	284442	107137	40945	361563	202297	993030	41207	0	6895	6925	41233	277937	681910	631503	1486670	2302067	3445500	4943067	4260067	21000000
G0SBP3	1WGI_A	Saccharomyces cerevisiae	73	69	Pyrophosphatase (inorganic)	A2	3.6.1.1	CTHT_0054290	>nm|CTHT_0054290| Inorganic protein OS=Chaetomium Thermophilum	2	less_than_three	42.395	386	68	0	0	0	0	0	0	0	61617	63117	0	0	0	0	0	0	0	0	0	0	0	0	30321	0	0	23741	105303	0	0	0	0	430000
G0RYH0	3J94_A	Cricetulus griseus	73	50	Vesicle-fusing ATPase	A6	3.6.3.6	CTHT_0006660	>nm|CTHT_0006660| Vesicular-Fusion protein sec18 OS=Chaetomium Thermophilum	2	less_than_three	97.119	900	9	0	0	0	19778	0	6318	0	0	0	0	0	0	0	0	0	0	0	0	0	0	0	0	0	0	0	0	0	0	0	0	39000
G0S693	2J8Q_A	Homo sapiens	72	55	Cleavage and polyadenylation specificity factor subunit 5	A2	none	CTHT_0025930	>nm|CTHT_0025930| Unknown annotation for CTHT_0025930 OS=Chaetomium Thermophilum	2	three	30.286	266	108	0	0	0	0	0	0	0	0	0	0	26559	0	0	0	0	0	1256800	1524733	1532533	0	0	0	279537	0	0	0	0	1259633	5392050	5908107	26000000
G0RYY0	3PVS_A	Escherichia coli	72	43	DNA-dependent atpase mgs1	A4	none	CTHT_0000970	>nm|CTHT_0000970| Unknown annotation for CTHT_0000970 OS=Chaetomium Thermophilum	2	less_than_three	62.861	580	41	0	0	0	0	0	0	0	0	0	0	0	230980	0	0	0	0	0	0	0	0	0	0	0	0	4733	0	0	0	0	0	350000
G0S9P9	3ABZ_A	Kluyveromyces marxianus	72	31	Beta-glucosidase 1	A4 (A2, A1 also)	3.2.1.21	CTHT_0046670	>nm|CTHT_0046670| Protein involved in starch and sucrose metabolism OS=Chaetomium Thermophilum	2	less_than_three	90.814	827	97	0	0	0	0	0	0	0	0	0	0	0	0	0	0	0	0	0	0	0	0	0	0	0	0	0	0	0	0	574733	394563	1500000
G0S005	2VDC_A	Azospirillum brasilense	70	44	Glutamate Synthase large and small chains fused	A6 (fused)	1.4.1.13	CTHT_0008270	>nm|CTHT_0008270| Glutamate synthase OS=Chaetomium Thermophilum	3	five_or_more	234.64	2124	43	0	0	0	0	0	0	0	0	9876	139383	1038323	3235433	4536757	1628760	966984	258788	187038	31106	35427	17722	0	0	0	0	0	0	0	0	0	0	12000000
G0SA86	2BKA_A	Homo sapiens	70	32	Cc3(Tip30)	A2	1.1.1	CTHT_0041370	>nm|CTHT_0041370| Protein fmp52 OS=Chaetomium Thermophilum	3	five_or_more	24.999	235	14	0	236613	371733	819077	749663	571493	180300	0	0	0	0	0	0	0	0	0	0	0	0	0	0	0	0	0	0	0	0	0	0	0	2900000
G0SHE9	2IZZ_A	Homo sapiens	66	36	Pyrroline-5-Carboxylate Reductase protomer	A10	1.5.1.2	CTHT_0069780	>nm|CTHT_0069780| Pyrroline-5-Carboxylate reductase OS=Chaetomium Thermophilum	3	five_or_more	34.658	333	63	0	0	0	0	0	0	0	0	0	0	0	0	0	0	0	0	113443	65527	0	203870	0	0	216357	3534333	1239597	1979327	599630	744393	1935423	2438543	13000000
G0S1P5	3SMP_A	Homo sapiens	64	36	Pantothenate Kinase 1 Alpha protomer	A2	2.7.1.33	CTHT_0014340	>nm|CTHT_0014340| Pantothenate kinase OS=Chaetomium Thermophilum	3	five_or_more	60.952	559	94	0	0	0	0	0	0	0	0	0	0	0	0	0	0	0	0	0	0	0	0	0	0	0	106239	0	351653	1907243	7484933	10327633	5212367	25000000
G0SGP4	1NNE_A	Thermus aquaticus	63	39	DNA Mismatch Repair protein MutS Taq	A2	unknown	CTHT_0067080	>nm|CTHT_0067080| Mismatched DNA binding protein OS=Chaetomium Thermophilum	2	three	136.86	1251	96	0	0	0	0	0	0	0	0	0	0	0	0	0	0	0	0	0	0	0	0	0	0	0	0	0	0	20916	153030	161911	0	500000
G0S7Y8	1AUA_A	Saccharomyces cerevisiae S288c	62	30	Phosphatidylinositol Transfer Protein Sec14p	A2	none	CTHT_0037480	>nm|CTHT_0037480| Unknown annotation for CTHT_0037480 OS=Chaetomium Thermophilum	2	three	48.553	429	4	0	0	221503	160220	69153	0	19724	0	0	0	0	0	0	0	0	0	0	0	0	0	0	0	0	0	0	0	0	0	0	0	710000
G0RZW2	1RY2_A	Saccharomyces cerevisiae	61	62	Acetyl-coa Synthetase subunit, unique transmembrane to CTHT	A3	6.2.1.1	CTHT_0004420	>nm|CTHT_0004420| Acetyl-Coenzyme A synthetase OS=Chaetomium Thermophilum	3	five_or_more	112.63	1034	143	8318	0	9470	11072	20237	13082	12662	0	0	81647	0	0	0	4902	0	0	10994	6974	38320	0	21832	32717	0	0	36417	17324	125963	141327	323417	13913667	15000000
G0SE23	2AW5_A	Homo sapiens	61	43	NADP-dependent malic enzyme	A2	1.1.1.40	CTHT_0062150	>nm|CTHT_0062150| Malic enzyme OS=Chaetomium Thermophilum	3	five_or_more	93.379	846	27	0	95410	216653	570370	499567	791657	629423	399250	210710	14775	0	0	0	0	0	0	0	0	0	0	0	0	0	0	0	0	0	0	0	0	3400000
G0SBX7	3UX3_A	Homo sapiens	61	43	Fam96a	A2	none	CTHT_0055160	>nm|CTHT_0055160| Unknown annotation for CTHT_0055160 OS=Chaetomium Thermophilum	2	five_or_more	62.855	605	93	0	0	0	0	0	0	0	0	0	0	0	0	0	0	0	0	0	0	0	0	0	0	25880	19849	14881	54210	43450	71955	99137	8686	510000
G0SCH4	4R7Y_A	Pyrococcus furiosus DSM 3638, Sulfolobus solfataricus P2	61	39	MCM hexamer	A6	3.6.4.12	CTHT_0057240	>nm|CTHT_0057240| DNA replication licensing factor OS=Chaetomium Thermophilum	3	five_or_more	93.014	836	70	0	0	0	0	0	0	0	0	0	0	0	0	0	0	0	0	0	0	0	0	0	20895	23207	43717	735303	1024513	707730	292470	0	236320	3100000
G0S643	4R7Y_A	Pyrococcus furiosus DSM 3638, Sulfolobus solfataricus P2	61	37	MCM hexamer	A6	3.6.4.12	CTHT_0034110	>nm|CTHT_0034110| DNA replication licensing factor mcm3 OS=Chaetomium Thermophilum	3	four	99.465	899	84	0	0	0	0	0	0	0	0	0	0	0	0	0	0	0	0	0	0	0	0	0	0	0	0	0	26902	68187	109160	12619	0	220000
G0S2J1	3ECS_A	Schizosaccharomyces pombe	60	55	EIF2B alpha	A8	none	CTHT_0017410	>nm|CTHT_0017410| Eukaryotic translation initiation factor OS=Chaetomium Thermophilum	3	five_or_more	73.435	677	48	0	0	0	0	0	0	0	47173	456967	145810	470790	345267	413190	934067	3100533	3267333	2709900	535610	122772	0	0	0	0	0	0	0	0	0	0	165630	13000000
G0S3W3	4R7Y_A	Pyrococcus furiosus DSM 3638, Sulfolobus solfataricus P2	60	45	MCM hexamer	A6	3.6.4.12	CTHT_0039100	>nm|CTHT_0039100| Functions in the late secretory pathway. Required for the generation of secretory vesicles as well as for actin polarization and polarized protein OS=Chaetomium Thermophilum	2	four	89.855	818	83	0	0	0	229360	279137	97823	73120	0	36533	0	0	0	0	0	0	0	0	0	150670	0	0	0	0	0	0	0	0	365333	0	0	1800000
G0S7W7	3TFO_A	Sinorhizobium meliloti 1021	60	36	3-oxoacyl-(acyl-carrier-protein) reductase	A4	unknown	CTHT_0037250	>nm|CTHT_0037250| Acylglycerone-Phosphate reductase OS=Chaetomium Thermophilum	3	five_or_more	33.425	301	47	0	0	385067	670967	253447	271167	0	0	0	0	165337	0	132570	355500	1397633	2233933	1921233	968800	251810	0	0	0	0	0	0	0	0	0	0	0	9000000
G0S5K2	3MGK_A	Clostridium acetobutylicum	59	30	Protease/Amidase	A2	unknown	CTHT_0033250	>nm|CTHT_0033250| Unknown annotation for CTHT_0033250 OS=Chaetomium Thermophilum	3	five_or_more	31.729	289	155	77360	177880	523460	1011787	1382987	1795473	1524500	1404300	1379767	1399527	1316267	1219447	984417	549900	980000	822157	980420	804973	544693	394653	501217	375393	1070600	2143633	3718433	8725533	19847000	18358000	28848333	34986000	140000000
G0SH15	2CGE_A	Saccharomyces cerevisiae	56	81	GRP94 chaperone (bound with e.g. Hsp90-nucleotide-p23/Sba1 , PDB:Hsp90-nucleotide-p23/Sba1)	A6	none	CTHT_0068330	>nm|CTHT_0068330| Heat shock protein Hsp90 OS=Chaetomium Thermophilum	3	five_or_more	80.561	709	62	428697	917703	2333183	5437133	5511633	9898900	7025133	6243367	5373667	4939733	3698933	3223100	2145333	1913667	2551267	2205767	2914833	3415400	4613700	6518500	39055333	131746333	326923333	512133333	507386667	376126667	252333333	121526000	99584667	75599667	2500000000
G0S3E1	1QO8_A	Shewanella frigidimarina	56	39	Flavocytochrome C3 Fumarate Reductase	A2	1.3.5.4	CTHT_0020680	>nm|CTHT_0020680| Unknown annotation for CTHT_0020680 OS=Chaetomium Thermophilum	3	five_or_more	62.761	570	21	187883	489667	1640232	3298860	2278100	3843000	1984253	1280343	552653	922657	163257	270077	0	49430	54663	0	0	0	0	0	0	0	0	0	0	0	0	0	0	0	17000000
G0SAX9	1C4T_A	Escherichia coli BL21(DE3)	55	59	Dihydrolipoamide Succinyltransferase	A3 (subcomplex)	2.3.1.61	CTHT_0048180	>nm|CTHT_0048180| 2-Oxoglutarate dehydrogenase complex OS=Chaetomium Thermophilum	3	five_or_more	45.925	420	32	446103	505227	2596500	15943333	46096333	125721333	174920000	135296667	96666333	66349333	38837000	26497000	13567933	7738600	6295700	3559133	3666900	1637400	1496903	1445000	1082373	1339667	1373567	900313	474413	773497	935660	719113	661448	310875	780000000
G0S3Q7	4J80_A	Thermus thermophilus HB8	53	38	DNAj	A2	unknown	CTHT_0030270	>nm|CTHT_0030270| Unfolded protein binding OS=Chaetomium Thermophilum	3	five_or_more	51.839	490	104	0	107507	234080	248440	370867	431945	39107	33880	0	30643	0	0	0	0	0	0	0	0	0	0	0	0	0	0	0	0	145140	119697	0	691213	2500000
G0S7B5	4BMV_A	Sphingobium yanoikuyae	52	34	Short-chain Dehydrogenase-like	A2	1.1.1.1	CTHT_0036260	>nm|CTHT_0036260| 3-Ketoacyl-Coa protein OS=Chaetomium Thermophilum	3	less_than_three	37.878	340	8	0	0	0	700467	0	232820	0	0	0	0	0	0	0	0	0	0	0	0	0	0	0	0	0	0	0	0	0	0	0	0	930000
G0SHK0	2otc_I	Escherichia coli	50.8333	32.79	ORNITHINE CARBAMOYLTRANSFERASE	A3	2.1.3.3	CTHT_0070290	>nm|CTHT_0070290| Unknown annotation for CTHT_0070290 OS=Chaetomium Thermophilum	2	four	13.231	120	40	0	0	0	0	0	0	0	0	781433	733600	1359100	621033	0	0	0	0	0	0	0	0	0	0	0	0	0	0	0	0	0	0	5200000
G0S137	3P96_A	Mycobacterium avium 104	50	44	Phosphoserine Phosphatase Serb	A2	3.1.3.3	CTHT_0012220	>nm|CTHT_0012220| Phosphoserine phosphatase OS=Chaetomium Thermophilum	2	less_than_three	53.607	488	124	0	0	0	0	0	0	0	0	0	0	0	0	0	0	0	0	0	0	0	0	0	0	0	0	0	0	0	0	113717	1113847	1800000
G0RZV2	3HDE_A	Enterobacteria phage P21	50	32	Endolysin R21	A2	3.2.1.17	CTHT_0004310	>nm|CTHT_0004310| Unknown annotation for CTHT_0004310 OS=Chaetomium Thermophilum	2	five_or_more	27.945	263	86	42083	0	126210	259307	242777	59483	107961	184287	428130	791277	1285713	52210	887067	500733	341700	209870	0	0	0	0	0	0	0	30581	673790	1947473	3067987	3265690	0	0	22000000
G0SEX2	4OE4_A	Saccharomyces cerevisiae	49	57	Δ(1)-pyrroline-5-carboxylate dehydrogenase	A6	1.2.1.88	CTHT_0060010	>nm|CTHT_0060010| Delta-1-Pyrroline-5-Carboxylate dehydrogenase OS=Chaetomium Thermophilum	3	five_or_more	113.8	1051	148	29746	38306	49857	25996	85586	73317	50559	142846	182232	20137	42402	33891	65185	27183	18865	22021	22678	4558	16012	0	11367	115834	138740	567008	671064	1304967	1590000	1071383	31212067	286433333	320000000
G0SF38	1KAE_A	Escherichia coli	49	45	L-histidinol Dehydrogenase (hisd)	A2	1.1.1.23	CTHT_0060690	>nm|CTHT_0060690| Histidine biosynthesis trifunctional protein OS=Chaetomium Thermophilum	3	five_or_more	94.097	869	159	0	10419	0	10749	0	0	35680	84310	121280	238057	89037	0	51637	15586	82983	75964	0	143931	8192	0	0	29344	208997	523287	428570	974193	1526267	2629000	11622967	64822333	84000000
G0S4E2	3N9I_A	Yersinia pestis	49	38	Tryptophanyl-tRNA synthetase	A2	6.1.1.2	CTHT_0022500	>nm|CTHT_0022500| Tryptophanyl-Trna synthetase OS=Chaetomium Thermophilum	3	five_or_more	79.581	711	42	29802	30207	27083	22973	0	0	0	14432	81749	340674	2057397	3177000	2563500	1678280	826777	437930	101823	0	0	0	23140	27767	0	62380	142997	208240	0	0	0	0	12000000
G0RZJ7	2A3L_A	Arabidopsis thaliana	47	59	AMP deaminase	A4	3.5.4.6	CTHT_0003200	>nm|CTHT_0003200| AMP deaminase OS=Chaetomium Thermophilum	3	five_or_more	127.71	1142	49	0	0	0	0	0	0	0	0	23234	0	0	11243	102336	464103	1914600	4190167	6376133	6089800	5104100	2952567	925217	685628	428675	201777	39500	17816	18559	8678	19132	17341	30000000
G0SB67	1WVA_A	Homo sapiens	46	46	Arginase I	A3	3.5.3.1	CTHT_0049080	>nm|CTHT_0049080| Arginase OS=Chaetomium Thermophilum	3	three	66.431	609	164	0	0	0	25763	0	0	0	0	0	0	0	0	0	0	0	0	0	499600	0	13535	0	0	0	0	0	0	0	2496453	2405970	30367333	36000000
G0S8D7	3M6A_A	Bacillus subtilis subsp. subtilis str. 168	45	50	Lon C-ter	A6	3.4.21.53	CTHT_0029520	>nm|CTHT_0029520| Lon protease homolog OS=Chaetomium Thermophilum	3	five_or_more	125.85	1143	51	1656	3256	7899	14397	16193	17903	34203	29409	154242	250778	330773	396327	559343	629497	1866033	2789967	3787933	1336137	975437	421729	95047	30964	60754	85120	15729	167337	233644	130443	30120	39986	15000000
G0S1S3	3EVI, 2DBC	Homo Sapians	43	31	PLP2	A2	none	CTHT_0014620	>nm|CTHT_0014620| Phosducin-Like protein OS=Chaetomium Thermophilum	3	five_or_more	30.21	269	53	0	0	0	0	0	0	0	0	0	0	0	0	0	0	69443	0	3599370	9834607	31003633	19344567	6422067	1159943	427490	132897	0	0	0	0	984167	2762800	76000000
G0SEG6	3IKK_A	Homo sapiens	39	44	Msp-p56s Domain/vapb In Dpc	A2	none	CTHT_0063680	>nm|CTHT_0063680| VAMP- associated protein OS=Chaetomium Thermophilum	2	five_or_more	31.436	285	25	0	222020	332413	430767	374567	579430	190660	0	0	0	0	0	0	0	0	0	0	0	0	0	0	0	0	0	0	0	0	0	0	0	3200000
G0SC98	3QK9_A	Saccharomyces cerevisiae	38	46	Tim44 C-Terminal Domain	A2	none	CTHT_0056450	>nm|CTHT_0056450| Inner membrane translocase subunit tim44 OS=Chaetomium Thermophilum	3	five_or_more	58.77	522	24	90117	403404	899330	1356033	2009200	3656667	2783500	1725000	1306283	1901053	702620	487230	552073	366793	524520	355450	386417	271293	239536	56603	37451	66163	167780	0	49820	0	52947	39050	0	0	20000000
G0SFA2	2E50_A	Homo sapiens	38	36	Protein SET N-ter	A2	none	CTHT_0061330	>nm|CTHT_0061330| Protein involved in nucleosome assembly OS=Chaetomium Thermophilum	2	five_or_more	38.443	330	113	0	0	0	0	0	0	0	0	0	0	0	0	0	0	0	0	0	0	0	0	0	0	0	0	819167	1205200	2892900	4583567	3549607	10602000	35000000
G0S6H6	4ED9_A	Brucella suis 1330	37	44	CAIB/BAIF family protein	A2	none	CTHT_0034950	>nm|CTHT_0034950| Unknown annotation for CTHT_0034950 OS=Chaetomium Thermophilum	2	four	111.01	1030	44	0	0	0	279	134	2651	2835	0	0	0	0	0	214523	0	0	0	0	0	0	0	0	0	0	0	0	0	0	0	0	0	330000
G0S9K5	4LAS_H	Mus musculus	36.9048	33.87	Single heavy chain Variable fragment	A2	none	CTHT_0046210	>nm|CTHT_0046210| Unknown annotation for CTHT_0046210 OS=Chaetomium Thermophilum	3	less_than_three	18.765	168	127	0	0	0	0	0	0	0	0	0	0	0	0	0	0	0	0	0	0	0	0	0	0	0	0	0	0	0	0	969067	26963000	28000000
G0S4E4	4G91_C/1QGD_A	Aspergillus nidulans FGSC A4/ Escherichia coli	36	86	HapE/Transketolase	A2	2.2.1.1	CTHT_0022520	>nm|CTHT_0022520| Binding factor OS=Chaetomium Thermophilum	2	five_or_more	35.441	321	2	5331000	3789943	2222600	3218967	1027467	922967	581967	354400	186847	0	0	0	0	0	0	0	0	0	0	0	0	0	0	0	143127	104713	0	0	0	200573	27000000
G0S9I0	3HL4_A	Rattus norvegicus	35	62	Ctp:phosphocholine Cytidylyltransferase Middle	A2	2.7.7.15	CTHT_0045960	>nm|CTHT_0045960| Choline-Phosphate cytidylyltransferase OS=Chaetomium Thermophilum	3	five_or_more	50.162	460	106	38383	71963	50741	86959	365012	225184	0	55093	166457	73667	20691	19220	13511	14908	12133	10999	10565	12065	123020	132857	0	0	0	0	0	0	0	94270	131977	395863	2100000
G0S5V2	4P3G_A	Chaetomium thermophilum	34	98	Srp68-rbd N-ter	A4	none	CTHT_0033730	>nm|CTHT_0033730| Signal recognition particle subunit srp68 OS=Chaetomium Thermophilum	3	five_or_more	68.91	628	72	0	0	0	9066	9306	13536	12782	13198	20402	15804	28605	27001	22110	17939	25186	20896	19276	19601	13268	0	0	0	0	21976	21103	96937	72966	5806	0	0	510000
G0SDM3	2HVV_A	Streptococcus mutans	34	34	Dcmp Deaminase C-ter	A6	3.5.4.12	CTHT_0052290	>nm|CTHT_0052290| Deoxycytidylate deaminase OS=Chaetomium Thermophilum	3	five_or_more	41.174	369	36	0	0	0	0	0	18479	404590	445110	397977	668900	379167	187160	0	0	0	0	0	0	0	0	0	0	0	0	0	0	0	0	215120	0	2700000
G0SDS4	4ABM_A	Homo sapiens	33	40	Chmp4b Hairpin N-ter	A2	none	CTHT_0052810	>nm|CTHT_0052810| Required for the sorting and concentration of proteins resulting in the entry of these proteins into the invaginating vesicles of the multivesicular body (MVB). Also required for the proteolytic cleavage of the transcription factor OS=Cha	2	five_or_more	24.97	220	7	63387	183510	443110	624750	481430	238173	115597	0	0	0	0	0	0	0	0	0	0	0	0	0	0	0	0	0	0	0	0	0	0	0	3200000
G0S1I1	5CQS_D	Saccharomyces cerevisiae	30.9255	43.55	Elongator complex protein 1	A2	2.7.1.107	CTHT_0013680	>nm|CTHT_0013680| RNA polymerase II elongator OS=Chaetomium Thermophilum	3	five_or_more	147.71	1329	52	0	0	0	0	0	0	0	0	0	0	0	0	7414	21948	124125	142653	439583	706233	1317533	1212333	648243	658803	380763	265320	51548	11985	804	0	0	0	6000000
G0S492	1uuj_D	Mus musculus	30.8642	32	PLATELET-ACTIVATING FACTOR ACETYLHYDROLASE IB	A2	none	CTHT_0039350	>nm|CTHT_0039350| Protein involved in negative regulation of gluconeogenesis OS=Chaetomium Thermophilum	2	less_than_three	27.506	243	37	0	0	0	0	0	0	0	0	131383	159977	0	0	0	0	0	0	0	0	0	0	0	0	0	0	0	0	0	0	0	0	440000
G0S9A3	2IC7_A	Geobacillus kaustophilus	30	40	Maltose Transacetylase C-ter	A3	2.3.1.79	CTHT_0045110	>nm|CTHT_0045110| Acetyltransferase OS=Chaetomium Thermophilum	3	five_or_more	71.414	653	5	445267	311515	372657	489603	274303	125703	90835	88039	55456	37416	41740	21074	22409	15224	11407	0	33640	15167	0	0	0	4449	0	5974	0	0	7164	0	7635	4099	2500000
Observed once
Uniprot ID	PDB code	Species	Subunit Sequence Coverage (%)	Subunit Sequence Identity (%)	Protein name	Stoichiometry	EC code	Protein IDs	FASTA header	Times identified in replicates	Consecutive fractions	Mol. weight [kDa]	Sequence length [aa]		Fraction 01	Fraction 02	Fraction 03	Fraction 04	Fraction 05	Fraction 06	Fraction 07	Fraction 08	Fraction 09	Fraction 10	Fraction 11	Fraction 12	Fraction 13	Fraction 14	Fraction 15	Fraction 16	Fraction 17	Fraction 18	Fraction 19	Fraction 20	Fraction 21	Fraction 22	Fraction 23	Fraction 24	Fraction 25	Fraction 26	Fraction 27	Fraction 28	Fraction 29	Fraction 30	summed iBAQ
G0S6P5	2CVP_A	Mus musculus	99	55	Glucose-6-phosphate isomerase	A2	5.3.1.9	CTHT_0035120	>nm|CTHT_0035120| Glucose-6-Phosphate isomerase OS=Chaetomium Thermophilum	1	less_than_three	61.584	562		0	0	0	0	0	0	0	0	0	0	0	0	0	0	0	0	0	0	0	0	0	0	0	0	0	0	0	0	371867	0	1100000
G0SD09	3QM3_A	Campylobacter jejuni	98	48	Fructose-bisphosphate aldolase	A2	4.1.2.13	CTHT_0050360	>nm|CTHT_0050360| Fructose-Bisphosphate aldolase OS=Chaetomium Thermophilum	1	less_than_three	37.019	337		0	0	0	0	0	127693	114480	0	0	0	0	0	0	0	0	0	0	0	0	0	0	0	0	0	0	0	0	0	0	0	730000
G0S3W5	1YGP_A	Saccharomyces cerevisiae	95	62	Glycogen Phosphorylase protomer	A2	2.4.1.1	CTHT_0039120	>nm|CTHT_0039120| Phosphorylase OS=Chaetomium Thermophilum	1	less_than_three	100.6	885		0	0	0	0	0	0	0	0	0	0	0	0	0	0	0	0	0	0	0	0	0	0	0	0	0	34827	37487	0	0	44370	350000
G0S402	4L0D_A	Homo sapiens	94	48	Cystathionine beta-synthase	A4 (possibly A8 as well)	4.2.1.22	CTHT_0022050	>nm|CTHT_0022050| Cystathionine beta-synthase OS=Chaetomium Thermophilum	1	less_than_three	57.278	532		0	0	0	0	0	0	0	0	0	0	0	0	0	0	0	0	0	0	0	0	0	0	0	0	0	0	0	0	46493	159280	620000
G0SAQ8	3I83_A	Methylococcus capsulatus	93	32	2-dehydropantoate 2-reductase	A2	1.1.1.169	CTHT_0043150	>nm|CTHT_0043150| Unknown annotation for CTHT_0043150 OS=Chaetomium Thermophilum	1	less_than_three	42.869	388		0	0	0	0	0	0	0	0	0	11817	0	0	0	0	0	0	0	342400	0	0	0	0	0	0	0	0	0	0	0	0	1100000
G0S1D1	1SZQ_A	Escherichia coli	84	62	2-methylcitrate dehydratase	A2	4.2.1.79	CTHT_0013170	>nm|CTHT_0013170| 2-Methylcitrate dehydratase OS=Chaetomium Thermophilum	1	less_than_three	62.124	566		0	0	0	0	19391	0	0	31336	0	0	0	0	0	0	0	0	0	0	0	0	0	93890	0	0	0	0	0	0	0	0	430000
G0RYG1	1O05_A	Homo sapiens	82	58	Mitochondrial Aldehyde Dehydrogenase	A4	1.2.1.3	CTHT_0006570	>nm|CTHT_0006570| Aldehyde dehydrogenase, mitochondrial OS=Chaetomium Thermophilum	1	less_than_three	64.023	590		0	0	0	0	0	0	0	0	0	0	0	0	0	0	0	0	0	0	0	0	0	0	0	0	0	0	0	0	217717	145237	1100000
G0S226	3HBX_A	Arabidopsis thaliana	79	55	Glutamate decarboxylase 1	A6	4.1.1.15	CTHT_0015750	>nm|CTHT_0015750| Glutamate decarboxylase OS=Chaetomium Thermophilum	1	less_than_three	65.601	579		0	0	0	0	0	0	0	0	0	0	0	0	0	0	0	0	0	0	0	0	0	0	0	0	0	0	0	210150	0	75160	860000
G0S1E7	1H5Q_A	Agaricus bisporus	68	38	Mannitol Dehyrogenase	A4	1.1.1	CTHT_0013330	>nm|CTHT_0013330| D-Arabinitol dehydrogenase OS=Chaetomium Thermophilum	1	less_than_three	41.657	385		0	0	0	0	0	0	0	0	0	0	0	0	0	0	0	0	0	0	0	0	0	0	0	0	26826	0	129627	130147	0	0	860000
G0S2X0	1HZD_A	Homo sapiens	63	36	Auh Protein, An Rna-Binding Homologue Of Enoyl-Coa Hydratase	A6	4.2.1.18	CTHT_0018780	>nm|CTHT_0018780| Unknown annotation for CTHT_0018780 OS=Chaetomium Thermophilum	1	less_than_three	51.729	485		0	0	0	0	0	0	65913	0	0	0	0	0	0	0	0	0	0	0	0	0	0	0	0	0	0	0	0	0	0	0	200000
G0SA67	1IG8_A	Saccharomyces cerevisiae	63	30	Hexokinase Pii	A2	2.7.1.1	CTHT_0041180	>nm|CTHT_0041180| Hexokinase OS=Chaetomium Thermophilum	1	less_than_three	59.558	549		0	0	0	349400	0	0	0	0	0	0	0	0	0	0	0	0	0	0	0	0	0	0	0	0	0	0	0	0	0	0	1000000
G0SBV3	3UX3_A	Homo sapiens	61	43	Domain-Swapped Fam96a	A2	unknown	CTHT_0054910	>nm|CTHT_0054910| Unknown annotation for CTHT_0054910 OS=Chaetomium Thermophilum	1	less_than_three	21.953	199		0	0	0	0	0	0	0	0	0	0	0	0	0	0	0	0	0	0	0	0	0	0	0	0	0	0	0	0	1320633	1616667	8800000
G0S7B9	4DMB_A	Homo sapiens	58	34	Hepatitus C Virus Ns5a-Transactivated Protein 2-like	A2	none	CTHT_0036300	>nm|CTHT_0036300| Metal dependent phosphohydrolases with conserved HD motif OS=Chaetomium Thermophilum	1	less_than_three	29.232	259		0	0	114817	0	0	0	0	0	0	0	0	0	0	0	0	0	0	0	0	0	0	0	0	0	0	0	0	0	0	0	340000
G0S1E0	4wrr_D	Bacillus anthracis	43.2432	32.29	putative diacylglycerol kinase	A4	2.7.1.107	CTHT_0013260	>nm|CTHT_0013260| Unknown annotation for CTHT_0013260 OS=Chaetomium Thermophilum	1	four	23.109	222		146397	108950	225880	190213	0	0	0	0	0	0	0	0	0	0	0	0	0	0	0	0	0	0	0	0	0	0	0	0	0	0	2000000
G0SBN7	4GIJ_A	Escherichia coli	38	42	Pseudouridine Monophosphate Glycosidase N-ter	A3	3.2.	CTHT_0054230	>nm|CTHT_0054230| Unknown annotation for CTHT_0054230 OS=Chaetomium Thermophilum	1	less_than_three	88.226	818		0	0	0	9989	0	0	40303	0	0	0	0	0	0	0	0	0	18881	0	0	0	0	0	0	0	0	0	0	0	0	0	210000
G0S6W0	3A52_A	Shewanella sp. AP1	35	30	Alkailne Phosphatase C-ter	A2	3.1.3.1	CTHT_0027060	>nm|CTHT_0027060| Alkaline phosphatase OS=Chaetomium Thermophilum	1	less_than_three	124.91	1143		0	0	0	0	0	0	0	0	0	0	0	0	0	0	0	0	0	0	0	0	0	0	0	0	0	0	0	0	0	129537	390000

## Sheet: Heteromultimeric
Here are entries that include heteromultimers. These 34 complexes are eluting nicely in single (or at least resonable peaks). These complexes act as benchmark for training the functions for co-elution PPI/Complex prediction. Marked with red are shared subunits																		Average iBAQ score per fraction per protein identified
		Homolog data
Arbitrary complex number	UniProt Accession	Homologous PDB code	Protein complex name	Species	Subunit Sequence Coverage (%)	Subunit Sequence Identity (%)	Protein name	Protein complex PDB	stoichiometry	EC code	Protein IDs	Fasta headers (protein annotation Bock et al., 2014)	Number of replicates identified	Number of consecutive fractions	Mol. weight [kDa]	Sequence length [aa]	Elution Ranking	Fraction 01	Fraction 02	Fraction 03	Fraction 04	Fraction 05	Fraction 06	Fraction 07	Fraction 08	Fraction 09	Fraction 10	Fraction 11	Fraction 12	Fraction 13	Fraction 14	Fraction 15	Fraction 16	Fraction 17	Fraction 18	Fraction 19	Fraction 20	Fraction 21	Fraction 22	Fraction 23	Fraction 24	Fraction 25	Fraction 26	Fraction 27	Fraction 28	Fraction 29	Fraction 30	Summed iBAQ
1	G0S1E6	3U9S_B	3-methylcrotonyl-CoA carboxylase	Pseudomonas aeruginosa	61	85	3-methylcrotonyl-coa Carboxylase subunit B	3U9S	A6B6	6.4.1.4	CTHT_0013320	>nm|CTHT_0013320| Coa carboxylase beta OS=Chaetomium Thermophilum	3	five_or_more	66.138	613	154	14147	0	0	49268	50956	153770	358077	229690	234270	179907	212113	331390	518527	419859	715927	959163	3109727	3126600	22852267	34258000	44279000	46000667	31203333	28098000	17372800	17590900	14875433	6341197	5795007	12740667	290000000
1	G0S1X1	3U9S_A	3-methylcrotonyl-CoA carboxylase	Pseudomonas aeruginosa	51	36	3-methylcrotonyl-coa Carboxylase subunit A	3U9S	A6B6	6.4.1.4	CTHT_0015140	>nm|CTHT_0015140| Urea amidolyase OS=Chaetomium Thermophilum	3	five_or_more	174.2	1587	155	42940	32032	85136	58482	31416	76579	122136	66887	66767	72072	58703	101507	167504	273237	428880	621120	1791443	2828533	13414533	35123667	37222667	38704333	31007667	19703567	10011300	10092167	5887633	2995230	1404347	743767	210000000
2	G0SCS7	4C2M_J	RNA polymerase I	Saccharomyces cerevisiae	73	66	RPABC 5	4C2M	ABCDEFGHIJKL	none	CTHT_0058280	>nm|CTHT_0058280| RNA polymerases i, ii, and iii OS=Chaetomium Thermophilum	3	five_or_more	10.289	89	0	0	0	0	0	0	2303600	4422800	8894567	17674700	26838267	28243667	33032667	36126200	28980967	39060333	34805767	38003133	18946367	13641753	4223267	595597	818533	1347500	4089233	5774033	10328033	14625333	6584500	276893	1028467	380000000
2	G0RZH3	4C2M_A	RNA polymerase I	Saccharomyces cerevisiae	99	45	RPA190	4C2M	A2BCDEFGHIJKLMN	2.7.7.6	CTHT_0002960	>nm|CTHT_0002960| Dna-Directed RNA polymerase OS=Chaetomium Thermophilum	3	five_or_more	191.67	1713	172	0	0	0	0	0	0	0	0	0	0	0	0	0	0	0	0	0	0	0	0	0	0	0	273917	573590	855353	294573	16810	0	0	2000000
2	G0SCF9	4C2M_C	RNA polymerase I	Saccharomyces cerevisiae	93	51	RPAC1	4C2M	A2BCDEFGHIJKLMN	none	CTHT_0057070	>nm|CTHT_0057070| Dna-Directed RNA polymerases I and III 40 kDa polypeptide OS=Chaetomium Thermophilum	3	five_or_more	42.6	374	57	0	0	12824	32574	21673	257697	85993	107330	696003	1187475	565363	351919	132430	94187	78278	84543	359641	88623	67956	43103	0	20719	75687	113303	548077	1003377	1050407	506693	705843	0	8300000
2	G0S3P6	4C2M_E	RNA polymerase I	Saccharomyces cerevisiae	40	50	RPABC 1	4C2M	ABCDEFGHIJKL	none	CTHT_0030140	>nm|CTHT_0030140| RNA polymerases I, II, and III OS=Chaetomium Thermophilum	3	five_or_more	60.359	547	0	0	0	2688	200343	0	54613	247140	224057	820587	1425867	2257133	1588663	911884	986033	656767	902010	1189200	379720	705027	251593	217223	0	0	39150	468260	286877	155327	95877	0	5203	14000000
2	G0SBR6	4C2M_B	RNA polymerase I	Saccharomyces cerevisiae	97	61	RPA135	4C2M	A2BCDEFGHIJKLMN	2.7.7.6	CTHT_0054520	>nm|CTHT_0054520| RNA polymerase OS=Chaetomium Thermophilum	3	five_or_more	138.93	1235	173	0	0	0	0	77943	0	0	0	0	0	0	0	0	0	0	0	0	0	0	0	115847	0	0	56917	178573	380647	166593	69427	0	0	1000000
3	G0RY60	1K8K_G	Arp2/3 complex	Bos taurus	90	27	ARP2/3 COMPLEX 16 KDA SUBUNIT	1K8K	ABCDEFG	none	CTHT_0005540	>nm|CTHT_0005540| 3 complex protein OS=Chaetomium Thermophilum	3	five_or_more	22.106	206	196	0	0	0	0	0	0	0	0	0	0	0	0	0	0	157037	42127	231513	0	0	0	51267	204793	0	591233	2024900	412043	457167	354667	3960167	60247667	69000000
3	G0SAD3	1K8K_B	Arp2/3 complex	Bos taurus	97	70	ACTIN-LIKE PROTEIN 2	1K8K	ABCDEFG	none	CTHT_0041870	>nm|CTHT_0041870| Functions as ATP-binding component of the Arp2/3 complex which is involved in regulation of actin polymerization and together with an activating nucleation-promoting factor (NPF) mediates the formation of branched actin networks. Seems to	3	five_or_more	43.903	390	197	0	0	0	0	0	0	31388	28495	0	0	0	0	0	0	0	0	0	0	42857	35440	0	0	0	0	91603	88555	182680	468890	5624767	70407667	77000000
3	G0SBL8	1K8K_C	Arp2/3 complex	Bos taurus	97	41	ARP2/3 COMPLEX 41 KDA SUBUNIT	1K8K	ABCDEFG	none	CTHT_0054040	>nm|CTHT_0054040| Actin-Related protein 2/3 complex subunit OS=Chaetomium Thermophilum	3	five_or_more	39.531	357	198	0	0	0	0	54817	0	0	0	0	0	0	0	0	64787	188610	210517	350100	388387	466230	831737	129100	74403	0	0	0	0	0	853867	4647300	53187333	61000000
3	G0S3F0	1K8K_E	Arp2/3 complex	Bos taurus	100	41	ARP2/3 COMPLEX 21 KDA SUBUNIT	1K8K	ABCDEFG	none	CTHT_0020780	>nm|CTHT_0020780| Unknown annotation for CTHT_0020780 OS=Chaetomium Thermophilum	3	three	22.077	192	199	140497	88870	0	0	0	0	0	0	0	0	0	0	0	0	0	0	0	0	0	0	0	0	0	0	0	0	0	9460	5797967	73308333	79000000
3	G0RZM0	1K8K_D	Arp2/3 complex	Bos taurus	98	46	ARP2/3 COMPLEX 34 KDA SUBUNIT	1K8K	ABCDEFG	none	CTHT_0003440	>nm|CTHT_0003440| Arp2/3 complex 34 kda subunit OS=Chaetomium Thermophilum	3	four	36.622	319	200	0	0	0	106260	0	0	0	0	0	0	0	0	0	0	0	0	0	0	0	0	0	0	0	0	0	0	1008233	122873	12564400	136166000	150000000
3	G0RXX3	1K8K_A	Arp2/3 complex	Bos taurus	98	59	ACTIN-LIKE PROTEIN 3	1K8K	ABCDEFG	none	CTHT_0004610	>nm|CTHT_0004610| Functions as ATP-binding component of the Arp2/3 complex which is involved in regulation of actin polymerization and together with an activating nucleation-promoting factor (NPF) mediates the formation of branched actin networks. Seems to	3	four	48.097	438	201	0	0	0	0	0	0	0	0	0	0	0	21442	0	0	0	0	0	0	0	0	0	0	0	0	0	0	43310	297053	3319633	95680667	99000000
3	G0S0X6	1K8K_F	Arp2/3 complex	Bos taurus	89	70	ARP2/3 COMPLEX 20 KDA SUBUNIT	1K8K	ABCDEFG	none	CTHT_0011590	>nm|CTHT_0011590| ARP2/3 complex 20 kDa subunit OS=Chaetomium Thermophilum	3	five_or_more	14.02	123	202	0	0	104707	165557	0	0	0	0	0	0	0	0	0	0	0	0	0	0	0	0	0	0	0	0	0	104647	465207	618967	14999333	137526667	150000000
4	G0SHR7	2XOK_A	ATP synthase (F1c10 Atpase Complex)	Saccharomyces cerevisiae	93	80	ATP synthase subunit alpha, mitochondrial	2XOK	A10B3C3DEF	none	CTHT_0073120	>nm|CTHT_0073120| Produces ATP from ADP in the presence of a proton gradient across the membrane protein OS=Chaetomium Thermophilum	3	five_or_more	59.892	552	182	355570	1275070	3573817	6414067	8438167	12106200	5409233	2397567	1494657	1063037	563083	679446	202015	309400	196683	203987	0	139050	145547	97220	62753	89743	103696	95276	252383	2185693	22548000	63306667	78509667	56087667	270000000
4	G0SCM3	2XOK_G	ATP synthase (F1c10 Atpase Complex)	Saccharomyces cerevisiae	91	50	ATP synthase subunit gamma, mitochondrial	2XOK	A10B3C3DEF	none	CTHT_0057740	>nm|CTHT_0057740| Produces ATP from ADP in the presence of a proton gradient across the protein OS=Chaetomium Thermophilum	3	five_or_more	32.529	298	183	177477	818867	1012647	1726193	2716697	4907500	3129627	2792713	2723540	1909250	1462367	1282670	848387	190644	723633	282026	92090	0	0	0	51963	0	0	120143	85840	545907	2228933	7911933	9751500	8756667	56000000
4	G0RYC9	2XOK_D	ATP synthase (F1c10 Atpase Complex)	Saccharomyces cerevisiae	95	78	ATP synthase subunit beta, mitochondrial	2XOK	A10B3C3DEF	3.6.3.14	CTHT_0006240	>nm|CTHT_0006240| Produces ATP from ADP in the presence of a proton gradient across the membrane protein OS=Chaetomium Thermophilum	3	five_or_more	56.32	524	180	319547	726800	2998763	5625567	8051133	6895533	4102300	2711100	1280407	941977	53446	159154	27728	37470	30668	31438	45800	0	0	28028	0	0	0	0	0	625550	8494433	19418700	35809333	35830000	130000000
4	G0S5B0	2XOK_H	ATP synthase (F1c10 Atpase Complex)	Saccharomyces cerevisiae	79	56	ATP synthase subunit delta, mitochondrial	2XOK	A10B3C3DEF	none	CTHT_0024170	>nm|CTHT_0024170| ATP synthase OS=Chaetomium Thermophilum	3	five_or_more	17.846	165	177	0	0	136650	148647	0	309677	230507	80487	167370	149033	266967	0	47003	0	0	0	0	0	0	0	0	0	0	0	0	41603	209627	1159137	1013350	205053	4200000
5	G0S248	3MWE_A	Atp-Citrate Lyase	Homo sapiens	96	49	ATP-Citrate Lyase subunit A	3MWE	AB	2.3.3.8	CTHT_0015970	>nm|CTHT_0015970| ATP citrate lyase OS=Chaetomium Thermophilum	3	five_or_more	53.508	489	167	53480	282200	747232	883043	522237	631593	253077	365093	175207	24016	198956	131123	0	0	0	131480	43021	239890	215507	173663	248528	1982767	46514333	383146667	642610000	522096667	456746667	225443333	130706333	62926000	2500000000
5	G0S246	3MWE_B	ATP-citrate Lyase/synthase	Homo sapiens	50	63	ATP-Citrate Lyase subunit B	3MWE	AB	2.3.3.8;2.3.3	CTHT_0015950	>nm|CTHT_0015950| ATP citrate protein OS=Chaetomium Thermophilum	3	five_or_more	72.232	659	168	103701	79508	386497	188973	317733	223720	68992	52475	92977	90203	45259	68411	166325	188480	191537	210332	216793	532693	370093	197687	338000	675647	20007333	121906667	229950000	154753333	122575000	50399667	35803000	19586667	760000000
6	G0SBR0	3P9D_D	Chaperonin CCT	Saccharomyces cerevisiae	95	65	T-complex protein 1 subunit delta	3P9D	A2B2C2D2E2F2G2H2	none	CTHT_0054460	>nm|CTHT_0054460| Molecular chaperone; assist the folding of proteins upon ATP hydrolysis. Known to play a role, in vitro, in the folding of actin and OS=Chaetomium Thermophilum	3	five_or_more	59.393	557	143	20332	53217	189510	469477	585200	892693	1205300	824277	855730	736997	423797	536731	746407	1207887	2951900	4598167	17201500	31689000	56772667	46211000	23820000	12651267	7414800	4578467	1865283	512633	484933	140897	0	284263	220000000
6	G0RZC0	3P9D_C	Chaperonin CCT	Saccharomyces cerevisiae	91	61	T-complex protein 1 subunit gamma	3P9D	A2B2C2D2E2F2G2H2	none	CTHT_0002430	>nm|CTHT_0002430| Molecular chaperone; assist the folding of proteins upon ATP hydrolysis. Known to play a role, in vitro, in the folding of actin and OS=Chaetomium Thermophilum	3	five_or_more	61.533	562	144	78368	140063	313342	788553	772983	1611377	1334823	1393250	1234200	1048867	1119193	1335700	1391763	2089433	3756467	6620567	15819667	27859333	48916000	35987333	18195233	10796033	6700500	3869400	1704770	1202320	877560	675964	439862	321025	200000000
6	G0S7A2	3P9D_A	Chaperonin CCT	Saccharomyces cerevisiae	100	72	T-complex protein 1 subunit alpha	3P9D	A2B2C2D2E2F2G2H2	none	CTHT_0036130	>nm|CTHT_0036130| T-Complex protein 1, alpha subunit OS=Chaetomium Thermophilum	3	five_or_more	61.447	566	145	795793	149603	803250	1564243	1256740	2619100	1765333	2048580	1692960	1178497	1178140	626803	1104613	1462667	1411473	3482700	10496733	21244000	40276667	30605333	14912900	10342367	6194633	4497733	1391517	425257	265803	192307	435297	143440	160000000
6	G0RXS5	3P9D_B	Chaperonin CCT	Saccharomyces cerevisiae	97	74	T-complex protein 1 subunit beta	3P9D	A2B2C2D2E2F2G2H2	none	CTHT_0000220	>nm|CTHT_0000220| Molecular chaperone; assist the folding of proteins upon ATP hydrolysis. Known to play a role, in vitro, in the folding of actin and OS=Chaetomium Thermophilum	3	five_or_more	57.041	530	146	50680	132747	333987	550105	713947	681387	1013677	1285233	1047767	674877	565497	920170	318623	413183	1120273	2024053	5774000	12611967	24290333	21150000	14348833	5497500	2634767	2063297	1238253	494027	342183	138720	329910	77490	100000000
6	G0S6B5	3P9D_H	Chaperonin CCT	Saccharomyces cerevisiae	100	59	T-complex protein 1 subunit theta	3P9D	A2B2C2D2E2F2G2H2	none	CTHT_0026160	>nm|CTHT_0026160| T-Complex protein 1 subunit theta OS=Chaetomium Thermophilum	3	five_or_more	59.235	547	147	115747	163073	222548	334600	306817	567983	285283	370957	242785	78418	188673	199037	80863	334270	801787	1607167	6135567	13786333	27148667	25347000	11175267	9715200	4023300	1645800	1062537	649150	323040	73562	67617	67073	110000000
6	G0S2X8	3P9D_G	Chaperonin CCT	Saccharomyces cerevisiae	93	68	T-complex protein 1 subunit eta	3P9D	A2B2C2D2E2F2G2H2	none	CTHT_0018870	>nm|CTHT_0018870| T-Complex protein 1 subunit eta OS=Chaetomium Thermophilum	3	five_or_more	62.935	575	148	37952	10786	63940	109883	169689	290551	566873	273377	365207	334947	350307	362837	439997	681110	1578900	2377367	7169767	12383567	25771233	16871667	11278933	5815433	3246000	1394323	860283	444300	213980	112150	116457	30772	94000000
6	G0S2Z9	3P9D_F	Chaperonin CCT	Saccharomyces cerevisiae	96	65	T-complex protein 1 subunit zeta	3P9D	A2B2C2D2E2F2G2H2	none	CTHT_0019120	>nm|CTHT_0019120| Molecular chaperone; assist the folding of proteins upon ATP hydrolysis. Known to play a role, in vitro, in the folding of actin and OS=Chaetomium Thermophilum	3	five_or_more	59.438	546	142	26834	50437	183303	422027	537273	628070	598523	673360	635430	773757	343850	778103	631780	771087	2193767	2904167	7163900	12620000	18883267	19745667	10951133	6816667	2004077	516763	330873	234387	478863	189690	176433	95640	92000000
6	G0S918	3P9D_E	Chaperonin CCT	Saccharomyces cerevisiae	98	69	T-complex protein 1 subunit epsilon	3P9D	A2B2C2D2E2F2G2H2	none	CTHT_0044220	>nm|CTHT_0044220| T-Complex protein 1, epsilon subunit OS=Chaetomium Thermophilum	3	five_or_more	60.107	551	149	85143	42629	149790	188912	327560	599723	641357	526743	322807	440287	326360	570837	585637	1087197	2887767	5458033	18498667	35735333	61002000	40010000	23673000	10518567	4176700	1401667	654547	347120	464300	146170	152963	19207	210000000
7	G0S724	4GNS_B	Chs5-Chs6 Exomer Cargo Adaptor Complex	Saccharomyces cerevisiae	86	25	Chitin biosynthesis protein CHS6	4GNS	A2B2	none	CTHT_0035890	>nm|CTHT_0035890| Member of the CHS5-ARF1P-binding proteins (CHAPS) which mediates export of specific cargo proteins, including chitin synthase CHS3 OS=Chaetomium Thermophilum	3	five_or_more	78.765	694	150	2952	0	0	0	32210	0	0	6298	0	0	0	1060500	660400	648233	551446	703220	1413900	6535433	22722133	18500000	5004700	2633000	1183997	493795	330747	0	0	0	0	0	62000000
7	G0S177	4GNS_A	Chs5-Chs6 Exomer Cargo Adaptor Complex	Saccharomyces cerevisiae	51	48	Chitin biosynthesis protein CHS5	4GNS	A2B2	none	CTHT_0012620	>nm|CTHT_0012620| Protein involved in cell wall macromolecule catabolic process during cytogamy OS=Chaetomium Thermophilum	3	five_or_more	43.338	399	152	0	0	0	0	0	0	0	0	0	0	0	0	0	0	32362	35777	695793	1995333	9496967	10881033	4588633	2459100	1617467	869010	0	55510	113913	68257	17059	0	33000000
8	G0RZP3	4D10_L	COP9 Signalosome	Homo sapiens	98	36	COP9 signalosome complex subunit 4	4D10	ABCDEFGH	none	CTHT_0003680	>nm|CTHT_0003680| COP9 signalosome protein OS=Chaetomium Thermophilum	3	five_or_more	46.953	423	169	0	0	0	0	0	0	0	5847	0	0	0	0	0	0	0	4133	106847	217571	595917	743467	604253	1049757	4400967	13801933	15868667	6950033	2575650	881617	219617	221380	48000000
8	G0SDH0	4D10_K	COP9 Signalosome	Homo sapiens	63	23	COP9 signalosome complex subunit 3	4D10	ABCDEFGH	none	CTHT_0051750	>nm|CTHT_0051750| Unknown annotation for CTHT_0051750 OS=Chaetomium Thermophilum	3	five_or_more	56.315	509	164	0	0	0	0	0	0	0	0	0	0	0	0	0	0	30764	33843	79223	263103	625270	487217	379470	391537	3077100	13236167	11257367	6516300	4560767	1258683	274003	142767	43000000
8	G0S5D1	4D10_I	COP9 Signalosome	Homo sapiens	75	39	COP9 signalosome complex subunit 1	4D10	ABCDEFGH	none	CTHT_0024380	>nm|CTHT_0024380| Cop9 signalosome complex subunit 1 OS=Chaetomium Thermophilum	3	five_or_more	52.011	458	170	0	0	0	0	0	0	0	0	0	0	0	0	0	0	0	0	0	0	0	0	0	0	646800	5387267	5687633	982050	709863	0	0	0	13000000
8	G0RZ03	4D10_J	COP9 Signalosome	Homo sapiens	87	50	COP9 signalosome complex subunit 2	4D10	ABCDEFGH	none	CTHT_0001200	>nm|CTHT_0001200| COP9 signalosome protein OS=Chaetomium Thermophilum	3	five_or_more	56.639	500	171	0	0	0	0	0	0	0	0	0	0	0	0	0	0	0	24910	47251	125115	128103	216577	96613	120420	1594170	3502133	3744533	1627377	1064673	288593	0	0	13000000
8	G0RY12	4D10_N	COP9 Signalosome	Homo sapiens	68	30	COP9 signalosome complex subunit 6	4D10	ABCDEFGH	none	CTHT_0005020	>nm|CTHT_0005020| 26S proteasome regulatory subunit OS=Chaetomium Thermophilum	3	five_or_more	39.273	353	0	52420	316693	469267	806633	1169680	2684600	2581810	2809403	2979247	3108967	4492167	4749900	4714800	7307367	11419733	24967667	20187333	11273733	6450567	3064067	740863	401463	1101983	3088230	2448567	2170153	305357	121850	0	0	130000000
8	G0S874	4D10_F	COP9 Signalosome	Homo sapiens	42	27	COP9 signalosome complex subunit 6	4D10	ABCDEFGH	none	CTHT_0037820	>nm|CTHT_0037820| Complex subunit 6 OS=Chaetomium Thermophilum	3	five_or_more	51.683	475	165	0	0	0	0	0	0	0	0	0	0	0	0	0	0	0	0	94803	90789	175532	97071	50943	19105	610783	5083067	985203	618087	605488	37287	0	54233	8500000
8	G0S6V1	4D10_M	COP9 Signalosome	Homo sapiens	9	48	COP9 signalosome complex subunit 5 fused to	4D10	ABCDEFGH	none	CTHT_0026970	>nm|CTHT_0026970| Unknown annotation for CTHT_0026970 OS=Chaetomium Thermophilum	3	five_or_more	379.71	3382	166	0	0	3297	43757	90943	104597	26394	16940	12935	0	0	0	0	0	0	0	0	0	0	0	15779	42922	311057	1020333	719100	266259	259630	0	0	0	2900000
8	G0SB34	4D10_O	COP9 Signalosome	Homo sapiens	46	25	COP9 signalosome complex subunit 7a	4D10	ABCDEFGH	none	CTHT_0048730	>nm|CTHT_0048730| 26S proteasome regulatory subunit rpn9 OS=Chaetomium Thermophilum	3	five_or_more	43.941	380	110	0	47400	71050	146417	126320	258263	325847	245167	331783	397933	387367	435790	652077	1135110	2191633	3648500	3462867	627277	697520	150987	0	0	0	531633	637467	998333	400667	0	0	0	18000000
9	G0S1P1	4IFD_C	Exosome	Saccharomyces cerevisiae	73	24	Exosome complex component RRP43	4IFD	ABCDEFGHIJK	none	CTHT_0014300	>nm|CTHT_0014300| Exoribonuclease, producing 5-phosphomonoesters OS=Chaetomium Thermophilum	3	five_or_more	39.504	357	184	0	0	0	0	0	0	0	0	0	0	0	0	0	0	0	0	0	0	0	0	0	0	0	0	0	153456	632050	2660003	3684067	3046500	10000000
9	G0SCD1	4IFD_D	Exosome	Saccharomyces cerevisiae	78	31	Exosome complex component RRP46	4IFD	ABCDEFGHIJK	none	CTHT_0056790	>nm|CTHT_0056790| Component of the exosome 3->5 exoribonuclease complex but does not have exonuclease activity. As part of the exosome, required for the 3-processing of the 7S pre-RNA to the mature 5.8S rRNA and for mRNA OS=Chaetomium Thermophilum	3	four	27.951	258	185	0	0	0	0	0	0	0	0	0	0	0	0	0	0	0	0	0	0	0	0	0	0	0	0	0	0	733367	2366800	3971607	2480907	9600000
9	G0RZG4	4IFD_E	Exosome	Saccharomyces cerevisiae	64	32	Exosome complex component RRP42	4IFD	ABCDEFGHIJK	none	CTHT_0002870	>nm|CTHT_0002870| Component of the exosome 3->5 exoribonuclease complex but does not have exonuclease activity. As part of the exosome, required for the 3-processing of the 7S pre-RNA to the mature 5.8S rRNA and for mRNA OS=Chaetomium Thermophilum	2	five_or_more	43.905	413	186	0	0	0	0	0	0	0	0	0	0	0	0	0	0	0	0	0	0	0	0	0	0	0	0	0	4796	1436288	1182580	2044433	322443	7500000
9	G0RZX8	4IFD_G	Exosome	Saccharomyces cerevisiae	96	32	Exosome complex component RRP40	4IFD	ABCDEFGHIJK	none	CTHT_0008000	>nm|CTHT_0008000| Component of the exosome 3->5 exoribonuclease complex but does not have exonuclease activity. As part of the exosome, required for the 3-processing of the 7S pre-RNA to the mature 5.8S rRNA and for mRNA OS=Chaetomium Thermophilum	3	five_or_more	27.92	256	187	0	0	0	0	0	0	0	0	0	0	0	0	0	0	0	0	0	0	0	0	0	0	0	0	0	251823	117383	2428930	4664800	1753767	9200000
9	G0SC21	4IFD_B	Exosome	Saccharomyces cerevisiae	89	35	Exosome complex component SKI6	4IFD	ABCDEFGHIJK	none	CTHT_0055610	>nm|CTHT_0055610| Of the exosome, required for protein OS=Chaetomium Thermophilum	2	less_than_three	29.95	284	178	0	0	0	0	0	0	0	0	0	0	0	0	0	0	0	0	0	0	0	0	0	0	0	0	0	0	438767	1529367	0	1365900	5000000
9	G0S9A0	4IFD_H	Exosome	Saccharomyces cerevisiae	77	47	Exosome complex component RRP4	4IFD	ABCDEFGHIJK	none	CTHT_0045080	>nm|CTHT_0045080| Exosome complex protein OS=Chaetomium Thermophilum	3	four	38.361	358	179	0	0	0	0	0	0	0	0	0	0	0	0	0	0	0	0	0	0	0	0	0	0	0	0	0	0	414367	1450290	1341400	687600	3900000
9	G0SEX3	4IFD_J	Exosome	Saccharomyces cerevisiae	98	54	Exosome complex exonuclease DIS3	4IFD	ABCDEFGHIJK	3.1.13|3.1.26	CTHT_0060020	>nm|CTHT_0060020| Exosome complex exonuclease OS=Chaetomium Thermophilum	3	five_or_more	111.71	986	176	0	0	0	0	0	0	0	0	0	0	0	0	0	24074	0	0	0	0	0	0	23387	0	0	0	0	78187	940570	1546290	1606400	1612187	5800000
10	G0S867	2UVA_G	Fatty acid synthase	Thermomyces lanugunosus	96	74	Fatty acid synthase B-subunit	2UVA, 2UV9	A6B6	multiple	CTHT_0037750	>nm|CTHT_0037750| Malonyltransferase; S-acyl fatty acid synthase thioesterase OS=Chaetomium Thermophilum	3	five_or_more	235.17	2122	36	168610	433440	1015500	2839337	5406523	16006500	32717800	64950667	82981333	65065000	47707333	22401333	10950267	6423400	4233867	1887833	1542577	655797	450727	221773	88409	47655	83560	74882	112769	114767	258243	624557	559833	362153	370000000
10	G0S866	2UV9_A	Fatty acid synthase	Thermomyces lanugunosus	99	75	Fatty acid synthase A-subunit	2UVA, 2UV9	A6B6	multiple	CTHT_0037740	>nm|CTHT_0037740| Fatty acid synthase alpha subunit OS=Chaetomium Thermophilum	3	five_or_more	204.83	1865	37	334187	623433	1542924	3501120	6293400	14284400	29736333	62533667	78870333	62660000	45653333	25463000	10901300	5353200	4063867	1962067	1405090	951767	406460	367293	234550	274357	217767	199848	78239	158027	115458	559753	766310	1359983	360000000
11	G0SEK9	1RYP_C	Proteasome 20S/26S	Saccharomyces cerevisiae	94	69	PRE9	1RYP	A2B2C2D2E2F2G2H2I2J2K2L2M2N2	3.4.25.1	CTHT_0064110	>nm|CTHT_0064110| Is characterized by its ability to cleave peptides with Arg, Phe, Tyr, Leu, and Glu adjacent to the leaving group at neutral or slightly basic pH OS=Chaetomium Thermophilum	3	five_or_more	27.945	251	156	0	0	12350	21301	19956	108903	304520	63626	422633	221790	102577	355913	303553	233643	108470	144037	1145383	2046867	7099000	20621667	25075800	24390833	19768467	12648900	4780167	5749267	9711867	11283667	13759267	9950667	170000000
11	G0SEJ0	1RYP_A	Proteasome 20S/26S	Saccharomyces cerevisiae	98	58	SCL1	1RYP	A2B2C2D2E2F2G2H2I2J2K2L2M2N2	3.4.25.1	CTHT_0063920	>nm|CTHT_0063920| Is characterized by its ability to cleave peptides with Arg, Phe, Tyr, Leu, and Glu adjacent to the leaving group at neutral or slightly basic pH OS=Chaetomium Thermophilum	3	five_or_more	28.095	254	151	1222367	1266900	799652	1500733	1367933	1174700	1067667	653204	567965	685114	102572	1755163	823147	1143532	1031587	2118960	120277	3602333	9962000	24461467	16453433	23463967	12150000	4122323	4617010	3407990	3994900	6252400	6205433	5672333	140000000
11	G0S8E5	1RYP_E	Proteasome 20S/26S	Saccharomyces cerevisiae	88	74	PUP2	1RYP	A2B2C2D2E2F2G2H2I2J2K2L2M2N2	3.4.25.1	CTHT_0029600	>nm|CTHT_0029600| Is characterized by its ability to cleave peptides with Arg, Phe, Tyr, Leu, and Glu adjacent to the leaving group at neutral or slightly basic pH OS=Chaetomium Thermophilum	3	five_or_more	28.453	261	162	0	0	0	0	0	0	0	0	0	71400	140557	442167	401653	251190	465980	345657	1304433	2938567	9701700	17222000	15885767	16958867	20458000	11547333	3954780	3499467	8416867	15498733	14658267	9555767	150000000
11	G0SG52	1RYP_K	Proteasome 20S/26S	Saccharomyces cerevisiae	65	59	PRE1	1RYP	A2B2C2D2E2F2G2H2I2J2K2L2M2N2	3.4.25.1	CTHT_0065060	>nm|CTHT_0065060| Is characterized by its ability to cleave peptides with Arg, Phe, Tyr, Leu, and Glu adjacent to the leaving group at neutral or slightly basic pH OS=Chaetomium Thermophilum	3	five_or_more	28.443	256	188	0	0	0	0	0	0	0	0	0	0	113483	96570	0	0	0	0	336740	551490	2481307	5274933	8840167	3465267	5055933	1098900	3884000	3909913	11389133	18587700	23401833	5974000	94000000
11	G0S7I0	1RYP_F	Proteasome 20S/26S	Saccharomyces cerevisiae	92	50	PRE5	1RYP	A2B2C2D2E2F2G2H2I2J2K2L2M2N2	3.4.25.1	CTHT_0028210	>nm|CTHT_0028210| Is characterized by its ability to cleave peptides with Arg, Phe, Tyr, Leu, and Glu adjacent to the leaving group at neutral or slightly basic pH OS=Chaetomium Thermophilum	3	five_or_more	27.879	251	189	0	0	0	0	29652	0	0	0	0	0	29037	45003	0	0	0	0	63887	172343	1087677	2375677	1332343	1958437	2462827	1804400	518507	342137	1645767	2543633	2929500	2551233	22000000
11	G0RXR3	1RYP_H	Proteasome 20S/26S	Saccharomyces cerevisiae	87	71	PRE3	1RYP	A2B2C2D2E2F2G2H2I2J2K2L2M2N2	3.4.25.1	CTHT_0000100	>nm|CTHT_0000100| Is characterized by its ability to cleave peptides with Arg, Phe, Tyr, Leu, and Glu adjacent to the leaving group at neutral or slightly basic pH OS=Chaetomium Thermophilum	3	five_or_more	24.921	229	157	0	0	0	0	0	0	138013	0	0	0	0	0	0	0	0	0	0	80057	367600	2432867	4828567	4708060	2173237	885600	301177	0	319240	615670	516767	0	17000000
11	G0SBS7	1RYP_I	Proteasome 20S/26S	Saccharomyces cerevisiae	81	70	PUP1	1RYP	A2B2C2D2E2F2G2H2I2J2K2L2M2N2	3.4.25.1	CTHT_0054640	>nm|CTHT_0054640| The proteasome is a multicatalytic proteinase complex which is characterized by its ability to cleave peptides with Arg, Phe, Tyr, Leu, and Glu adjacent to the leaving group at neutral or slightly basic pH. The proteasome has an ATP-depen	3	five_or_more	29.431	272	153	0	0	0	0	0	0	68440	72953	57977	74027	236240	374970	193487	136000	199387	175627	409600	621333	1469667	5141333	3760333	1846993	967333	417067	282220	658900	2033733	2685333	1731500	1051700	25000000
11	G0S0J7	1RYP_M	Proteasome 20S/26S	Saccharomyces cerevisiae	87	55	PRE7	1RYP	A2B2C2D2E2F2G2H2I2J2K2L2M2N2	3.4.25.1	CTHT_0010260	>nm|CTHT_0010260| Proteasome protein OS=Chaetomium Thermophilum	3	five_or_more	29.23	265	158	0	0	0	0	0	0	0	0	0	0	0	100163	0	0	0	0	0	362150	5756400	12307000	17744533	11600700	9868900	1452833	250253	91073	1087960	902167	0	0	62000000
11	G0SHF6	1RYP_D	Proteasome 20S/26S	Saccharomyces cerevisiae	88	72	PRE6	1RYP	A2B2C2D2E2F2G2H2I2J2K2L2M2N2	3.4.25.1	CTHT_0069850	>nm|CTHT_0069850| Is characterized by its ability to cleave peptides with Arg, Phe, Tyr, Leu, and Glu adjacent to the leaving group at neutral or slightly basic pH OS=Chaetomium Thermophilum	3	five_or_more	29.514	269	159	0	0	0	0	0	38093	33840	0	0	0	0	0	10305	37283	0	0	24595	48763	126017	1391383	1658243	820770	370650	806260	32499	43870	158257	555830	322317	404447	6900000
11	G0SD84	1RYP_G	Proteasome 20S/26S	Saccharomyces cerevisiae	92	55	PRE10	1RYP	A2B2C2D2E2F2G2H2I2J2K2L2M2N2	3.4.25.1	CTHT_0059300	>nm|CTHT_0059300| Is characterized by its ability to cleave peptides with Arg, Phe, Tyr, Leu, and Glu adjacent to the leaving group at neutral or slightly basic pH OS=Chaetomium Thermophilum	3	five_or_more	32.287	295	160	213229	74217	268920	0	123290	77750	145913	118983	0	0	0	15949	0	294293	506781	0	365176	212733	415467	4720967	7198867	5012737	1348260	249260	0	120497	92947	444927	1338200	1182557	25000000
11	G0RZP8	1RYP_N	Proteasome 20S/26S	Saccharomyces cerevisiae	82	48	PRE4	1RYP	A2B2C2D2E2F2G2H2I2J2K2L2M2N2	3.4.25.1	CTHT_0003730	>nm|CTHT_0003730| Is characterized by its ability to cleave peptides with Arg, Phe, Tyr, Leu, and Glu adjacent to the leaving group at neutral or slightly basic pH OS=Chaetomium Thermophilum	3	five_or_more	31.339	285	163	0	0	0	0	0	0	0	0	0	0	0	0	0	0	0	0	0	455557	1947367	3295467	2631560	3409677	3943900	1387067	0	105690	0	0	0	0	17000000
11	G0SEU9	1RYP_L	Proteasome 20S/26S	Saccharomyces cerevisiae	74	74	PRE2	1RYP	A2B2C2D2E2F2G2H2I2J2K2L2M2N2	3.4.25.1	CTHT_0059780	>nm|CTHT_0059780| The proteasome is a multicatalytic proteinase complex which is characterized by its ability to cleave peptides with Arg, Phe, Tyr, Leu, and Glu adjacent to the leaving group at neutral or slightly basic pH. The proteasome has an ATP-depen	2	five_or_more	31.327	283	161	0	0	0	0	16018	0	0	0	0	0	0	0	0	0	0	0	0	0	38477	888797	1581133	1006947	777083	179357	0	0	0	0	0	0	6700000
12	G0SBR1	4CR2_H	Proteasome 19S/26S	Saccharomyces cerevisiae	98	77	26S PROTEASE REGULATORY SUBUNIT 7 HOMOLOG	4CR2	ABCDEFGHIJKLMNOPQRST	none	CTHT_0054470	>nm|CTHT_0054470| 26S protease regulatory subunit 7 OS=Chaetomium Thermophilum	3	five_or_more	48.652	435	111	249770	438710	881907	2305073	2454053	5630750	5400593	5363607	5387803	5344267	5019767	6877267	7130733	8677400	16224333	22467667	20977000	12796900	4920867	1270680	645200	429190	527760	334543	75159	137870	292935	539943	5406567	5773433	150000000
12	G0SH60	4CR2_I	Proteasome 19S/26S	Saccharomyces cerevisiae	100	71	26S PROTEASE REGULATORY SUBUNIT 4 HOMOLOG	4CR2	ABCDEFGHIJKLMNOPQRST	none	CTHT_0068820	>nm|CTHT_0068820| 26S protease regulatory subunit 4 homolog OS=Chaetomium Thermophilum	3	five_or_more	50.966	459	107	42490	249220	843167	1435527	1556700	4643683	3952407	4034553	5233523	6584483	4922567	10632167	7682567	13233933	29587667	44813000	46872667	18038667	4155700	2014433	753593	432530	344737	123920	65613	82185	346740	1315523	7362800	9170767	230000000
12	G0RYS1	4CR2_J	Proteasome 19S/26S	Saccharomyces cerevisiae	98	78	26S PROTEASE REGULATORY SUBUNIT 8 HOMOLOG	4CR2	ABCDEFGHIJKLMNOPQRST	none	CTHT_0007690	>nm|CTHT_0007690| 26S protease regulatory subunit 8 homolog OS=Chaetomium Thermophilum	3	five_or_more	43.498	389	112	0	28581	223546	168220	711416	1695327	1229517	1391587	1849367	2349777	1810787	2228773	2682200	4211967	7927333	14972667	9165333	3651133	1780957	54700	0	148943	0	14314	5641	146317	376087	181397	101897	0	59000000
12	G0S283	4CR2_K	Proteasome 19S/26S	Saccharomyces cerevisiae	91	47	26S PROTEASE REGULATORY SUBUNIT 6B HOMOLOG	4CR2	ABCDEFGHIJKLMNOPQRST	none	CTHT_0016320	>nm|CTHT_0016320| 26S protease regulatory subunit 6B OS=Chaetomium Thermophilum	3	five_or_more	47.143	420	113	0	47933	263050	719270	931973	2304383	2056093	3117667	5166733	4274037	4449100	4700033	4060900	7874500	16813667	26049333	24227667	10952100	3994967	1055487	386900	39580	30264	0	53777	91410	521563	590470	93563	28957	120000000
12	G0RZQ0	4CR2_L	Proteasome 19S/26S	Saccharomyces cerevisiae	97	74	26S PROTEASE SUBUNIT RPT4	4CR2	ABCDEFGHIJKLMNOPQRST	none	CTHT_0003750	>nm|CTHT_0003750| 26S protease subunit RPT4 (26S protease subunit SUG2) OS=Chaetomium Thermophilum	3	five_or_more	43.916	391	132	102177	486767	895780	1901053	1664113	4025060	3366333	2156383	3205797	3506823	3553667	3633100	4373133	8951800	13563733	18923033	20061000	4818667	2412930	503940	162413	314433	45603	437080	0	361742	144357	161223	447100	2415443	110000000
12	G0S6F9	4CR2_M	Proteasome 19S/26S	Saccharomyces cerevisiae	91	76	26S PROTEASE REGULATORY SUBUNIT 6A	4CR2	ABCDEFGHIJKLMNOPQRST	none	CTHT_0034780	>nm|CTHT_0034780| 26S proteasome regulatory subunit OS=Chaetomium Thermophilum	3	five_or_more	50.95	456	114	51760	306197	754193	2470140	2723223	4179050	4948643	4572513	4504913	5624040	5206200	4906500	6145533	8846967	19856667	25370000	24073000	9417900	3205967	1665933	621777	351730	419150	153477	388873	287240	141353	289203	1579603	4812533	150000000
12	G0S2R3	4CR2_N	Proteasome 19S/26S	Saccharomyces cerevisiae	58	39	26S PROTEASOME REGULATORY SUBUNIT RPN2	4CR2	ABCDEFGHIJKLMNOPQRST	none	CTHT_0018170	>nm|CTHT_0018170| 26S proteasome regulatory subunit rpn2 OS=Chaetomium Thermophilum	3	five_or_more	184.65	1680	115	4291	99113	225767	515574	571758	1245310	1375122	992487	1272507	1766340	844067	1094533	959990	1583633	4859000	5998167	5176333	2718300	1214963	683373	277350	168510	219047	218403	128977	89893	44443	37120	34007	40287	34000000
12	G0SB34	4CR2_O	Proteasome 19S/26S	Saccharomyces cerevisiae	99	38	26S proteasome regulatory subunit RPN9	4CR2	ABCDEFGHIJKLMNOPQRST	none	CTHT_0048730	>nm|CTHT_0048730| 26S proteasome regulatory subunit rpn9 OS=Chaetomium Thermophilum	3	five_or_more	43.941	380	0	0	47400	71050	146417	126320	258263	325847	245167	331783	397933	387367	435790	652077	1135110	2191633	3648500	3462867	627277	697520	150987	0	0	0	531633	637467	998333	400667	0	0	0	18000000
12	G0S1L4	4CR2_P	Proteasome 19S/26S	Saccharomyces cerevisiae	96	45	26S PROTEASOME REGULATORY SUBUNIT RPN5	4CR2	ABCDEFGHIJKLMNOPQRST	none	CTHT_0014020	>nm|CTHT_0014020| 26S proteasome regulatory subunit rpn5 OS=Chaetomium Thermophilum	3	five_or_more	56.791	493	133	0	0	0	84803	0	1630387	1427727	1449970	1332061	1904040	1398471	1068407	2536703	4990300	7981733	13104667	16905000	8416833	3434700	632797	362283	0	7617	3102450	1562157	1342800	605177	75277	26898	121120	76000000
12	G0RY95	4CR2_Q	Proteasome 19S/26S	Saccharomyces cerevisiae	89	47	26S PROTEASOME REGULATORY SUBUNIT RPN6	4CR2	ABCDEFGHIJKLMNOPQRST	none	CTHT_0005900	>nm|CTHT_0005900| Acts as a regulatory subunit of the 26S proteasome which is involved in the ATP-dependent degradation of ubiquitinated OS=Chaetomium Thermophilum	3	five_or_more	47.999	423	20	0	98740	123797	230650	610927	955023	1288153	1061367	14058	26967	0	237953	133477	90520	135880	281930	684710	753335	76200	112913	192417	93863	0	0	213953	0	0	0	0	0	7400000
12	G0S8Z7	4CR2_R	Proteasome 19S/26S	Saccharomyces cerevisiae	99	35	26S PROTEASOME REGULATORY SUBUNIT RPN7	4CR2	ABCDEFGHIJKLMNOPQRST	none	CTHT_0044010	>nm|CTHT_0044010| 26S proteasome regulatory subunit OS=Chaetomium Thermophilum	3	five_or_more	54.563	495	134	89000	245670	575644	1310555	1614385	2927493	3606470	3260220	3545500	6114100	5907733	5401067	6763567	9065533	22349333	37034000	42624333	20786667	7768367	4230933	1806500	1445080	2838600	5433367	5740000	4766867	4288937	1725423	1441210	446433	220000000
12	G0S2A0	4CR2_S	Proteasome 19S/26S	Saccharomyces cerevisiae	86	32	26S PROTEASOME REGULATORY SUBUNIT RPN3	4CR2	ABCDEFGHIJKLMNOPQRST	none	CTHT_0016490	>nm|CTHT_0016490| 26S proteasome regulatory subunit OS=Chaetomium Thermophilum	3	five_or_more	64.018	574	135	22200	109207	275471	495514	577456	991567	1108100	1470347	1605560	1508373	2490333	2826200	3024533	4353367	7792200	9780367	12217700	7509400	3194367	1534813	728863	644103	1106003	2704900	2105967	2477210	1915673	580563	324363	155954	76000000
12	G0SB60	4CR2_T	Proteasome 19S/26S	Saccharomyces cerevisiae	86	27	26S PROTEASOME REGULATORY SUBUNIT RPN12	4CR2	ABCDEFGHIJKLMNOPQRST	none	CTHT_0049010	>nm|CTHT_0049010| 26S proteasome regulatory subunit rpn12 OS=Chaetomium Thermophilum	3	five_or_more	31.205	277	136	77023	197410	302190	596013	592227	1348590	1396600	982580	984407	946553	306960	413390	247963	399387	889210	1389320	1700403	877653	568320	0	0	30110	0	0	0	266207	0	0	0	0	15000000
12	G0RY12	4CR2_U	Proteasome 19S/26S	Saccharomyces cerevisiae	85	62	26S PROTEASOME REGULATORY SUBUNIT RPN8	4CR2	ABCDEFGHIJKLMNOPQRST	none	CTHT_0005020	>nm|CTHT_0005020| 26S proteasome regulatory subunit OS=Chaetomium Thermophilum	3	five_or_more	39.273	353	116	52420	316693	469267	806633	1169680	2684600	2581810	2809403	2979247	3108967	4492167	4749900	4714800	7307367	11419733	24967667	20187333	11273733	6450567	3064067	740863	401463	1101983	3088230	2448567	2170153	305357	121850	0	0	130000000
12	G0SC18	4CR2_V	Proteasome 19S/26S	Saccharomyces cerevisiae	89	67	26S PROTEASOME REGULATORY SUBUNIT RPN11	4CR2	ABCDEFGHIJKLMNOPQRST	3.4.25.1	CTHT_0055580	>nm|CTHT_0055580| 26S proteasome regulatory subunit rpn11 OS=Chaetomium Thermophilum	3	five_or_more	37.776	337	108	111670	324147	1043380	2165520	1457980	4311793	4216267	4935267	3302303	3032823	2528700	3360843	2231917	4639100	9665633	14610900	14150267	4087267	1791197	807753	421857	72443	0	647877	1270467	1252833	402333	110127	395223	57637	87000000
12	G0RZK0	4CR2_W	Proteasome 19S/26S	Saccharomyces cerevisiae	78	49	26S PROTEASOME REGULATORY SUBUNIT RPN10	4CR2	ABCDEFGHIJKLMNOPQRST	none	CTHT_0003230	>nm|CTHT_0003230| 26S proteasome regulatory subunit OS=Chaetomium Thermophilum	3	five_or_more	32.326	298	117	0	20003	218440	178825	385134	598216	354972	766100	768233	364967	664990	874300	567207	1346113	3641800	4976567	4182267	2217293	752360	255617	61857	107953	0	67273	55543	0	0	0	0	0	23000000
12	G0SCN9	4CR2_X	Proteasome 19S/26S	Saccharomyces cerevisiae	25	37	26S PROTEASOME REGULATORY SUBUNIT RPN13	4CR2	ABCDEFGHIJKLMNOPQRST	none	CTHT_0057900	>nm|CTHT_0057900| Unknown annotation for CTHT_0057900 OS=Chaetomium Thermophilum	3	five_or_more	42.647	400	137	26920	347933	814900	1616000	2172483	4349463	3978533	4240480	3660950	4231073	4239433	4945200	5400667	10711933	20965833	31387000	35552333	13898467	6625833	2559900	468431	252986	245157	421057	44317	113090	0	0	260800	1328513	160000000
12	G0S5K9	4CR2_Z	Proteasome 19S/26S	Saccharomyces cerevisiae	92	47	26S PROTEASOME REGULATORY SUBUNIT RPN1	4CR2	ABCDEFGHIJKLMNOPQRST	none	CTHT_0033320	>nm|CTHT_0033320| 26S proteasome regulatory subunit rpn1 OS=Chaetomium Thermophilum	3	five_or_more	100.66	902	138	72580	211580	487416	1129403	1343533	1415697	1885380	1044967	2346283	2537227	2194367	2187137	1903920	3142133	5091833	6785467	12448433	4976033	1722167	1049157	631207	424257	395540	348890	151437	118778	124727	293119	3481667	5118867	65000000
13	G0SHQ1	1XI4_A	clathrin coat	Bos taurus	97	58	Clathrin heavy chain	1XI4	A108B108	none	CTHT_0072960	>nm|CTHT_0072960| Clathrin heavy chain protein OS=Chaetomium Thermophilum	3	five_or_more	190.88	1682	21	21004	478340	1443767	2193695	5297100	20748000	26631000	17009333	7391400	1748973	788313	248663	70486	11027	13520	12669	0	0	0	0	0	0	0	265130	697767	411733	542867	178170	141600	331927	87000000
13	G0SGW5	1XI4_J	clathrin coat	Bos taurus	23	34	Clathrin light chain	1XI4	A108B108	none	CTHT_0067810	>nm|CTHT_0067810| Clathrin light chain protein OS=Chaetomium Thermophilum	3	five_or_more	26.421	242	22	0	341337	1545000	2732077	5824487	30735333	37398333	24089667	13094600	4788400	910567	0	0	0	0	0	0	0	0	0	0	0	0	0	0	17354	0	0	0	0	120000000
14	G0RZE3	4BZJ_A	Coat protein complex II (COPII)	Saccharomyces cerevisiae	99	31	Sec31 protein	4BZJ	A2B2	none	CTHT_0002660	>nm|CTHT_0002660| Component of the coat protein complex II (COPII) which promotes the formation of transport vesicles from the endoplasmic reticulum . The coat has two main functions, the physical deformation of the endoplasmic reticulum membrane into vesi	3	five_or_more	132.73	1235	139	37345	93126	10865	49920	54493	85037	20700	137499	179377	234961	308733	1040457	4129253	7975167	12978900	17480000	22791000	12572067	7722400	4656400	2168267	1201477	1237617	1520727	1004740	1011410	837280	534243	146983	125847	100000000
14	G0SA60	4BZJ_B	Coat protein complex II (COPII)	Saccharomyces cerevisiae	87	60	Sec13 protein	4BZJ	A2B2	none	CTHT_0041110	>nm|CTHT_0041110| Component of the coat protein complex II (COPII) which promotes the formation of transport vesicles from the endoplasmic reticulum . The coat has two main functions, the physical deformation of the endoplasmic reticulum membrane into vesi	3	five_or_more	36.38	332	140	0	112053	185827	539500	866400	1741800	1118323	952373	1133413	293667	637230	1431967	3257067	8567640	12855367	20619333	29014000	14452300	7361127	3744070	908590	607000	1042150	1183690	821030	742963	609117	492651	0	152787	120000000
15	G0S7Y9	3MKQ_A	coatomer COPI alpha/beta	Saccharomyces cerevisiae	94	54	Coatomer beta-subunit	3MKQ	A3B3	none	CTHT_0037490	>nm|CTHT_0037490| The coatomer is a cytosolic protein complex that binds to dilysine motifs and reversibly associates with Golgi non- clathrin-coated vesicles, which further mediate biosynthetic protein transport from the ER, via the Golgi up to the trans	3	five_or_more	92.753	833	6	37131	152560	682548	1778477	2510500	3666600	3246240	2602633	1560747	412973	492750	401600	969467	1573273	3544190	2066507	1546800	1078227	1302160	83971	61900	8933	6669	0	54497	0	0	0	0	0	30000000
15	G0SB59	3MKQ_B	coatomer COPI alpha/beta	Saccharomyces cerevisiae	61	26	Coatomer alpha-subunit	3MKQ	A3B3	none	CTHT_0049000	>nm|CTHT_0049000| Coatomer complex protein OS=Chaetomium Thermophilum	3	five_or_more	135.98	1212	0	48020	135833	356903	967350	1600223	3654367	3405270	1877907	1019977	682157	438467	538907	1010727	2539733	4141833	3378700	3732667	1718433	1210520	740410	395593	249602	135507	207648	44953	125573	25677	0	4703	0	34000000
16	G0SB59	3MKR_B	coatomer COPI alpha/epsilon	Bos taurus	61	26	Coatomer alpha-subunit	3MKQ	AB	none	CTHT_0049000	>nm|CTHT_0049000| Coatomer complex protein OS=Chaetomium Thermophilum	3	five_or_more	135.98	1212	100	48020	135833	356903	967350	1600223	3654367	3405270	1877907	1019977	682157	438467	538907	1010727	2539733	4141833	3378700	3732667	1718433	1210520	740410	395593	249602	135507	207648	44953	125573	25677	0	4703	0	34000000
16	G0SDN9	3MKR_A	coatomer COPI alpha/epsilon	Bos taurus	95	32	Coatomer epsilon-subunit	3MKQ	AB	none	CTHT_0052450	>nm|CTHT_0052450| Coatomer subunit epsilon OS=Chaetomium Thermophilum	3	five_or_more	31.92	296	7	0	92753	424570	3139603	4420167	8437167	7674700	5437320	2074240	1259763	1826427	1659613	3216667	4095667	7624477	5371933	8649110	4411560	3261833	1986360	1305700	849833	324270	200897	0	0	0	0	0	0	78000000
17	G0S6I9	3DW8_A	protein phosphatase 2A_1	Homo sapiens	95	54	Serine/threonine-protein phosphatase 2A 65 kDa regulatory subunit A alpha	3FGA	ABC	none	CTHT_0026380	>nm|CTHT_0026380| Unknown annotation for CTHT_0026380 OS=Chaetomium Thermophilum	3	five_or_more	67.733	612	174	0	0	187504	386380	445560	561987	602157	364403	252106	184760	28403	0	30518	23070	11192	23647	23403	14906	122753	75043	244200	111470	198627	789793	3806100	7628133	10925733	7025133	6027000	9897000	50000000
17	G0S6E6	3DW8_C	protein phosphatase 2A_1	Homo sapiens	99	85	Serine/threonine-protein phosphatase 2A catalytic subunit alpha isoform	3FGA	ABC	none	CTHT_0034640	>nm|CTHT_0034640| Serine/Threonine-Protein phosphatase OS=Chaetomium Thermophilum	3	five_or_more	37.58	329	203	516700	0	0	716400	469805	456953	413370	307316	411599	665913	606566	296167	294474	237923	273033	0	513516	582123	662741	226033	283985	22431	231317	1489033	2322833	6268467	8453567	10060133	10149267	12593333	60000000
17	G0S0I9	3DW8_B	protein phosphatase 2A_1	Homo sapiens	98	55	Serine/threonine-protein phosphatase 2A 55 kDa regulatory subunit B alpha isoform	3FGA	ABC	none	CTHT_0010180	>nm|CTHT_0010180| Protein phosphatase OS=Chaetomium Thermophilum	3	five_or_more	53.84	477	204	0	0	0	0	0	0	0	0	0	0	0	0	0	0	0	0	0	0	0	29261	0	0	134133	1140220	1802913	3238833	4328433	3225267	3961500	13703733	32000000
18	G0S0S6	4BUJ_A	SKI complex	Saccharomyces cerevisiae	72	63	Antiviral helicaseE SKI2	4BUJ	A2BC	3.6.4.13	CTHT_0011080	>nm|CTHT_0011080| RNA helicase (Ski2) OS=Chaetomium Thermophilum	3	five_or_more	145.24	1287	90	0	0	0	0	0	0	19299	68557	41830	100019	75260	149373	68023	0	0	0	0	0	0	0	0	0	0	0	0	0	0	0	0	0	520000
18	G0S2E1	4BUJ_B	SKI complex	Saccharomyces cerevisiae	89	24	Superkiller protein 3	4BUJ	A2BC	none	CTHT_0016910	>nm|CTHT_0016910| Component of the SKI complex involved in 3-mRNA degradation protein OS=Chaetomium Thermophilum	3	five_or_more	157.93	1433	24	0	0	0	0	0	0	29841	84001	39603	32884	39930	39730	0	0	0	0	0	0	0	0	0	0	0	0	0	0	0	0	0	0	270000
19	G0S0R8	2QAG_C	Septin	Homo sapiens	90	39	Septin	2QAG	A2B2C2	none	CTHT_0011000	>nm|CTHT_0011000| Septins are GTPases involved in cytokinesis that assemble early in the cell cycle as a patch at the incipient bud site and form a ring approximate 15 OS=Chaetomium Thermophilum	3	five_or_more	44.76	397	8	2201333	3968333	38306667	62731777	67483000	153864333	117731000	86710333	70773000	45835000	40793333	31773667	25667000	19992333	17704667	15029067	20283200	11751700	13854233	8925400	4762433	6913633	12850567	19460533	20838400	44183667	90512333	82458333	108513667	74908000	1300000000
19	G0SF92	2QAG_C	Septin	Homo sapiens	91	43	Septin	2QAG	A2B2C2	none	CTHT_0061230	>nm|CTHT_0061230| GTP binding protein OS=Chaetomium Thermophilum	3	five_or_more	44.568	385	9	1858453	4009070	44565873	58306383	81861667	180844667	110193333	70244667	49472000	35033000	32771667	28068667	20395300	12549000	13667767	8895367	8147667	9025767	8825867	7259367	5187533	6666900	7536667	9674100	7549067	21901233	41134000	45994667	85119667	54270333	1100000000
19	G0S572	2QAG_C	Septin	Homo sapiens	66	56	Septin	2QAG	A2B2C2	none	CTHT_0032480	>nm|CTHT_0032480| Septin homolog protein OS=Chaetomium Thermophilum	3	five_or_more	65.597	580	10	1648697	2096777	19273563	39708080	44702600	90905333	72539667	49068000	33529667	18469667	10379900	7276500	3337767	2345300	2214750	945343	1128313	705167	840967	164561	45640	119200	226870	236663	630097	680493	841917	411010	846532	802190	410000000
19	G0RZ49	2QAG_C	Septin	Homo sapiens	91	46	Septin	2QAG	A2B2C2	none	CTHT_0001700	>nm|CTHT_0001700| GTP binding protein OS=Chaetomium Thermophilum	3	five_or_more	39.196	343	11	574267	1213233	9816667	30087979	28766500	64777000	49134333	32498667	25878667	18044067	17600233	11350567	7327167	5850867	4003300	3413300	3597000	3162533	3393437	1978400	1127710	1028630	1040193	1106657	518764	725513	651620	287377	323330	0	330000000
20	G0S5P2	3L4G_B	tRNA synthetase (phenylalanyl-)	Homo sapiens	100	46	Phenylalanyl-tRNA synthetase beta chain-like protein	3L4G	A2B2	6.1.1.20	CTHT_0024970	>nm|CTHT_0024970| Phenylalanyl-Trna synthetase beta chain OS=Chaetomium Thermophilum	3	five_or_more	68.708	604	190	222425	173703	94680	172310	100085	21955	21719	91103	40167	0	11339	18424	22715	26196	78507	123347	40934	74040	104527	67680	96447	64067	56290	140467	399900	6729367	51383333	94607000	126979000	96541667	380000000
20	G0S6W7	3L4G_A	tRNA synthetase (phenylalanyl-)	Homo sapiens	97	47	Phenylalanyl-tRNA synthetase alpha chain-like protein	3L4G	A2B2	6.1.1.20	CTHT_0027130	>nm|CTHT_0027130| Phenylalanyl-Trna synthetase alpha chain OS=Chaetomium Thermophilum	3	five_or_more	55.647	492	191	0	0	0	0	0	0	0	0	0	0	0	0	0	0	0	0	0	0	0	0	0	0	0	0	0	381167	13866067	21614767	41082000	27499033	100000000
21	G0SE05	1H6K_A	nuclear cap-binding protein complex	Homo sapiens	55	25	80 kDa nuclear cap binding protein	1N52	AB	none	CTHT_0061970	>nm|CTHT_0061970| Cap-Binding protein OS=Chaetomium Thermophilum	3	five_or_more	95.314	841	192	0	0	0	0	0	0	17815	14030	40289	38710	91377	130590	172277	250330	297093	282137	229517	121383	133194	67137	0	602	0	83600	3154	242773	335267	679000	1191710	952683	5400000
21	G0S4F4	1H6K_Z	nuclear cap-binding protein complex	Homo sapiens	44	69	20 kDa nuclear cap binding protein	1N52	AB	none	CTHT_0022620	>nm|CTHT_0022620| Involved in the nuclear export of capped U snRNAs. The CBC complex is required for efficient pre-mRNA splicing through efficient commitment complex and spliceosome formation; and involved in rRNA processing at sites A0, A1 and protein OS=	3	five_or_more	22.354	190	193	0	0	0	0	0	0	0	0	0	0	535617	0	838833	1335633	1851000	785500	0	0	285000	0	0	0	0	0	0	672367	2426333	2534700	9303667	8584933	29000000
22	G0RYE0	3EXE_B	Pyruvate dehydrogenase (mitochondrial)	Homo sapiens	81	66	E1 component subunit beta, mitochondrial	3EXE	A2B2	1.2.4.1	CTHT_0006350	>nm|CTHT_0006350| Pyruvate dehydrogenase e1 component beta subunit OS=Chaetomium Thermophilum	3	five_or_more	41.424	382	12	0	112840	3110733	10336733	13351500	15272667	9159133	5955133	3939933	2076633	1048100	873833	556520	366667	236100	194560	259803	80090	154373	90400	0	0	0	0	0	0	0	0	0	0	67000000
22	G0SHF3	3EXE_A	Pyruvate dehydrogenase (mitochondrial)	Homo sapiens	83	54	E1 component subunit alpha, somatic form, mitochondrial	3EXE	A2B2	1.2.4.1	CTHT_0069820	>nm|CTHT_0069820| Pyruvate dehydrogenase OS=Chaetomium Thermophilum	3	five_or_more	45.48	411	13	0	69477	4106040	19613667	19514667	33643667	14527000	7704267	3405167	2055637	1078420	846723	268022	59487	69097	52930	65082	25553	34747	0	0	0	0	0	0	0	0	0	0	0	110000000
23	G0SA92	1DTW_B	branched-chain alpha-ketoacid dehydrogenase	Homo sapiens	42	56	Beta subunit	1DTW	A2B2	1.2.4.4	CTHT_0041430	>nm|CTHT_0041430| 3-Methyl-2-Oxobutanoate dehydrogenase OS=Chaetomium Thermophilum	3	five_or_more	82.333	750	23	0	33186	90173	481924	6723307	28195033	42995667	40738000	29119900	10249100	3671933	1856377	1271753	917843	863587	733010	561407	464833	366630	65610	49890	171016	88643	371898	412258	307967	602293	805217	1085316	1708603	180000000
23	G0S8V2	1DTW_A	branched-chain alpha-ketoacid dehydrogenase	Homo sapiens	75	54	Alpha subunit	1DTW	A2B2	1.2.4.4	CTHT_0043530	>nm|CTHT_0043530| Alpha subunit OS=Chaetomium Thermophilum	3	five_or_more	56.802	508	18	21235	0	134777	598357	3777750	38856000	43965000	45033000	30230333	14121733	6874567	2490467	2247737	1196487	911103	608347	565933	337170	129827	0	0	0	0	0	0	132380	217270	424717	715190	1964540	200000000
24	G0S1Y1	1Z2B_A	Tubulin polymers	Bos taurus	99	78	Tubulin alpha chain	many	unknown	none	CTHT_0015250	>nm|CTHT_0015250| Tubulin is the major constituent of microtubules. It binds two moles of GTP, one at an exchangeable site on the beta chain and one at a non-exchangeable site on the alpha protein OS=Chaetomium Thermophilum	3	five_or_more	50.088	449	14	914867	2392600	4691063	7420273	8176233	12329767	10762500	9584233	10020633	6356067	5484300	5288000	4009533	3366000	4280867	3908567	4671500	3854200	4984533	5140567	5470433	6249100	7192667	4799267	2335540	2011740	1910840	2222387	2257823	2100300	150000000
24	G0SA54	1Z2B_B	Tubulin polymers	Bos taurus	95	85	Tubulin beta chain	many	unknown	none	CTHT_0041050	>nm|CTHT_0041050| Beta chain protein OS=Chaetomium Thermophilum	3	five_or_more	49.907	447	15	2122133	6380029	9741467	15488100	16699067	21791333	18772700	17954367	15845567	9025633	4706633	3128933	1526667	1226490	1536533	1029063	940593	576277	0	0	0	0	83280	135187	422327	375233	1912057	3627500	4590867	7558367	170000000
24	G0SHT4	1Z2B_A	Tubulin polymers	Bos taurus	99	71	Tubulin alpha chain	many	unknown	none	CTHT_0073290	>nm|CTHT_0073290| Protein involved in protein polymerization OS=Chaetomium Thermophilum	3	five_or_more	50.435	454	16	149646	1085767	963553	2162927	2272717	4471867	2856633	3982567	2058467	1709727	2013233	1671160	1136533	2427367	921900	397113	1279600	1405767	821437	485773	688910	471060	605913	0	0	96773	292913	864267	215403	247373	38000000
25	G0SCS7	3H0G_J	RNA polymerase II	Saccharomyces pombe	73	66	RPABC 5	3H0G	ABCDEFGHIJKL	none	CTHT_0058280	>nm|CTHT_0058280| RNA polymerases i, ii, and iii OS=Chaetomium Thermophilum	3	five_or_more	10.289	89	96	0	0	0	0	0	2303600	4422800	8894567	17674700	26838267	28243667	33032667	36126200	28980967	39060333	34805767	38003133	18946367	13641753	4223267	595597	818533	1347500	4089233	5774033	10328033	14625333	6584500	276893	1028467	380000000
25	G0S3P6	3H0G_E	RNA polymerase II	Saccharomyces pombe	40	50	RPABC 1	3H0G	ABCDEFGHIJKL	none	CTHT_0030140	>nm|CTHT_0030140| RNA polymerases I, II, and III OS=Chaetomium Thermophilum	3	five_or_more	60.359	547	70	0	0	2688	200343	0	54613	247140	224057	820587	1425867	2257133	1588663	911884	986033	656767	902010	1189200	379720	705027	251593	217223	0	0	39150	468260	286877	155327	95877	0	5203	14000000
25	G0S9E0	3H0G_B	RNA polymerase II	Saccharomyces pombe	97	63	RPB2	3H0G	ABCDEFGHIJKL	2.7.7.6	CTHT_0045510	>nm|CTHT_0045510| RNA polymerase OS=Chaetomium Thermophilum	3	five_or_more	145.17	1286	97	29010	20138	13064	0	35254	26789	139543	522697	992020	1999710	2141600	2556167	1754567	2043867	2775467	2046400	2780233	1316920	1186737	528307	154369	102475	62425	148397	48976	38922	0	0	0	0	23000000
25	G0S0I8	3H0G_D	RNA polymerase II	Saccharomyces pombe	89	49	RPB4	3H0G	ABCDEFGHIJKL	none	CTHT_0010170	>nm|CTHT_0010170| Dna-Dependent RNA polymerase catalyzes the transcription of DNA into RNA using the four ribonucleoside triphosphates as substrates. Component of RNA polymerase II which synthesizes mRNA precursors and many functional non-coding RNAs. Pol	3	five_or_more	16.343	147	58	0	0	0	5481	6137	20446	237910	523230	1892067	4394333	3614433	3305567	1373900	1227400	1626280	1853227	2236697	1136447	1650940	116173	73610	19293	33447	42230	22146	33873	23002	18795	11804	11681	26000000
25	G0SCU7	3H0G_A	RNA polymerase II	Saccharomyces pombe	89	59	RPB1	3H0G	ABCDEFGHIJKL	2.7.7.6	CTHT_0058480	>nm|CTHT_0058480| Dna-Dependent RNA polymerase catalyzes the transcription of DNA into RNA using the four ribonucleoside triphosphates as substrates. Largest and catalytic component of RNA polymerase II which synthesizes mRNA precursors and many functional	3	five_or_more	194.65	1756	71	34620	0	7050	0	4198	20364	117663	585177	1652983	2275367	3119200	2835767	2032583	1248910	2294590	2066500	2881433	1217867	895700	149633	25962	0	0	0	0	0	0	0	0	0	23000000
25	G0S625	3H0G_H	RNA polymerase II	Saccharomyces pombe	96	34	RPABC 3	3H0G	ABCDEFGHIJKL	none	CTHT_0033930	>nm|CTHT_0033930| Dna-Directed RNA polymerases i, ii, and iii OS=Chaetomium Thermophilum	3	five_or_more	17.65	154	72	67747	72607	0	0	0	81720	103673	0	74793	1487833	2735933	1079867	1474233	757233	875433	626300	802033	963833	651733	0	0	0	0	0	0	0	0	0	0	0	12000000
25	G0SFB3	3H0G_K	RNA polymerase II	Saccharomyces pombe	77	30	RPB11	3H0G	ABCDEFGHIJKL	none	CTHT_0061440	>nm|CTHT_0061440| Dna-Dependent RNA polymerase catalyzes the transcription of DNA into RNA using the four ribonucleoside triphosphates as substrates. Component of RNA polymerase II which synthesizes mRNA precursors and many functional non-coding RNAs. Pol	3	five_or_more	15.741	146	59	0	0	0	0	0	0	130977	635410	814300	1352267	244183	85900	236173	48350	94417	384200	585160	73360	118380	217407	0	0	0	0	0	0	0	0	0	0	5000000
25	G0S256	3H0G_C	RNA polymerase II	Saccharomyces pombe	74	59	RPB3	3H0G	ABCDEFGHIJKL	none	CTHT_0016050	>nm|CTHT_0016050| RNA polymerase II subunit 3 OS=Chaetomium Thermophilum	3	four	37.018	344	60	0	0	0	0	0	0	0	0	152183	796833	299793	452470	0	0	0	458767	81767	0	0	0	0	0	0	0	0	0	0	0	0	0	2200000
25	G0S1W3	3H0G_I	RNA polymerase II	Saccharomyces pombe	95	27	RPB9	3H0G	ABCDEFGHIJKL	none	CTHT_0015050	>nm|CTHT_0015050| Dna-Directed RNA polymerase OS=Chaetomium Thermophilum	2	five_or_more	12.843	111	93	0	0	0	0	0	0	433433	280013	519633	518767	551100	599767	1481767	1633200	1179367	974333	1415433	413467	1301467	680147	0	0	0	0	0	0	0	0	0	0	18000000
25	G0S727	3H0G_L	RNA polymerase II	Saccharomyces pombe	68	49	RPABC 4	3H0G	ABCDEFGHIJKL	none	CTHT_0035920	>nm|CTHT_0035920| Unknown annotation for CTHT_0035920 OS=Chaetomium Thermophilum	2	three	8.8559	80	25	0	0	0	0	0	0	471100	614767	0	177977	234327	149393	0	0	0	183357	345867	0	0	0	0	0	0	0	0	0	0	0	0	0	3300000
25	G0S9C1	3H0G_A	RNA polymerase II	Saccharomyces pombe	82	38	RPB1	3H0G	ABCDEFGHIJKL	none	CTHT_0045300	>nm|CTHT_0045300| RNA polymerase OS=Chaetomium Thermophilum	3	five_or_more	173.2	1541	38	1300	0	0	0	0	0	23431	0	134457	26369	45051	64349	37008	116797	45807	15795	28491	31948	40280	15048	0	0	11723	0	0	0	0	0	0	0	640000
26	G0S7V2	1VW4_1	Ribosome (mitochondrial) 54S	Saccharomyces cerevisiae	54	26	54S ribosomal protein L35, mitochondrial	1VW4	known	none	CTHT_0028920	>nm|CTHT_0028920| Ribosomal protein OS=Chaetomium Thermophilum	3	five_or_more	56.83	499	61	0	0	0	0	0	156910	998317	1256733	2495967	2759923	1917367	1261823	593543	25286	0	0	0	0	0	0	0	0	182953	215007	116530	0	0	0	0	0	12000000
26	G0S4F5	1VW4_c	Ribosome (mitochondrial) 54S	Saccharomyces cerevisiae	100	46	54S ribosomal protein L31, mitochondrial	1VW4	known	none	CTHT_0022630	>nm|CTHT_0022630| 60S ribosomal protein l31, mitochondrial OS=Chaetomium Thermophilum	3	four	12.856	110	28	0	0	0	0	0	0	1137000	0	6256767	6036033	5086500	899567	0	0	0	0	0	0	0	0	0	0	0	0	0	0	0	0	0	0	19000000
26	G0S5K1	1VW4_P	Ribosome (mitochondrial) 54S	Saccharomyces cerevisiae	61	37	54S ribosomal protein L41, mitochondrial	1VW4	known	none	CTHT_0033240	>nm|CTHT_0033240| Ribosomal protein OS=Chaetomium Thermophilum	3	five_or_more	23.481	200	30	0	0	42403	129767	158350	446267	1702183	3115433	6374200	4902667	6095833	4145467	2642033	1009983	622663	139530	150377	0	0	0	0	0	0	0	0	0	0	0	0	0	32000000
26	G0S8F3	1VW4_T	Ribosome (mitochondrial) 54S	Saccharomyces cerevisiae	46	34	54S ribosomal protein L4, mitochondrial	1VW4	known	none	CTHT_0029680	>nm|CTHT_0029680| Ribosomal protein L4 OS=Chaetomium Thermophilum	3	five_or_more	31.564	281	39	0	6471	9136	15965	25457	283439	749807	2602433	5184300	4357167	3104767	1793867	1025113	415610	169891	48985	54440	14534	8996	0	0	0	0	0	0	0	8320	0	0	0	20000000
26	G0S1H9	1VW4_Q	Ribosome (mitochondrial) 54S	Saccharomyces cerevisiae	58	29	54S ribosomal protein L40, mitochondrial	1VW4	known	none	CTHT_0013660	>nm|CTHT_0013660| Unknown annotation for CTHT_0013660 OS=Chaetomium Thermophilum	3	five_or_more	47.046	413	29	0	0	0	53200	86967	299953	831530	1910127	3120433	3059733	1992167	412163	322303	123307	0	0	0	0	0	0	0	0	0	0	0	0	0	0	0	0	12000000
26	G0S384	1VW4_7	Ribosome (mitochondrial) 54S	Saccharomyces cerevisiae	42	32	54S ribosomal protein IMG2, mitochondrial	1VW4	known	none	CTHT_0020060	>nm|CTHT_0020060| Protein involved in mitochondrion organization OS=Chaetomium Thermophilum	3	five_or_more	21.638	199	40	0	0	0	0	0	132033	440833	1823067	3075933	2856233	1449600	221010	0	0	0	0	0	0	0	0	0	0	0	0	0	0	0	0	0	0	10000000
26	G0S570	1VW4_5	Ribosome (mitochondrial) 54S	Saccharomyces cerevisiae	82	32	54S ribosomal protein L3, mitochondrial	1VW4	known	none	CTHT_0032460	>nm|CTHT_0032460| 60S ribosomal protein L3 OS=Chaetomium Thermophilum	3	five_or_more	48.973	445	54	0	0	0	0	0	113160	258407	820747	1795577	2569463	2455600	1853550	275517	14597	5297	6183	0	0	0	0	30184	0	0	0	0	0	119333	0	151387	0	10000000
26	G0SH12	1VW4_V	Ribosome (mitochondrial) 54S	Saccharomyces cerevisiae	48	27	54S ribosomal protein L36, mitochondrial	1VW4	known	none	CTHT_0068300	>nm|CTHT_0068300| Unknown annotation for CTHT_0068300 OS=Chaetomium Thermophilum	3	five_or_more	27.035	252	62	0	0	0	0	24651	72577	418903	730170	1500900	2246230	1736133	621647	349177	0	0	0	0	0	0	0	0	0	0	448700	0	0	0	0	0	0	8100000
26	G0S8Y3	1VW4_3	Ribosome (mitochondrial) 54S	Saccharomyces cerevisiae	79	49	54S ribosomal protein L27, mitochondrial	1VW4	known	none	CTHT_0043860	>nm|CTHT_0043860| Ribosomal protein OS=Chaetomium Thermophilum	3	four	11.922	103	63	0	0	0	0	0	0	0	980767	1213800	1838067	754350	0	0	0	0	0	0	0	0	0	0	0	0	0	0	0	0	0	0	0	4800000
26	G0SD22	1VW4_R	Ribosome (mitochondrial) 54S	Saccharomyces cerevisiae	18	50	54S ribosomal protein L2, mitochondrial	1VW4	known	none	CTHT_0050500	>nm|CTHT_0050500| 60S ribosomal protein L2, mitochondrial OS=Chaetomium Thermophilum	3	five_or_more	48.74	434	41	0	0	0	0	0	0	123223	854097	2615177	1571200	1337327	483273	0	0	0	0	0	0	0	0	0	0	0	166153	0	0	0	0	0	0	7200000
26	G0S245	1VW4_U	Ribosome (mitochondrial) 54S	Saccharomyces cerevisiae	79	48	54S ribosomal protein L33, mitochondrial	1VW4	known	none	CTHT_0015940	>nm|CTHT_0015940| Ribosomal protein OS=Chaetomium Thermophilum	3	five_or_more	11.925	104	42	0	0	0	0	0	141870	228483	2290600	4209733	1535467	2744433	0	0	0	0	0	0	0	0	0	0	0	0	0	0	0	0	0	0	0	11000000
26	G0S9T7	1VW4_O	Ribosome (mitochondrial) 54S	Saccharomyces cerevisiae	47	26	54S ribosomal protein L22, mitochondrial	1VW4	known	none	CTHT_0047130	>nm|CTHT_0047130| Protein involved in mitochondrial translation OS=Chaetomium Thermophilum	3	five_or_more	39.783	350	64	0	0	0	0	0	83050	0	406890	1357700	1528340	1361633	917407	297813	0	0	0	0	0	0	0	0	0	0	0	0	0	0	0	0	0	6000000
26	G0SE17	1VW4_E	Ribosome (mitochondrial) 54S	Saccharomyces cerevisiae	69	34	54S ribosomal protein L7, mitochondrial	1VW4	known	none	CTHT_0062090	>nm|CTHT_0062090| Ribosomal protein l7, mitochondrial OS=Chaetomium Thermophilum	3	five_or_more	39.849	352	73	0	0	0	0	0	54897	197527	691603	1440383	1458477	1607700	585563	180207	158247	183973	0	0	0	0	0	0	0	0	305597	0	0	0	0	0	0	6900000
26	G0RZD0	1VW3_C	Ribosome (mitochondrial) 54S	Saccharomyces cerevisiae	59	49	54S ribosomal protein L9, mitochondrial	1VW3	known	none	CTHT_0002530	>nm|CTHT_0002530| 60S ribosomal protein L9, mitochondrial OS=Chaetomium Thermophilum	3	five_or_more	45.925	417	43	0	0	0	28022	48317	59734	449727	1486653	2145967	1409320	1270113	537420	127237	0	0	0	0	522733	0	0	0	0	0	0	0	0	0	0	0	0	8100000
26	G0SBQ6	1VW4_b	Ribosome (mitochondrial) 54S	Saccharomyces cerevisiae	75	38	54S ribosomal protein L25, mitochondrial	1VW4	known	none	CTHT_0054420	>nm|CTHT_0054420| Ribosomal protein OS=Chaetomium Thermophilum	2	four	22.467	196	44	0	0	0	0	0	0	0	0	1027363	849787	711433	209253	0	0	0	0	0	0	0	0	0	0	0	0	0	0	0	0	0	0	4200000
26	G0S6B2	1VW4_6	Ribosome (mitochondrial) 54S	Saccharomyces cerevisiae	70	32	54S ribosomal protein L10, mitochondrial	1VW4	known	none	CTHT_0026130	>nm|CTHT_0026130| Protein involved in mitochondrial translation OS=Chaetomium Thermophilum	3	five_or_more	44.368	388	65	0	0	0	0	0	37350	267437	607837	523953	1083133	561580	0	0	0	0	0	0	0	0	0	0	0	0	0	0	0	0	0	0	0	3100000
26	G0S078	1VW4_N	Ribosome (mitochondrial) 54S	Saccharomyces cerevisiae	45	45	54S ribosomal protein L49, mitochondrial	1VW4	known	none	CTHT_0009050	>nm|CTHT_0009050| Ribosomal protein OS=Chaetomium Thermophilum	3	five_or_more	25.384	229	26	0	0	0	41667	0	0	739433	2537800	1468767	997767	605883	155400	0	0	0	0	0	0	0	0	0	0	0	0	0	0	0	0	0	0	6500000
26	G0S8U5	1VW4_F	Ribosome (mitochondrial) 54S	Saccharomyces cerevisiae	84	43	54S ribosomal protein L6, mitochondrial	1VW4	known	none	CTHT_0043460	>nm|CTHT_0043460| Ribosomal protein L6 OS=Chaetomium Thermophilum	3	five_or_more	29.17	257	31	0	0	0	0	0	0	0	575587	1133013	818363	1082557	268860	0	0	0	0	0	0	0	0	0	0	0	0	0	0	0	0	0	0	3900000
26	G0SHG0	1VW4_M	Ribosome (mitochondrial) 54S	Saccharomyces cerevisiae	41	24	54S ribosomal protein IMG1, mitochondrial	1VW4	known	none	CTHT_0069890	>nm|CTHT_0069890| Ribosomal protein OS=Chaetomium Thermophilum	3	five_or_more	34.587	316	45	0	0	0	0	0	0	168590	1074933	1788140	712450	783613	0	0	0	0	0	0	0	0	0	0	0	0	0	0	0	0	0	0	0	4500000
26	G0RYU6	1VW4_S	Ribosome (mitochondrial) 54S	Saccharomyces cerevisiae	54	47	54S ribosomal protein L24, mitochondrial	1VW4	known	none	CTHT_0000620	>nm|CTHT_0000620| Protein involved in mitochondrial translation OS=Chaetomium Thermophilum	2	five_or_more	26.711	236	46	0	0	0	0	0	0	171617	993067	1246067	451403	1118133	113203	0	0	0	0	0	0	0	0	0	0	0	0	0	0	0	0	0	0	6100000
26	G0S614	1VW4_4	Ribosome (mitochondrial) 54S	Saccharomyces cerevisiae	97	46	54S ribosomal protein L51, mitochondrial	1VW4	known	none	CTHT_0025660	>nm|CTHT_0025660| Protein involved in mitochondrial translation OS=Chaetomium Thermophilum	2	four	15.46	137	27	0	0	0	0	0	0	368067	1414433	854733	439067	0	0	0	0	0	0	0	0	0	0	0	0	0	0	0	0	0	0	0	0	4600000
26	G0S7V1	1VW3_D	Ribosome (mitochondrial) 54S	Saccharomyces cerevisiae	84	33	54S ribosomal protein YmL6, mitochondrial	1VW3	known	none	CTHT_0028910	>nm|CTHT_0028910| Ribosomal protein OS=Chaetomium Thermophilum	3	five_or_more	36.75	329	47	0	0	0	0	0	0	176623	418217	489637	104727	267963	0	0	0	0	0	0	0	0	0	0	0	0	0	0	0	0	0	0	0	1500000
27	G0S379	3IZB_J	Ribosome 40S	Saccharomyces cerevisiae	83	63	40S ribosomal protein S20	3O2Z	known	none	CTHT_0020000	>nm|CTHT_0020000| 40S ribosomal protein S20 OS=Chaetomium Thermophilum	3	five_or_more	13.187	116	98	789333	1954067	4231530	8276533	10211267	21685767	34104333	55724333	73658667	69425000	52743333	34728333	29993667	57818667	105899667	68791333	100939333	42347000	22479667	9515567	2946090	4967300	6445800	7191800	3811633	2834267	752513	522133	331577	2061857	840000000
27	G0S6I7	3IZB_B	Ribosome 40S	Saccharomyces cerevisiae	94	73	40S ribosomal protein S3	3O2Z	known	none	CTHT_0026360	>nm|CTHT_0026360| 40S ribosomal protein S3 OS=Chaetomium Thermophilum	3	five_or_more	27.854	254	101	119033	454500	746257	2765723	4913953	10882400	12804967	25904333	41929000	36648333	40336667	30862333	40993333	60771667	149300333	138634333	125784333	52377333	29636167	15543433	7307533	6588033	7146933	3609000	1538213	607447	167620	112267	0	71158	850000000
27	G0S1S4	3IZB_X	Ribosome 40S	Saccharomyces cerevisiae	100	73	40S ribosomal protein S27	3U5C	known	none	CTHT_0014630	>nm|CTHT_0014630| Ribosomal protein s27 OS=Chaetomium Thermophilum	3	five_or_more	8.9105	82	118	1072933	698033	6271267	15185700	14952900	34700000	63466000	109676000	163122333	207083333	161993333	130223333	127170000	178850000	379696667	402540000	342443333	82280000	41563333	11822167	3416967	2205267	2457767	1533267	1372900	1150133	2601363	218107	0	533067	2500000000
27	G0SI21	3IZB_T	Ribosome 40S	Saccharomyces cerevisiae	88	74	40S ribosomal protein S21	3U5C	known	none	CTHT_0074200	>nm|CTHT_0074200| 40S ribosomal protein S21 OS=Chaetomium Thermophilum	3	five_or_more	10.946	98	109	187300	207547	1236809	2333853	2705877	8494633	11927600	23091100	30517667	31634333	27230000	33227667	22878333	40355667	67149667	103786000	100187000	31403333	12522133	1890300	539577	530190	782950	825267	1184683	863990	1495790	1364443	1531857	326447	560000000
27	G0SBR7	3IZB_I	Ribosome 40S	Saccharomyces cerevisiae	100	68	40S ribosomal protein S16	3O2Z	known	none	CTHT_0054540	>nm|CTHT_0054540| 40S ribosomal protein S16 OS=Chaetomium Thermophilum	3	five_or_more	15.933	143	119	0	0	0	8947943	1489427	6297180	3638233	10291000	16432867	18018467	9227367	7922967	8623867	17578333	28455667	34995667	30681333	16945533	7960633	4008767	675107	1080313	916867	792990	832400	516133	1193757	204587	551220	1007103	240000000
27	G0RY43	3U5C_G	Ribosome 40S	Saccharomyces cerevisiae	99	68	40S ribosomal protein S6	3U5C	known	none	CTHT_0005340	>nm|CTHT_0005340| 40S ribosomal protein s6 OS=Chaetomium Thermophilum	3	five_or_more	27.425	239	102	342067	464333	1255087	4816233	6526137	16006033	26037000	58994000	111926000	123737667	125152667	95163667	85132333	131036667	297613333	270236667	254590000	92528333	42923000	18397000	5738867	3335543	3041083	1388367	807297	1539500	2395567	1456400	1399340	430300	1800000000
27	G0RY45	3U5C_I	Ribosome 40S	Saccharomyces cerevisiae	99	74	40S ribosomal protein S8	3U5C	known	none	CTHT_0005360	>nm|CTHT_0005360| Ribosomal protein S8 OS=Chaetomium Thermophilum	3	five_or_more	23.051	202	103	289667	494500	866343	2586767	4539700	9933733	15424867	34458667	53434333	34307333	44194633	24055333	18426233	28404000	62807333	56333667	44276000	23002867	14898000	17621667	2313033	735633	843867	849100	643100	725677	962433	582167	304263	270327	500000000
27	G0SF00	3IZB_P	Ribosome 40S	Saccharomyces cerevisiae	100	75	40S ribosomal protein S11	3O2Z	known	none	CTHT_0060290	>nm|CTHT_0060290| 40S ribosomal protein S11 OS=Chaetomium Thermophilum	3	five_or_more	18.656	161	104	41227	147713	360017	981090	1463500	4435113	7845433	20024800	32003033	40229667	42631000	26198000	24666000	42176333	90834333	69988000	61371667	21301000	9014567	3392033	1518767	1231597	918353	736540	452243	104830	0	0	0	87790	500000000
27	G0S1Z0	3IZB_F	Ribosome 40S	Saccharomyces cerevisiae	92	74	40S ribosomal protein S5	3O2Z	known	none	CTHT_0015350	>nm|CTHT_0015350| 40S ribosomal protein s5 OS=Chaetomium Thermophilum	3	five_or_more	23.644	212	120	155617	469800	1362257	2451107	3785167	7598467	11272000	16955000	19483333	16565667	21523333	11553833	8945500	17236333	38639333	42464000	32246333	11464500	5325233	2656177	1089837	1129407	762190	979290	325303	0	90750	0	0	207460	280000000
27	G0S0Z4	3IZB_C	Ribosome 40S	Saccharomyces cerevisiae	94	78	40S ribosomal protein S9	3O2Z	known	none	CTHT_0011770	>nm|CTHT_0011770| 40S ribosomal protein s9 OS=Chaetomium Thermophilum	3	five_or_more	21.982	190	121	0	0	207003	581820	665913	1599393	1836323	5827200	13239400	8917533	13385633	11145400	12222267	21232267	36523667	45052667	32317633	10176042	4936167	1524040	459000	264999	2786	547827	320440	0	315027	142393	228407	1420307	230000000
27	G0SFL1	3IZB_K	Ribosome 40S	Saccharomyces cerevisiae	80	84	40S ribosomal protein S14	3O2Z	known	none	CTHT_0071230	>nm|CTHT_0071230| 40S ribosomal protein S14 OS=Chaetomium Thermophilum	3	five_or_more	16.043	150	122	293070	1040703	1287263	2931200	3524200	8118100	12396833	26556000	45081333	43486333	55971667	25958333	22812333	59460667	107830333	129276667	113469333	31738000	14834800	4570233	685097	640793	216397	239947	168363	141093	146700	159770	0	214717	710000000
27	G0RYF9	3IZB_A	Ribosome 40S	Saccharomyces cerevisiae	72	73	40S ribosomal protein S0	3O2Z	known	none	CTHT_0006550	>nm|CTHT_0006550| Required for the assembly and/or stability of the 40S ribosomal protein OS=Chaetomium Thermophilum	3	five_or_more	31.13	285	123	327577	0	382967	709233	1365303	7259633	5266133	11107667	21530367	10025010	9397933	6065950	5623873	9020053	33741333	44133333	23891233	7212133	1121847	504300	405033	0	0	0	158460	0	0	0	0	145827	200000000
27	G0S1A6	3IZB_D	Ribosome 40S	Saccharomyces cerevisiae	97	78	40S ribosomal protein S4	3U5C	known	none	CTHT_0012920	>nm|CTHT_0012920| 40S ribosomal protein S4 OS=Chaetomium Thermophilum	3	five_or_more	29.742	264	124	141240	590333	759113	2085667	2498887	10327600	8427067	18706633	40205333	37606667	43081333	27743333	21995667	56504333	88786667	94236667	60558000	16449333	6398167	2234500	1402667	1177367	820663	275880	111880	414257	334813	313053	515097	493070	550000000
27	G0RZM9	3IZB_O	Ribosome 40S	Saccharomyces cerevisiae	99	80	40S ribosomal protein S13	3O2Z	known	none	CTHT_0003530	>nm|CTHT_0003530| 40S ribosomal protein S13 OS=Chaetomium Thermophilum	3	five_or_more	16.881	151	125	0	0	0	42473	0	72290	204833	408040	949600	917433	1379340	823187	197657	3602000	5144733	6796700	2691767	690443	437467	0	0	0	0	90680	93353	0	94670	0	0	219647	25000000
27	G0S8C4	3U5C_H	Ribosome 40S	Saccharomyces cerevisiae	98	56	40S ribosomal protein S7	3U5C	known	none	CTHT_0021240	>nm|CTHT_0021240| 40S ribosomal protein S7 OS=Chaetomium Thermophilum	3	five_or_more	23.042	203	126	0	0	0	978400	2345257	3552500	6467200	23589400	34386800	19423967	20494633	21471333	6543300	23061000	45964000	63209333	23933000	3542367	457033	382833	164063	0	0	51350	76370	66287	80243	0	0	75340	300000000
27	G0RZD8	3U5C_K	Ribosome 40S	Saccharomyces cerevisiae	57	68	40S ribosomal protein S10e	3U5C	known	none	CTHT_0002610	>nm|CTHT_0002610| 40S ribosomal protein s10 OS=Chaetomium Thermophilum	3	five_or_more	18.09	159	94	0	0	0	93270	625667	1560117	4520300	11501600	24324700	25565333	19796333	22368000	17009000	40931333	91490000	94978667	84689333	36044000	16447333	9910967	4318633	2568333	1953673	215053	73240	0	0	0	0	0	510000000
27	G0SAV4	3IZB_D	Ribosome 40S	Saccharomyces cerevisiae	81	76	40S ribosomal protein S2	3O2Z	known	none	CTHT_0047910	>nm|CTHT_0047910| 40S ribosomal protein S2 OS=Chaetomium Thermophilum	3	five_or_more	28.504	263	105	0	0	110397	91620	123107	932480	1118843	4737167	11451033	13295333	11461033	8033433	10520033	18132000	34073333	31882667	29603000	10149067	3033100	3118183	396113	117493	224457	92797	22329	52993	205470	2654410	8641333	93660	200000000
27	G0S871	3IZB_Q	Ribosome 40S	Saccharomyces cerevisiae	99	69	40S ribosomal protein S17	3O2Z	known	none	CTHT_0037790	>nm|CTHT_0037790| 40S ribosomal protein S17 OS=Chaetomium Thermophilum	3	five_or_more	16.688	143	127	0	116873	570333	1257733	10497267	3375367	4856033	31468167	26430833	25032000	19088833	13287233	10569000	19440333	45882333	79303333	52468000	15127167	5293867	1891067	180283	181490	0	0	0	0	0	0	0	112207	370000000
27	G0S2X4	3U5C_a	Ribosome 40S	Saccharomyces cerevisiae	100	66	40S ribosomal protein S26E	3U5C	known	none	CTHT_0018830	>nm|CTHT_0018830| 40S ribosomal protein S26 OS=Chaetomium Thermophilum	3	five_or_more	13.582	119	19	0	318970	1004057	1999400	3010167	7474333	15784000	14390900	15177933	9908800	2225367	562607	1209320	3392867	3444800	10476133	7134793	139293	0	0	0	0	0	0	0	0	0	0	0	0	98000000
27	G0S6J7	3IZB_M	Ribosome 40S	Saccharomyces cerevisiae	92	81	40S ribosomal protein S18	3O2Z	known	none	CTHT_0026460	>nm|CTHT_0026460| Ribosomal protein OS=Chaetomium Thermophilum	3	five_or_more	17.788	156	128	141140	144023	181282	401503	289010	873540	1839637	2437733	6148900	6974233	4994867	4463933	2579333	9918800	17146000	29040000	22388667	4677300	4266800	2043500	557410	1336803	1049460	232410	0	0	0	0	0	0	120000000
27	G0SHH9	3U5C_M	Ribosome 40S	Saccharomyces cerevisiae	84	55	40S ribosomal protein S12	3U5C	known	none	CTHT_0070080	>nm|CTHT_0070080| 40S ribosomal protein S12 OS=Chaetomium Thermophilum	3	five_or_more	15.94	144	99	18061	66253	142143	284680	730500	1482997	3452947	9288167	8908233	6272033	7810233	3691133	4711667	7391533	15994100	14725233	16717333	6139500	2688073	797983	323370	59160	259157	124477	0	0	0	0	0	0	110000000
27	G0S9M9	3IZB_Y	Ribosome 40S	Saccharomyces cerevisiae	100	79	40S ribosomal protein S28	3O2Z	known	none	CTHT_0046470	>nm|CTHT_0046470| 40S ribosomal protein S28 OS=Chaetomium Thermophilum	3	five_or_more	7.7269	68	74	0	0	0	0	0	1110533	2268533	12855900	31856667	5741667	58318000	8863500	3181800	11473833	17637667	28562333	5363000	0	0	0	0	0	0	0	0	0	0	0	0	0	190000000
27	G0S7T8	3U5C_B	Ribosome 40S	Saccharomyces cerevisiae	100	73	40S ribosomal protein S1	3U5C	known	none	CTHT_0028780	>nm|CTHT_0028780| Ribosomal protein 10 (rp10) of the small subunit; nearly identical to OS=Chaetomium Thermophilum	3	five_or_more	29.189	255	129	0	8447	0	120772	123007	475757	942870	2481860	6124467	5553733	8591967	4717833	4978700	8128300	19607333	22509000	16057500	5156567	2030300	450487	0	100097	312663	0	0	0	0	0	0	0	110000000
27	G0S9U0	3IZB_a	Ribosome 40S	Saccharomyces cerevisiae	99	58	40S ribosomal protein Acs1	3O2Z	known	none	CTHT_0047160	>nm|CTHT_0047160| Guanine nucleotide-binding protein OS=Chaetomium Thermophilum	3	five_or_more	35.106	316	106	10361	32205	38833	216670	206613	557183	767263	2697067	5498067	3644367	5409600	3699067	2524617	4953167	12707733	10409433	10352100	2702367	1364050	435363	312143	95743	45023	0	0	0	0	0	0	0	69000000
27	G0S2X5	3U5C_f	Ribosome 40S	Saccharomyces cerevisiae	96	73	40S ribososomal protein S31	3U5C	known	none	CTHT_0018840	>nm|CTHT_0018840| 40S ribosomal protein S27a OS=Chaetomium Thermophilum	3	five_or_more	17.694	154	48	0	0	0	178617	286480	1406800	2805767	5018867	9159467	3490267	3574233	1779233	566933	1329800	4684967	4036300	3411500	539880	68657	240757	123713	0	0	0	0	0	0	273797	0	566467	44000000
27	G0S084	3IZB_R	Ribosome 40S	Saccharomyces cerevisiae	90	61	40S ribosomal protein S15	3O2Z	known	none	CTHT_0009120	>nm|CTHT_0009120| 40S ribosomal protein s15 OS=Chaetomium Thermophilum	3	five_or_more	17.564	153	95	0	0	0	106500	97527	563067	286833	503717	4976167	2908593	12859200	6064267	4760930	4303500	19198400	19512800	13619267	1551500	1759243	731933	248833	0	0	0	0	0	0	0	0	0	94000000
27	G0SHI0	3IZB_H	Ribosome 40S	Saccharomyces cerevisiae	100	82	40s ribosomal protein s22	3O2Z	known	none	CTHT_0070090	>nm|CTHT_0070090| 40S ribosomal protein S22 OS=Chaetomium Thermophilum	3	five_or_more	14.879	130	130	0	0	0	277747	972700	1597900	768933	2650467	2850700	1972487	113893	2631743	1423567	3449170	6297373	8488010	7361513	4613763	0	0	0	0	0	0	0	0	0	0	0	0	45000000
27	G0SFK8	3IZB_S	Ribosome 40S	Saccharomyces cerevisiae	94	62	40S ribosomal protein S19	3O2Z	known	none	CTHT_0071200	>nm|CTHT_0071200| 40S ribosomal protein S19 OS=Chaetomium Thermophilum	3	five_or_more	17.12	153	131	0	0	0	0	191023	0	234207	753550	2682253	1610603	3094367	4511833	3426000	8232700	9584233	15479333	6781333	2580967	1361400	265737	0	0	98233	0	0	0	0	0	0	0	61000000
28	G0SGH8	3IZS_J	Ribosome 60S	Saccharomyces cerevisiae	99	71	60S ribosomal protein L12	3IZS	known	none	CTHT_0066380	>nm|CTHT_0066380| 60S ribosomal protein L12 OS=Chaetomium Thermophilum	3	five_or_more	17.772	165	175	563233	862333	1965450	3415100	4050033	8132000	18137000	18429000	69581667	49421333	55594000	77524333	40250667	21871467	15188933	6346000	4716667	2303057	1072567	1093733	590617	267720	953167	2656633	7022233	26665100	97459667	38040267	59383400	29314333	660000000
28	G0RZE9	3IZS_a	Ribosome 60S	Saccharomyces cerevisiae	99	65	60S ribosomal protein L27	3IZS	known	none	CTHT_0002720	>nm|CTHT_0002720| 60S ribosomal protein l27 OS=Chaetomium Thermophilum	3	five_or_more	15.769	135	55	92520	304890	936197	2617733	3667567	11334733	18812000	39965333	92468333	107893000	103884333	92728000	26931200	21965667	20457233	10697600	6523100	1497067	594480	313467	0	212207	3739517	3989033	5770567	5765200	3189533	2517767	4915400	3016467	600000000
28	G0SFN0	3IZS_i	Ribosome 60S	Saccharomyces cerevisiae	96	72	60S ribosomal protein L34	3IZS	known	none	CTHT_0071430	>nm|CTHT_0071430| Ribosomal protein l34 OS=Chaetomium Thermophilum	3	five_or_more	13.461	119	66	0	209557	504257	1288913	1465530	4047800	9824433	23999000	62652667	73567667	40300000	52976000	27246067	23794000	17385667	8446967	4262300	1540480	1812567	412333	176757	1122317	4852533	7967077	5743677	7729133	7540947	7005800	9903933	8069067	420000000
28	G0S079	3IZS_v	Ribosome 60S	Saccharomyces cerevisiae	88	53	60S acidic ribosomal protein P2	3IZS	known	none	CTHT_0009060	>nm|CTHT_0009060| 60S acidic ribosomal protein P2 OS=Chaetomium Thermophilum	3	five_or_more	11.297	112	205	3321800	2865067	3278367	6088133	2663700	2237067	1626133	3727450	10624167	8029800	11101233	5760167	4281100	2923063	3488867	2642600	1195100	2193133	1962767	1348700	1668633	1333067	2028533	2227567	3151333	26221233	28730367	19339000	60259067	78031233	300000000
28	G0SGP3	3IZS_S	Ribosome 60S	Saccharomyces cerevisiae	100	65	60S acidic ribosomal protein P0	3IZS	known	none	CTHT_0067070	>nm|CTHT_0067070| Ribosomal protein P0 OS=Chaetomium Thermophilum	3	five_or_more	33.816	312	206	185507	447767	1250043	3357900	4159800	7293667	19569667	29718800	55466333	71764333	73541333	54002667	35878000	18438000	10382133	5262467	1943433	168093	106193	453267	215823	0	380753	1032403	2910433	23123500	54650133	56626467	67809500	84319200	680000000
28	G0SEG2	3IZS_Q	Ribosome 60S	Saccharomyces cerevisiae	99	66	60S ribosomal protein L5	3IZS	known	none	CTHT_0063640	>nm|CTHT_0063640| 60S ribosomal protein l5 OS=Chaetomium Thermophilum	3	five_or_more	34.974	304	75	0	0	64173	459487	546437	3863600	8244833	35022333	71136667	78185667	160254333	146273000	81311667	46729667	18685667	13306000	5329200	2156033	399100	266203	226057	167140	199703	0	1938167	3620000	5667700	6328200	14168200	13174900	720000000
28	G0S1R0	3IZS_N	Ribosome 60S	Saccharomyces cerevisiae	92	53	60S ribosomal protein L14	3IZS	known	none	CTHT_0014490	>nm|CTHT_0014490| 60S ribosomal protein L14 OS=Chaetomium Thermophilum	3	five_or_more	16.08	142	76	87647	267803	1278233	3538433	4248133	13347667	30063000	62933000	148179667	164423333	186563333	134357333	89793333	52887000	34588000	13761000	9314867	3372667	1937133	769833	347077	363023	414830	359953	520760	216483	336920	628840	565713	542943	960000000
28	G0SG89	3IZS_n	Ribosome 60S	Saccharomyces cerevisiae	86	44	60S ribosomal protein L38	3IZS	known	none	CTHT_0065470	>nm|CTHT_0065470| 60S ribosomal protein L38 OS=Chaetomium Thermophilum	3	five_or_more	10.878	94	77	0	0	0	0	0	0	0	169833	1509667	2408600	3476800	2436333	336600	464600	0	0	0	0	0	0	0	0	0	0	0	0	0	0	0	0	11000000
28	G0SGY1	3IZS_V	Ribosome 60S	Saccharomyces cerevisiae	85	67	60S ribosomal protein L17	3IZS	known	none	CTHT_0067970	>nm|CTHT_0067970| 60S ribosomal protein l17 OS=Chaetomium Thermophilum	3	five_or_more	21.034	187	78	96613	393830	1114217	3521733	3295833	8887867	14510700	36675333	66419333	75098667	118392333	94978667	48688333	33726333	22245333	7378013	3862033	2640300	1806967	1377867	816423	679847	454997	0	251677	542460	794333	335067	1123197	1611800	550000000
28	G0S4P8	3IZS_B	Ribosome 60S	Saccharomyces cerevisiae	100	79	60S ribosomal protein L2	3IZS	known	none	CTHT_0023090	>nm|CTHT_0023090| 60S ribosomal protein L2 OS=Chaetomium Thermophilum	3	five_or_more	27.542	254	79	66680	137740	940793	1771967	2735967	8710367	11158833	35833733	65604000	67958000	104408000	64751000	19759267	6616000	4262333	1066593	658943	175393	83000	82480	72367	56713	56957	198250	234933	312280	488893	254107	416727	119177	400000000
28	G0SFC3	3IZS_D	Ribosome 60S	Saccharomyces cerevisiae	98	62	60S ribosomal protein L4	3IZS	known	none	CTHT_0061540	>nm|CTHT_0061540| 60S ribosomal protein L4 OS=Chaetomium Thermophilum	3	five_or_more	39.366	365	80	180473	600233	1730553	4279333	5579500	9726233	21840667	44702667	78990667	106594333	113949333	84537000	52867000	28639333	22587667	8060567	5537900	2048303	624097	661053	381153	397163	493903	301417	228703	54947	801200	415420	525413	710277	600000000
28	G0S0D6	3IZS_G	Ribosome 60S	Saccharomyces cerevisiae	90	58	60S ribosomal protein L6	3IZS	known	none	CTHT_0009640	>nm|CTHT_0009640| 60S ribosomal protein L6 OS=Chaetomium Thermophilum	3	five_or_more	22.092	200	69	0	131487	324170	1230533	1663147	6037700	15792800	34683333	65191333	71279333	86934000	85773000	36866333	24486333	13222867	4255703	2027430	1509480	658580	294103	165423	0	0	0	150883	0	0	0	0	0	450000000
28	G0RXW1	3IZS_C	Ribosome 60S	Saccharomyces cerevisiae	98	77	60S ribosomal protein L3	3IZS	known	none	CTHT_0004490	>nm|CTHT_0004490| 60S ribosomal protein L3 OS=Chaetomium Thermophilum	3	five_or_more	44.361	392	81	30532	109453	288503	878573	1214923	4148067	9857700	27652333	48140333	59678000	76743000	50137667	38863333	21666333	14162133	5337267	4034567	1207670	228090	73813	48263	0	131320	56150	123037	298793	367980	530847	310520	72393	370000000
28	G0SH61	3IZS_K	Ribosome 60S	Saccharomyces cerevisiae	99	70	60S ribosomal protein L16	3IZS	known	none	CTHT_0068840	>nm|CTHT_0068840| 60S ribosomal protein L16 OS=Chaetomium Thermophilum	3	five_or_more	22.945	204	56	24376	95917	183080	454737	628820	1544267	3167933	7836600	13218300	15196467	14830600	13424400	7921800	3955867	2150977	890247	407983	83347	0	0	0	0	0	0	110983	131597	210110	429877	0	0	87000000
28	G0SAJ9	3IZS_H	Ribosome 60S	Saccharomyces cerevisiae	96	68	60S ribosomal protein L8	3IZS	known	none	CTHT_0042550	>nm|CTHT_0042550| 60S ribosomal protein L8 OS=Chaetomium Thermophilum	3	five_or_more	29.68	262	53	0	0	1209690	4239700	6232467	14738667	26722333	58325333	108800000	134451667	135731000	138600333	87704000	63216667	40669333	17766000	13371433	5015700	3073933	1775853	886997	688213	708647	568900	95147	334860	593253	2641933	8806767	6320333	880000000
28	G0RYN9	3IZS_Y	Ribosome 60S	Saccharomyces cerevisiae	82	62	60S ribosomal protein L26	3IZS	known	none	CTHT_0007360	>nm|CTHT_0007360| 60S ribosomal protein L26 OS=Chaetomium Thermophilum	3	five_or_more	15.526	138	82	440670	635567	1722733	3952967	4507067	12244733	27076333	61991000	98575667	106303000	119938333	72459667	16470667	8069000	3835400	3080067	472807	0	0	0	0	0	0	0	0	0	0	0	122090	330583	540000000
28	G0SBN1	3IZS_k	Ribosome 60S	Saccharomyces cerevisiae	87	59	60S ribosomal protein L36	3IZS	known	none	CTHT_0054170	>nm|CTHT_0054170| 60S ribosomal protein L36 OS=Chaetomium Thermophilum	3	five_or_more	12.748	110	91	626967	1565733	5235833	10759000	13467333	22753700	32781000	29650433	82421667	101542333	52061333	111283000	71865667	51873333	41336333	14707333	10701567	2813433	0	0	0	0	0	0	0	0	0	0	0	0	660000000
28	G0S0E5	1S1I_H	Ribosome 60S	Saccharomyces cerevisiae	100	53	60S ribosomal protein L9	1SZS	known	none	CTHT_0009740	>nm|CTHT_0009740| 60S ribosomal protein l9 OS=Chaetomium Thermophilum	3	five_or_more	25.836	229	83	64010	447926	536502	953187	1212953	3442300	10299533	30484600	81179333	98385000	103970333	90449000	44823000	29413667	14992167	7135167	4435433	947360	664227	62270	685190	160417	600900	0	0	186147	0	155997	284033	0	530000000
28	G0SEG9	3IZS_t	Ribosome 60S	Saccharomyces cerevisiae	100	53	60S ribosomal protein P1	3IZS	known	none	CTHT_0063710	>nm|CTHT_0063710| 60S acidic ribosomal protein P1-alpha OS=Chaetomium Thermophilum	3	five_or_more	11.142	111	207	0	0	0	2638467	1938733	9457833	11597350	56714233	130209000	55584667	53936333	42679000	20811333	7247933	3825600	502600	0	0	0	0	0	0	0	0	0	4860233	22994900	31258500	75087667	306264000	840000000
28	G0S0Z3	3IZS_U	Ribosome 60S	Saccharomyces cerevisiae	100	66	60S ribosomal protein L21	3IZS	known	none	CTHT_0011760	>nm|CTHT_0011760| 60S ribosomal protein l21 OS=Chaetomium Thermophilum	3	five_or_more	18.119	160	49	146487	330617	843607	1408100	2717333	7819467	17809333	35739333	62755333	54180000	57668333	47378667	21382767	15272667	11886300	4182600	1092800	786167	121237	0	0	0	0	0	0	0	0	0	0	0	340000000
28	G0SCL3	3IZS_j	Ribosome 60S	Saccharomyces cerevisiae	94	73	60S ribosomal protein L33	3IZS	known	none	CTHT_0057640	>nm|CTHT_0057640| 60S ribosomal protein l33 OS=Chaetomium Thermophilum	3	five_or_more	12.304	109	32	0	0	267157	0	448933	3447987	6228200	30119333	48173333	34950667	47560000	32099667	11504733	7384600	2236543	265487	101910	0	0	0	0	0	0	0	0	0	0	0	0	0	220000000
28	G0S6V4	1S1I_0	Ribosome 60S	Saccharomyces cerevisiae	98	60	60S ribosomal protein L32	3O5H	known	none	CTHT_0027000	>nm|CTHT_0027000| 60S ribosomal protein L32 OS=Chaetomium Thermophilum	3	five_or_more	15.057	131	84	0	143117	0	0	336440	2473900	8266967	20392233	36751333	33609000	54022000	22109333	9492200	5881967	1767000	465667	0	0	0	0	0	0	0	0	0	0	0	0	0	0	200000000
28	G0S101	3IZS_l	Ribosome 60S	Saccharomyces cerevisiae	85	78	60S ribosomal protein L37	3IZS	known	none	CTHT_0011850	>nm|CTHT_0011850| Ribosomal protein L37 OS=Chaetomium Thermophilum	3	five_or_more	10.631	95	67	120737	309630	918153	2688767	3880833	9540067	13092667	20249667	23290333	30951000	28198667	21764667	10249253	3423420	201297	0	0	0	0	0	0	0	0	0	0	0	0	0	0	763067	170000000
28	G0S4Z9	1S1I_A	Ribosome 60S	Saccharomyces cerevisiae	100	73	60S ribosomal protein L1	1SZS	known	none	CTHT_0023560	>nm|CTHT_0023560| Ribosomal protein l1 OS=Chaetomium Thermophilum	3	five_or_more	24.016	217	50	0	160633	197633	1002373	808733	2900300	5869800	16581233	31570400	27728667	28105333	23451667	13700000	5394000	2618200	1171533	234963	0	0	0	0	0	0	0	0	0	0	0	0	0	160000000
28	G0SCE2	3U5E_S	Ribosome 60S	Saccharomyces cerevisiae	99	73	60S ribosomal protein L20	3IZS	known	none	CTHT_0056900	>nm|CTHT_0056900| 60S ribosomal protein l20 OS=Chaetomium Thermophilum	3	five_or_more	20.301	174	33	0	46797	104550	1050623	1142400	4508700	8074867	23447867	31729567	25630500	32227200	15573467	3196700	1115420	820850	114313	0	0	0	0	0	0	0	0	0	0	0	0	0	0	150000000
28	G0RZ88	3IZS_P	Ribosome 60S	Saccharomyces cerevisiae	100	87	60S ribosomal protein L15	3IZS	known	none	CTHT_0002100	>nm|CTHT_0002100| Ribosomal protein L15 OS=Chaetomium Thermophilum	3	five_or_more	24.247	203	85	0	337967	76813	570933	998983	4046720	8373100	21498667	24809667	21531000	32243667	24582333	10683133	12859533	3586067	1132270	121760	63507	0	0	0	0	0	0	0	0	0	0	0	0	170000000
28	G0S9B5	3IZS_R	Ribosome 60S	Saccharomyces cerevisiae	85	72	60S ribosomal protein L18	3IZS	known	none	CTHT_0045230	>nm|CTHT_0045230| Ribosomal protein L18 OS=Chaetomium Thermophilum	3	five_or_more	24.141	213	86	0	0	0	88910	156590	371533	2759663	9809833	25190433	20753100	34887333	23831333	11406733	3653560	3185033	3079133	0	0	0	0	0	0	0	0	0	0	0	0	0	0	140000000
28	G0S6B0	3IZS_m	Ribosome 60S	Saccharomyces cerevisiae	100	72	60S ribosomal protein L43	3IZS	known	none	CTHT_0026110	>nm|CTHT_0026110| 60S ribosomal protein L43 OS=Chaetomium Thermophilum	3	five_or_more	10.137	92	51	47807	0	87937	385833	1609600	3516200	9921167	25377000	27859000	14459333	6318367	16552773	14448032	3890	3073	2229	0	0	0	0	1922900	0	0	0	0	0	0	0	0	0	120000000
28	G0SI44	1S1I_R	Ribosome 60S	Saccharomyces cerevisiae	95	83	60S ribosomal protein L23	1SZS	known	none	CTHT_0074440	>nm|CTHT_0074440| 60S ribosomal protein l23 OS=Chaetomium Thermophilum	3	five_or_more	14.65	139	68	0	228417	432100	622200	1010333	2101567	1918700	5536333	5575627	13885367	3883933	8486683	0	2269893	1724700	775733	0	0	0	0	0	0	0	0	0	0	0	0	0	0	48000000
28	G0SHQ2	3IZS_E	Ribosome 60S	Saccharomyces cerevisiae	98	81	60S ribosomal protein L11	3IZS	known	none	CTHT_0072970	>nm|CTHT_0072970| Ribosomal protein OS=Chaetomium Thermophilum	3	five_or_more	20.08	173	87	0	89010	105710	393300	660923	1673577	3815790	7550533	15793800	12915167	21663667	10239067	2014667	1348400	82757	0	0	0	0	0	0	0	0	0	0	0	280843	0	115567	134813	79000000
28	G0SD68	1S1I_W	Ribosome 60S	Saccharomyces cerevisiae	92	65	60S ribosomal protein L31	1SZS	known	none	CTHT_0059140	>nm|CTHT_0059140| 60S ribosomal protein OS=Chaetomium Thermophilum	3	five_or_more	13.841	120	17	464467	1445733	4126900	9041667	10423250	18582500	12766900	14187667	14179333	11684833	15523900	9988267	5690333	3257067	704733	0	0	0	0	0	0	0	0	0	0	0	0	0	0	0	130000000
28	G0SGT6	1S1I_V	Ribosome 60S	Saccharomyces cerevisiae	78	67	60S ribosomal protein L28	1SZS	known	none	CTHT_0067510	>nm|CTHT_0067510| 60S ribosomal protein L28 OS=Chaetomium Thermophilum	3	five_or_more	18.808	164	88	11552	58970	89642	322573	334177	812260	1430473	4149193	8388167	11633667	17313267	12477400	4477427	3941600	2857167	1280930	728787	274050	147507	107417	61943	36423	0	0	0	0	0	0	0	0	71000000
28	G0SEI1	1S1I_I	Ribosome 60S	Saccharomyces cerevisiae	100	73	60S ribosomal protein L10	1SZS	known	none	CTHT_0063830	>nm|CTHT_0063830| 60S ribosomal protein L10 OS=Chaetomium Thermophilum	3	five_or_more	25.206	219	92	0	0	0	39643	26529	308947	1879393	14413973	18057333	10731667	15425040	20275333	1377833	1161500	0	0	0	0	0	0	0	72327	81163	0	0	0	0	0	0	0	84000000
28	G0SDS8	3IZS_W	Ribosome 60S	Saccharomyces cerevisiae	80	44	60S ribosomal protein L22	3IZS	known	none	CTHT_0052850	>nm|CTHT_0052850| 60S ribosomal protein L22 OS=Chaetomium Thermophilum	3	five_or_more	14.277	127	35	106613	135750	281380	336600	244623	329553	316657	4199100	10465870	9820667	6264133	10928517	6159833	3268267	1764733	1058227	827887	526557	327620	0	0	0	0	0	0	0	0	0	0	0	57000000
28	G0SFL0	3IZS_e	Ribosome 60S	Saccharomyces cerevisiae	95	665	60S ribosomal protein L7	3IZS	known	none	CTHT_0071220	>nm|CTHT_0071220| 60S ribosomal protein l7 OS=Chaetomium Thermophilum	3	five_or_more	28.767	249	89	0	0	0	56233	60757	179057	1354320	5780700	14820967	9454733	33879967	12165500	7384633	4362083	1365987	200560	218657	101417	0	0	0	0	0	0	0	0	0	0	0	255577	92000000
28	G0SBZ6	3IZS_r	Ribosome 60S	Saccharomyces cerevisiae	100	85	60S ribosomal protein L42	3IZS	known	none	CTHT_0055350	>nm|CTHT_0055350| 60S ribosomal protein L44 OS=Chaetomium Thermophilum	3	five_or_more	12.011	106	34	0	0	0	2749233	0	1633470	874177	15687367	19919167	8878000	20504533	9266933	739900	146673	0	0	0	0	0	0	0	0	0	0	0	0	0	0	0	0	80000000
28	G0S1P9	3IZS_Z	Ribosome 60S	Saccharomyces cerevisiae	100	50	60S ribosomal protein L24	3IZS	known	none	CTHT_0014380	>nm|CTHT_0014380| 60S ribosomal protein L24 OS=Chaetomium Thermophilum	3	five_or_more	23.031	205	52	220390	511867	913087	3392933	4794700	9350427	6002700	10294233	16582900	6682800	9763967	2833710	2290700	1011667	223137	215930	171580	85017	75340	0	0	0	0	0	0	0	0	0	0	0	75000000
29	G0SAY2	1ID3_D	Nucleosome	Saccharomyces cerevisiae	97	81	Histone H2B.1	1ID3	A2B2C2D2	none	CTHT_0048210	>nm|CTHT_0048210| Histone H2B.1 protein OS=Chaetomium Thermophilum	3	five_or_more	15.089	140	1	24687167	27158333	42604000	63569667	44572333	51528667	40179333	29518000	23275333	11557667	5606333	2996433	1726500	1388627	1809573	1942823	1385167	1042487	721083	712127	221087	506283	945897	2073767	2822733	2465033	2749933	2731500	8823600	37784000	440000000
29	G0SAY1	1ID3_C	Nucleosome	Saccharomyces cerevisiae	87	89	Histone H2A.2	1ID3	A2B2C2D2	none	CTHT_0048200	>nm|CTHT_0048200| A central role in protein OS=Chaetomium Thermophilum	3	five_or_more	14.14	133	2	11374893	22241873	19273000	38058333	19018667	29050000	16560000	15716900	14355833	7841433	5945200	3017967	1108467	1091477	631870	770133	1117737	976450	1220933	1260300	700767	1231160	2148333	3189633	1991600	3052237	3435133	3793100	6992533	31717333	270000000
29	G0RZH5	1ID3_A	Nucleosome	Saccharomyces cerevisiae	99	94	Histone H3	1ID3	A2B2C2D2	none	CTHT_0002980	>nm|CTHT_0002980| Core component of nucleosome. Nucleosomes wrap and compact DNA into chromatin, limiting DNA accessibility to the cellular machineries which require DNA as a template. Histones thereby play a central role in transcription regulation, DNA r	3	five_or_more	15.392	136	141	2662567	2667550	2779103	3118833	2253400	3929400	3902733	2441400	3389300	2912433	3594267	2441267	1709800	1756133	605233	0	1043267	7186033	2683400	3410233	370367	323147	2072490	0	809300	2438300	0	559367	1871467	0	63000000
29	G0RZH6	1ID3_B	Nucleosome	Saccharomyces cerevisiae	90	95	Histone H4	1ID3	A2B2C2D2	none	CTHT_0002990	>nm|CTHT_0002990| Core component of nucleosome. Nucleosomes wrap and compact DNA into chromatin, limiting DNA accessibility to the cellular machineries which require DNA as a template. Histones thereby play a central role in transcription regulation, DNA r	3	five_or_more	11.386	103	3	24939000	33993833	31300000	41553000	31694667	32098000	12616333	15924333	10005867	6751700	4745633	2772903	2214043	1771927	2605947	1714607	218733	93621	1475279	785300	294140	816833	1156633	239477	337867	194140	0	68647	0	0	260000000
30	G0SBU7	1YQ3_B	Succinate dehydrogenase	Gallus gallus	84	70	Succinate dehydrogenase iron-sulfur protein	1YQ3	ABCD	1.3.5.1	CTHT_0054850	>nm|CTHT_0054850| Succinate dehydrogenase OS=Chaetomium Thermophilum	3	five_or_more	32.186	287	5	0	364967	569267	782603	1042170	869633	139877	95630	0	0	0	0	0	0	0	0	0	0	0	0	0	0	0	0	0	0	0	0	0	0	3900000
30	G0SCP6	1YQ3_A	Succinate dehydrogenase	Gallus gallus	93	69	Succinate dehydrogenase flavoprotein subunit	1YQ3	ABCD	1.3.5.1	CTHT_0057970	>nm|CTHT_0057970| Subunit of succinate dehydrogenase (SDH) that is involved in complex II of the mitochondrial electron transport chain and is responsible for transferring electrons from succinate to ubiquinone OS=Chaetomium Thermophilum	3	five_or_more	71.321	649	4	0	70567	115717	399930	176403	140107	54320	50317	0	0	0	0	0	0	0	0	0	0	0	0	0	0	0	0	0	0	0	0	0	0	1000000
31	G0RYP6	3C7N_B	Hsp110 Sse1/Heat shock cognate 70 complex	Saccharomyces cerevisiae	84	80	Heat shock cognate 70	3C7N	AB	none	CTHT_0007430	>nm|CTHT_0007430| Heat shock protein 70 OS=Chaetomium Thermophilum	3	five_or_more	71.004	649	208	5534709	8990533	17535900	34361000	29923667	49215333	42950000	39777000	33220000	19677667	16796000	16650333	12111667	11069100	17402333	13120667	12792367	13678300	18176333	16292000	18872333	29188333	47926667	81088000	79646000	90382000	129073333	137787667	191220000	241966667	1500000000
31	G0S8H3	3C7N_A	Hsp110 Sse1/Heat shock cognate 70 complex	Saccharomyces cerevisiae	91	47	Hsp110 Sse1 protomer	3C7N	AB	none	CTHT_0029880	>nm|CTHT_0029880| Member of the heat shock protein 70 (HSP70) family OS=Chaetomium Thermophilum	3	five_or_more	84.498	757	194	0	25759	80530	181306	521222	2483163	4712633	6138633	6042800	5650900	5971000	7564633	8163067	7103500	11501733	10827767	17099500	17579333	31067000	32171667	24480000	35923333	55490333	67233000	65156333	89199000	132430000	141536667	160513333	128939000	1100000000
32	G0S7V9	2NV2_A	PLP synthase complex	Bacillus subtilis	94	63	Pyridoxal biosynthesis lyase pdxS protomer	2NV2	A12B12	4.3.3.6	CTHT_0037170	>nm|CTHT_0037170| Pyridoxine biosynthesis protein OS=Chaetomium Thermophilum	3	five_or_more	32.691	312	195	205027	0	304127	631897	953357	580500	1031740	799943	480689	49647	411067	429660	287717	345833	0	0	188657	202373	360733	207800	955793	926000	313790	49650	380567	968357	8336467	16799400	23974733	16382233	77000000
32	G0S7W0	2NV2_B	PLP synthase complex	Bacillus subtilis	93	38	Glutamine amidotransferase subunit pdxT	2NV2	A12B12	4.3.3.6	CTHT_0037180	>nm|CTHT_0037180| Glutamine amidotransferase OS=Chaetomium Thermophilum	3	four	23.348	216	181	0	0	0	0	0	0	0	0	0	0	0	0	0	0	0	0	0	0	0	0	0	0	0	0	0	0	1719383	8647867	11661900	12225233	34000000
33	G0SC38	3BLW_A	Isocitrate dehydrogenase [NAD]	Saccharomyces cerevisiae	87	60	Isocitrate dehydrogenase [NAD] subunit 1	3BLW	A4B4	1.1.1.41	CTHT_0055800	>nm|CTHT_0055800| Isocitrate dehydrogenase [NAD] subunit 1, mitochondrial OS=Chaetomium Thermophilum	3	five_or_more	42.9	393	209	96733	0	25734	29769	47727	479620	154080	34420	120993	0	117687	133347	0	50660	0	0	0	209933	0	0	105150	0	0	0	0	301177	0	9868400	68058333	145090000	220000000
33	G0S5U4	3BLW_B	Isocitrate dehydrogenase [NAD]	Saccharomyces cerevisiae	90	64	Isocitrate dehydrogenase [NAD] subunit 2	3BLW	A4B4	1.1.1.41	CTHT_0033640	>nm|CTHT_0033640| Performs an essential role in the oxidative function of the citric acid protein OS=Chaetomium Thermophilum	3	five_or_more	41.361	382	210	0	30040	151080	142960	201532	0	17658	90340	1376867	0	0	259430	0	0	0	0	0	0	0	68360	27932	0	266947	393277	107507	667847	1842300	74978000	334756667	505860000	920000000
34	G0SAU2	3PJA_J	C3PO complex	Homo sapiens	93	30	Translin-associated protein X	3PJA	A6B2	none	CTHT_0047790	>nm|CTHT_0047790| Unknown annotation for CTHT_0047790 OS=Chaetomium Thermophilum	3	less_than_three	34.474	307	211	0	0	0	0	0	0	0	0	0	0	0	0	0	0	0	0	0	0	0	0	0	0	0	0	0	0	0	0	426533	12099467	13000000
34	G0SDS6	3PJA_A	C3PO complex	Homo sapiens	84	24	Translin	3PJA	A6B2	3.1	CTHT_0052830	>nm|CTHT_0052830| Sequence-Specific DNA binding protein OS=Chaetomium Thermophilum	3	three	26.569	238	212	0	0	0	0	0	14915	0	0	0	0	0	0	0	0	0	0	0	0	0	0	0	0	0	0	0	0	0	180210	6582927	72978667	80000000
Subunit observed in one replicate
# number	Uniprot ID	PDB code	Protein complex name	species	Subunit Sequence Coverage (%)	Subunit Sequence Identity (%)	Protein name	Protein complex PDB	stoichiometry	EC code	Protein IDs	FASTA header	Times identified in replicates	Consecutive fractions	Mol. weight [kDa]	Sequence length [aa]		Fraction 01	Fraction 02	Fraction 03	Fraction 04	Fraction 05	Fraction 06	Fraction 07	Fraction 08	Fraction 09	Fraction 10	Fraction 11	Fraction 12	Fraction 13	Fraction 14	Fraction 15	Fraction 16	Fraction 17	Fraction 18	Fraction 19	Fraction 20	Fraction 21	Fraction 22	Fraction 23	Fraction 24	Fraction 25	Fraction 26	Fraction 27	Fraction 28	Fraction 29	Fraction 30	summed iBAQ
25	G0SHB3	3H0G_F	RNA polymerase II	Saccharomyces pombe	99	52	RPABC 2	3H0G	ABCDEFGHIJKL	none	CTHT_0069410	>nm|CTHT_0069410| Common to RNA polymerases I, II, and III OS=Chaetomium Thermophilum	1	less_than_three	18.078	158		0	0	0	0	0	0	0	0	0	0	94777	0	0	0	0	0	0	0	0	0	0	0	0	0	0	0	0	0	0	0	280000
26	G0S3M0	1VW4_I	Ribosome (mitochondrial) 54S	Saccharomyces cerevisiae	96	47	54S ribosomal protein L38, mitochondrial	1VW4	known	none	CTHT_0021740	>nm|CTHT_0021740| Ribosomal protein l38 OS=Chaetomium Thermophilum	1	five_or_more	14.006	130		0	0	0	0	0	32942	101350	448333	761767	656800	513933	316863	109520	57627	39213	26746	19729	14864	0	0	0	0	0	0	0	0	0	0	0	0	9300000
27	G0RY17	3IZB_L	Ribosome 40S	Saccharomyces cerevisiae	100	89	40S ribosomal protein S23	3O2Z	known	none	CTHT_0005070	>nm|CTHT_0005070| 40S ribosomal protein s23 OS=Chaetomium Thermophilum	1	five_or_more	15.9	145		0	0	0	0	99923	246777	1007433	2978533	6011667	1414267	3826667	1488200	0	1175000	3251700	5708333	3454333	0	0	0	0	0	0	0	0	0	56160	0	0	0	92000000
28	G0S1Y9	3IZB_V	Ribosome 40S	Saccharomyces cerevisiae	83	54	40S ribosomal protein S25	3O2Z	known	none	CTHT_0015340	>nm|CTHT_0015340| 40S ribosomal protein s25 OS=Chaetomium Thermophilum	1	five_or_more	10.908	99		0	0	0	0	0	0	0	0	635467	527333	745333	0	0	173707	313897	772500	377300	235633	0	0	0	0	0	0	0	0	0	0	0	0	11000000

## Sheet: Monomeric
These proteins are found as monomers in the PDB; most are parts of higher-order assemblies but their complex is structurally unknown. About 50 (under complex name/function: none;… are rarely members of higher-order assemblies																	Average iBAQ score per fraction per protein identified
	Homolog data
UniProt Accession	Homologous PDB code	species	Subunit Sequence Coverage (%)	Subunit Sequence Identity (%)	Protein name	Protein complex name/function	stoichiometry	EC code	Protein IDs	Fasta headers (protein annotation Bock et al., 2014)	Number of replicates identified	Number of consecutive fractions	Mol. weight [kDa]	Sequence length [aa]	Elution Ranking	Fraction 01	Fraction 02	Fraction 03	Fraction 04	Fraction 05	Fraction 06	Fraction 07	Fraction 08	Fraction 09	Fraction 10	Fraction 11	Fraction 12	Fraction 13	Fraction 14	Fraction 15	Fraction 16	Fraction 17	Fraction 18	Fraction 19	Fraction 20	Fraction 21	Fraction 22	Fraction 23	Fraction 24	Fraction 25	Fraction 26	Fraction 27	Fraction 28	Fraction 29	Fraction 30	Summed iBAQ
G0SE15	2HF3_A	Saccharomyces cerevisiae	99	89	G-Actin	actin complexes	A1	none	CTHT_0062070	>nm|CTHT_0062070| Actins are highly proteins that are involved in various types of cell motility and are ubiquitously expressed in all eukaryotic OS=Chaetomium Thermophilum	3	five_or_more	41.687	375	62	1892950	3252449	7434367	11502200	12931333	20816500	13594667	14359967	12222000	10579267	9283100	9423533	7990467	6768500	6964133	7293667	11503533	18829000	26139333	21051667	13275167	16617400	10449630	6747667	3633633	3770933	4194667	3940767	5284400	7301433	310000000
G0SFI7	2B4E_A	Mus musculus	60	44	Coronin-1 N-ter	actin complexes	A1	none	CTHT_0070970	>nm|CTHT_0070970| Protein involved in negative regulation of Arp2/3 complex-mediated actin nucleation OS=Chaetomium Thermophilum	3	five_or_more	71.315	653	65	0	0	53930	0	0	5023	75429	34030	20293	0	10101	10712	6964	30658	96422	215673	512360	1126683	3147600	5704167	4275633	3671833	3526200	3430300	1739733	958280	398923	322957	170380	87833	30000000
G0S443	1TQZ_A	Mus musculus	51	38	Necap1 Protein	Adapter protein complex; (AP1G1 and AP2A1) and also GAE domains (GGA1, GGA2 and GGA3)	A1	none	CTHT_0030630	>nm|CTHT_0030630| Protein involved in endocytosis OS=Chaetomium Thermophilum	3	five_or_more	30.086	280	23	0	11700	52910	105685	176911	259023	201650	131139	132602	107491	44339	92385	51410	25809	18348	14238	0	0	0	0	0	0	0	0	0	0	0	14750	0	0	1400000
G0SGV4	4PED_A	Homo sapiens	47	49	Mitochondrial Adck3 C-ter	bc1 complex; chaperone	A1	2.7.11.-	CTHT_0067700	>nm|CTHT_0067700| Protein involved in ubiquinone biosynthetic process OS=Chaetomium Thermophilum	3	five_or_more	90.96	827	22	0	12438	66010	136509	164586	179877	162726	79167	86026	62409	29609	12898	10328	0	0	0	11187	0	0	0	0	0	0	6024	0	0	0	0	0	0	1000000
G0S630	3H38_A	Thermotoga maritima	39	34	Cca-adding Enzyme Apo Form Ii	CCA-adding enzyme; tRNA binding	A1	2.7.7.72	CTHT_0033980	>nm|CTHT_0033980| Trna nucleotidyltransferase OS=Chaetomium Thermophilum	3	three	61.45	552	110	0	0	0	0	0	0	0	0	0	0	0	0	0	0	0	0	0	0	0	0	0	0	0	0	0	0	0	1965	761301	848067	1600000
G0S8K3	1FF1_A	Homo sapiens	45	41	Eps15 N-ter	clathrin coat transient binder	A1	none	CTHT_0038390	>nm|CTHT_0038390| Actin cytoskeleton-regulatory complex protein OS=Chaetomium Thermophilum	3	four	45.413	400	64	0	8769	10849	0	0	0	0	0	0	0	0	0	0	0	0	0	237630	583643	3319167	612113	0	0	0	0	0	0	0	0	0	0	4800000
G0SCG5	2HF6_A	Homo sapiens	78	42	Coatomer subunit zeta	Coat protein complex I	A1	none	CTHT_0057140	>nm|CTHT_0057140| The coatomer is a cytosolic protein complex that binds to dilysine motifs and reversibly associates with Golgi non- clathrin-coated vesicles, which further mediate biosynthetic protein transport from the ER, via the Golgi up to the trans	3	five_or_more	21.673	197	34	141533	425133	1574503	3405757	5702267	5691833	10657400	6715033	5496267	2833867	1217767	1581600	1916667	3456267	6035067	7583100	3350033	2425867	1920033	262347	0	0	0	0	0	0	0	0	0	0	72000000
G0SB06	1PCX_A	Saccharomyces cerevisiae	83	48	Copii Coat Subunit, Sec24	Coat protein complex II (COPII)	A1	none	CTHT_0048450	>nm|CTHT_0048450| Component of the coat protein complex II (COPII) which promotes the formation of transport vesicles from the endoplasmic reticulum . The coat has two main functions, the physical deformation of the endoplasmic reticulum membrane into vesi	3	less_than_three	102.51	942	129	0	0	0	0	0	0	0	0	0	0	0	0	0	0	0	0	0	0	0	0	0	0	0	0	0	0	0	0	0	791000	790000
G0S2F3	3EH2_A	Homo sapiens	76	34	Sec24	Coat protein complex II (COPII) vesicular coat regulator	A1	none	CTHT_0017030	>nm|CTHT_0017030| ER to Golgi protein OS=Chaetomium Thermophilum	3	five_or_more	108.65	992	121	0	0	0	0	0	14752	0	0	0	0	0	0	0	0	0	0	0	0	0	0	0	0	0	0	0	44983	81453	258120	6301850	29565333	36000000
G0RXZ5	2VQO_A	Homo sapiens	51	39	Histone deacetylase 4	DNA binding (Histone)	A1	3.5.1.98	CTHT_0004840	>nm|CTHT_0004840| Responsible for the deacetylation of lysine residues on the N-terminal part of the core histones (H2A, H2B, H3 and H4). Histone deacetylation gives a tag for epigenetic repression and plays an important role in transcriptional regulation,	2	five_or_more	84.15	751	52	0	0	0	0	0	0	0	0	0	0	0	0	0	242240	64027	96560	209680	73093	0	0	0	0	0	0	0	0	0	0	0	0	1000000
G0S5Z9	2JZX_A	Homo sapiens	79	31	Pcbp2 Kh1-Kh2 Domains	DNA binding (oligoC)	A1	none	CTHT_0025510	>nm|CTHT_0025510| Protein involved in telomere maintenance via telomerase OS=Chaetomium Thermophilum	2	five_or_more	40.338	373	117	0	0	0	0	0	0	0	0	0	0	0	0	0	0	0	0	0	0	0	0	0	0	0	3475	3516	3276	4854	88382	184353	612907	1400000
G0SF74	2JZX_A	Homo sapiens	54	37	Kh Domain Of Hnrnp K (Kh3) C-ter	DNA binding (oligoC)	A1	none	CTHT_0061050	>nm|CTHT_0061050| Pab1-Binding protein OS=Chaetomium Thermophilum	3	five_or_more	51.058	484	74	0	0	33947	74825	115673	70324	131237	11150	90687	63803	33443	1983	0	2557	29810	16993	69225	9982	349747	356253	937787	3709700	11441100	26042000	19550667	15387800	9662400	3216333	2208767	1212637	95000000
G0RZN4	4B87_A	Homo sapiens	30	34	Human Dna Cross-Link Repair 1a	DNA binding (repair)	A1	none	CTHT_0003590	>nm|CTHT_0003590| Eukaryotic translation initiation factor 3 OS=Chaetomium Thermophilum	2	five_or_more	164.55	1494	20	0	0	26290	156743	247633	654800	520500	594363	466677	475967	322670	130317	124310	127947	110710	96307	78557	72237	0	0	0	0	0	0	0	0	0	0	0	0	6300000
G0RY32	2QKD_A	Mus musculus	88	41	Zinc finger protein ZPR1	eEF1A complex	A1	none	CTHT_0005220	>nm|CTHT_0005220| Zinc finger protein OS=Chaetomium Thermophilum	3	three	52.45	468	118	0	0	0	0	0	0	0	0	0	0	0	0	0	0	0	0	0	0	0	0	0	0	0	0	0	0	0	55843	1248997	2872913	4200000
G0SBQ1	1KK3_A	Pyroccoccus Abyssi	82	47	Translation initiation factor 2 gamma subunit	EIF2 gamma (ABC);e/aIF2	A1	none	CTHT_0054370	>nm|CTHT_0054370| Eukaryotic translation initiation factor 2 subunit gamma OS=Chaetomium Thermophilum	3	five_or_more	55.887	513	56	0	25378	85918	109512	64746	65155	21650	46840	48413	22937	44961	48449	120820	1903600	3385653	3142967	3115980	216547	84477	49267	19915	0	0	0	0	20675	0	0	0	226453	13000000
G0RXS6	4NOX_A	Chaetomium thermophilum	100	100	EIF3 subunit b	EIF3 complex	A1	none	CTHT_0000230	>nm|CTHT_0000230| Component of the eukaryotic translation initiation factor 3 (eIF-3) complex, which is involved in protein synthesis and, together with other initiation factors, stimulates binding of mRNA and methionyl-tRNAi to the 40S OS=Chaetomium Therm	3	five_or_more	86.248	746	96	0	0	0	307873	618100	1719400	1654770	1728284	1528796	1014247	531433	345540	399657	30371	26033	21420	19534	76087	0	27510	0	0	0	69400	110780	68727	326657	559987	208030	2439800	14000000
G0S8G5	3ER0_A	Saccharomyces cerevisiae	97	79	eIF5A	EIF5 complex	A1	none	CTHT_0029800	>nm|CTHT_0029800| Eukaryotic translation initiation factor 5A OS=Chaetomium Thermophilum	2	five_or_more	17.584	160	97	139570	121147	155560	90847	226527	389267	195497	223993	336033	284700	228317	203677	142560	111963	0	0	0	0	0	0	0	0	0	0	0	0	0	230487	279883	856600	6300000
G0S7T3	3LPZ_A	Chaetomium thermophilum	99	100	Get4	GET pathway complexes	A1	none	CTHT_0028730	>nm|CTHT_0028730| Unknown annotation for CTHT_0028730 OS=Chaetomium Thermophilum	3	five_or_more	36.342	329	108	0	0	0	49260	59347	70840	53410	0	40663	0	0	0	0	0	0	43553	85883	83030	0	0	26348	0	0	247587	33127	321257	541967	2102507	4405293	6951800	15000000
G0S4K2	3SZ7_A	Aspergillus fumigatus	33.9888	65.29	Hsc70 cochaperone (SGT)	GET pathway; Hsp90-cochaperone	A1	3.1.3.16	CTHT_0031300	>nm|CTHT_0031300| Small glutamine-rich tetratricopeptide repeat-containing protein 2 OS=Chaetomium Thermophilum	3	five_or_more	36.644	356	5	5065064	8739867	17107000	15588667	10176067	6854100	2261130	1700990	1067173	511690	308267	409497	283367	251060	380267	292597	342300	385367	121987	65003	142803	0	157000	133117	49273	0	37173	29338	0	0	72000000
G0SH41	2DBA_A	Homo sapiens	66	30	Tetratrico Peptide Repeat-including protein	Hsp90-cochaperone	A1	none	CTHT_0068610	>nm|CTHT_0068610| Unknown annotation for CTHT_0068610 OS=Chaetomium Thermophilum	2	less_than_three	23.853	214	16	0	0	0	184327	0	0	0	0	0	0	0	0	0	0	0	0	0	0	0	0	0	0	0	0	0	0	0	0	0	0	280000
G0S2J5	3IZY_P	Bos taurus	40	44	mitochondrial Translation Initiation Factor 2	IF2 mitochondrial complex with tRna	A1	none	CTHT_0017450	>nm|CTHT_0017450| One of the essential components for the initiation of protein synthesis. Protects formylmethionyl-tRNA from spontaneous hydrolysis and promotes its binding to the 30S ribosomal subunits. Also involved in the hydrolysis of GTP during the f	2	less_than_three	142.42	1303	15	0	0	0	19237	0	0	0	0	0	0	0	1912	0	0	0	0	0	0	0	0	0	0	0	0	0	0	0	0	0	0	32000
G0SB52	3W3T_A	Saccharomyces cerevisiae	97	38	Kap121	Importin subunit beta-3	A1	none	CTHT_0048920	>nm|CTHT_0048920| Involved in the nuclear import of protein OS=Chaetomium Thermophilum	3	five_or_more	124.9	1114	105	22238	0	0	21739	7571	34203	8738	0	5499	11769	0	0	35347	0	0	0	0	0	0	0	0	0	0	0	0	0	0	55577	173987	195320	570000
G0S519	4AM6_A	Saccharomyces cerevisiae	64	37	Arp8	INO80 chromatin remodeling complex	A1	none	CTHT_0023770	>nm|CTHT_0023770| Actin-Related protein OS=Chaetomium Thermophilum	3	less_than_three	84.037	747	3	35370	65833	0	0	0	0	0	0	0	0	0	0	39313	68403	0	0	0	0	0	0	0	0	0	0	0	0	0	0	0	0	210000
G0S663	1GOJ_A	Neurospora crassa	37	91	Kinesin N-ter	Kinesin (tubulin interaction), heavy chain	A1	3.6.4.4	CTHT_0034320	>nm|CTHT_0034320| Kinesin-Like protein OS=Chaetomium Thermophilum	3	five_or_more	104	939	77	1937	7612	15663	22665	33064	30825	2991	2336	68707	0	74640	0	0	0	0	0	0	0	0	30586	16386	64794	404866	1403307	2656673	1844177	1642953	885790	285590	161890	9700000
G0SFM7	1HH8_A	Homo sapiens	40	39	P67phox (NCF2-like) N-ter	NADPH oxidase	A1	none	CTHT_0071400	>nm|CTHT_0071400| Unknown annotation for CTHT_0071400 OS=Chaetomium Thermophilum	3	five_or_more	57.005	503	114	0	0	0	15500	10865	0	0	0	0	0	0	0	0	0	0	0	0	0	0	0	0	0	0	0	0	4323	16559	27792	1639630	2650653	4400000
G0RY84	3KX2_B	Saccharomyces cerevisiae	91	72	Pre-mRNA-splicing factor ATP-dependent RNA helicase PRP43	NTC-related complex	A1	3.6.4.13	CTHT_0005780	>nm|CTHT_0005780| Pre-Mrna processing factor involved in disassembly of spliceosomes after the release of mature OS=Chaetomium Thermophilum	3	five_or_more	87.033	764	44	0	0	0	0	0	0	0	41255	22702	56673	62057	79209	29247	0	0	0	0	0	0	0	0	0	0	0	0	0	0	0	0	0	290000
G0S143	3ND2_A	Saccharomyces cerevisiae	97	40	Importin subunit beta-1	nuclear import factor	A1	none	CTHT_0012280	>nm|CTHT_0012280| Required for nuclear protein import and mediates docking of import substrate to distinct nucleoporins. Serves a receptor for nuclear localization signals OS=Chaetomium Thermophilum	3	five_or_more	96.161	877	53	343867	283240	201657	609140	309420	734453	575900	430337	240540	320193	373623	489380	1068403	1109943	2405033	1169293	1052363	619563	1098600	990233	1168767	1584957	1846433	1115409	751333	877967	1161933	1173367	1353467	474867	26000000
G0S024	2RFO_A	Saccharomyces cerevisiae	64	32	Nucleoporin Nic96	nuclear pore complex	A1	none	CTHT_0008480	>nm|CTHT_0008480| Nuclear pore protein OS=Chaetomium Thermophilum	3	less_than_three	121.47	1112	81	0	0	0	0	0	0	0	0	0	0	0	0	0	0	0	0	0	0	0	0	0	0	0	115870	0	420583	0	0	0	0	540000
G0SDN5	3PEY_A	Saccharomyces cerevisiae	67	57	ATP-dependent RNA helicase DBP5	nuclear pore complex binder	A1	3.6.4.13	CTHT_0052410	>nm|CTHT_0052410| Atp-Dependent RNA helicase OS=Chaetomium Thermophilum	3	five_or_more	64.551	580	27	39940	78573	320103	462068	465190	754737	692973	371100	74918	176024	57557	0	0	0	0	0	0	0	0	0	0	0	0	0	0	0	0	0	0	0	3500000
G0S2F9	1UST_A	Saccharomyces cerevisiae	30.9322	54.79	histone H1 N-ter domain	Nucleosome	A1	none	CTHT_0017090	>nm|CTHT_0017090| Could act as an H1-type linker histone protein OS=Chaetomium Thermophilum	3	five_or_more	24.879	236	6	5165667	5069880	5787057	6969233	5352600	4964900	4841633	3079567	2752533	2333367	1128700	475667	55110	0	0	0	0	0	0	0	20121	0	81393	128793	0	0	0	0	0	132697	48000000
G0S8A7	4X8P_A	Homo sapiens	39	30	Ash2l Spry Domain	Nucleosome; histone methylation	A1	none	CTHT_0038150	>nm|CTHT_0038150| Protein involved in histone H3-K4 methylation OS=Chaetomium Thermophilum	3	four	61.364	541	94	0	0	0	0	0	0	0	0	0	0	0	0	0	0	0	0	0	0	0	0	0	0	0	0	0	0	46617	1218017	6354467	3369853	11000000
G0S9U7	2XL2_A	Mus musculus	94	30	Wdr5-like protein	Nucleosome; histone modlification	A1	none	CTHT_0047230	>nm|CTHT_0047230| Unknown annotation for CTHT_0047230 OS=Chaetomium Thermophilum	3	four	38.185	352	37	0	0	0	0	0	200463	536573	848257	396170	0	0	0	0	0	475007	515827	399733	57707	0	0	0	0	0	0	0	0	0	0	0	0	3400000
G0S7L8	2BIV_A	Homo sapiens	52	38	Mbt Domain of Scml2	PcG protein complexes	A1	none	CTHT_0036790	>nm|CTHT_0036790| Unknown annotation for CTHT_0036790 OS=Chaetomium Thermophilum	3	five_or_more	7.9249	74	30	0	0	1531533	2609800	2876467	3412867	943033	494500	476633	0	0	0	0	0	0	0	0	0	0	0	0	0	0	0	0	0	0	0	0	0	12000000
G0S4S7	4IPA_A	Chaetomium thermophilum	100	100	Arx1	pre-Ribosome export	A1	none	CTHT_0023380	>nm|CTHT_0023380| Curved dna-binding protein OS=Chaetomium Thermophilum	3	five_or_more	45.607	415	39	0	0	0	0	0	0	0	99377	195487	3547477	6795857	6780567	3130747	1790367	677013	132680	109847	76263	0	0	0	0	0	0	0	0	0	0	0	265330	24000000
G0S5S6	4GMO_A	Chaetomium thermophilum	100	100	symportin 1	pre-Ribosome transport	A1	none	CTHT_0033460	>nm|CTHT_0033460| Unknown annotation for CTHT_0033460 OS=Chaetomium Thermophilum	3	five_or_more	74.621	676	102	0	0	0	0	0	0	0	0	0	0	0	0	0	0	0	0	0	0	0	0	0	0	0	0	446603	1090810	1503310	1590600	2696367	3379567	11000000
G0S1E1	1JBB_A	Saccharomyces cerevisiae	98	72	Ubc13	promiscuous	A1	6.3.2.19	CTHT_0013270	>nm|CTHT_0013270| Ubiquitin carrier protein OS=Chaetomium Thermophilum	3	five_or_more	17.11	153	19	0	232983	424700	431427	169053	476110	0	0	0	150523	394113	260083	126530	130113	97503	158640	152693	0	0	0	0	0	0	0	0	0	0	167780	0	0	3400000
G0SGG8	4NGE_A	Homo sapiens	97	40	Presequence protease, mitochondrial	promiscuous	A1	3.4.24.-	CTHT_0066280	>nm|CTHT_0066280| Atp-Independent protease that degrades mitochondrial transit peptides after their OS=Chaetomium Thermophilum	2	less_than_three	113.19	1011	116	0	0	0	0	0	0	0	0	0	0	0	0	0	0	0	0	0	0	0	0	0	0	0	0	0	0	0	0	176537	340573	780000
G0SCV7	1RQ1_A	Saccharomyces cerevisiae	69	33	Ero1p disulfide Bonds/ Oxidative Protein Folding	promiscuous	A1	1.8.4.-	CTHT_0058530	>nm|CTHT_0058530| Essential oxidoreductase that oxidizes proteins in the endoplasmic reticulum to produce disulfide bonds. Acts by oxidizing directly pdi1 isomerase through a direct disulfide exchange. Does not act as a direct oxidant of folding substrate,	2	four	70.26	630	12	0	0	61637	94180	51260	72290	0	0	0	0	0	0	0	0	0	0	0	0	0	0	0	0	0	0	0	0	0	0	0	0	420000
G0SBY8	3UQ3_A	Saccharomyces cerevisiae S288c	60	58	STI1	promiscuous; chaperone	A1	none	CTHT_0055270	>nm|CTHT_0055270| Heat shock protein OS=Chaetomium Thermophilum	3	five_or_more	65.252	583	72	0	14690	13306	28637	43455	46217	157507	42130	26778	42280	346276	0	0	0	0	0	10179	0	29785	962530	14427667	66928667	104114667	91184667	48233000	24624667	12511133	6157067	4316700	2269703	380000000
G0RXW2	3NOW_A	Drosophila melanogaster	61	32	Unc-45	promiscuous; protein binding	A1	none	CTHT_0004500	>nm|CTHT_0004500| The complex recruits histone deacetylases to produce a repressive chromatin structure, interacts with hypoacetylated N-terminal tails of histones H3 and H4 that have been programmed for repression by the action of histone deacetylases and	3	five_or_more	100.04	896	50	182020	100343	75921	110497	74018	71793	45200	61350	115947	84587	324567	813237	836183	1474667	1362720	1382987	1153717	172173	43430	50607	0	0	0	0	0	0	225540	131420	1235233	0	10000000
G0SD74	2YMU_B	Nostoc punctiforme	30.4945	29.73	WD-40 repeat protein	promiscuous; protein binding	A1	2.1.3.3	CTHT_0059200	>nm|CTHT_0059200| Chromatin assembly factor 1 OS=Chaetomium Thermophilum	3	less_than_three	77.135	728	124	26363	0	0	0	0	0	0	0	0	0	0	0	0	0	0	0	0	0	0	0	0	0	0	0	0	0	0	0	34537	513100	570000
G0S0X7	1VJV_A (UNBOUND), 2AYN_A (UNBOUND-TRIMER)	Saccharomyces cerevisiae	80	38	Ubiquitin carboxyl-terminal hydrolase 6	Proteasome 19S	A1/A3	4.3.19.12	CTHT_0011600	>nm|CTHT_0011600| Ubiquitin carboxyl-terminal hydrolase OS=Chaetomium Thermophilum	3	five_or_more	60.711	549	57	0	0	0	0	0	0	0	0	0	272733	655533	1318230	1704837	4338367	15775300	24912000	29605000	14546233	5668667	1883567	749923	462733	404027	391497	118683	223200	321090	168207	461813	1113610	110000000
G0SDM9	3OF1_A	Saccharomyces cerevisiae	64	52	cAMP-dependent protein kinase regulatory subunit	protein kinase A cAMP-dependent complex	A1	none	CTHT_0052350	>nm|CTHT_0052350| Camp-Dependent protein kinase regulatory subunit OS=Chaetomium Thermophilum	3	less_than_three	42.816	392	130	0	0	0	0	0	0	0	0	0	0	0	0	0	0	0	0	0	0	0	0	0	0	0	0	0	0	0	0	0	826917	830000
G0S4Q8	2ZV2_A	Homo sapiens	47	42	Calcium/calmodulin-dependent Protein Kinase Kinase 2, Beta, Camkk2 Kinase Domain	protein kinase complexes	A1	2.7.11.17	CTHT_0023190	>nm|CTHT_0023190| Protein kinase OS=Chaetomium Thermophilum	2	less_than_three	72.66	651	78	0	0	0	0	0	0	0	0	0	0	0	0	0	0	0	0	0	0	0	0	0	0	0	0	109927	0	71193	76347	0	0	390000
G0S4X6	3B8K_A	Homo sapiens	52	52	Dihydrolipoyllysine-residue acetyltransferase	Pyruvate dehydrogenase	A1	2.3.1.12	CTHT_0032020	>nm|CTHT_0032020| Pyruvate dehydrogenase complex OS=Chaetomium Thermophilum	3	five_or_more	48.72	459	28	0	409233	11372933	38235000	42851000	64834667	36769000	20137767	12890367	7855397	4455003	3005773	2596160	1448177	1088533	861867	1186803	740357	718213	534737	339373	346657	453200	469957	234023	723667	1253763	672077	739037	670620	260000000
G0SGT0	4KFW_A	Rattus norvegicus	50	39	Golgi reassembly stacking protein 2 N-ter	RAB2 effector complex	A1	none	CTHT_0067440	>nm|CTHT_0067440| Protein involved in mitotic cell cycle spindle assembly checkpoint OS=Chaetomium Thermophilum	3	five_or_more	37.791	357	49	0	0	0	0	0	105643	86363	0	0	0	0	100307	486570	1589670	1574413	1097777	1240707	657470	0	0	0	0	0	307213	0	438010	359267	0	140793	0	8200000
G0SAK6	1R5B_A	Schizosaccharomyces pombe	61	65	sup35	Release factor	A1	none	CTHT_0042620	>nm|CTHT_0042620| Release factor OS=Chaetomium Thermophilum	3	five_or_more	79.139	718	104	604	48190	4231	9224	14189	17257	37793	9598	9824	12419	6792	10287	12321	7887	10911	7584	13462	7221	7898	1705	0	0	0	110757	64408	155343	154669	173570	406688	644497	2000000
G0S4U7	2VN8_A	Homo sapiens	87	30	Reticulon-4-interacting protein 1, mitochondrial	Reticulon-4-interacting protein 1, mitochondrial	A1	none	CTHT_0031730	>nm|CTHT_0031730| Unknown annotation for CTHT_0031730 OS=Chaetomium Thermophilum	3	five_or_more	37.77	357	10	0	0	156520	642920	538947	420913	268427	140917	75193	0	0	61243	0	0	0	0	0	0	0	0	0	0	0	0	0	0	0	0	0	0	2300000
G0RZB5	1W24_A	Homo sapiens	95	45	Vps29	Retromer complex	A1 (complex:A2B2C2D2)	3.1.3.3	CTHT_0002370	>nm|CTHT_0002370| Vacuolar protein sorting OS=Chaetomium Thermophilum	3	five_or_more	22.222	201	17	56640	203087	499223	853970	1234797	1055250	584037	104610	439560	207933	136867	0	0	0	0	0	0	0	0	0	0	0	0	0	81173	609023	484173	765933	1277597	130677	8700000
G0S616	1NWB_A	Chaetomium thermophilum	99	98	Mrt4	Ribosome assembly (pre-60S subunits)	A1	none	CTHT_0025680	>nm|CTHT_0025680| Involved in mRNA turnover and ribosome protein OS=Chaetomium Thermophilum	2	less_than_three	25.307	226	48	0	0	0	0	0	0	0	0	0	220993	0	0	351233	0	0	0	0	0	0	0	0	0	0	0	0	0	0	0	0	0	860000
G0SHJ3	1ERJ_A	Saccharomyces cerevisiae	59	53	C-Terminal Wd40 Domain Of Tup1	Ribosome binder	A1; known; binder; ribosome	none	CTHT_0070220	>nm|CTHT_0070220| Transcriptional repressor protein OS=Chaetomium Thermophilum	3	five_or_more	68.236	624	54	1242333	867883	782270	863513	637376	427363	703410	721983	841637	1330070	2176900	2875367	4392467	4668000	6189533	4687133	4886900	3017567	1900100	1318527	602767	550117	806900	1847487	1786130	1285487	1459657	1217913	1501747	1351357	57000000
G0RZX9	4GNI_A	Chaetomium thermophilum	69	100	Ssz1	Ribosome-associated complex	A1	none	CTHT_0008010	>nm|CTHT_0008010| Heat shock protein OS=Chaetomium Thermophilum	3	five_or_more	62.373	578	122	0	17659	31381	36187	105260	274290	437383	552637	863477	313763	344503	0	0	0	0	0	0	0	0	0	0	0	0	0	0	0	0	0	758300	17875233	22000000
G0S2B0	4JWH_A	Schizosaccharomyces pombe 972h	74	32	tRNA (guanine(9)-N1)-methyltransferase	RNA (guanine(9)-N1)-methyltransferase (tRNA)	A1	2.1.1.221	CTHT_0016600	>nm|CTHT_0016600| Catalyzes the formation of N(1)-methylguanine at position 9 in cytoplasmic protein OS=Chaetomium Thermophilum	3	less_than_three	48.268	430	123	0	0	0	0	0	0	0	0	0	0	0	0	0	0	0	0	0	0	0	0	0	0	0	0	0	0	0	0	2292667	11490400	14000000
G0S1F7	3BDL_A	Homo sapiens	96	34	Tudor-SN	RNA binding	A1	3.1.31.1	CTHT_0013430	>nm|CTHT_0013430| Protein involved in RNA interference OS=Chaetomium Thermophilum	3	five_or_more	98.666	885	55	0	0	0	0	0	0	0	72746	821550	2034867	3416267	3322233	3945033	7991267	8915833	4018133	2937167	811003	1466344	613247	245574	239336	123247	33080	0	0	0	10397	5878	0	41000000
G0S574	2VOP_A	Homo sapiens	45.5882	33.87	LUPUS LA PROTEIN	RNA binding	A1	3.6.4.12	CTHT_0032500	>nm|CTHT_0032500| Binds to the precursors of polymerase III RNAs OS=Chaetomium Thermophilum	3	five_or_more	45.306	408	107	0	0	0	0	0	0	0	0	180217	260790	335761	277255	359680	421700	1102010	695613	352938	31838	33183	44511	36237	72065	204037	213197	220826	370619	704473	669203	2239300	7395867	16000000
G0S940	2DGV_A	Homo sapiens	31.5789	30.95	Heterogeneous nuclear ribonucleoprotein M C-ter	RNA binding	A1	none	CTHT_0044440	>nm|CTHT_0044440| RNA recognition motif OS=Chaetomium Thermophilum	3	five_or_more	28.274	266	7	854697	1928133	12491100	22548433	18961467	21417333	12375833	9576567	4794800	2311733	2430680	1094680	986750	778710	618187	698000	362000	579020	529847	111363	111287	258207	0	213047	138793	0	0	91367	0	0	120000000
G0SE35	1R3F_A	Escherichia coli	48	36	Pseudouridine Synthase Trub N-ter	RNA binding (tRNA)	A1	5.4.99.25	CTHT_0062270	>nm|CTHT_0062270| Pseudouridine synthase OS=Chaetomium Thermophilum	2	less_than_three	49.82	454	113	0	0	0	0	0	0	0	0	0	0	0	0	0	0	0	0	0	0	0	0	55177	0	0	0	0	0	0	0	0	80687	200000
G0S6Y9	1EUJ_A	Homo sapiens	36	47	Aminoacyl-Trna Synthetase-like protein C-ter	RNA binding (tRNA)	A1	none	CTHT_0035530	>nm|CTHT_0035530| Trna-Binding protein OS=Chaetomium Thermophilum	3	five_or_more	42.999	406	125	0	0	0	96907	54748	30695	145060	316400	488770	1112333	372799	480790	335971	27361	64573	29647	0	60436	0	105534	89533	76957	28431	72374	47407	185100	350350	349433	3871393	74466333	83000000
G0SFK3	3MD3_A	Saccharomyces cerevisiae	59	49	Poly Binding Protein (Pub1)	RNA binding; mRNA transport (mRNA)	A1	none	CTHT_0071140	>nm|CTHT_0071140| Polyadenylated RNA protein OS=Chaetomium Thermophilum	3	five_or_more	53.055	485	98	0	0	0	0	0	0	0	111540	0	259390	413440	541827	424030	375073	381173	367437	411540	365980	252900	0	0	0	458800	737610	619587	637040	1055537	1693710	1721333	3363633	14000000
G0SB16	2DGV_A	Homo sapiens	42	42	Rna Binding Domain In Heterogeneous Nuclear Ribonucleoprotein M	RNA binding; poly(G), poly(U) (mRNA)	A1	none	CTHT_0048550	>nm|CTHT_0048550| Protein involved in poly(A)+ mRNA export from nucleus OS=Chaetomium Thermophilum	3	five_or_more	67.059	614	38	0	0	0	0	0	0	30054	193577	435563	362077	297659	347810	204810	129484	73120	0	0	51347	0	0	0	0	0	0	0	0	0	0	0	0	2100000
G0SAP2	1CVJ_A	Homo sapiens	53	68	Poly(A)-Binding Protein	RNA binding; polyAdenylation (mRNA)	A1/RNA	none	CTHT_0042990	>nm|CTHT_0042990| Both mRNA cleavage and polyadenylation. Is also required for efficient mRNA export to the cytoplasm. Acts in concert with a poly-specific nuclease (PAN) to affect poly tail shortening, which may occur concomitantly with either nucleocytop	3	five_or_more	83.92	777	103	821263	924205	1150433	2292433	2790224	3124127	3233583	3362083	3279993	2781907	3929077	3653867	2966733	3817667	4336667	4298867	8268000	6142967	7012267	5561467	5052400	7771167	15656333	21266667	24545000	25898667	40353000	55624667	126469667	177213333	570000000
G0S4P1	4PZ6_A	Schizosaccharomyces pombe 972h-	37	43	Pce1 Guanylyltransferase	RNA polymerase II	A1; binder: RNA guanylyltransferase (GTase)	2.7.7.50	CTHT_0023020	>nm|CTHT_0023020| Mrna capping enzyme alpha subunit OS=Chaetomium Thermophilum	3	five_or_more	118.32	1043	42	0	0	53408	312370	249747	195573	0	37243	186864	372843	529163	347943	337330	158383	100517	34523	34323	0	0	0	0	0	0	0	0	0	0	0	0	0	3000000
G0SCE0	2Q5E_A	Homo sapiens	33	63	RNA Polymerase Ii Polypeptide A Small Phosphatase 2 C-ter domain	RNA polymerase II	A1; binder of POLR2A subunit	3.1.3.16	CTHT_0056880	>nm|CTHT_0056880| Phosphatase involved in the general stress response; required OS=Chaetomium Thermophilum	3	five_or_more	54.164	496	91	0	0	0	4334	0	0	0	0	0	0	0	0	0	0	0	0	0	0	0	0	0	0	0	0	7894	22625	607541	296763	687412	392685	2000000
G0SB84	3EF1_A	Schizosaccharomyces pombe	51	41	RNA polymerase II subunit A C-terminal domain phosphatase	RNA polymerase II CTD phosphatase	A1	3.1.3.16	CTHT_0049250	>nm|CTHT_0049250| Processively dephosphorylates Ser-2 and Ser-5 of the heptad repeats YSPTSPS in the C-terminal domain of the largest RNA polymerase II OS=Chaetomium Thermophilum	3	four	98.078	871	61	0	0	0	0	0	0	0	0	0	0	0	0	0	0	98350	358980	732647	235230	0	0	0	0	0	0	0	0	0	0	0	0	1400000
G0S3J9	4IQM_A	Homo sapiens	47	50	Pus1	RNA pseudouridine synthase A, mitochondrial (tRNA)	A1	5.4.99.12	CTHT_0021520	>nm|CTHT_0021520| Formation of pseudouridine at positions 27 and 28 in the anticodon stem and loop of transfer RNAs; at positions 34 and 36 of intron-containing precursor tRNA(Ile) and at position 35 in the intron-containing tRNA OS=Chaetomium Thermophilum	3	three	74.03	658	128	0	0	0	0	0	0	0	0	0	0	0	0	0	0	0	0	0	0	0	0	0	0	0	0	0	0	0	6868	206850	3122233	3300000
G0RZ20	3HJF_A	Thermus thermophilus	39.2405	31.18	Argonaute	RNA silencing complex	A1	none	CTHT_0001410	>nm|CTHT_0001410| 37S ribosomal protein OS=Chaetomium Thermophilum	3	five_or_more	27.63	237	43	922467	0	0	0	0	36870	429940	196353	582907	2148367	5998200	12041133	11669767	7435867	6735533	2259920	1588340	547267	430733	0	171120	0	0	0	0	276213	0	0	0	0	53000000
G0S5P0	1NYL_A	Escherichia coli	76	36	Glutaminyl-Trna Synthetase	RNA synthetase (Glutaminyl-) (tRNA)	A1	6.1.1.18	CTHT_0024950	>nm|CTHT_0024950| Glutamyl-Trna synthetase OS=Chaetomium Thermophilum	3	five_or_more	73.316	637	127	24529	57557	11666	13665	18728	4539	0	0	0	0	0	0	0	0	0	0	94677	61627	0	0	0	0	0	0	0	0	99937	282733	5301100	63021000	69000000
G0SB41	1QF6_A	Escherichia coli	87	36	threonyl-tRNA synthetase	RNA synthetase (threonyl-) (tRNA)	A1	6.1.1.3	CTHT_0048800	>nm|CTHT_0048800| Threonyl-Trna synthetase OS=Chaetomium Thermophilum	3	four	90.152	788	120	62830	50843	0	0	0	0	56799	21371	0	0	20721	0	0	57697	0	0	0	0	0	0	0	0	0	0	0	0	140	187057	46375667	159024000	210000000
G0S102	1GAX_A	Thermus thermophilus	90	36	valyl-tRNA synthetase	RNA synthetase (valyl-) (tRNA)	A1	6.1.1.9	CTHT_0011860	>nm|CTHT_0011860| Valyl-Trna synthetase OS=Chaetomium Thermophilum	2	less_than_three	117.42	1037	79	0	0	0	0	37957	0	0	0	0	0	0	0	0	0	0	0	0	0	0	0	0	0	0	0	153527	0	0	0	0	0	290000
G0S9Z9	3MP8_A	Escherichia coli/Saccharomyces cerevisiae	36.7521	34.11	Maltose-binding periplasmic protein, LINKER,	SAGA complex	A1	none	CTHT_0040490	>nm|CTHT_0040490| Protein involved in protein amino acid acetylation OS=Chaetomium Thermophilum	3	five_or_more	38.346	351	67	28141	28883	0	19144	0	0	18654	17490	20403	33929	26082	8826	6462	0	0	0	0	0	0	0	1634773	0	6390	0	0	18102	0	16251	0	57107	1900000
G0SFN9	4PJ3_A	Homo sapiens	89	45	Spliceosomal Helicase Aquarius	Spliceosome	A1	none	CTHT_0071530	>nm|CTHT_0071530| Unknown annotation for CTHT_0071530 OS=Chaetomium Thermophilum	3	four	160.84	1416	75	0	0	0	0	0	0	15237	40752	81510	27650	0	0	27166	0	0	0	0	0	0	0	0	0	208680	266483	48281	0	0	0	0	0	720000
G0S189	1XTJ_A	Homo sapiens	88	68	ATP-dependent RNA helicase p47	Spliceosome	A1	3.6.4.13	CTHT_0012740	>nm|CTHT_0012740| Atp-Binding RNA helicase involved in transcription elongation and required for the export of mRNA out of the nucleus. SUB2 plays also a role in pre-mRNA splicing and spliceosome assembly. May be involved in rDNA and telomeric silencing, a	3	five_or_more	49.214	434	21	17404	243467	229993	484820	691183	1178827	690017	486990	638663	246943	499480	214120	79317	179997	195620	160390	283693	75850	135360	48540	47410	0	0	0	0	0	0	0	0	0	6800000
G0S0B9	4F91_B	Homo sapiens	78	56	BRR2 (Pre-mRNA-splicing factor)	Spliceosome complex assembly	A1	none	CTHT_0009470	>nm|CTHT_0009470| Pre-Mrna splicing helicase OS=Chaetomium Thermophilum	3	five_or_more	250.59	2205	85	0	0	0	0	11289	18070	81504	96332	75384	33456	7209	21347	35383	83212	262475	345117	365417	115017	48604	40961	0	0	0	6935	6032	273833	1102400	470547	156513	64804	3700000
G0S9B7	2DNM_A	Homo sapiens	36	39	SRp46 splicing factor	Spliceosome complex; mRNA binding_RNA polymerase II	A1/RNA	none	CTHT_0045250	>nm|CTHT_0045250| Pre-Mrna splicing factor (Srp1) OS=Chaetomium Thermophilum	3	five_or_more	26.358	214	51	0	0	0	0	0	0	0	0	254427	578320	1089360	3001053	3314537	5368733	4296733	2764433	2633767	822313	659362	330029	230834	35507	341533	224003	0	13876	38110	26379	389200	876127	27000000
G0SBQ7	4NHO_A	Homo sapiens	68	56	ATP-dependent RNA helicase vasa	Spliceosome; ATP-dependent RNA helicase vasa	A1	3.6.4.13	CTHT_0054430	>nm|CTHT_0054430| Atp-Dependent RNA helicase involved in mRNA splicing. May destabilize the U1/5-splice site duplex to permit an effective competition for the 5-splice site by the U6 snRNA, resulting in the switch between U1 and U6 at the 5-splice site.	3	five_or_more	80.263	709	60	0	0	0	0	0	0	0	0	0	0	0	0	0	218643	449000	1326000	1541707	255067	86173	0	0	0	0	0	0	0	0	0	0	155647	4000000
G0SG97	4MSX_A	Saccharomyces cerevisiae	86	33	Pre-mRNA-splicing factor SAD1	Spliceosome; spliceosomal 45S U1.U2.U4/U6.U5 penta-snRNP particle	A1	none	CTHT_0065550	>nm|CTHT_0065550| Ubiquitin thiolesterase OS=Chaetomium Thermophilum	3	five_or_more	63.559	557	59	0	0	0	0	0	0	0	0	0	0	0	0	0	122754	445603	858177	925967	120087	141877	22938	0	0	0	0	0	0	0	0	0	0	2600000
G0S6K5	3QRL_A	Saccharomyces cerevisiae	39	48	Taf14	TFIID	A1	none	CTHT_0026540	>nm|CTHT_0026540| Facilitation of DNA opening and initiation of transcription. TFIIF is essential for the initiation of transcription by RNA polymerase II. TFIIF functions include the recruitment of RNA polymerase II to the promoter bound DNA-TBP-TFIIB com	3	five_or_more	32.279	288	35	157923	37903	33990	0	0	221600	338667	274827	246933	254643	247890	307030	0	0	0	0	0	0	0	0	0	0	0	0	0	0	0	0	0	0	2100000
G0SDA7	3PSI_A	Saccharomyces cerevisiae	85	33	Transcription elongator factor Spt6	Transcription elongator factor Spt6	A1	none	CTHT_0051100	>nm|CTHT_0051100| Plays a role in maintenance of chromatin structure during RNA polymerase II transcription elongation thereby repressing transcription initiation from cryptic promoters. Mediates the reassembly of nucleosomes onto the promoters of at least	3	five_or_more	164.72	1415	84	17340	30348	0	0	0	5271	17809	62876	630030	1719690	2577233	2214533	1475097	776253	477833	164507	44677	17750	6687	0	0	0	121573	702800	527053	3658630	4418300	2097867	898507	0	23000000
G0SH40	3PTI_A	Saccharomyces cerevisiae	97	39	trypsin inhibitor	Trypsin	A1	none	CTHT_0068600	>nm|CTHT_0068600| UPF0364 protein OS=Chaetomium Thermophilum	2	five_or_more	53.82	475	82	0	0	0	0	0	0	0	0	0	0	0	0	0	0	0	0	0	0	0	0	0	0	0	0	4161	120473	251717	40910	245690	9859	1000000
G0RZ35	2QIZ_A	Saccharomyces cerevisiae	84	31	E4 ubiquitin-protein ligase UFD2	ubiquitination	A1	6.3.2.-	CTHT_0001560	>nm|CTHT_0001560| Ubiquitin fusion degradation protein OS=Chaetomium Thermophilum	3	five_or_more	125.34	1104	99	162260	1408557	1830143	3773667	1930467	1989512	1182967	0	55933	0	0	0	0	0	0	0	0	0	0	0	11064	48986	35397	210240	224643	573110	1202757	1931733	5824300	7279933	30000000
G0SF90	2F1Z_A	Homo sapiens	41	45	Hausp N-ter	ubiquitination	A1	3.4.19.12	CTHT_0061210	>nm|CTHT_0061210| Ubiquitin carboxyl-terminal hydrolase OS=Chaetomium Thermophilum	3	five_or_more	138	1195	87	0	0	0	0	0	0	0	0	14706	44993	29645	0	72759	24811	82157	85027	206157	385560	942247	842370	982193	1543557	3532333	4471267	4381300	5272133	8176667	8874467	8823700	3944200	53000000
G0SA81	2L0B_A	Homo sapiens	45	37	E3 Ubiquitin-Protein Ligase	ubiquitination; E2-dependent E3 ubiquitin-protein	A1	6.3.2.-	CTHT_0041320	>nm|CTHT_0041320| Ring finger OS=Chaetomium Thermophilum	3	five_or_more	20.675	184	88	0	0	0	0	0	0	0	0	0	0	0	0	0	0	0	0	0	0	0	0	0	0	0	0	0	565067	6759167	10578833	4478733	3050433	25000000
G0SFA5	3BPT_A	Homo sapiens	67	41	3-Hydroxyisobutyryl-Coa hydrolase	unbound 3-Hydroxyisobutyryl-Coa hydrolase	A1	3.1.2.4	CTHT_0061360	>nm|CTHT_0061360| 3-Hydroxyisobutyryl-Coa hydrolase OS=Chaetomium Thermophilum	3	five_or_more	57.531	515	47	0	0	0	0	0	0	0	0	68503	165130	2414667	4342300	5770833	4316567	1734623	733490	402126	85617	21254	0	0	0	0	0	0	0	0	0	0	0	20000000
G0SBG9	2M5R_A	Leishmania major	55	49	Holo-acyl Carrier Protein	unbound Acyl carrier protein	A1	none	CTHT_0050230	>nm|CTHT_0050230| Carrier of the growing fatty acid chain in fatty acid biosynthesis (By similarity) protein OS=Chaetomium Thermophilum	3	five_or_more	15.574	141	115	207517	0	0	0	0	0	22410	0	0	0	0	0	0	0	0	0	75837	313077	131417	0	49590	118207	179510	335467	266303	115153	225623	986933	9503000	22000333	35000000
G0S862	4ymk_D	Mus musculus	55.3236	37.36	Acyl-CoA desaturase 1	unbound Acyl-CoA desaturase 1	A1	1.14.19.1	CTHT_0029500	>nm|CTHT_0029500| Acyl-Coa desaturase 1 OS=Chaetomium Thermophilum	3	five_or_more	54.169	479	18	49323	308673	1036717	1443833	1732863	1339400	856423	311383	100777	73910	62787	0	0	0	0	0	0	0	0	0	0	0	0	0	0	0	0	0	0	0	7300000
G0SHV0	1ZD8_A	Homo sapiens	97	34	Adenylate kinase 3	unbound Adenylate kinase 3	A1	2.7.4.10	CTHT_0073460	>nm|CTHT_0073460| Adenylate kinase 2 OS=Chaetomium Thermophilum	2	three	30.932	276	86	0	0	0	0	0	0	0	0	0	0	0	0	0	0	0	0	0	0	0	0	112367	132873	233410	0	0	0	298480	0	0	0	1200000
G0SF58	3HXU_A	Escherichia coli K-12	40	47	Alars N-ter	unbound Alanyl-tRNA synthetase	A1	6.1.1.7	CTHT_0060890	>nm|CTHT_0060890| Alanyl-Trna synthetase, cytoplasmic OS=Chaetomium Thermophilum	2	less_than_three	123.65	1105	2	109770	0	0	0	0	0	0	0	0	0	0	0	0	0	0	0	0	0	0	0	0	0	0	0	0	0	0	0	0	9992	180000
G0SGW8	1CLM_A	Paramecium tetraurelia	99	82	calmodulin	unbound calmodulin complexes	A1	none	CTHT_0067840	>nm|CTHT_0067840| Calmodulin protein OS=Chaetomium Thermophilum	3	five_or_more	16.997	149	101	0	0	1545987	2116070	2260833	3797930	3081567	2038500	3647933	3887500	2557233	5563833	5562367	3310837	3895533	2509323	3687700	2854667	2913600	2765743	2346100	2471867	4263900	6509667	3650033	2979467	3878700	10223200	37389000	53151000	180000000
G0SBH4	1JHN_A	Canis lupus familiaris	67	53	Calnexin	unbound Calnexin complex	A1	none	CTHT_0053590	>nm|CTHT_0053590| Interacts with newly synthesized glycoproteins in the endoplasmic reticulum. It may act in assisting protein assembly and/or in the retention within the ER of unassembled protein subunits. It seems to play a major role in the quality cont	3	five_or_more	63.909	575	26	100790	407583	1117467	2610570	1789090	2978667	1693553	999570	680473	507377	290740	233127	182328	66017	0	52283	41703	92217	77970	0	0	0	0	0	0	0	0	0	0	0	14000000
G0RZX2	3UYS_A	Homo sapiens	75	78	Casein kinase I isoform delta	unbound Casein Kinase 1 Delta	A1 (possibly A2)	2.7.11.1,2.7.11.26	CTHT_0007940	>nm|CTHT_0007940| Casein kinase I OS=Chaetomium Thermophilum	3	five_or_more	44.734	389	33	244800	36083	76426	112972	79207	1758097	89623	54037	174804	28429	22569	0	0	0	0	0	0	0	0	0	0	0	113611	100353	70205	92417	0	69710	86670	253930	3500000
G0S1A4	2xvn_C	Aspergillus fumigatus	33.7004	37.91	chitinase A1	unbound chitinase A1	A1	3.2.1.14	CTHT_0012900	>nm|CTHT_0012900| Unknown annotation for CTHT_0012900 OS=Chaetomium Thermophilum	2	five_or_more	94.597	908	58	0	0	0	0	0	0	0	0	0	0	0	0	0	221917	657257	871437	918517	86500	0	0	0	0	0	0	0	0	0	0	0	0	4100000
G0SBA6	4QTZ_A	Medicago truncatula	93	34	Cinnamyl-alcohol Dehydrogenase 2	unbound Cinnamyl-alcohol Dehydrogenase 2	A1	1.1.1	CTHT_0049530	>nm|CTHT_0049530| Unknown annotation for CTHT_0049530 OS=Chaetomium Thermophilum	2	five_or_more	41.978	377	13	0	46253	134230	289460	182843	168337	0	0	0	0	0	0	0	0	0	0	0	0	0	0	0	0	0	0	0	0	0	0	0	0	1200000
G0S9J9	1IHG_A	Bos taurus	97	51	Cyclophilin-40	unbound Cyclophilin-40	A1	5.2.1.8	CTHT_0046150	>nm|CTHT_0046150| Cis-Trans protein OS=Chaetomium Thermophilum	3	five_or_more	42.302	382	83	0	0	0	0	0	0	0	0	0	0	0	0	0	0	0	0	35783	56720	290227	0	0	241580	4999667	20902533	16507600	20943000	31264333	23492567	28531000	31153000	180000000
G0SBM7	4A71_A	Saccharomyces cerevisiae	77	49	Cytochrome C peroxidase, mitochondrial	unbound Cytochrome C peroxidase, mitochondrial	A1	1.11.1.5	CTHT_0054130	>nm|CTHT_0054130| Destroys radicals which are normally produced within the cells and which are toxic to biological protein OS=Chaetomium Thermophilum	3	five_or_more	39.696	355	24	0	471167	1978813	3984300	2691300	5185100	2686300	2193673	2053940	1581850	1628033	816743	386403	76840	0	0	0	0	0	2370	141130	0	0	0	0	0	0	0	0	284617	26000000
G0RYD4	2HES_X	Saccharomyces cerevisiae	85	37	cytosolic Iron-sulphur assembly protein 1	unbound cytosolic Iron-sulphur assembly protein 1	A1	none	CTHT_0006290	>nm|CTHT_0006290| Protein involved in iron-sulfur cluster assembly OS=Chaetomium Thermophilum	3	three	48.905	441	89	0	0	0	0	0	0	0	0	0	0	0	0	0	0	253317	0	0	0	0	0	0	0	0	0	0	0	0	1166640	515567	79447	2000000
G0SGS2	2B5E_A	Saccharomyces cerevisiae	85	40	Disulfide Isomerase	unbound Disulfide Isomerase	A1	5.3.4.1	CTHT_0067360	>nm|CTHT_0067360| Unknown annotation for CTHT_0067360 OS=Chaetomium Thermophilum	3	five_or_more	56.928	519	111	65577	33993	282861	192523	253348	77569	119107	55193	39526	33743	12734	62960	48713	52173	83533	115085	144153	329407	232750	253067	232410	410580	1174370	3385600	5190467	12948100	52092667	107508333	275923333	607026667	1100000000
G0S3U5	3VKH_A	Dictyostelium discoideum	67	50	Dynein motor protein-like	unbound Dynein motor protein-like	A1	none	CTHT_0038920	>nm|CTHT_0038920| Cytoplasmic dynein acts as a motor for the intracellular retrograde motility of vesicles and organelles along microtubules. Dynein has ATPase activity; the force-producing power stroke is thought to occur on release of ADP. Required to ma	2	three	497.61	4413	69	0	0	0	1612	5579	6221	0	0	0	0	0	0	0	0	12559	0	0	0	0	0	0	117993	0	0	0	0	0	0	0	0	220000
G0SAL7	2GMH_A	Sus scrofa	87	56	Electron transfer flavoprotein-ubiquinone oxidoreductase	unbound electron transfer mitochondrial	A1	1.5.5.1	CTHT_0042730	>nm|CTHT_0042730| Electron transfer flavoprotein-ubiquinone oxidoreductase OS=Chaetomium Thermophilum	3	five_or_more	71.274	643	9	37763	607267	891457	1624157	1002870	1097687	258350	116960	39913	234800	0	0	0	0	0	0	0	0	0	0	0	0	0	0	0	0	0	0	0	0	5900000
G0S5T7	1N0V_C	Saccharomyces cerevisiae	100	77	Elongation factor 2	unbound Elongation factor 2	A1	none	CTHT_0033570	>nm|CTHT_0033570| Elongation factor OS=Chaetomium Thermophilum	3	five_or_more	93.525	845	100	14787	31500	0	34417	169923	140890	154157	41463	541593	433927	382963	43173	50907	51087	0	0	144817	462330	95617	0	0	0	0	18059	73087	43223	297367	280797	461010	1398647	5400000
G0SCY1	3OZU_A	Ralstonia eutropha H16	97	38	Flavohemoglobin	unbound Flavohemoglobin-like	A1	1.14.12.17	CTHT_0058780	>nm|CTHT_0058780| Is involved in NO detoxification in an aerobic process, termed nitric oxide dioxygenase (NOD) reaction that utilizes O and NADH to convert NO to nitrate, which protects the fungus from various noxious nitrogen compounds. Therefore, plays	2	less_than_three	47.696	414	70	0	0	0	0	14522	0	13345	0	9716	0	0	0	0	0	0	0	0	0	0	0	0	257733	0	0	0	0	0	0	0	0	440000
G0S8M7	2BMB_A	Saccharomyces cerevisiae	83	36	Fol1 Folic acid synthesis protein	unbound Fol1	A1	2.7.6.3;6.3.2.12	CTHT_0038640	>nm|CTHT_0038640| Folic acid synthesis protein OS=Chaetomium Thermophilum	2	five_or_more	63.569	578	90	0	0	0	0	0	120093	0	0	0	0	0	0	0	69147	95457	63957	65993	87897	37183	58083	0	0	0	0	0	0	0	0	257050	31002	1300000
G0SE04	4E7W_A	Usyilago Maydis	96	70	Glycogen synthase kinase-3 beta	unbound Glycogen synthase kinase-3 beta	A1	2.7.11.1	CTHT_0061960	>nm|CTHT_0061960| Glycogen synthase kinase 3 OS=Chaetomium Thermophilum	2	five_or_more	45.257	394	4	4131	73653	166587	28176	162020	58480	54241	22696	13793	9007	9127	0	0	0	0	0	0	0	0	0	0	0	0	0	0	9063	0	0	0	0	920000
G0S8Y6	4KDC_A	Escherichia coli	79	35	3-demethylubiquinone-9 3-methyltransferase; UbiG	unbound Hexaprenyldihydroxybenzoate methyltransferase	A1	2.1.1.222 & 2.1.1.64	CTHT_0043890	>nm|CTHT_0043890| Hexaprenyldihydroxybenzoate methyltransferase, mitochondrial OS=Chaetomium Thermophilum	3	five_or_more	34.206	310	66	0	0	0	74110	83723	81933	194927	220157	321803	242970	204967	181067	70400	54050	0	0	0	0	0	0	1151467	0	0	0	0	0	0	0	0	0	2900000
G0S9U5	2M3Z_A	Human immunodeficiency virus type 1 (NEW YORK-5 ISOLATE)	51	40	HIV-1 Nucleocapsid Protein-like	unbound HIV-1 Nucleocapsid Protein-like	A1	none	CTHT_0047210	>nm|CTHT_0047210| Unknown annotation for CTHT_0047210 OS=Chaetomium Thermophilum	3	five_or_more	16.054	156	95	0	0	8961	15973	0	363880	469633	1440507	1431330	2538287	2341680	2022197	1594953	728637	561043	244963	119970	115083	118440	82794	39763	46757	76903	77163	164383	372337	731220	1395303	1430487	3050467	22000000
G0SGZ5	2QMR_A	Homo sapiens	97	48	Karyopherin beta2/transportin	unbound Karyopherin beta2/transportin	A1	none	CTHT_0068110	>nm|CTHT_0068110| Protein involved in nucleocytoplasmic transport OS=Chaetomium Thermophilum	3	five_or_more	105.24	938	92	0	0	3048	5914	8311	22412	6005	5702	4885	2109	3832	3187	0	1351	1351	0	1118	1794	0	0	0	0	0	3341	3718	6798	41231	966177	2093883	1409530	4600000
G0SCR1	4LXJ_A	Saccharomyces cerevisiae	80	48	Lanosterol 14-alpha demethylase	unbound Lanosterol 14-alpha demethylase; membrane	A1	1.14.13.70	CTHT_0058120	>nm|CTHT_0058120| Catalyzes C14-demethylation of lanosterol which is critical for ergosterol biosynthesis. It transforms lanosterol into 4,4-dimethyl cholesta-8,14,24-triene-3-beta protein OS=Chaetomium Thermophilum	3	three	67.972	594	11	0	51180	0	203550	0	155826	70360	115597	0	0	40140	0	0	0	0	0	0	0	0	0	0	0	0	0	0	0	0	0	0	0	640000
G0S783	1W6K_A	Homo sapiens	93	45	Lanosterol Synthase	unbound Lanosterol Synthase	A1	5.4.99.7	CTHT_0027770	>nm|CTHT_0027770| Lanosterol protein OS=Chaetomium Thermophilum	3	five_or_more	87.732	758	32	0	3273	79104	60940	22576	105942	12380	0	0	0	0	0	0	0	0	0	0	0	0	0	0	0	0	0	0	0	0	0	0	0	280000
G0S5W8	2L9Y_A	Magnaporthe oryzae 70-15	54	53	Mocvnh-Lysm Module C-ter	unbound Lectin (sugar-binding)	A1	none	CTHT_0025200	>nm|CTHT_0025200| Unknown annotation for CTHT_0025200 OS=Chaetomium Thermophilum	3	five_or_more	35.296	327	8	223510	824967	932633	1856337	963903	1467633	366403	168403	0	0	0	0	0	0	0	0	0	0	0	0	0	0	0	0	0	0	0	0	0	0	6800000
G0SI51	4F6O_A	Saccharomyces cerevisiae	78	59	Metacaspase-1A	unbound Metacaspase-1A	A1	3.4.22	CTHT_0074520	>nm|CTHT_0074520| Involved in cell death (apoptosis) protein OS=Chaetomium Thermophilum	2	three	44.888	412	93	0	0	0	0	0	0	0	0	0	0	0	0	0	0	0	0	0	0	0	0	0	0	0	0	0	0	0	317373	940567	700553	2900000
G0SFN1	2FK7_A	Mycobacterium tuborculosis	48	31	Hma (Mmaa4) C-ter	unbound methoxy-mycolic acid synthase 4	A1	2.1.1	CTHT_0071450	>nm|CTHT_0071450| Cyclopropane-Fatty-Acyl-Phospholipid synthase OS=Chaetomium Thermophilum	3	five_or_more	59.786	527	31	43053	361733	754935	3420433	2794467	5022233	2578467	1140543	839490	390217	142069	47890	0	45600	0	0	0	0	0	0	0	0	0	0	0	0	0	0	0	0	18000000
G0S1Y8	4C9G_A	Saccharomyces cerevisiae	94	77	mitochondrial ADP/ATP carrier isoform 2	unbound mitochondrial ADP/ATP carrier isoform 2	A1	none	CTHT_0015330	>nm|CTHT_0015330| ADP/ATP carrier protein OS=Chaetomium Thermophilum	3	five_or_more	34.231	315	25	402500	883733	2286083	3067163	2407240	3295907	2339110	806507	701420	0	0	0	0	0	0	0	0	0	0	0	0	0	0	0	0	0	0	322797	0	0	17000000
G0RXV7	3NOW_A	Drosophila melanogaster	61	32	Unc-45	unbound Myosin	A1	none	CTHT_0004450	>nm|CTHT_0004450| Required for mother cell-specific ho protein OS=Chaetomium Thermophilum	3	less_than_three	77.287	709	126	0	0	0	0	0	0	0	0	0	0	0	0	0	0	0	0	0	0	0	0	0	0	0	0	0	0	0	0	35140	339713	370000
G0SCX1	1LKX_A	Dictyostelium discoideum	55	46	Myosin-1	unbound Myosin-1	A1	none	CTHT_0058670	>nm|CTHT_0058670| At the cell cortex, assembles in patch-like structures together with proteins from the actin-polymerizing machinery and promotes actin assembly. Functions OS=Chaetomium Thermophilum	3	four	135.05	1214	112	0	0	0	0	0	0	0	0	0	0	0	0	0	0	0	0	0	0	0	0	0	0	3427	5885	0	0	42537	1612033	6101100	10399233	18000000
G0S5R5	3QFR_A	Saccharomyces cerevisiae	80	44	NADPH-cytochrome P450 reductase	unbound NADPH-cytochrome P450 reductase	A1	1.6.2.4	CTHT_0033350	>nm|CTHT_0033350| Nadph-Cytochrome P450 reductase OS=Chaetomium Thermophilum	2	five_or_more	89.982	806	29	0	0	62570	156950	78250	201667	160890	95090	0	0	0	0	0	0	0	0	0	0	0	0	0	0	0	0	0	0	0	0	0	0	1100000
G0SDL5	3JQ1_B	Bacteroides vulgatus	41.954	31.51	SusD superfamily protein	unbound nutrient binding OMP	A1	none	CTHT_0052210	>nm|CTHT_0052210| Protein involved in mitochondrial translation OS=Chaetomium Thermophilum	3	five_or_more	19.833	174	46	43347	0	0	0	150930	448420	249511	686234	952583	2564600	10470700	19402667	23324333	12354500	11559867	2349767	1829067	881133	147337	279357	0	0	0	0	0	0	0	0	0	0	88000000
G0SD91	2I0O_A	Anopheles gambiae	67	43	Ser/Thr phosphatase	unbound Phosphorylation	A1	none	CTHT_0050940	>nm|CTHT_0050940| Protein phosphatase OS=Chaetomium Thermophilum	3	five_or_more	47.683	437	109	0	0	0	0	16259	19841	0	0	0	26859	0	0	0	0	0	0	0	0	0	0	0	0	0	104443	511653	2124033	5978367	10168533	48595000	73699667	140000000
G0S288	2JXR_A	Saccharomyces cerevisiae	81	68	Proteinase A	unbound Proteinase A	A1	3.4.23.25	CTHT_0016370	>nm|CTHT_0016370| Aspartic-Type endopeptidase OS=Chaetomium Thermophilum	3	five_or_more	42.911	396	45	17119	310870	293383	170950	294480	570290	388940	152297	193050	1221033	892433	591233	2550633	763343	0	0	0	0	0	0	0	0	0	0	0	0	1800933	0	1951700	0	12000000
G0RYL1	1ZYZ_A	Saccharomyces cerevisiae	100	65	ribonucleoside-diphosphate reductase 1	unbound ribonucleotide reductase I	A1	1.17.4.1	CTHT_0007080	>nm|CTHT_0007080| Provides the precursors necessary for DNA synthesis. Catalyzes the biosynthesis of deoxyribonucleotides from the corresponding OS=Chaetomium Thermophilum	3	five_or_more	102.17	910	68	11527	10584	39390	97623	35613	179687	180313	130307	78973	29362	61663	75207	38117	96087	24045	85002	602990	837393	1949467	4052583	3327527	5397100	4157967	4866330	2394167	589740	569003	351193	1075657	2998710	34000000
G0SFY0	4LG8_A	Homo sapiens	50	35	WD40-repeat C-ter	unbound Scaffolding	A1	none	CTHT_0072540	>nm|CTHT_0072540| Unknown annotation for CTHT_0072540 OS=Chaetomium Thermophilum	3	five_or_more	51.788	480	36	0	0	0	0	331872	2578200	4899000	8190900	6324167	2371667	908107	255133	238700	261743	379823	502723	1278770	1162167	324890	144317	230693	2466117	3205133	4688133	1223250	405657	264613	231890	0	125583	43000000
G0RZZ4	4DZT_A	Thermus aquaticus	56	50	Serine protease (Aqualysin-1)	unbound Serine protease (Aqualysin-1)	A1	3.4.21.111	CTHT_0008160	>nm|CTHT_0008160| Serine-Type endopeptidase OS=Chaetomium Thermophilum	3	five_or_more	57.518	532	41	0	0	125433	563275	1285017	2297613	1373453	1097147	1623900	5361133	6614833	4507567	6132300	2182867	1652800	798767	1206170	606027	335533	115817	0	0	94383	113363	160687	584413	1039547	1025033	1182767	440767	43000000
G0S7H5	4JA7_A	Homo sapiens	75	52	Serine/threonine-protein phosphatase 5	unbound Serine/threonine-protein phosphatase 5	A1	3.1.3.16	CTHT_0028160	>nm|CTHT_0028160| Serine/Threonine protein phosphatase OS=Chaetomium Thermophilum	3	five_or_more	71.963	628	80	0	0	0	0	0	0	0	0	0	0	0	0	0	0	0	0	0	0	0	0	0	0	0	244346	2653900	5724233	5164000	1663577	1124010	587170	17000000
G0S1H8	3TVD_A	Rattus norvegicus	98	74	Transforming protein RhoA	unbound Transforming protein RhoA	A1	none	CTHT_0013650	>nm|CTHT_0013650| Gtp-Binding protein rho1 OS=Chaetomium Thermophilum	3	five_or_more	21.643	194	14	313807	6295100	15695000	23980500	9306967	6414100	1875200	532500	401967	295977	301283	0	152697	0	0	0	0	0	0	0	0	0	0	0	0	0	0	0	0	0	66000000
G0SE50	2JG0_A	Escherichia coli K-12	57	31	F37 Trehalase C-ter	unbound Trehalase	A1	3.2.1.28	CTHT_0062430	>nm|CTHT_0062430| Alpha,Alpha-Trehalase (Alpha,alpha-trehalose glucohydrolase) OS=Chaetomium Thermophilum	2	four	87.609	756	106	0	0	0	0	0	0	0	0	0	0	0	0	0	0	0	0	0	0	0	0	0	0	0	0	0	0	46677	321137	630780	775300	2700000
G0SBC0	1UQU_A	Escherichia coli	39	30	Trehalose-6-Phosphate middle domain	unbound Trehalose-6-Phosphate middle domain	A1	2.4.1.15	CTHT_0049680	>nm|CTHT_0049680| Trehalose-6-Phosphate synthase OS=Chaetomium Thermophilum	3	five_or_more	109.25	971	73	0	0	0	0	0	0	345500	0	0	0	0	0	0	0	0	0	0	0	0	0	187187	1336100	3263890	4037633	3261067	1351677	1317077	867063	464633	236330	17000000
G0S7L0	1GGW_A	Schizosaccharomyces pombe	97	60	Calmodulin-Like Protein Cdc4p	unknown complex	A1	none	CTHT_0036700	>nm|CTHT_0036700| Light chain protein OS=Chaetomium Thermophilum	3	five_or_more	15.598	139	40	89600	0	804000	1687390	2380033	5169933	4035300	3270200	4309500	5238787	6776133	5978133	4847380	2444333	2951533	1867950	1935330	1345263	1055100	0	0	0	0	0	0	0	0	0	0	0	56000000
G0S9W5	1Q48_A	Haemophilus Influenzae	65	67	Iscu protein	unknown complex	A1	none	CTHT_0047420	>nm|CTHT_0047420| Involved in iron homeostasis within the mitochondrion where it is involved in the assembly of iron-sulfur proteins. Essential for de novo biosynthesis of mitochondrial and cytoplasmic iron sulfur proteins. May also be involved in the repa	3	four	20.53	188	119	0	0	0	0	0	0	0	0	0	0	0	0	0	0	0	0	0	0	0	0	0	0	0	0	0	0	409967	1048660	3014333	10937767	15000000
G0SC49	4PUX_A	Acinetobacter baumannii AYE	33	33	unknown protein	unknown complex	A1	none	CTHT_0055930	>nm|CTHT_0055930| Unknown annotation for CTHT_0055930 OS=Chaetomium Thermophilum	3	five_or_more	42.84	392	1	1891333	1179700	1207730	1723840	528940	213937	54850	0	0	0	0	0	0	0	0	0	0	0	0	0	0	0	0	0	0	0	0	0	0	0	6800000
G0SH24	4GKR_A	Candida glabrata CBS 138	37	53	Motor Domain Of Kar3 C-ter	unknown complex (complex with Vik1 (absent from genome))	A1	none	CTHT_0068430	>nm|CTHT_0068430| Kinesin-Like protein OS=Chaetomium Thermophilum	3	less_than_three	108.54	974	76	0	0	0	0	0	0	0	0	0	0	0	0	0	0	0	0	0	0	0	0	0	0	42923	822842	0	241943	471933	0	0	0	1600000
G0S1L2	1KHI_A	Neurospora crassa	38	75	Hex1 C-ter domain	Woronin body major protein	A1	none	CTHT_0014000	>nm|CTHT_0014000| Woronin body protein OS=Chaetomium Thermophilum	3	five_or_more	58.408	527	71	166808	394233	679847	1110670	449167	859270	150240	62183	162273	0	71143	0	0	19499	36357	62620	242380	202463	1008767	4303667	3571667	3542067	4945067	2597953	1582937	2402750	2530133	1357107	2122133	3477567	38000000
PSEUDO3	4NC6_A	Homo sapiens	31	32	Rab Gtpase-activating Protein 1		A1	none	CTHT_0005370	>nm|CTHT_0005370| Gtpase activating protein OS=Chaetomium Thermophilum	2	five_or_more	100.14	906	63	0	0	0	0	0	7088	1769	4259	0	0	12600	21972	31598	39865	69010	92297	183713	216331	268017	72907	34063	58877	43600	34454	1759	20296	18878	14258	0	0	1200000
Observed in one replicate											Observed once
Uniprot ID	PDB code	species	Subunit Sequence Coverage (%)	Subunit Sequence Identity (%)	Protein name	Protein complex name/function	stoichiometry	EC code	Protein IDs	FASTA header	Times identified in replicates	Consecutive fractions	Mol. weight [kDa]	Sequence length [aa]		Fraction 01	Fraction 02	Fraction 03	Fraction 04	Fraction 05	Fraction 06	Fraction 07	Fraction 08	Fraction 09	Fraction 10	Fraction 11	Fraction 12	Fraction 13	Fraction 14	Fraction 15	Fraction 16	Fraction 17	Fraction 18	Fraction 19	Fraction 20	Fraction 21	Fraction 22	Fraction 23	Fraction 24	Fraction 25	Fraction 26	Fraction 27	Fraction 28	Fraction 29	Fraction 30	summed iBAQ
G0S4I2	4PAM_A	Rattus norvegicus	99	54	Guanine nucleotide-binding protein G(i) subunit alpha-1	GPCRs (G(i) subunit alpha-1)	A1	none	CTHT_0022920	>nm|CTHT_0022920| Unknown annotation for CTHT_0022920 OS=Chaetomium Thermophilum	1	less_than_three	40.773	353		0	0	0	0	58873	0	0	0	0	0	0	0	0	0	0	0	0	0	0	0	0	0	0	0	0	0	0	0	0	0	180000
G0RYC8	4BZY_A	Homo sapiens	96	62	Glycogen Branching Enzyme (gbe1)	unbound Glycogen Branching Enzyme (gbe1)	A1	2.4.1.18	CTHT_0006230	>nm|CTHT_0006230| 1,4-Alpha-Glucan-Branching enzyme OS=Chaetomium Thermophilum	1	less_than_three	82.159	716		0	0	0	0	0	0	0	0	0	0	0	0	0	0	0	0	0	0	0	0	0	0	0	0	0	0	0	0	0	324177	970000
G0SB45	5ACN_A	Sus scrofa	95	65	Aconitase/Homocitrate dehydratase	unbound Citrate cycle (TCA cycle)	A1	4.2.1.3	CTHT_0048840	>nm|CTHT_0048840| Aconitate hydratase OS=Chaetomium Thermophilum	1	less_than_three	82.738	764		0	23753	0	0	0	0	0	0	0	0	0	0	0	0	0	0	0	0	0	0	0	0	0	0	0	0	0	0	0	0	71000
G0S038	2A5J_A	Homo sapiens	83	35	Rab2b	unbound Rab2b	A1	none	CTHT_0008620	>nm|CTHT_0008620| Protein involved in small GTPase mediated signal transduction OS=Chaetomium Thermophilum	1	four	33.373	315		0	0	18293	56490	10623	5120	0	0	0	0	0	0	0	0	0	0	0	0	0	0	0	0	0	0	0	0	0	0	0	0	270000
G0S954	3OF7_A	Saccharomyces cerevisiae S288c	69	40	Prp20p	nuclear pore complex assembly	A1	none	CTHT_0044600	>nm|CTHT_0044600| Regulator of chromosome condensation protein OS=Chaetomium Thermophilum	1	less_than_three	66.782	623		389567	137747	0	0	0	0	0	0	0	0	0	0	0	0	0	0	0	0	0	0	0	0	0	0	0	0	0	0	0	0	1600000
G0SG90	2R3V_A	Homo sapiens	62	33	Mevalonate Kinase	unbound Mevalonate Kinase	A1	2.7.1.36	CTHT_0065480	>nm|CTHT_0065480| Mevalonate kinase OS=Chaetomium Thermophilum	1	less_than_three	73.15	672		0	0	0	0	0	0	0	0	0	0	0	0	0	0	0	66390	0	0	0	0	0	0	0	0	0	0	0	0	0	0	200000
G0RY51	2FW3_A	Rattus norvegicus	61	32	Carnitine O-palmitoyltransferase II, mitochondrial	unbound fatty acid beta-oxidation	A1	2.3.1.21	CTHT_0005440	>nm|CTHT_0005440| Mitochondrial carnitine acetyltransferase OS=Chaetomium Thermophilum	1	less_than_three	105.94	966		0	0	0	0	0	0	0	0	0	0	0	0	0	0	0	0	0	0	0	40897	0	0	0	0	0	0	0	0	0	28922	210000
G0RZE2	2CQB_A	Homo sapiens	60	55	Peptidyl- Prolyl Cis-Trans Isomerase E	unbound Peptidyl- Prolyl Cis-Trans Isomerase E	A1	5.2.1.8	CTHT_0002650	>nm|CTHT_0002650| Cyclophilin protein OS=Chaetomium Thermophilum	1	three	16.582	153		0	0	0	0	0	0	3452	3939	2083	0	0	0	0	0	0	0	0	0	0	0	0	0	1592733	297617	0	0	0	0	0	0	5700000
G0S3J5	4OTP_A	Homo sapiens	60	47	Riok1 Atypical Protein Kinase	Riok1 Atypical Protein Kinase/protein is a substrate	A1	2.7.11.1	CTHT_0021480	>nm|CTHT_0021480| Extragenic suppressor of the bimD6 mutation protein OS=Chaetomium Thermophilum	1	three	59.279	519		0	0	0	0	0	0	0	0	0	0	0	0	0	520300	0	432500	1723	515	0	0	0	0	0	0	0	0	0	0	0	0	2900000
G0SBP9	1UKY_A	Saccharomyces cerevisiae	56	61	Uridylate Kinase C-ter	unbound Uridylate Kinase	A1	2.7.4.14	CTHT_0054350	>nm|CTHT_0054350| Uridylate kinase OS=Chaetomium Thermophilum	1	three	38.793	352		0	0	0	0	0	0	0	0	0	0	0	0	0	0	0	0	0	0	0	167970	154850	101800	0	0	0	0	0	0	0	0	1300000
G0S7S7	3U1L_A	Saccharomyces cerevisiae S288c	51	41	Pre-mRNA-splicing factor CWC2	Spliceosome	A1	none	CTHT_0028670	>nm|CTHT_0028670| Pre-Mrna splicing protein OS=Chaetomium Thermophilum	1	less_than_three	45.818	408		0	0	0	0	0	0	0	60567	38667	0	0	0	0	0	0	0	0	0	0	0	0	0	0	0	0	0	0	0	0	0	300000
G0S7L7	1iuf_A	Schizosaccharomyces pombe	33.4135	32.37	centromere abp1 protein N-ter	chromosome	A1	A1	CTHT_0036780	>nm|CTHT_0036780| Unknown annotation for CTHT_0036780 OS=Chaetomium Thermophilum	1	less_than_three	45.539	416		384833	136217	0	0	0	0	0	0	0	0	0	0	0	0	0	0	0	0	0	0	0	0	0	0	0	0	0	0	0	0	1600000

## Sheet: Other
These proteins are found in a heteromer in the PDB, but cannot be classified due to ambiguity of the interactors or the complex is far from complete
	Homolog data
UniProt Accession	Homologous PDB code	species	Subunit Sequence Coverage (%)	Subunit Sequence Identity (%)	Protein name	Protein complex name/function	stoichiometry	EC code	Protein IDs	Fasta headers (protein annotation Bock et al., 2014)	Number of replicates identified	Number of consecutive fractions	Mol. weight [kDa]	Sequence length [aa]	Elution Ranking	Fraction 01	Fraction 02	Fraction 03	Fraction 04	Fraction 05	Fraction 06	Fraction 07	Fraction 08	Fraction 09	Fraction 10	Fraction 11	Fraction 12	Fraction 13	Fraction 14	Fraction 15	Fraction 16	Fraction 17	Fraction 18	Fraction 19	Fraction 20	Fraction 21	Fraction 22	Fraction 23	Fraction 24	Fraction 25	Fraction 26	Fraction 27	Fraction 28	Fraction 29	Fraction 30	Summed iBAQ
G0S046	2PC6_A	Nitrosomonas europea	65	31	Acetolactate synthase small subunit	Acetolactate synthase	unknown	2.2.1.6	CTHT_0008710	>nm|CTHT_0008710| Acetolactate synthase small subunit OS=Chaetomium Thermophilum	3	five_or_more	35.395	325	91	0	0	100073	0	0	0	0	0	39547	47497	22969	0	0	0	0	0	0	0	0	0	0	0	0	845867	818047	2863350	7570500	5093700	2274333	2914813	23000000
G0SDY5	1IZN_B	Gallus gallus	95	55	CapZ beta-1 subunit capping Actin protein	Actin complexes	AB	none	CTHT_0053450	>nm|CTHT_0053450| F-Actin capping protein OS=Chaetomium Thermophilum	3	five_or_more	31.574	286	64	151940	408540	0	573400	0	0	0	0	644300	1435200	3456300	6259267	13018833	16200667	20642467	15535067	8455600	6689400	7146100	3002133	312390	1831420	4308367	12733633	10397233	10233600	12842733	9562600	15327333	9423600	190000000
G0SD31	1W63_M	Mus musculus	98	68	Mu-1 subunit	Adaptor complex 1 or 2	ABCD	none	CTHT_0050630	>nm|CTHT_0050630| AP-1 complex subunit mu-1 OS=Chaetomium Thermophilum	3	three	48.967	434	84	0	0	0	75007	0	0	0	0	0	0	0	0	0	0	0	0	0	0	0	0	0	0	0	0	0	98793	619423	593603	0	0	1400000
G0S9D5	1QDL_A	Sulfolobus solfataricus	59	34	Anthranilate Synthase (TRPE subunit)	Anthranilate Synthase	A2B2	4.1.3.27	CTHT_0045450	>nm|CTHT_0045450| Anthranilate synthase component I OS=Chaetomium Thermophilum	3	four	86.84	781	99	0	0	6882	0	156093	14416	0	0	58900	0	0	0	0	17007	30928	0	0	0	0	0	0	0	0	0	0	0	2812200	20455333	51692000	47306667	120000000
G0SBQ4	3ZIA_J (BOUND), 1GMJ (UNBOUND-DIMER)	Saccharomyces cerevisiae	65	42	ATPase inhibitor IF1	ATP synthase (F1c10 Atpase Complex) inhibitor	A2 (unb)/A3B3CDEF	none	CTHT_0054400	>nm|CTHT_0054400| Unknown annotation for CTHT_0054400 OS=Chaetomium Thermophilum	3	five_or_more	10.935	98	49	0	465767	280223	1605587	1929747	4407100	1859137	2664767	3675367	8424967	42878000	78188333	74866000	68944000	49410667	18864333	19565167	10983867	11036900	781167	281557	0	2655767	1922833	2351433	5405933	14912667	41042667	32947667	36382000	540000000
G0SGT5	1MF8_A	Homo sapiens	59	77	CALCINEURIN A SUBUNIT, ALPHA ISOFORM	calcineurin	ABC	3.1.3.16	CTHT_0067500	>nm|CTHT_0067500| Calcium-Dependent, calmodulin-stimulated protein phosphatase. This subunit may have a role in the calmodulin activation of calcineurin OS=Chaetomium Thermophilum	3	five_or_more	64.706	562	120	0	0	0	0	11223	0	7411	12367	0	9252	0	14841	0	12043	0	0	11022	12661	70670	18334	40807	0	98713	479513	596240	1073327	1866460	4451767	7981767	15749667	33000000
G0SF20	4NH1_A, 1NA7_A	Homo sapiens	75	70	Casein kinase II subunit alpha	Casein kinase II	A2B2	2.7.11.1	CTHT_0060510	>nm|CTHT_0060510| Casein kinase II subunit alpha (EC 2.7.11.1) CK II OS=Chaetomium Thermophilum	3	five_or_more	49.765	436	73	0	0	0	0	0	0	228370	164260	204057	0	0	0	0	0	174183	337807	618280	683100	449470	381783	279040	0	0	0	67393	382433	431500	155250	0	0	4600000
G0S938	4NH1_C	Homo sapiens	60	48	Casein kinase II subunit beta	Casein kinase II	A2B2	2.7.11.1	CTHT_0044420	>nm|CTHT_0044420| Casein kinase II OS=Chaetomium Thermophilum	3	five_or_more	39.714	354	29	0	0	0	0	0	64817	160340	377060	176900	78383	78773	43217	0	36707	0	35110	58507	54087	0	80437	63803	50737	70737	376167	276453	99097	132380	132333	79620	0	2500000
G0S125	5A1U_E	Mus musculus	99	44	Copi Gamma-subunit	COPI	A6B6C3D3E3F3	none	CTHT_0012100	>nm|CTHT_0012100| Coatomer subunit gamma OS=Chaetomium Thermophilum	3	five_or_more	100.95	917	63	73333	232263	1113233	2396317	3644970	5671600	5856767	4892600	3287533	1998300	1522000	1531980	2852300	7783400	15725333	9489600	10950400	4344400	3722100	763220	265063	183770	170728	106580	143617	159893	66447	64567	57457	0	89000000
G0S6I4	5A1U_H	Mus musculus	99	39	Copi Delta Subunit/Clathrin Adaptor Core	COPI	A6B6C3D3E3F3	none	CTHT_0026330	>nm|CTHT_0026330| Coatomer subunit delta OS=Chaetomium Thermophilum	3	five_or_more	56.594	513	62	0	84133	500744	978337	1877667	3548800	2538780	1792793	1024907	397730	335783	302087	784230	2449833	4281800	3532300	3605400	1694153	1491150	685797	284017	194750	144087	126703	34037	86010	25007	20024	0	18503	33000000
G0RZB7	4GPT_C, 4FGV_A	Homo sapiens	96|100	51|97	Exportin-1	CRM1-Ran-RanBP1 complex	ABC	none	CTHT_0002400	>nm|CTHT_0002400| Protein involved in nucleocytoplasmic transport OS=Chaetomium Thermophilum	3	five_or_more	119.87	1043	90	0	31558	43897	64350	69047	135580	113277	115983	31379	18412	0	0	0	0	0	0	0	0	0	0	0	0	0	0	0	140137	966247	606487	239780	327357	2900000
G0S6K6	4GPT_B	Homo sapiens	57	62	ran-specific GTPase-activating protein 1	CRM1-Ran-RanBP1 complex	ABC	none	CTHT_0026550	>nm|CTHT_0026550| Ran-Specific GTPase-activating protein 1 OS=Chaetomium Thermophilum	3	five_or_more	27.05	240	119	0	0	0	0	0	242513	0	0	0	0	68200	0	48327	0	0	0	82907	0	0	0	0	0	117393	0	0	605333	1316933	3168733	7114500	12213767	25000000
G0S6B9	4UX3_A	Saccharomyces cerevisiae	47	48	STRUCTURAL MAINTENANCE OF CHROMOSOMES PROTEIN 3	DNA binding (Chromosomes)	AB	none	CTHT_0026200	>nm|CTHT_0026200| Structural maintenance of chromosomes protein 3 OS=Chaetomium Thermophilum	3	five_or_more	138.98	1207	75	0	12012	41207	0	0	0	0	0	0	0	0	0	0	98047	86083	40587	59884	202820	239993	124628	0	0	0	0	24204	0	0	0	0	0	930000
G0SC17	4BKX_B	Homo sapiens	55	66	Histone deacetylase 1	DNA binding (Histone)	A2B2	3.5.1.98	CTHT_0055570	>nm|CTHT_0055570| Histone deacetylase OS=Chaetomium Thermophilum	3	five_or_more	74.742	681	83	323550	231337	271997	172977	107300	86490	41497	47680	47250	0	0	0	0	0	89523	48353	149403	152517	28120	0	0	0	0	0	149640	2245207	2002467	1097730	274290	50133	7600000
G0SFB6	3E0J_A	Homo sapiens	98	31	DNA polymerase subunit delta-2	DNA polymerase Delta	AB	2.7.7.7	CTHT_0061470	>nm|CTHT_0061470| DNA polymerase delta small subunit OS=Chaetomium Thermophilum	3	less_than_three	58.792	526	118	0	0	0	0	0	0	0	0	0	0	0	0	0	0	0	0	0	0	0	0	0	0	0	0	0	0	0	0	702593	1496647	2200000
G0S0I6	4WZW_A	Homo sapiens	76	30	Puf-a complex with DNA	DNA/RNA binding	A1/DNA	none	CTHT_0010150	>nm|CTHT_0010150| Protein involved in regulation of transcription, mating-type specific OS=Chaetomium Thermophilum	2	three	77.341	697	6	0	0	43877	157740	0	116153	79370	0	48683	0	49950	0	0	0	0	0	99850	112763	77197	0	0	0	0	0	0	0	0	0	0	0	1200000
G0S136	1F60_A	Saccharomyces cerevisiae	96	87	Elongation factor 1 - alpha	EF1 alpha	A2B2C2	none	CTHT_0012210	>nm|CTHT_0012210| Elongation factor OS=Chaetomium Thermophilum	3	five_or_more	50.16	460	81	4833100	8699337	14592500	22175333	23720667	31139333	20641333	16552333	14983667	12392867	8473333	8520567	5856033	5887633	5526700	5249467	5001500	3218600	4140710	2091100	1685233	3136867	26156000	133356667	204600000	168886667	144900000	73814667	69682333	59922667	1100000000
G0SAU1	1IJE_B	Saccharomyces cerevisiae	38	70	Elongation factor 1 - beta	EF1 beta	A2B2C2	none	CTHT_0047780	>nm|CTHT_0047780| Elongation factor 1-beta OS=Chaetomium Thermophilum	3	five_or_more	24.742	226	80	74930	0	451000	624507	584763	1117200	387997	308483	0	0	144667	155057	126907	205607	269577	252093	194890	124140	0	69100	239557	838457	14027533	99043667	106623000	55982000	31772667	13669667	14356667	12625967	350000000
G0S174	4KZY_NN	Homo sapiens	82	82	40S-bound human initiation factor eIF1A	EIF1 Ribosome-bound on 40S	known	none	CTHT_0012590	>nm|CTHT_0012590| Seems to be required for maximal rate of protein biosynthesis. Enhances ribosome dissociation into subunits and stabilizes the binding of the initiator Met-tRNA(I) to 40 S ribosomal OS=Chaetomium Thermophilum	3	five_or_more	17.956	159	72	0	0	0	0	0	0	0	0	0	0	0	0	0	0	246327	4587367	11019867	2121700	1394433	914867	0	0	0	0	0	0	0	0	0	0	20000000
G0SDC3	3J81_LL	Saccharomyces cerevisiae	44	62	48s Preinitiation Complex	EIF2B beta	unknown	none	CTHT_0051270	>nm|CTHT_0051270| Initiation factor 2 beta OS=Chaetomium Thermophilum	2	five_or_more	37.485	343	67	0	0	0	0	0	0	0	0	0	0	0	0	0	1555333	4640467	7329467	2805000	237367	104853	0	0	0	0	0	0	0	0	0	0	0	25000000
G0S9H3	4U1E_I	Saccharomyces cerevisiae S288c	96	52	EIF3 subunit I	EIF3 complex	ABC	none	CTHT_0045890	>nm|CTHT_0045890| Eukaryotic translation initiation factor 3 OS=Chaetomium Thermophilum	3	five_or_more	39.172	354	28	109750	263230	685267	2362567	3278959	4970820	5534840	2543097	3029957	1200977	754770	1440123	982867	675783	423607	278247	188633	73603	62683	0	0	0	0	112820	134310	417417	309957	697327	1193867	5178600	37000000
G0SFL2	3J8B_C	Homo sapiens	60	41	EIF3 subunit C	EIF3 complex	ACDEFGH	none	CTHT_0071240	>nm|CTHT_0071240| Eukaryotic translation initiation factor 3 subunit OS=Chaetomium Thermophilum	2	five_or_more	98.158	866	27	0	23152	60613	356000	801133	840267	1550557	1080863	1197973	604840	328036	59203	89547	42437	33370	37727	34090	0	33523	0	0	0	0	0	0	0	0	0	0	0	11000000
G0SHB1	3J8B_A	Homo sapiens	47	42	EIF3 subunit A N-ter	EIF3 complex	ACDEFGH	none	CTHT_0069380	>nm|CTHT_0069380| Eukaryotic translation initiation factor 3 110 kda subunit OS=Chaetomium Thermophilum	3	five_or_more	123.15	1086	20	88003	139817	278943	782471	1062952	2173745	1614753	1419057	1659417	915873	483207	1156847	248515	175254	120240	89019	197973	92480	146963	41239	39265	106341	206803	169627	88322	51571	31488	32078	248926	64466	14000000
G0SDJ3	3J8B_F	Homo sapiens	45	36	EIF3 subunit F	EIF3 complex	ACDEFGH	3.4.19.12	CTHT_0051990	>nm|CTHT_0051990| Translation initiation factor 3 OS=Chaetomium Thermophilum	2	five_or_more	40.742	384	22	0	0	260417	966567	1655267	2843767	3070233	2961763	1530833	1875247	976610	225760	125990	459467	66307	101343	439200	0	0	0	0	0	0	0	0	0	0	0	0	0	26000000
G0S4M8	3J8B_H	Homo sapiens	34	34	EIF3 subunit H	EIF3 complex	ACDEFGH	none	CTHT_0031570	>nm|CTHT_0031570| Eukaryotic translation initiation factor 3 subunit OS=Chaetomium Thermophilum	3	five_or_more	63.007	561	10	0	77517	285310	648667	982867	2517433	2450567	1690710	1103147	668167	696540	557540	272343	319313	247043	0	214743	136357	0	0	0	0	0	0	0	0	0	0	0	110800	13000000
G0SGQ7	2ZU6_A	Homo sapiens	97	79	Eukaryotic initiation factor 4A-I	EIF4A-I	A2B	none	CTHT_0067210	>nm|CTHT_0067210| Atp-Dependent RNA helicase OS=Chaetomium Thermophilum	3	five_or_more	45.027	397	19	350100	1340811	1536540	2804627	3408233	4615800	3351690	1835950	2360350	1346180	620283	657460	308987	465130	436823	402831	214690	225513	223097	0	0	72443	173310	302070	133157	217180	311037	161065	274700	806017	29000000
G0S683	1G62_A (UNBOUND), 4A18_J (BOUND)	Saccharomyces cerevisiae	91	80	Eukaryotic translation initiation factor 6	EIF6 Ribosome 60S	binder	none	CTHT_0025830	>nm|CTHT_0025830| Binds to the 60S ribosomal subunit and prevents its association with the 40S ribosomal subunit to form the 80S initiation OS=Chaetomium Thermophilum	3	five_or_more	26.448	246	52	0	0	0	0	0	0	0	136297	341140	685383	2232920	2433633	306293	245270	109247	0	0	0	0	0	0	0	0	0	0	0	0	0	0	0	6500000
G0S040	1YPZ_C	Mus musculus	35.6436	33.33	H2-T22 protein	Gamma-delta T cell receptors	A2B2C2D2	none	CTHT_0008640	>nm|CTHT_0008640| Unknown annotation for CTHT_0008640 OS=Chaetomium Thermophilum	3	five_or_more	22.795	202	35	20234	0	0	0	0	356127	1103310	3493713	6130600	6380200	5334067	2265100	479333	405710	61180	0	0	0	0	0	0	0	0	0	0	0	0	0	0	0	26000000
G0S257	1DKG_A	Escherichia coli	78	31	GrpE	GrpE/DNAk complexes	A2B	none	CTHT_0016060	>nm|CTHT_0016060| Essential component of the PAM complex, a complex required for the translocation of transit peptide-containing proteins from the inner membrane into the mitochondrial matrix in an ATP-dependent manner. Seems to control the nucleotide-depe	3	five_or_more	29.51	262	117	246333	826333	1806837	2222867	1380987	3168990	2901567	2845100	2945200	3560633	2559503	2615810	2985783	2228300	3058733	9085600	10025667	4192133	4373433	3485767	2532333	4495700	7820933	13732333	14321667	20350333	31725667	30533000	47227333	77895667	320000000
G0SCU5	1DKG_D	Escherichia coli	61	49	DNAk_3	GrpE/DNAk complexes	A2B	none	CTHT_0058460	>nm|CTHT_0058460| May aid in the passage of the nascent polypeptide chain through the ribosome channel into the cytosol. Such an interaction could be crucial for continuous transport of the polypeptide; could serve to prevent the nascent polypeptide from i	3	five_or_more	68.344	625	94	2835300	4072847	6921800	10947333	9394867	14510900	13853667	13288600	17581733	16007667	15697000	14437333	10151733	9162167	8680600	7550533	14538533	10609767	17146967	9793300	6821967	9600800	15063000	26560000	36111333	54954000	78812667	66637333	93291000	96251000	710000000
G0RYP6	1DKG_D	Escherichia coli	58	52	DNAk_5	GrpE/DNAk complexes	A2B	none	CTHT_0007430	>nm|CTHT_0007430| Heat shock protein 70 OS=Chaetomium Thermophilum	3	five_or_more	71.004	649		5534709	8990533	17535900	34361000	29923667	49215333	42950000	39777000	33220000	19677667	16796000	16650333	12111667	11069100	17402333	13120667	12792367	13678300	18176333	16292000	18872333	29188333	47926667	81088000	79646000	90382000	129073333	137787667	191220000	241966667	1500000000
G0S5V3	1DKG_D	Escherichia coli	56	66	DNAk	GrpE/DNAk complexes	A2B	none	CTHT_0033740	>nm|CTHT_0033740| Heat shock protein OS=Chaetomium Thermophilum	3	five_or_more	72.111	663	116	1820040	5522620	11555433	17390333	14895567	17487000	12298000	11952900	11079167	9161567	8275133	8883400	6164367	5937000	8137700	6562667	10280633	6288700	8188567	7208467	5420767	5236967	9384333	12621800	10699433	19387333	23644000	32164667	67305667	83854333	460000000
G0S916	1DKG_D	Escherichia coli	56	56	DNAk_2	GrpE/DNAk complexes	A2B	none	CTHT_0044200	>nm|CTHT_0044200| Plays a role in facilitating the assembly of multimeric protein complexes inside the OS=Chaetomium Thermophilum	3	five_or_more	72.731	664	115	1074514	3380780	4115228	5969567	7668200	5988500	5400400	4304700	2849767	1127937	682463	580750	721440	554403	566520	759150	847237	778397	1065333	824007	715717	804170	2197220	3896300	4951200	5289800	9143967	9483033	25602900	41040000	150000000
G0S8H3	1DKG_D	Escherichia coli	50	36	DNAk_4	GrpE/DNAk complexes	A2B	none	CTHT_0029880	>nm|CTHT_0029880| Member of the heat shock protein 70 (HSP70) family OS=Chaetomium Thermophilum	3	five_or_more	84.498	757		0	25759	80530	181306	521222	2483163	4712633	6138633	6042800	5650900	5971000	7564633	8163067	7103500	11501733	10827767	17099500	17579333	31067000	32171667	24480000	35923333	55490333	67233000	65156333	89199000	132430000	141536667	160513333	128939000	1100000000
G0RY65	2CG9_X	Saccharomyces cerevisiae	59	42	SBA1	Hsp90-nucleotide-p23/Sba1	A2B2	none	CTHT_0005590	>nm|CTHT_0005590| Co-Chaperone protein OS=Chaetomium Thermophilum	3	five_or_more	23.93	209	89	0	0	44047	0	0	0	0	0	0	0	0	16674	0	0	0	0	0	0	0	0	106643	236497	1182267	2057600	1332427	2063500	2644267	1407020	374900	0	11000000
G0S3X5	3JA8_6	Schizosaccharomyces pombe	96.1303	54.24	Minichromosome Maintenance 6	MCM	ABCDEF	3.6.4.12	CTHT_0039220	>nm|CTHT_0039220| DNA replication licensing factor mcm6 OS=Chaetomium Thermophilum	2	three	107.15	982	92	0	0	0	0	0	0	0	0	0	0	0	0	0	0	0	0	0	0	0	0	0	0	3115	11869	0	9794	18737	19924	6334	0	100000
G0SEA3	3MMY_A	Homo sapiens	97	44	mRNA export factor Rae1	mRNA binding	AB	none	CTHT_0063040	>nm|CTHT_0063040| RNA export protein OS=Chaetomium Thermophilum	3	five_or_more	39.411	357	5	22842	27070	26087	166090	145699	151460	96194	23343	0	0	0	0	0	0	0	0	0	0	0	0	0	0	0	0	0	0	0	0	0	0	660000
G0S7G6	2DFS_A	Gallus gallus/Saccharomyces cerevisiae	67/24	42/41	Myosin-V/Myosin V Cargo Binding Domain	Myosin-V-like	A12B2	none	CTHT_0028070	>nm|CTHT_0028070| Myosin MYO2 protein OS=Chaetomium Thermophilum	3	five_or_more	182.22	1597	18	0	30951	42360	119669	68637	262147	218070	140215	192063	125093	173210	219670	69037	140150	96283	75907	26727	0	33797	0	0	0	0	0	0	0	0	0	0	0	2000000
G0S1V2	1I84_S	Gallus gallus	50	44	S1 and S2 of myosin-like	Myosin-V-like	A2B2C2	3.6.4.1	CTHT_0014930	>nm|CTHT_0014930| Myosin type-2 heavy chain protein OS=Chaetomium Thermophilum	3	four	275.75	2410	79	0	0	0	19123	23214	23817	21426	0	0	0	0	0	0	0	0	0	0	0	0	0	0	0	0	129073	0	0	0	0	0	0	220000
G0S1Q0	3LKX_A	Homo sapiens	30	62	Nac dimerization domain	NAC complex; RIBOSOME	AB	none	CTHT_0014390	>nm|CTHT_0014390| The NAC complex also promotes mitochondrial protein import by enhancing productive ribosome interactions with the outer mitochondrial membrane and blocks the inappropriate interaction of ribosomes translating non-secretory nascent polypep	3	five_or_more	23.181	215	114	0	0	0	0	221453	456467	244227	386900	2130933	2066333	1028800	0	0	0	0	0	0	0	0	0	0	0	0	0	0	0	2073567	2808667	9029867	10305333	31000000
G0S4M4	4KVO_A	Schizosaccharomyces pombe 972h-	94	38	N-terminal acetyltransferase A complex subunit nat1	NatA/ard1 complex	AB	none	CTHT_0031530	>nm|CTHT_0031530| N-Terminal acetyltransferase OS=Chaetomium Thermophilum	3	five_or_more	84.647	744	45	0	0	0	0	24104	40613	16358	44123	86933	247157	0	0	0	0	0	0	0	0	0	0	0	0	0	0	0	46130	0	0	0	0	510000
G0SEE8	4KVM_E	Schizosaccharomyces pombe 972h-	67	64	Nata (naa10p/naa15p) Acetyltransferase Complex N-ter	NatA/ard1 complex	AB	2.3.1.88	CTHT_0063490	>nm|CTHT_0063490| Catalytic component of the NatA N-terminal acetyltransferase, which catalyzes acetylation of proteins beginning with Met-Ser, Met-Gly and Met-Ala. N-acetylation plays a role in normal eukaryotic translation and processing, protect against	2	less_than_three	27.126	243	41	0	0	0	0	0	0	0	182580	268173	0	203040	0	0	0	0	0	0	0	0	0	0	0	0	0	0	0	0	0	0	0	980000
G0SFF4	1WA5_C	Saccharomyces cerevisiae	99	38	Cse1 protein (bound:1WA5)	nuclear export complex	ABC	none	CTHT_0061850	>nm|CTHT_0061850| Mediates importin- alpha re-export from the nucleus to the cytoplasm after import substrates have been released into the OS=Chaetomium Thermophilum	2	four	108.51	958	17	0	0	0	60563	37807	322443	24312	0	0	0	0	0	0	0	0	0	0	0	0	0	0	0	0	0	0	0	0	0	0	0	670000
G0SDT2	1WA5_B	Canis lupus familiaris	95	62	Importin alpha subunit	nuclear export complex	ABC	none	CTHT_0052900	>nm|CTHT_0052900| Involved in nuclear protein import. Required for efficient OS=Chaetomium Thermophilum	3	five_or_more	59.835	545	113	286117	398367	680367	944830	1151807	1325560	951777	627300	743037	212660	821120	1868067	2222600	2082033	1212900	396467	568700	1149667	1645929	97823	216720	426233	133140	2661893	2736500	1027767	3291287	2303400	3315103	6694167	42000000
G0SBL1	4GPT_A	Canis lupus familiaris	81	86	GTP-binding nuclear protein Ran	nuclear export complex	ABC	none	CTHT_0053970	>nm|CTHT_0053970| Gtp-Binding protein involved in nucleocytoplasmic transport. Required for the import of protein into the nucleus and also for RNA OS=Chaetomium Thermophilum	3	five_or_more	24.39	216	16	365267	458633	668600	769900	717400	1448503	822797	525053	432267	0	0	0	0	0	0	0	0	0	0	0	0	0	0	0	0	0	0	0	666200	0	6900000
G0S0R2	5CWS_K	Chaetomium thermophilum	75.4601	100	Nucleoporin NUP57	nuclear pore complex	ABCDEF	none	CTHT_0010940	>nm|CTHT_0010940| Functions as a component of the nuclear pore complex (NPC). NPC components, collectively referred to as nucleoporins , can play the role of both NPC structural components and of docking or interaction partners for transiently associated n	2	four	36.921	326	78	0	0	0	0	0	0	0	0	0	0	0	0	0	0	0	0	0	0	0	0	0	0	357867	489600	229810	179207	0	0	0	0	1900000
G0S4F3	5cww_B	Chaetomium thermophilum	67.4603	100	Nucleoporin NUP82	nuclear pore complex	ABC	none	CTHT_0022610	>nm|CTHT_0022610| Unknown annotation for CTHT_0022610 OS=Chaetomium Thermophilum	3	five_or_more	98.054	882	56	0	0	136843	161790	227037	251730	465000	356333	301397	565210	576543	1363640	1847447	2008950	1555017	668360	456070	88607	95313	131450	0	0	0	0	0	0	0	0	0	0	11000000
G0S4X2	5CWS_J	Chaetomium thermophilum	48.2979	99.12	Nucleoporin NUP49	nuclear pore complex	ABCDEF	none	CTHT_0031980	>nm|CTHT_0031980| Unknown annotation for CTHT_0031980 OS=Chaetomium Thermophilum	3	five_or_more	48.588	470	77	0	0	0	0	0	0	0	0	0	0	0	0	0	0	57620	44367	88690	77103	79227	0	0	345400	952593	2150667	544710	823473	229953	0	299540	349800	6000000
G0SAK3	4ycz_A	Myceliophthora thermophila	31.5114	73.45	Fusion Protein of Sec13 and Nup145C	nuclear pore complex	ABC	none	CTHT_0042590	>nm|CTHT_0042590| Nuclear pore protein OS=Chaetomium Thermophilum	3	five_or_more	188.54	1793	88	0	0	0	0	20881	43626	169352	139882	151037	132963	67461	128873	0	0	0	0	0	0	0	0	0	0	0	0	0	654900	1284909	0	0	0	2800000
G0SBQ3	5CWS_I	Chaetomium thermophilum	30.6785	100	Nucleoporin NSP1	nuclear pore complex	ABCDEF	none	CTHT_0054390	>nm|CTHT_0054390| Component of the nuclear pore complex protein OS=Chaetomium Thermophilum	3	five_or_more	67.12	678	87	43645	130773	224668	556237	794503	1043490	1382950	1037403	1762533	2529707	3359947	6453767	7365880	5388333	6067400	2562400	2914467	1611563	1969160	1383097	1578210	1304113	6238000	5434267	8630667	22406033	25489667	19490333	9701800	8429800	160000000
G0S6S9	2H06_A	Homo sapiens	97	64	Phosphoribosyl Pyrophosphate Synthetase 1	Phosphoribosyl Pyrophosphate Synthetase 1	unknown	2.7.6.1	CTHT_0035470	>nm|CTHT_0035470| 5-Phosphoribose 1-diphosphate synthetase involved in nucleotide, histidine, and tryptophan biosynthesis. Active in heteromultimeric complexes with other 5-phosphoribose 1- diphosphate synthetases OS=Chaetomium Thermophilum	3	five_or_more	37.13	343	34	0	0	176920	2686467	2686867	10925067	7272933	12467700	7979467	4784700	4303067	2409667	600317	740923	469160	122187	255583	0	0	0	0	0	0	0	0	0	0	0	0	0	58000000
G0RXY6	2H06_A (worse)	Homo sapiens	79	50	Phosphoribosyl Pyrophosphate Synthetase 1 protomer	Phosphoribosyl Pyrophosphate Synthetase 1B	unknown	2.7.6.1	CTHT_0004740	>nm|CTHT_0004740| Ribose-Phosphate pyrophosphokinase OS=Chaetomium Thermophilum	3	five_or_more	47.191	435	9	0	0	123143	1374733	2470597	7512367	7732067	5908833	6280333	3487200	1692067	1158923	1128977	678157	879433	369170	377840	180653	75263	62720	82730	0	0	0	0	0	0	0	0	0	42000000
G0S554	2H06_A (worse)	Homo sapiens	62	53	Phosphoribosyl Pyrophosphate Synthetase 1 protomer	Phosphoribosyl Pyrophosphate Synthetase 1C	unknown	2.7.6.1	CTHT_0032280	>nm|CTHT_0032280| Ribose-Phosphate pyrophosphokinase OS=Chaetomium Thermophilum	3	five_or_more	55.733	513	26	47373	0	162053	636467	1033847	4535200	4863600	2590200	2585333	1266067	1046433	337630	105900	202290	0	80220	39960	0	0	0	0	0	0	0	0	0	0	0	0	0	20000000
G0SGH0	2H06_A	Homo sapiens	98	38	Phosphoribosyl Pyrophosphate Synthetase 1	Phosphoribosyl Pyrophosphate Synthetase 1D	unknown	2.7.6.1	CTHT_0066300	>nm|CTHT_0066300| Ribose-Phosphate pyrophosphokinase OS=Chaetomium Thermophilum	3	five_or_more	42.365	398	25	0	0	115773	1000433	1696200	1735710	3274997	2389503	378950	167903	0	3777	0	0	0	0	0	0	0	0	0	0	0	0	0	0	0	0	0	0	11000000
G0RY83	4GQB_A	Homo sapiens	81	33	Prmt5 methyltransferase	Prmt5 methyltransferase	A4B4	2.1.1.125	CTHT_0005770	>nm|CTHT_0005770| Shk1 kinase-binding protein OS=Chaetomium Thermophilum	2	less_than_three	89.535	793	112	0	0	0	0	0	0	0	0	0	0	0	0	0	0	0	0	0	0	0	0	0	0	0	0	0	0	0	0	0	576577	860000
G0RXZ2	4D0L_B	Homo sapiens	99	68	Ras-related protein Rab-11A	promiscuous	AB	3.6.5.2	CTHT_0004810	>nm|CTHT_0004810| Gtp-Binding protein OS=Chaetomium Thermophilum	2	three	24.689	224	4	0	93103	557963	1223767	0	0	0	0	0	0	0	0	0	0	0	0	0	0	0	0	0	0	0	0	0	0	0	0	0	0	2800000
PSEUDO1	3TKL_A	Legionella pneumophila	91	85	Rab1a	promiscuous	AB	none	CTHT_0005480	>nm|CTHT_0005480| Gtp-Binding protein ypt1 OS=Chaetomium Thermophilum	3	five_or_more	22.503	204	3	308363	1151233	6282933	6766347	3745533	2836000	1783567	679667	397100	271697	295280	0	0	0	0	0	0	0	0	0	0	0	0	0	0	0	0	0	0	0	25000000
G0S6J5	1WPX_A	Saccharomyces cerevisiae	74	65	Carboxypeptidase Y	promiscuous	AB	3.4.16.5	CTHT_0026440	>nm|CTHT_0026440| Serine-Type carboxypeptidase OS=Chaetomium Thermophilum	2	five_or_more	61.732	554	86	0	35207	49567	65333	120143	279007	0	0	33136	91167	0	0	100313	0	0	0	55400	47690	0	24230	0	0	0	0	0	0	976467	0	0	0	2800000
G0S072	3R9A_B	Homo sapiens	40	49	peroxisomal receptor Pex5p	promiscuous	A2B2	none	CTHT_0008970	>nm|CTHT_0008970| Binds to the C-terminal PTS1-type tripeptide peroxisomal targeting signal (SKL-type) and plays an essential role in peroxisomal protein OS=Chaetomium Thermophilum	3	five_or_more	71.978	648	93	0	0	0	0	0	71800	54157	0	0	0	0	0	0	0	0	0	0	0	0	0	0	0	0	157240	825680	133183	819970	652407	6361133	6543267	16000000
G0S065	2DZN_A (BOUND), 1IXV_A (UNBOUND)	Saccharomyces cerevisiae	92	41	Proteasome regulatory subunit	Proteasome 19S_2DZN	known; binder	none	CTHT_0008900	>nm|CTHT_0008900| Proteasome regulatory protein OS=Chaetomium Thermophilum	3	five_or_more	25.835	238	66	0	0	16507	1357680	506657	2169167	2221033	531700	3296133	4208033	3092120	1661347	2900078	2886823	8447300	10141100	8937833	7212700	3459933	1408583	1634833	1162097	1139133	702567	164560	0	183607	328853	42197	594283	70000000
G0RZ82	3FGA_C	Homo sapiens	80	53	Serine/threonine-protein phosphatase 2A catalytic subunit alpha isoform	protein phosphatase 2A	ABC	3.1.3.16	CTHT_0002040	>nm|CTHT_0002040| Serine/Threonine protein phosphatase OS=Chaetomium Thermophilum	3	four	44.792	407	71	0	0	0	0	0	0	0	0	0	0	0	0	0	0	0	285773	1180977	457280	190267	0	0	0	0	0	0	0	0	0	0	0	2100000
G0S5Q0	1ZY8_K	Homo sapiens	39	41	Pyruvate dehydrogenase protein X component	Pyruvate Dehydrogenase	A2B (subcomplex)	none	CTHT_0025050	>nm|CTHT_0025050| Pyruvate dehydrogenase protein x component, mitochondrial OS=Chaetomium Thermophilum	3	five_or_more	46.831	442	15	2381	98030	1699617	6916933	8188067	13265667	8664233	3151467	1629473	1679036	572937	690629	535187	275753	361700	164773	275047	102473	141853	107697	54644	60536	98333	124663	60617	129027	249533	218853	375947	630590	51000000
G0S0D3	3DUF_I | 2IHW_A	Bos taurus	88|52	88|44	Pyruvate dehydrogenase E1 component subunit alpha	Pyruvate Dehydrogenase|branched-chain alpha-ketoacid dehydrogenase	A2B2C/A24	2.3.1.168	CTHT_0009610	>nm|CTHT_0009610| Protein involved in acyl-CoA biosynthetic process OS=Chaetomium Thermophilum	3	five_or_more	55.383	512	33	376633	375133	1141587	3641227	12155800	53180000	82296333	92961667	51892667	24743333	12626167	7548433	3946303	1854923	1918873	1062333	1143013	713400	588220	191200	122470	0	72680	53810	374320	778200	1523567	1204050	1356730	1613533	360000000
G0S496	3BBP_A	Homo sapiens	97	60	Ras-related protein Rab-6A	Ras-related protein Rab-6A/effector/GPCR	A2B2	none	CTHT_0039390	>nm|CTHT_0039390| Gtp-Binding protein OS=Chaetomium Thermophilum	2	four	23.709	213	2	45227	114903	586140	627687	0	140557	0	0	0	0	0	0	0	0	0	0	0	0	0	0	0	0	0	0	0	0	0	0	0	0	2300000
G0S7U6	4GOP_A	Ustilago maydis 521	93	35	Replication Protein A Heterotrimer Bound to ssDNA	Replication protein A	ABCD (D=DNA)	none	CTHT_0028860	>nm|CTHT_0028860| Single-Stranded DNA binding protein 12k chain OS=Chaetomium Thermophilum	3	five_or_more	11.366	105	11	0	0	0	1476500	3758000	4590233	1797867	1237577	0	0	0	0	0	0	0	0	0	0	0	0	0	0	0	0	0	0	1640200	1614567	1817767	4632800	23000000
G0S5S4	4GOP_B	Ustilago maydis 521	93	35	Replication Protein A Heterotrimer Bound to ssDNA	Replication protein A	ABCD (D=DNA)	none	CTHT_0033440	>nm|CTHT_0033440| Replication protein OS=Chaetomium Thermophilum	3	five_or_more	29.541	273	14	0	0	0	459567	778303	1405667	869370	426167	168010	0	0	144207	110510	0	0	111530	0	0	0	0	0	0	0	0	327627	0	0	0	647767	0	5400000
G0SA46	2FUG_1	Thermus thermophilus HB8	77	47	NADH-quinone oxidoreductase chain 1	Respiratory Complex I	ABCDEFGH	1.6.99.5	CTHT_0040970	>nm|CTHT_0040970| Nadh:Ubiquinone oxidoreductase 51 kDa subunit OS=Chaetomium Thermophilum	2	less_than_three	55.375	507	111	0	0	0	0	0	0	0	0	0	0	0	0	0	0	0	0	0	0	0	0	0	0	0	0	0	60933	0	0	424533	946467	2100000
G0RYM7	1KB9_B	Gallus gallus	73	32	Cytochrome bc1 complex subunit 2	Respiratory Complex I	ABCDEFGHIJK	1.10.2.2	CTHT_0007240	>nm|CTHT_0007240| Atp synthase epsilon chain OS=Chaetomium Thermophilum	2	five_or_more	57.442	553	110	0	0	0	149330	168563	0	38943	0	0	0	0	0	0	0	0	0	0	0	0	0	0	0	0	0	0	0	267553	532433	0	4330000	8200000
G0SDM6	2FUG_2	Thermus thermophilus HB8	49	39	NADH-quinone oxidoreductase chain 2	Respiratory Complex I	ABCDEFGH	1.6.99.5	CTHT_0052320	>nm|CTHT_0052320| Core subunit of the mitochondrial membrane respiratory chain NADH dehydrogenase (Complex I) that is believed to belong to the minimal assembly required for catalysis. Complex I functions in the transfer of electrons from NADH to the respi	3	four	34.964	318	13	0	0	0	0	0	991533	0	23757	20882	0	0	0	0	0	0	0	0	0	0	0	0	0	0	56957	0	0	300963	70597	344700	399400	2200000
G0SHE7	2FTC_E	Bos taurus	73	41	39S ribosomal protein L12, mitochondrial	Ribosome (mitochondrial)	A2BCDEFGHIJKLMNOP	none	CTHT_0069760	>nm|CTHT_0069760| Protein involved in cellular respiration OS=Chaetomium Thermophilum	2	five_or_more	19.831	188	44	0	0	0	0	0	0	139207	1714400	1970133	2337600	617200	287500	15314	5101	0	0	0	0	0	0	0	0	0	0	0	0	0	0	0	0	11000000
G0SGX1	3J6V_I	Bos taurus	57	36	28S ribosomal protein S9, mitochondrial	Ribosome (mitochondrial) 28S	ABCDEFGHIJKLMNO	none	CTHT_0067870	>nm|CTHT_0067870| 40S ribosomal protein S9, mitochondrial OS=Chaetomium Thermophilum	3	five_or_more	35.598	319	54	0	0	0	0	0	0	0	0	244799	728313	630860	1944967	2392493	1861303	376867	303413	83557	0	0	0	0	0	0	0	0	0	0	0	0	0	8600000
G0RY75	3J6V_E	Bos taurus	39	30	28S ribosomal protein S5, mitochondrial	Ribosome (mitochondrial) 28S	ABCDEFGHIJKLMNO	none	CTHT_0005690	>nm|CTHT_0005690| Ribosomal protein s5 OS=Chaetomium Thermophilum	3	five_or_more	55.302	490	53	0	17262	0	30908	65680	28883	144481	103040	432947	2378400	7870167	16108600	17299900	12818067	9193800	3735333	2375850	496980	32960	13476	0	0	0	0	0	0	0	0	0	0	73000000
G0S4L3	3J7Y_J	Homo sapiens	99	47	54S ribosomal protein MRPL11	Ribosome (mitochondrial) 54S	ABCDEFGHIJKLMNOPQRSTUVWXYZ	none	CTHT_0031410	>nm|CTHT_0031410| 60S ribosomal protein l19, mitochondrial OS=Chaetomium Thermophilum	3	five_or_more	16.619	157	43	0	0	0	0	0	0	1385467	6334693	7693033	9202500	6323233	2277133	1232227	665330	447167	76190	43117	0	0	0	190210	0	0	0	0	125913	846233	1521733	1487033	0	40000000
G0S5N9	3TG8_A	Thermus thermophilus	58	31	54S ribosomal protein L1	Ribosome (mitochondrial) 54S	A1; known	none	CTHT_0024940	>nm|CTHT_0024940| Ribosomal protein L1 OS=Chaetomium Thermophilum	2	three	31.92	290	48	0	0	0	0	0	0	0	0	84394	12166	94650	0	0	0	0	0	0	0	0	0	0	0	0	0	0	0	0	0	0	0	290000
G0SAZ6	4KBT_Q	Thermus thermophilus HB27	41	42	54S ribosomal protein L16	Ribosome (mitochondrial) 54S	known	none	CTHT_0048350	>nm|CTHT_0048350| Unknown annotation for CTHT_0048350 OS=Chaetomium Thermophilum	3	five_or_more	20.784	183	51	0	0	0	0	0	0	0	0	783433	3769800	17226000	32957000	27448000	29421100	20237000	7588400	4623633	942920	0	0	0	0	0	0	0	0	0	0	0	0	140000000
G0SA53	3J5S_D	Escherichia coli	82	30	EttA (Energy-dependent translational throttle A)	Ribosome (mitochondrial) translation factor complex	ABCDE	none	CTHT_0041040	>nm|CTHT_0041040| Protein involved in regulation of translational elongation OS=Chaetomium Thermophilum	3	four	83.026	750	76	0	0	17717	0	0	0	0	61537	0	0	0	0	0	0	0	0	0	0	0	0	0	0	290107	483350	350977	289347	0	0	0	0	1500000
G0SEI0	3J39_CC	Drosophila melanogaster	96	67	40S ribosomal protein S17	Ribosome 40S	known	none	CTHT_0063820	>nm|CTHT_0063820| 60S ribosomal protein l30 OS=Chaetomium Thermophilum	3	five_or_more	11.584	108	40	0	195170	263487	1015160	1674633	5289667	9472067	24957033	60885333	49353000	55807333	31550333	7115233	4210067	1217493	141480	0	0	0	0	0	0	0	620047	745867	705333	0	0	0	0	260000000
G0S507	2ZKR_SS	Canis lupus familiaris	81	69	40S ribisomal protein S23-A	Ribosome 40S	known	none	CTHT_0023650	>nm|CTHT_0023650| 60S ribosomal protein L25 OS=Chaetomium Thermophilum	3	five_or_more	17.135	156	36	350433	248063	1078267	3429450	4365967	13086067	27804667	60173667	93857667	88304333	89273000	51180000	15936667	4991700	3537933	0	114617	82890	113303	606727	930800	1215700	76283	4893567	5062767	2561800	2954100	306537	431800	1743357	480000000
G0SHJ6	3J3B_r	Homo sapiens	82	43	60S ribosomal protein L28	Ribosome 60S	known; Ribosome 60S	none	CTHT_0070250	>nm|CTHT_0070250| 60S ribosomal protein OS=Chaetomium Thermophilum	3	five_or_more	15.927	147	42	389300	867133	2702353	5572567	6590300	12805667	24114667	54437333	82747000	120596667	92276667	91457333	63422000	35402333	25521000	9148267	6733733	3065300	1622467	1188640	563017	362470	463820	360167	319177	191627	0	0	0	0	640000000
G0RYD6	EMDB 1217	Saccharomyces cerevisiae	98	45	Ribosome associated protein	Ribosome 80S	known;Ribosome 80S	none	CTHT_0006310	>nm|CTHT_0006310| Ribosome associated protein OS=Chaetomium Thermophilum	3	five_or_more	50.947	446	109	0	0	0	0	0	7404	41157	454601	2090353	1458543	916990	402010	108357	61437	74730	48420	0	82708	0	119827	0	0	0	0	41220	0	71640	25674	6877433	27147967	40000000
G0S992	3J61_L	Triticum aestivum	93	52	60S ribosomal protein L13	Ribosome 80S	known	none	CTHT_0045000	>nm|CTHT_0045000| 60S ribosomal protein L13 OS=Chaetomium Thermophilum	3	five_or_more	24.135	213	47	143650	465800	1816313	4778767	7227500	19854000	35236333	89732333	152102667	176691667	199913333	145746667	106463333	64231667	43398333	15009133	4026100	1003990	484477	209970	81027	0	75367	0	0	0	0	210937	289670	191487	1100000000
G0SCD9	2WW9_C	Saccharomyces cerevisiae	39	57	protein transport protein SEB2	Ribosome 80S	known; binder	none	CTHT_0056870	>nm|CTHT_0056870| Protein transport protein OS=Chaetomium Thermophilum	2	five_or_more	16.045	148	8	0	0	0	212613	303973	275907	140647	88840	0	0	0	0	0	0	0	0	0	0	0	0	0	0	0	0	0	0	0	0	0	0	1500000
G0S428	4U4U_sM	Saccharomyces cerevisiae	39.0728	33.05	Suppressor protein STM1	Ribosome binder	known; binder	none	CTHT_0022330	>nm|CTHT_0022330| Protein Stm1 OS=Chaetomium Thermophilum	3	five_or_more	32.605	302	39	0	0	103520	0	169167	0	3072733	17453467	33972000	31931000	23539667	13454733	6307067	6427067	6920700	4344787	1870800	563377	163003	0	0	0	0	0	0	0	0	0	0	0	150000000
G0S597	1J81_JJ	Saccharomyces cerevisiae	95	67	translation initiation factor 2 alpha subunit	Ribsome preinitation complex	known; binder	none	CTHT_0032740	>nm|CTHT_0032740| Translation initiation factor 2 alpha subunit OS=Chaetomium Thermophilum	3	five_or_more	35.223	310	61	0	0	0	0	0	141233	72867	0	0	0	98780	541450	1898823	5487000	20323167	13547400	12722567	4604933	2041123	240712	0	0	0	0	0	0	0	0	658067	547553	63000000
G0RZ86	3H0G_B	Schizosaccharomyces pombe	97	37	RPB2	RNA polymerase II	known	2.7.7.6	CTHT_0002080	>nm|CTHT_0002080| Dna-Directed RNA polymerase OS=Chaetomium Thermophilum	3	five_or_more	130	1157	38	0	0	0	24135	13455	40486	126553	244420	303946	243403	199200	158590	123510	263117	186643	190240	281210	47087	229075	84347	0	0	37083	37006	0	0	0	0	0	0	2800000
G0RZT5	3NFQ_A	Saccharomyces cerevisiae	35	43	Transcription factor IWS1	RNA polymerase II	binder	none	CTHT_0004120	>nm|CTHT_0004120| Transcription factor involved in RNA polymerase II transcription regulation. May function in both SPT15/TBP post- recruitment and recruitment steps of OS=Chaetomium Thermophilum	3	five_or_more	49.028	437	50	0	0	0	0	0	0	0	0	78727	430650	431023	886613	754020	121290	161350	0	0	0	0	0	0	0	0	0	0	76897	0	0	0	0	2900000
G0S846	4V1O_Q	Saccharomyces cerevisiae	31.5303	33.47	TRANSCRIPTION INITIATION FACTOR IIF SUBUNIT A	RNA polymerase II-Mediator Core Initiation Complex	ABCDEFGHIJKLMNOPQRSTUVW	2.3.1.n3	CTHT_0029340	>nm|CTHT_0029340| Transcription initiation factor IIF subunit alpha OS=Chaetomium Thermophilum	3	five_or_more	84.699	758	70	0	0	0	0	0	0	28452	0	0	0	0	0	0	0	106137	324507	413310	240030	94873	0	0	0	0	0	0	0	0	0	0	0	1200000
G0SF55	1PQV_S (BOUND)	Saccharomyces cerevisiae	100	33	transcription initiation factor II S	RNA polymerase II-TFIIS complex	ABCDEFGHIJKLM; binder	2.7.7.6	CTHT_0060860	>nm|CTHT_0060860| Transcription elongation factor OS=Chaetomium Thermophilum	3	five_or_more	34.171	303	69	0	0	0	0	0	4860	8717	44807	19902	11764	4622	0	0	87077	225657	617543	1236047	337080	291527	0	0	0	0	0	0	0	0	0	0	0	2900000
G0S3W8	1U6G_A	Homo sapiens	98	49	Cullin homolog 1	SCF complex	AB (transient C's)	none	CTHT_0039150	>nm|CTHT_0039150| Ubiquitin-Protein ligase OS=Chaetomium Thermophilum	3	five_or_more	87.973	765	1	0	0	443567	397600	412733	364667	0	0	0	0	0	0	0	0	0	0	0	20952	138196	133687	25494	19488	133877	242164	0	71250	0	0	0	0	2400000
G0SBW4	1C0F_A	Dictyostelium discoideum	96	29	Arp7/Actin-like	SCF complex; actin complexes	AB	none	CTHT_0055020	>nm|CTHT_0055020| Is required for NuA4 complex integrity. Component of the SWR1 complex which mediates the ATP-dependent exchange of histone H2A for the H2A variant HZT1 leading to transcriptional regulation of selected genes by chromatin remodeling. Compo	3	five_or_more	51.707	468	108	315927	73710	332323	395533	377080	570383	590467	564260	534567	476070	371957	128450	0	0	17814	0	27807	337413	956393	287617	294483	79893	59093	0	0	0	46614	176447	8850333	30874333	47000000
G0S6W5	3MKS_A	Saccharomyces cerevisiae	99	59	S-phase kinase-associated protein 1A	SCF complex;Skp1-Fbw7-CyclinEdegN complex	A2B2	none	CTHT_0027110	>nm|CTHT_0027110| Protein involved in ubiquitin-dependent protein catabolic process OS=Chaetomium Thermophilum	3	five_or_more	19.427	168	98	83963	70420	0	0	0	297813	0	0	0	0	0	0	1187400	259817	0	0	0	0	1648567	349400	829003	658100	2054700	1416633	2750067	3370967	3491800	2264833	4021233	2741367	27000000
G0SGH7	1M2O_A	Mus musculus	98	54	SEC23/SAR1 complex	SEC23/SAR1 complex	A2B2	none	CTHT_0066370	>nm|CTHT_0066370| Component of the coat protein complex II (COPII) which promotes the formation of transport vesicles from the endoplasmic reticulum . The coat has two main functions, the physical deformation of the endoplasmic reticulum membrane into vesi	3	five_or_more	86.131	773	107	0	0	43420	92753	68777	37140	42123	0	0	0	0	0	0	0	0	0	0	0	0	0	0	0	0	0	0	0	0	0	1478523	16592767	18000000
G0SGH3	1W1W_A	Saccharomyces cerevisiae	34	55	Smc1hd	Smc1-Kleisin cohesin complex	AB	none	CTHT_0066330	>nm|CTHT_0066330| Cohesin complex protein OS=Chaetomium Thermophilum	3	three	145.77	1264	74	0	0	0	0	0	0	0	0	0	0	0	0	0	0	0	0	0	84652	149043	61903	0	0	0	0	0	0	0	0	0	0	300000
G0S1U0	3B5N_A	Saccharomyces cerevisiae	52	53	SNARE complex	SNARE complex (subunit B missing from proteome, subunit C+D from genome)	ABCD	none	CTHT_0014800	>nm|CTHT_0014800| Protein involved in vesicle-mediated transport OS=Chaetomium Thermophilum	2	five_or_more	13.169	115	12	0	0	200580	822167	971020	1629367	292430	0	0	0	0	0	0	0	0	0	0	0	0	0	0	0	0	0	0	0	0	0	0	0	5900000
G0S4Q2	3JB9_e	Schizosaccharomyces pombe	100	58.11	Pre-mRNA-splicing factor cwf14	Spliceosome	A4B2C2D2E2F2G2H2IJKLMNOPQRSTUVWXYZ	none	CTHT_0023130	>nm|CTHT_0023130| Bud site selection protein OS=Chaetomium Thermophilum	3	three	17.153	148	37	0	0	0	152490	0	0	433367	457930	625760	0	0	0	0	0	0	0	0	0	0	0	0	0	0	0	0	0	0	0	0	0	1700000
G0SFL3	3JB9_A	Saccharomyces cerevisiae	99	73	U5 small nuclear ribonucleoprotein 200 kDa helicase	Spliceosome	A4B2C2D2E2F2G2H2IJKLMNOPQRSTUVWXYZ	none	CTHT_0071250	>nm|CTHT_0071250| Pre-Mrna splicing factor OS=Chaetomium Thermophilum	3	five_or_more	268.16	2309	57	0	0	0	0	0	4808	50257	86056	46607	7820	7774	6982	0	51245	195793	205877	149195	0	0	0	0	0	0	0	0	0	0	0	0	0	810000
G0SF87	3JB9_M	Schizosaccharomyces pombe	98.4429	48.33	Pre-mRNA-processing protein 45	Spliceosome	A4B2C2D2E2F2G2H2IJKLMNOPQRSTUVWXYZ	none	CTHT_0061180	>nm|CTHT_0061180| Involved in pre-mRNA protein OS=Chaetomium Thermophilum	3	four	64.925	578	21	0	0	0	0	0	21093	90540	90133	56234	0	0	0	0	0	0	0	0	0	0	0	0	0	0	0	0	0	0	0	0	0	260000
G0SBV2	3JB9_B	Schizosaccharomyces pombe	96	52	Pre-mRNA-splicing factor cwf10	Spliceosome	A4B2C2D2E2F2G2H2IJKLMNOPQRSTUVWXYZ	none	CTHT_0054900	>nm|CTHT_0054900| 116 kda u5 small nuclear ribonucleoprotein component OS=Chaetomium Thermophilum	3	five_or_more	110.58	986	65	0	0	0	0	0	11877	140377	245737	202186	114574	10503	14834	52837	146357	693010	929577	730037	178891	55089	0	0	0	0	0	0	0	0	0	0	0	3500000
G0S622	3PGW_A	Homo sapiens	96	32	U1-A	Spliceosome	ABCDEFGHI	none	CTHT_0033900	>nm|CTHT_0033900| Unknown annotation for CTHT_0033900 OS=Chaetomium Thermophilum	3	five_or_more	27.813	250	97	0	0	0	0	0	29379	44880	61313	14693	142953	323477	295073	263313	47070	271273	0	0	0	0	0	0	0	156963	1149520	611795	939123	893763	591973	1975367	381403	8200000
G0SG70	3PGW_Z	Homo sapiens	94	61	Sm-D3	Spliceosome	ABCDEFGHI	none	CTHT_0065260	>nm|CTHT_0065260| Small nuclear ribonucleoprotein SmD3 OS=Chaetomium Thermophilum	3	five_or_more	12.686	114	60	0	0	0	0	0	0	0	218507	530080	462133	242213	336100	565303	591240	1717460	1156720	1326180	382833	0	0	0	0	0	0	0	0	460100	0	1065767	548100	9600000
G0SI53	3JB9_J	Schizosaccharomyces pombe	89	63	Small nuclear ribonucleoprotein G	Spliceosome	A4B2C2D2E2F2G2H2IJKLMNOPQRSTUVWXYZ	none	CTHT_0074540	>nm|CTHT_0074540| Small nuclear ribonucleoprotein OS=Chaetomium Thermophilum	2	less_than_three	9.2457	82	24	286667	0	0	0	0	134940	537800	0	304170	0	271597	0	0	0	0	0	0	0	172247	0	0	0	0	0	0	0	0	0	0	0	2600000
G0S6F0	3JB9_a	Schizosaccharomyces pombe	88	45	Spliceosomal U2B'' N-ter	Spliceosome	A4B2C2D2E2F2G2H2IJKLMNOPQRSTUVWXYZ	none	CTHT_0034680	>nm|CTHT_0034680| U2 small nuclear ribonucleoprotein A OS=Chaetomium Thermophilum	2	five_or_more	27.209	242	23	0	0	0	0	0	141443	639477	225617	184013	91037	0	0	0	0	0	0	0	0	0	0	0	0	0	0	147613	0	0	0	0	448000	2800000
G0RZL0	3JB9_F	Schizosaccharomyces pombe	78	70	small nuclear ribonucleoprotein SM D1	Spliceosome	A4B2C2D2E2F2G2H2IJKLMNOPQRSTUVWXYZ	none	CTHT_0003330	>nm|CTHT_0003330| Small nuclear ribonucleoprotein OS=Chaetomium Thermophilum	3	three	13.007	118	32	0	0	0	0	0	0	356333	1949067	0	403600	0	0	0	0	0	496800	350600	241677	0	0	0	0	0	564300	865833	0	570600	491633	0	0	6300000
G0RY82	3JB9_I	Schizosaccharomyces pombe	76	68	Spliceosomal U1 Snrnp	Spliceosome	A4B2C2D2E2F2G2H2IJKLMNOPQRSTUVWXYZ	none	CTHT_0005760	>nm|CTHT_0005760| Small nuclear ribonucleoprotein F OS=Chaetomium Thermophilum	3	five_or_more	10.717	94	85	0	0	78923	0	607353	371720	1083000	890867	1591833	1540757	1538803	1096260	1596667	1114000	2543873	2336067	2743067	1598467	1106923	515360	374833	634033	845123	1988900	2164567	4463700	4940333	2512400	2152290	938867	43000000
G0SHQ3	3JB9_E	Schizosaccharomyces pombe	71	49	Core Snrnp Domain	Spliceosome	A4B2C2D2E2F2G2H2IJKLMNOPQRSTUVWXYZ	none	CTHT_0072980	>nm|CTHT_0072980| RNA splicing factor, transesterification mechanism OS=Chaetomium Thermophilum	3	five_or_more	21.403	211	96	0	0	0	0	0	444487	669020	1438730	292790	468067	444300	0	304793	289587	0	302367	0	0	0	0	0	0	0	0	0	0	503000	347967	2804633	0	8300000
G0S615	3CW1_K	Homo sapiens	50	47	Human Spliceosomal U1 Snrnp N-ter	Spliceosome	ABCDEFGHI	none	CTHT_0025670	>nm|CTHT_0025670| U1 small nuclear ribonucleoprotein 70 kDa OS=Chaetomium Thermophilum	2	three	43.212	387	46	0	0	0	0	0	0	46213	0	0	0	120213	120240	0	0	0	49840	84013	87147	0	35830	0	0	0	0	0	0	0	0	0	0	820000
G0SBL9	3JB9_k	Schizosaccharomyces pombe	44	63	Spliceosomal U2b''-U2a' Protein Complex	Spliceosome	A4B2C2D2E2F2G2H2IJKLMNOPQRSTUVWXYZ	none	CTHT_0054050	>nm|CTHT_0054050| U2 small nuclear ribonucleoprotein B OS=Chaetomium Thermophilum	3	five_or_more	21.719	201	68	0	0	0	0	0	102450	429433	639433	847400	136400	0	447767	466967	766557	2303833	2679367	3449533	1736067	640233	0	0	0	179400	556180	739300	1359900	1988800	2336567	2979723	3152600	28000000
G0S8A6	3JB9_W	Schizosaccharomyces pombe	30.7292	75.42	Pre-mRNA-splicing factor cdc5	Spliceosome	A4B2C2D2E2F2G2H2IJKLMNOPQRSTUVWXYZ	none	CTHT_0038140	>nm|CTHT_0038140| Pre-Mrna splicing protein OS=Chaetomium Thermophilum	2	five_or_more	86.492	768	31	0	0	0	0	0	20731	109660	197477	184233	33390	0	0	0	0	0	0	0	0	0	0	0	0	0	0	0	0	0	0	0	0	820000
G0S9S9	4N0T_A	Saccharomyces cerevisiae S288c	33	30	U6 Small Nuclear Ribonucleoprotein-like C-ter	Spliceosome complex assembly	A4B2C2D2E2F2G2H2IJKLMNOPQRSTUVWXYZ	none	CTHT_0047040	>nm|CTHT_0047040| Splicing factor (Prp24) OS=Chaetomium Thermophilum	3	five_or_more	120.46	1069	82	0	0	0	0	0	0	0	0	18652	24050	0	26037	28895	0	0	0	0	0	0	39440	39250	39083	0	9024	106366	164219	150073	41370	0	54567	740000
G0RY46	2FP4_B	Sus Scrofa	43	51	Succinyl-CoA ligase [GDP-forming] beta-chain, mitochondrial	Succinyl-CoA ligase [GDP-forming]	AB	6.2.1.4	CTHT_0005390	>nm|CTHT_0005390| Succinyl-Coa synthetase beta OS=Chaetomium Thermophilum	3	five_or_more	96.018	890	106	18377	35463	83307	35290	76738	115204	65010	48467	0	0	0	0	0	0	0	0	0	0	0	0	0	0	0	0	0	0	81697	661300	1206087	14129513	17000000
G0SBW3	4OY2_A	Saccharomyces cerevisiae S288c	47	35	TFIID subunit 1 C-ter	TFIID	AB; TFIID or (+) RNA pol II	2.3.1.48	CTHT_0055010	>nm|CTHT_0055010| Transcription initiation factor tfiid OS=Chaetomium Thermophilum	2	four	126	1114	30	0	0	0	0	0	0	0	39480	19291	30554	33159	0	0	0	0	0	0	0	0	0	0	0	0	0	0	0	0	0	0	0	180000
G0SDM2	4GSL_A	Saccharomyces cerevisiae	96	41	Ubiquitin-like modifier-activating enzyme ATG7	ubiquitin-complexes	A2B2	none	CTHT_0052280	>nm|CTHT_0052280| Autophagy protein OS=Chaetomium Thermophilum	3	three	78.172	699	105	0	0	0	0	0	0	0	0	0	88263	0	0	20467	0	0	0	0	0	0	0	0	0	0	0	0	0	0	145687	3970267	4694767	8900000
G0S447	4NNJ_A	Saccharomyces cerevisiae	85	60	Ubiquitin-activating enzyme E1 1	ubiquitin-complexes	A3B2; multiple	none	CTHT_0030680	>nm|CTHT_0030680| Activates ubiquitin by first adenylating with ATP its carboxy-terminal glycine residue and thereafter linking this residue to the side chain of a cysteine residue in E1, yielding an ubiquitin-E1 thioester and free protein OS=Chaetomium Th	3	three	131.01	1181	95	0	0	0	0	0	0	0	0	48800	0	0	0	0	0	0	0	0	0	0	0	0	0	0	0	0	0	0	79507	117290	6769	250000
G0S9J5	3OLM_A	Saccharomyces cerevisiae	55	79	Hect Ubiquitin Ligase	ubiquitin-complexes (E3 ubiquitin-protein ligase RSP5)	AB	6.3.2	CTHT_0046110	>nm|CTHT_0046110| E3 ubiquitin--protein ligase RSP5 OS=Chaetomium Thermophilum	3	five_or_more	94.156	831	7	0	39583	155950	376690	578756	188790	173377	139740	18291	0	0	0	0	0	0	0	0	0	0	0	0	0	0	0	0	0	0	0	0	0	1700000
G0S361	1P22_A	Homo sapiens	59	41	F-box/WD-repeat protein 1A	ubiquitin-complexes; SCF (SKP1-CUL1-F-box protein) E3 ubiquitin-protein ligase complex	AB	none	CTHT_0019790	>nm|CTHT_0019790| A Receptor for Ubiquitination Targets OS=Chaetomium Thermophilum	2	five_or_more	113.43	1033	59	0	0	0	0	0	0	0	0	0	0	4958	9564	6610	10373	93104	14833	28035	29703	20894	23948	0	11761	0	21806	0	12773	7407	0	0	0	440000
G0S359	1X7A_L	Sus scrofa	40.2174	35.14	Coagulation Factor IX, light chain-like	unknown	AB	3.4.21.22	CTHT_0019770	>nm|CTHT_0019770| Unknown annotation for CTHT_0019770 OS=Chaetomium Thermophilum	3	five_or_more	10.139	92	55	0	22167	0	0	0	0	0	0	0	325850	1608800	1709300	3414700	3936767	332167	396693	110040	0	0	0	0	0	0	0	0	0	0	0	0	0	12000000
G0S6M7	4KMO_B	Chaetomium thermophilum	38	92	Putative vacuolar protein sorting-associated protein C-ter	unknown (structure in PDB from CTHT but chain A not found in hMW fractions)	AB	none	CTHT_0026760	>nm|CTHT_0026760| Vacuolar protein sorting OS=Chaetomium Thermophilum	2	five_or_more	91.987	816	58	0	0	0	0	0	0	0	0	0	0	0	0	0	38667	248450	26769	42647	12736	0	0	0	0	0	0	0	0	0	0	0	0	550000
G0S198	4DL0_E	Saccharomyces cerevisiae S288c	99	44	V-type proton ATPase subunit E	V-ATPase yeast EGC(head) peripheral stalk complex	ABC	3.6.3.14	CTHT_0012830	>nm|CTHT_0012830| Vacuolar ATP synthase subunit e OS=Chaetomium Thermophilum	3	five_or_more	26.032	230	104	0	0	0	0	0	0	0	0	0	0	0	0	0	0	0	0	0	0	0	0	0	214150	817927	1082400	848700	883867	1635000	7316000	13615800	14454733	41000000
G0SEQ7	1U7L_A	Saccharomyces cerevisiae S288c	98	36	V-type proton ATPase subunit C	V-ATPase yeast EGC(head) peripheral stalk complex	A1; ABC complex 4DL0_I	3.6.3.14	CTHT_0059350	>nm|CTHT_0059350| V-Atpase C subunit (Vacuolar proton pump C subunit) OS=Chaetomium Thermophilum	3	four	43.487	384	103	0	0	0	0	0	0	0	0	0	0	0	0	0	0	0	0	0	0	0	0	0	0	0	0	892067	0	71517	1866827	5962267	12328100	21000000
G0RY39	3W3A_D	Methanosarcina mazei	92	56	V-type ATP synthase beta chain	V-type ATP synthase	A3B3CD	3.6.3.14	CTHT_0005300	>nm|CTHT_0005300| Non-Catalytic subunit of the peripheral V1 complex of vacuolar ATPase. V-ATPase is responsible for acidifying a variety of intracellular compartments in eukaryotic cells OS=Chaetomium Thermophilum	3	five_or_more	56.871	510	102	0	39267	0	0	18135	38776	0	25354	0	40247	0	43620	132213	87493	108580	0	35597	0	0	0	0	30246	159537	151503	432463	500750	1751637	7563867	21392567	41007000	74000000
G0S792	3W3A_A	Methanosarcina mazei	66	58	V-type ATP synthase alpha chain	V-type ATP synthase	A3B3CD	3.6.3.14	CTHT_0027860	>nm|CTHT_0027860| Catalytic subunit of the peripheral V1 complex of vacuolar ATPase. V-ATPase vacuolar ATPase is responsible for acidifying a variety of intracellular compartments in eukaryotic cells OS=Chaetomium Thermophilum	3	five_or_more	87.055	809	101	0	0	92490	40820	72717	77751	80627	114835	79787	76463	29340	35683	39443	29336	0	0	0	0	0	0	51833	5630	25261	554770	163490	324617	639843	5078233	15024600	21515667	44000000
G0SI00	1EXB_A	Rattus norvegicus	92	45	Voltage-gated K+ channel, subunit beta	Voltage-gated K+ channel	A4B4	1.1.1	CTHT_0073980	>nm|CTHT_0073980| Unknown annotation for CTHT_0073980 OS=Chaetomium Thermophilum	3	five_or_more	39.579	353	100	28578	33727	0	0	0	0	0	0	0	0	229667	0	125990	0	0	0	0	0	32801	488493	432667	408833	595273	231873	0	0	0	0	1050067	18084667	22000000
Observed in one replicate
Uniprot ID	PDB code	species	Subunit Sequence Coverage (%)	Subunit Sequence Identity (%)	Protein name	Protein complex name/function	stoichiometry	EC code	Protein IDs	FASTA header	Times identified in replicates	Consecutive fractions	Mol. weight [kDa]	Sequence length [aa]		Fraction 01	Fraction 02	Fraction 03	Fraction 04	Fraction 05	Fraction 06	Fraction 07	Fraction 08	Fraction 09	Fraction 10	Fraction 11	Fraction 12	Fraction 13	Fraction 14	Fraction 15	Fraction 16	Fraction 17	Fraction 18	Fraction 19	Fraction 20	Fraction 21	Fraction 22	Fraction 23	Fraction 24	Fraction 25	Fraction 26	Fraction 27	Fraction 28	Fraction 29	Fraction 30	summed iBAQ
G0SGE1	1VG0_B	Rattus norvegicus	100	76	Rab7	unknown (structure in PDB but chain A not found in proteome)	AB	none	CTHT_0065990	>nm|CTHT_0065990| Rab small monomeric GTPase OS=Chaetomium Thermophilum	1	less_than_three	23.05	205		0	47607	0	0	0	0	0	0	0	0	0	0	0	0	0	0	0	0	0	0	0	0	0	0	0	0	0	0	0	0	140000
G0S1K1	1RYP_B	Saccharomyces cerevisiae	100	64	PRE8;20S proteasome subunit	Proteasome 20S	known	3.4.25.1	CTHT_0013890	>nm|CTHT_0013890| Is characterized by its ability to cleave peptides with Arg, Phe, Tyr, Leu, and Glu adjacent to the leaving group at neutral or slightly basic pH OS=Chaetomium Thermophilum	1	less_than_three	30.49	283		0	0	0	0	0	0	0	0	0	0	0	0	0	0	0	0	0	0	0	0	0	0	0	0	0	0	0	0	0	180520	540000
G0SGV6	1MF8_B	Homo sapiens	98	63	CALCINEURIN B SUBUNIT ISOFORM 1	calcineurin	ABC	3.1.3.16	CTHT_0067720	>nm|CTHT_0067720| Calcineurin protein OS=Chaetomium Thermophilum	1	less_than_three	19.661	174		0	0	0	0	0	0	0	0	0	0	0	0	0	0	0	0	0	0	0	0	0	0	0	0	0	0	0	0	538933	0	1600000
G0S9E2	4DL0_K	Saccharomyces cerevisiae S288c	96	39	V-type proton ATPase subunit G	V-ATPase yeast EGC(head) peripheral stalk complex	ABC	3.6.3.14	CTHT_0045530	>nm|CTHT_0045530| Vacuolar ATPase OS=Chaetomium Thermophilum	1	three	12.834	113		0	0	0	0	0	0	0	0	0	0	0	0	0	0	0	0	0	0	0	0	0	0	0	0	0	0	0	249963	3754333	5342333	28000000
G0SH58	2FPG_A	Sus Scrofa	91	70	Succinyl-CoA ligase [GDP-forming] alpha-chain, mitochondrial	Succinyl-CoA ligase [GDP-forming]	AB	6.2.1.4; 6.2.1.4	CTHT_0068800	>nm|CTHT_0068800| Succinyl-Coa ligase OS=Chaetomium Thermophilum	1	three	34.866	334		0	0	0	0	0	0	0	0	0	0	0	0	0	0	0	0	0	0	0	0	0	0	0	0	0	0	0	1341567	1611667	2300667	16000000
G0S383	3J8B_E	Homo sapiens	91	42	EIF3 subunit E	EIF3 complex	ACDEFGH	none	CTHT_0020050	>nm|CTHT_0020050| Eukaryotic translation initiation factor 3 subunit 6 OS=Chaetomium Thermophilum	1	five_or_more	50.924	446		0	0	87800	281640	337367	686600	433067	450467	232310	267087	0	65530	0	0	0	0	0	0	0	0	0	0	0	0	0	0	0	0	0	0	8500000
G0SEF3	2IBZ_F	Saccharomyces cerevisiae	89	48	Respiratory complex 1; Ubiquinol-cytochrome c reductase complex 14 kDa protein	Respiratory Complex I	A2B2C2D2E2F2G2H2I2JK	1.10.2.2	CTHT_0063540	>nm|CTHT_0063540| Cytochrome b-c1 complex protein OS=Chaetomium Thermophilum	1	less_than_three	15.017	129		0	0	0	0	139137	0	0	0	0	0	0	0	0	0	0	0	0	0	0	0	0	0	0	0	0	0	0	0	0	0	420000
G0S2Z7	3J8B_K	Homo sapiens	82	30	EIF3 subunit K	EIF3 complex	ACDEFGH	none	CTHT_0019100	>nm|CTHT_0019100| Protein involved in regulation of translational initiation OS=Chaetomium Thermophilum	1	five_or_more	27.734	247		0	0	0	0	0	199247	0	0	122623	0	184597	108520	114100	147900	129150	132310	0	0	0	0	0	0	58260	0	0	0	0	0	0	0	3600000
G0RXX9	3C72_A	Rattus norvegicus	81	30	Rabggtase	Geranylgeranyl transferase type-2 subunit alpha (structure in PDB but chain B not found in proteome)	AB	2.5.1.60	CTHT_0004670	>nm|CTHT_0004670| Catalyzes the transfer of a geranyl-geranyl moiety from geranyl-geranyl pyrophosphate to proteins having the C-terminal- XCC or -XCXC, where both cysteines may become OS=Chaetomium Thermophilum	1	less_than_three	49.599	426		0	0	0	0	0	0	0	0	0	0	0	0	0	0	0	0	0	0	0	0	0	0	0	0	0	0	0	0	0	12436	37000
G0S6U7	3J8B_L	Homo sapiens	77	53	EIF3 subunit L	EIF3 complex	ACDEFGH	none	CTHT_0026930	>nm|CTHT_0026930| Eukaryotic translation initiation factor 3 subunit OS=Chaetomium Thermophilum	1	three	54.483	474		0	0	0	26453	24114	0	261257	47253	174693	0	0	0	0	0	0	0	0	0	0	0	0	0	0	0	0	0	0	0	0	0	1600000
G0SES2	1EZV_D	Saccharomyces cerevisiae	75	69	CYT1	Respiratory Complex I, cytochrome C1	A2B2C2D2E2F2G2H2I2JK	none	CTHT_0059510	>nm|CTHT_0059510| Cytochrome c protein OS=Chaetomium Thermophilum	1	four	35.772	324		0	119530	165813	580633	537467	0	0	0	0	0	0	0	0	0	0	0	128467	0	0	0	0	0	0	0	0	0	0	0	0	0	4600000
G0S0B3	1JDB_B	Escherichia coli	74	44	Carbamoyl-phosphate synthase	Carbamoyl-phosphate synthase	A4B4	6.3.5.5	CTHT_0009410	>nm|CTHT_0009410| Carbamoyl-Phosphate synthase arginine-specific large chain OS=Chaetomium Thermophilum	1	three	145.21	1314		0	0	0	0	0	0	0	0	0	0	0	0	0	51193	57903	68667	0	0	0	266250	0	0	0	0	0	0	0	0	0	0	1300000
G0SE91	2WJV_A	Homo sapiens	73	68	UPF1 decay factor	Exon junction complex	AB	3.6.4	CTHT_0062910	>nm|CTHT_0062910| Eliminates the production of nonsense-containing OS=Chaetomium Thermophilum	1	less_than_three	120.99	1098		0	0	0	0	0	0	0	0	0	0	0	0	0	0	0	0	0	0	0	0	0	0	0	0	0	0	107163	0	0	0	320000
G0SGW9	1W63_A	Mus musculus	69	54	Gamma-one subunit	Adaptor complex 1 or 2	ABCD	1W63_A	CTHT_0067850	>nm|CTHT_0067850| AP-1 complex subunit gamma-1 OS=Chaetomium Thermophilum	1	three	92.603	854		0	0	97580	68877	73993	0	0	0	0	0	0	0	0	0	0	0	0	0	0	0	0	0	0	0	0	0	0	0	0	0	720000
G0S1L3	3J92_v	Homo sapiens	47.2222	33.4	NEMF ribosome binder	Ribosome binder	known; binder	none	CTHT_0014010	>nm|CTHT_0014010| Unknown annotation for CTHT_0014010 OS=Chaetomium Thermophilum	1	three	123.71	1116		0	0	0	0	0	0	46767	0	0	50893	78243	71410	0	0	0	0	0	0	0	0	0	0	0	0	0	0	0	0	0	0	740000
These proteins are found to have fusion events or seperately solved domains; A lot of these include fused metabolic enzymes of variable stoichiometries
Uniprot ID	PDB code	species	Subunit Sequence Coverage (%)	Subunit Sequence Identity (%)	Protein name	Protein complex name/function	stoichiometry	EC code	FASTA header	Times identified in replicates	Consecutive fractions	Mol. weight [kDa]	Sequence length [aa]	Fraction 01		Fraction 02	Fraction 03	Fraction 04	Fraction 05	Fraction 06	Fraction 07	Fraction 08	Fraction 09	Fraction 10	Fraction 11	Fraction 12	Fraction 13	Fraction 14	Fraction 15	Fraction 16	Fraction 17	Fraction 18	Fraction 19	Fraction 20	Fraction 21	Fraction 22	Fraction 23	Fraction 24	Fraction 25	Fraction 26	Fraction 27	Fraction 28	Fraction 29	Fraction 30	summed iBAQ
G0S645	1TJF_A/1K4Z_A	Dictyostelium discoideum/Saccharomyces cerevisiae	32/30	33/38	Adenylyl cyclase-associated protein	Actin complexes	A1/A2	none	CTHT_0034130	>nm|CTHT_0034130| Adenylyl cyclase-associated protein OS=Chaetomium Thermophilum	3	five_or_more	58.071	540	123	0	89092	128471	514977	761507	1454600	700840	626033	626397	928233	628773	612007	531447	156203	307917	39057	48883	32149	23700	40943	57150	37887	41360	25616	19898	19771	19919	16907	13276	9447	8500000
G0S583	1JDB_C, 1JDB_B / 4C6O_A / 1ML4_A	Escherichia coli	45/15/13	44/35/46	Carbamoyl-phosphate synthase/ pyrABCN	Carbamoyl-phosphate synthase/pyrABCN Possibly	A4B4	6.3.5.5	CTHT_0032600	>nm|CTHT_0032600| Protein pyrABCN OS=Chaetomium Thermophilum	3	five_or_more	248.31	2253	129	18327	255542	131940	173879	122009	34450	97549	266367	273783	337669	1568987	6395900	11463533	19940667	26984000	23601667	28569000	18520000	18283200	9478133	5235767	3216633	4396833	5614233	4261900	5873800	5702700	4034300	4164367	3082100	210000000
G0SBU5	3K5H_A/1O4V_A	Aspergillus clavatus/Thermotoga maritima	64/27	45/58	Carboxyaminoimidazole Ribonucleotide Synthase/Phosphoribosylaminoimidazole Mutase	Carboxyaminoimidazole Ribonucleotide Synthase/Phosphoribosylaminoimidazole Mutase	A2/A8	4.1.1.21/5.4.99.18	CTHT_0054820	>nm|CTHT_0054820| Phosphoribosylaminoimidazole carboxylase OS=Chaetomium Thermophilum	3	five_or_more	67	614	134	93413	28466	0	145483	0	56263	0	0	0	59190	0	0	119123	205677	306507	150303	217707	12878	104572	1537147	6439900	12512000	17075667	11945633	4030033	2326610	595940	0	67240	0	58000000
G0SGQ5	2O37_A/1NLT_A	Saccharomyces cerevisiae/Saccharomyces cerevisiae	17/59	70/50	Mitochondrial protein import protein MAS5	chaperone DnaJ	A2/A1	none	CTHT_0067190	>nm|CTHT_0067190| Mitochondrial protein import protein mas5 OS=Chaetomium Thermophilum	3	four	45.78	415	130	0	0	0	76083	63463	210923	139097	0	0	0	0	152397	0	0	0	0	223350	0	0	0	0	0	0	0	0	0	0	0	0	0	870000
G0RY48	2YMU_A/4C8S_A	Saccharomyces cerevisiae/Nostoc punctiforme	28/50	26/32	WD40 domain/Ctf4 protein	DNA polymerase alpha-binding protein	A1/A3	none	CTHT_0005410	>nm|CTHT_0005410| Plays a role in protein OS=Chaetomium Thermophilum	3	five_or_more	97.314	871	137	93620	71983	36187	116730	164752	0	619967	0	0	0	0	0	0	0	0	0	0	0	282883	0	0	0	0	80226	993327	783860	428110	25472	21558	0	3700000
G0SGX0	1NHY_A/1PBU_A	Saccharomyces cerevisiae	47/38	37/42	Elongation factor 1 - Gamma	EIF1 gamma	unknown	none	CTHT_0067860	>nm|CTHT_0067860| Elongation factor 1-gamma OS=Chaetomium Thermophilum	3	five_or_more	46.883	413	138	0	17266	330657	487933	519683	1129323	628500	729923	1011213	216130	836087	748567	601327	548353	481807	225400	257697	987650	816933	1673963	3704667	13525233	79878333	255236667	295433333	278226667	212690000	99669667	66410000	36586000	1400000000
G0S5V8	4U1E_G/2CQ0_A	Saccharomyces cerevisiae/Homo sapiens	47/28	34/58	EIF3 subunit G	EIF3 complex	ABC	none	CTHT_0033790	>nm|CTHT_0033790| Eukaryotic translation initiation factor 3 subunit OS=Chaetomium Thermophilum	3	five_or_more	32.036	289	125	0	0	132540	301983	518867	1079700	591366	1184800	1339733	751000	1060580	421300	495067	732133	314266	300060	0	0	0	0	0	0	0	0	0	0	0	0	62450	878800	10000000
PSEUDO2	3DWD_A/1EFV_B	Homo sapiens/Homo sapiens	18/36	41/57	flavoprotein	electron transfer flavoprotein	A2/AB	none	CTHT_0034450	>nm|CTHT_0034450| Gtpase-Activating protein for OS=Chaetomium Thermophilum	3	five_or_more	75.49	701	122	37607	116447	680543	1506047	973857	1389167	897410	451053	377283	285433	45583	30317	0	0	0	0	0	0	0	0	0	0	0	0	0	0	0	0	0	0	6800000
G0S8H1	4CEM_A/1UW4_B	Homo sapiens/Homo sapiens	36/31	28/43	UPF2 protein	Exon junction complex	A1	none	CTHT_0029860	>nm|CTHT_0029860| Nonsense-Mediated protein OS=Chaetomium Thermophilum	2	five_or_more	131.45	1158	131	0	0	0	0	0	0	0	0	0	0	0	13754	0	0	22398	109639	167020	138097	98003	0	0	0	0	0	0	0	0	0	0	0	820000
G0SEA0	2QPX_A/4HPP_A	Lactobacillus casei/Pseudomonas aeruginosa	45/47	26/28	Metal-Dependent Hydrolase/Glutamine synthase	Fused metabolon	A3/A6	none/6.3.1.11	CTHT_0063010	>nm|CTHT_0063010| Protein involved in peptidoglycan biosynthesis OS=Chaetomium Thermophilum	3	five_or_more	97.649	879	139	0	0	0	0	0	0	0	0	0	0	0	0	0	0	0	0	0	0	0	0	0	0	179357	333923	676810	240303	79053	0	0	89820	1600000
G0S4A2	1B0P_A, 4H2D_A, 4G38_A	Desulfovibrio africanus/ Homo sapiens /Escherichia coli K-12	42/9/36	33/33/48	Pyruvate:ferredoxin oxidoreductase multienzyme	Fused metabolon	A2	1.2.7.1/1.6/1.8.1.2	CTHT_0039450	>nm|CTHT_0039450| Sulfite reductase OS=Chaetomium Thermophilum	3	five_or_more	168.9	1532	136	0	0	0	0	0	0	0	0	0	0	0	0	0	0	0	0	15026	0	0	0	0	0	159717	1044297	2194867	2213800	885987	615303	132980	23228	7300000
G0S8T8	1B0P_A/3QFS_A/4FR2_A	Desulfovibrio africanus/ Homo Sapiens/Oenococcus oeni	33/24/27	26/34/28	unknown protein, fused domains	Fused metabolon	A2/A1/A2	1.2.7.1/1.6.2.4/none	CTHT_0043350	>nm|CTHT_0043350| Sulfite reductase [NADPH] flavoprotein component OS=Chaetomium Thermophilum	3	five_or_more	166.41	1530	140	31998	29173	0	0	0	60110	80694	22949	0	0	0	13147	0	38087	0	0	0	0	0	0	0	0	18401	670483	1445087	1090080	634107	277957	240547	147305	4800000
G0S9H4	4DIA_A/4JIM_A	Homo sapiens/Moorella thermoacetica	27/58	50/46	Methylenetetrahydrofolate Dehydrogenase Cyclohydrolase/N10-formyltetrahydrofolate Synthetase FUSED	Fused metabolon	A1/A2	none/6.3.4.3	CTHT_0045900	>nm|CTHT_0045900| C-1-Tetrahydrofolate synthase OS=Chaetomium Thermophilum	2	five_or_more	115.2	1074	159	0	0	0	0	2483	3892	5875	7598	10236	7941	11876	8082	7048	9305	15131	9729	15864	17101	8047	10527	8312	3998	8269	18831	20480	33963	88423	85737	164533	472213	1600000
G0S061	1DQS_A/2QFQ_A/2PT5_A/2GPT_A	Apergillus nidulans/Escherichia coli K-12/Aquifex aeolicus Vf5/Arabidopsis thaliana	24/28/8/31	68/42/29/27	Dehydroquinate Synthase/ Epsp Synthase/ Shikimate Kinase/Dehydroquinate Dehydratase- Shikimate Dehydrogenase	Fused metabolon	A2/A1/A1/A1	4.2.3.4/2.5.1.19/2.7.1.71/1.1.1.25|4.2.1.10	CTHT_0008860	>nm|CTHT_0008860| Pentafunctional arom polypeptide OS=Chaetomium Thermophilum	3	five_or_more	171.56	1581	144	6247	0	8838	38927	6132	51985	0	26475	0	0	0	18453	0	15312	0	7879	0	0	0	32693	57204	51574	252313	561533	2499867	11855800	25331667	19608667	14693700	6156533	81000000
G0S0D7	2GO5_5/1GSZ_A/3WAJ_A/2DSJ_A/2LGZ_A	Triticum sp./Alicyclobacillus acidocaldarius/Archaeoglobus fulgidus DSM 4304/Thermus thermophilus/Saccharomyces cerevisiae	13/5/19/3/27	79/37/26/41/60	Multifunctional enzyme	Fused metabolon in Ribosome	ABCDEFG/A2/A1/A2/A1	none/4.2.1.129|5.4.99.17/ 2.4.99.18/2.4.2.2/2.4.99.18	CTHT_0009650	>nm|CTHT_0009650| Ribosomal protein L35 OS=Chaetomium Thermophilum	3	five_or_more	105.04	935	126	49633	200630	210410	1182027	702987	666320	964330	1324680	639920	1360567	1660630	607527	101293	38670	0	0	0	0	11629	0	0	0	0	0	0	0	0	0	0	0	9700000
G0S6E0	1IHC_A/1T3E_A	Rattus norvegicus/Rattus norvegicus	21/64	40/44	Gephyrin/Glycin receptor (PDB complex:2FTS_A:B)	Gephyrin/Glycin receptor (PDB complex:2FTS_A:B) metabolon	A3/A2	none	CTHT_0034580	>nm|CTHT_0034580| Protein involved in Mo-molybdopterin cofactor metabolic process OS=Chaetomium Thermophilum	3	five_or_more	72.823	693	141	178663	94932	188864	83620	5438	3140	1331	0	0	0	0	0	0	0	0	0	0	0	0	0	0	0	0	19774	26487	148999	262643	233275	200727	254093	1700000
G0SEX8	2YRT_A/1RL1_A	Homo sapiens/Homo sapiens	40/28	46/31	CS and CHORD domains	Heat Shock protein recruitment to multiprotein assemblies	A1/A1	none	CTHT_0060070	>nm|CTHT_0060070| Unknown annotation for CTHT_0060070 OS=Chaetomium Thermophilum	3	five_or_more	37.368	339	157	0	0	0	0	0	0	0	0	0	0	0	0	0	0	0	0	0	0	0	0	0	0	0	0	0	70347	211157	273420	347567	1969970	2900000
G0SC05	2VSQ_A/4DQV_A	Bacillus subtilis/Mycobacterium tuberculosis	57/28	27/30	L-aminoadipate-semialdehyde dehydrogenase	L-aminoadipate-semialdehyde dehydrogenase fused metabolon	A1/A1	6	CTHT_0055440	>nm|CTHT_0055440| Aminoadipate protein OS=Chaetomium Thermophilum	3	four	131.51	1176	143	0	0	0	0	0	0	0	0	0	0	0	0	0	0	0	0	0	0	0	0	0	0	48720	0	0	1191757	2018323	1130607	246803	0	4600000
G0SC54	1JWB_B/3I2V_A	Escherichia coli	62/27	37/29	Molybdopterin Biosynthesis MOEB protein	Molybdopterin Biosynthesis MOEB protein	A2B2	2.7.7.80/2.8.1&2.7.7	CTHT_0055980	>nm|CTHT_0055980| URM1 activating enzyme OS=Chaetomium Thermophilum	3	five_or_more	47.948	444	150	0	0	0	0	0	0	37303	0	0	0	0	0	0	0	0	0	55547	0	0	0	0	0	0	0	0	302147	1192547	1172000	1328000	60050	4100000
G0S1U1	3ZZI_A/1VKN_A/3C2E_A	Saccharomyces cerevisiae/ Thermotoga maritima/ Saccharomyces cerevisiae	36/26/23	56/35/60	Multifunctional Acetylglutamate Kinase	Multifunctional Acetylglutamate Kinase	A4 (or A6 -2/3 domains are A4, one is A6)	2.7.2.8/1.2.1.38/2.4.2.19	CTHT_0014810	>nm|CTHT_0014810| Nicotinate-Nucleotide pyrophosphorylase [carboxylating] OS=Chaetomium Thermophilum	3	five_or_more	130.84	1194	158	0	0	0	3955	0	15372	11700	0	0	18943	0	0	0	7861	0	16622	0	9580	0	0	7666	0	0	0	0	42213	90110	130107	3406067	22780333	27000000
G0SC42	3MD3_A/2MJN_A	Saccharomyces cerevisiae/Homo sapiens	44/52	36/31	Nuclear and cytoplasmic polyadenylated RNA-binding protein PUB1	Nuclear and cytoplasmic polyadenylated RNA-binding protein PUB1	A1/A1	none	CTHT_0055850	>nm|CTHT_0055850| Protein involved in mRNA metabolic process OS=Chaetomium Thermophilum	3	five_or_more	42.64	393	152	0	0	0	0	0	25907	20799	65783	73730	0	25504	98990	105600	174883	270187	267593	288760	145993	61563	0	0	0	47837	104610	231123	238287	326367	437650	455300	485327	4000000
G0SFH5	4KF7_A/5CWU_A	Myceliophthora thermophila/Myceliophthora thermophila	62/22	21/99	Nup188	nuclear pore complex	A1/A1	none	CTHT_0070850	>nm|CTHT_0070850| Of the nuclear pore complex (NPC) protein OS=Chaetomium Thermophilum	2	five_or_more	203.81	1858	142	0	0	0	0	0	0	0	0	0	0	0	0	0	0	0	0	0	0	0	0	0	81947	60677	40917	25559	80420	181230	93850	0	0	850000
G0S7B6	4MHC_A/3I5P_A	Saccharomyces cerevisiae/Saccharomyces cerevisiae S288c	54/34	25/28	fused nups (Nup170?)	nuclear pore complex	A1/A1	none	CTHT_0036270	>nm|CTHT_0036270| Nuclear pore complex protein OS=Chaetomium Thermophilum	3	less_than_three	156.25	1416	154	0	0	0	0	0	0	0	0	0	0	0	0	0	0	0	0	0	0	0	0	0	0	0	0	0	0	0	0	334680	1153023	1500000
G0S8C8	4CGR_A/3GLA_A	Streptomyces coelicolor/Xanthomonas citri	22/59	32/31	Small Heat Shock Protein/HspA FUSION	promiscuous	A2/A2	none	CTHT_0021290	>nm|CTHT_0021290| Heat shock protein OS=Chaetomium Thermophilum	3	five_or_more	28.986	257	132	0	0	137420	197233	287237	617837	826753	1072067	779300	1643033	1593567	2631567	2797857	6033567	14352933	12920400	23205933	16281867	11215800	7655267	4167533	4091133	3146600	1826333	471560	453970	572240	455577	573923	348427	120000000
G0SAC4	1VSY_4, 1VSY_5	Saccharomyces cerevisiae	50/41	25/23	BLM10 (fused)	Proteasome 19S_1VSY	A1	none	CTHT_0041780	>nm|CTHT_0041780| Proteasome activator protein OS=Chaetomium Thermophilum	3	five_or_more	224.26	1967	147	0	6312	0	0	0	0	0	0	1316	4270	3107	8155	6808	5815	5151	5570	21333	60683	109264	122747	34122	17448	19420	56203	30022	85141	140175	130572	276059	235085	1400000
G0SBL2	3WHJ_A/4O06_A	Saccharomyces cerevisiae S288c/Saccharomyces cerevisiae S288c	43/38	32/35	Nas2 protein	Proteasome 26S (chaperone for assembly, non-core)	A1/A1	none	CTHT_0053980	>nm|CTHT_0053980| Probable 26S proteasome regulatory subunit OS=Chaetomium Thermophilum	3	less_than_three	26.208	240	156	0	0	0	0	0	0	0	0	0	0	0	0	0	0	0	0	0	0	0	0	0	0	0	0	0	0	0	0	1050003	4392700	5400000
G0SHI9	2QK4_A/2V9Y_A	Homo sapiens	54/38	47/54	glycinamide ribonucleotide synthetase/aminoimidazole ribonucleotide synthetase	Purine de novo synthesis pathway	A1/A2	6.3.4.13/6.3.3.1	CTHT_0070180	>nm|CTHT_0070180| Bifunctional purine biosynthetic protein OS=Chaetomium Thermophilum	2	less_than_three	83.361	786	151	0	21732	0	0	0	0	0	0	0	0	0	0	0	0	0	0	0	0	0	0	0	0	0	0	0	0	0	0	0	72197	140000
G0SDH1	2B29_A/4GOP_C	Homo sapiens/Ustilago maydis 521	19/69	33/43	Replication Protein A Heterotrimer Bound to ssDNA	Replication protein A	ABCD (D=DNA)	none	CTHT_0051760	>nm|CTHT_0051760| DNA replication protein OS=Chaetomium Thermophilum	3	five_or_more	68.593	617	148	12466	24514	327248	995947	1500667	2428767	2753900	2701500	3817070	5068967	1907349	3051700	3301833	1366230	1467633	316760	427853	178600	131090	38777	21056	36520	163037	258063	528937	2126300	7464667	6701067	13043593	8616867	71000000
G0SAE3	4QPN_A, 3IZB_U	Saccharomyces cerevisiae	30/27	31/70	40S ribosomal protein S24, S-adenosylmethionine-dependent methyltransferase (fused)	Ribosome 40S	binder	2.1.1	CTHT_0041970	>nm|CTHT_0041970| S-Adenosylmethionine-Dependent methyltransferase OS=Chaetomium Thermophilum	3	five_or_more	51.732	464	128	0	0	18760	78097	65602	105550	191957	948440	1392117	613917	1426400	649967	381333	528200	1043567	3263000	1094500	78037	57223	35007	31526	0	0	0	0	0	0	0	0	0	12000000
G0S5H2	4EMH_A/4M59_A	Schizosaccharomyces pombe 972h-/Zea mays	11/46	67/22	unknown protein, fused domains	Spliceosome	A3/A2/RNA	none	CTHT_0032950	>nm|CTHT_0032950| Unknown annotation for CTHT_0032950 OS=Chaetomium Thermophilum	2	five_or_more	87.565	769	145	0	0	0	0	0	0	0	0	0	0	0	27241	22425	35173	48540	42757	86817	0	0	31057	37827	0	127593	152003	224337	232960	293133	419233	0	0	2700000
G0SHR8	2J23_A/1WWY_A	Malassezia sympodialis/Homo sapiens	30/55	47/31	Thioredoxin-like protein 1	thioredoxin	A1	none	CTHT_0073130	>nm|CTHT_0073130| Thioredoxin protein OS=Chaetomium Thermophilum	3	five_or_more	36.87	333	127	0	0	0	0	0	0	39093	43827	153673	206597	542133	1550053	672217	2901230	11004700	19286767	19754467	6190533	1884667	37157	0	77700	0	139277	0	15379	106667	859247	5013103	7457300	78000000
G0SHG6	2KQR_A/2XTI_A	Brugia malayi	20/75	34/52	tRNA synthetase (asparaginyl-)	tRNA synthetase (asparaginyl-)	A2, ABC (? Can also be tetramer?)	6.1.1.4	CTHT_0069950	>nm|CTHT_0069950| Asparaginyl-Trna synthetase OS=Chaetomium Thermophilum	3	four	66.817	587	162	0	0	0	0	0	0	0	0	0	0	0	0	0	0	0	0	0	0	0	78200	0	0	0	0	0	0	41217	277728	17509333	155116667	170000000
G0RYU7	2EKC_A/1WDW_B	Aquifex Aeolicus Vf5/Pyrococcus furiosus	35/53	40/61	Tryptophane synthase, a- b- subunits	Tryptophane synthase complex	A1/A2B2	4.2.1.20/4.2.1.20	CTHT_0000630	>nm|CTHT_0000630| Tryptophan protein OS=Chaetomium Thermophilum	3	five_or_more	75.997	704	153	0	140963	110447	75823	43693	587087	254793	44187	0	127537	203627	0	0	0	0	0	0	0	0	0	0	0	0	0	0	0	0	0	0	2010373	3600000
G0RY89	2ZW9_A/3AL5_A	Saccharomyces cerevisiae/Homo sapiens	65/28	30/36	Tyw4/JmjC	unknown	A1/A2	2.1.1.290/2.3.1.231	CTHT_0005830	>nm|CTHT_0005830| Methyltransferase OS=Chaetomium Thermophilum	3	five_or_more	116.02	1046	149	0	0	0	0	0	0	0	0	0	0	0	0	0	0	0	0	0	0	0	0	0	0	0	0	27798	245427	996863	1607147	4180467	3523467	11000000
G0S6J3	2G47_A/2Y6E_A	Homo sapiens/Homo sapiens	31/12	38/56	Insulin-Degrading Enzyme/ USP-4	unknown	A1/A6	3.4.24.56/3.1.2.15	CTHT_0026420	>nm|CTHT_0026420| A-Factor processing OS=Chaetomium Thermophilum	3	five_or_more	322.14	2887	146	60958	38954	10161	23239	0	0	0	0	1974	39051	47694	12934	11954	38958	26872	32044	337540	881493	2013420	4211300	2957500	2610270	1626587	701160	124987	80559	816487	5615400	11839033	11571667	46000000
G0RZZ0	1X4T_A/3BUL_A	Mus musculus/Escherichia coli	27/32	31/53	Isy1 Domain/I690cG743C METH C-Terminal Fragment	unknown	A1/A1	none/2.1.1.13	CTHT_0008120	>nm|CTHT_0008120| Pre-Mrna splicing protein OS=Chaetomium Thermophilum	2	four	28.331	246	133	0	0	0	0	0	0	236927	112540	121810	73440	0	0	0	0	0	0	0	0	0	0	0	39453	250080	140423	90717	0	0	0	0	0	1600000
G0S5K8	4HA7_A/4CCA_A	Saccharomyces cerevisiae/Homo sapiens	23/54	38/32	Rib7/Muc18 fusion	unknown	A2/A1	1.1.1.302/none	CTHT_0033310	>nm|CTHT_0033310| 5-Amino-6-(5-Phosphoribosylamino)Uracil reductase OS=Chaetomium Thermophilum	3	less_than_three	125.12	1122	160	0	0	0	0	0	0	0	0	0	0	0	0	0	0	0	0	0	0	0	0	0	0	0	0	0	0	0	0	201414	251843	450000
G0S8W2	1USV_B/1X53_A/3HKX_A/4CMR_A	Saccharomyces cerevisiae/Homo sapiens/Nesterenkonia sp. 10004/Pyrococcus sp. ST04	22/18/30/11	41/44/29/29	Activator of Hsp90 ATPase/ Carbon-nitrogen hydrolase	unknown	AB/A1/A2/A4	none/none/3.5.1.4/.	CTHT_0043630	>nm|CTHT_0043630| Chaperone binding protein OS=Chaetomium Thermophilum	3	five_or_more	73.229	654	124	25834	98527	197430	1025173	1084920	1978067	737993	327695	168683	142410	97153	0	0	0	0	0	0	0	0	0	0	0	0	0	0	0	0	0	0	0	5900000
G0S2J7	1DVP_A/1OXZ_A/1IU1	Drosophila melanogaster/Homo sapiens/Homo sapiens	21/24/17	36/31/28	unknown protein, fused domains	unknown	A2/A1/A1	none	CTHT_0017470	>nm|CTHT_0017470| Adp-Ribosylation factor-binding protein OS=Chaetomium Thermophilum	3	five_or_more	70.578	644	161	0	0	0	0	0	153577	418467	0	0	0	0	0	0	0	0	0	0	0	0	0	0	0	0	0	0	6709	88413	2706737	9696933	12309667	25000000
G0SHS3	2CP0_A/1H6U_A/2HPO_A	Homo sapiens/Listeria monocytogenes/Escherichia coli K-12	11/31/12	42/26/30	cap-gly domain/internalin/aminopeptidase N	unknown	A1/A2/A1	none	CTHT_0073180	>nm|CTHT_0073180| Protein involved in post-chaperonin tubulin folding pathway OS=Chaetomium Thermophilum	3	four	66.324	592	163	0	0	0	0	0	0	0	0	0	0	0	0	0	0	0	0	0	0	0	0	0	0	0	0	0	0	230167	2326767	3818867	12622033	19000000
G0S493	1UDW_A, 1UPU_A	Homo sapiens/Toxoplasma gondii	41/41	39/39	Uridine-cytidine Kinase 2/Uracil Phosphoribosyltransferase protomer	Uridine-cytidine Kinase 2/Uracil Phosphoribosyltransferase protomer	A4 (possibly because of Uracyl phosphoribotransferate)	2.7.1.48/2.4.2.9	CTHT_0039360	>nm|CTHT_0039360| Uridine kinase OS=Chaetomium Thermophilum	3	five_or_more	51.205	460	135	0	0	0	0	0	0	0	0	0	0	0	0	0	0	0	0	0	0	0	0	41620	867207	7363700	9309567	4464800	3284467	1177703	183170	29614	0	27000000
G0S0E4	1HO8_A/2W4D_A	Saccharomyces cerevisiae/Pyrococcus horikoshii	45/12	30/43	V-Type ATPase/ acyl-phosphatase complex	V-Type ATPase/ acyl-phosphatase complex	A1/A2	4.1.99.3/3.6.3.14/3.6.1.7	CTHT_0009720	>nm|CTHT_0009720| Subunit H OS=Chaetomium Thermophilum	3	three	61.797	554	155	0	0	0	0	0	0	0	0	0	0	0	0	0	0	0	0	0	0	0	0	0	0	0	0	0	0	0	71360	475983	961150	1500000
G0S1N8	2VFR_A/1T2X_A	Streptomyces coelicolor A3(2)/Fusarium sp.	44/27	30/24	Xylitol/Glactose oxidase	Xylitol/Glactose oxidase	A1	none	CTHT_0014270	>nm|CTHT_0014270| D-Arabinono-1,4-Lactone oxidase OS=Chaetomium Thermophilum	3	five_or_more	61.13	543	121	0	0	155780	110297	57513	70699	28263	0	0	0	0	0	0	0	0	0	0	0	0	0	0	0	0	0	0	0	0	0	0	0	420000
Observed once
G0SBM9	3LWT_X/1I9Y_A	Saccharomyces cerevisiae/Saccharomyces pombe	29/25	32/51	unknown protein, fused domains	vesicle uncoating; Phosphoric monoester hydrolase complex	A1/A1	3.1.3/3.1.3.36	CTHT_0054150	>nm|CTHT_0054150| Controls the cellular levels and subcellular distribution of phosphatidylinositol 3-phosphate and phosphatidylinositol 4,5-bisphosphate protein OS=Chaetomium Thermophilum	1	four	151.84	1388		0	1283	7829	3331	3803	0	0	0	0	0	0	0	0	0	0	0	0	0	0	0	0	0	0	0	0	0	0	0	0	0	49000
G0S9L5	3MWY_W/2Y9Y_A	Saccharomyces cerevisiae/Sulfolobus solfataricus P2	47/41	44/33	Chromodomain-atpase Portion Of Chd1 Chromatin Remodeler/Chromatin Remodeling Factor Isw1a	DNA Chromatin remodelling	A1/AB	3.6.4.-	CTHT_0046320	>nm|CTHT_0046320| Complex ATPase OS=Chaetomium Thermophilum	1	less_than_three	129.98	1137		3028	0	4994	0	0	0	0	0	0	0	0	0	0	0	0	0	0	0	0	0	0	0	0	0	0	0	0	0	0	0	24000
G0S405	4QUV_A/3JB9_G	Methylomicrobium alcaliphilum 20Z/Homo sapiens	68/17	39/67	membrane Delta-14-sterol reductase/small nuclear ribonucleoprotein SM D2	Spliceosome fusion with membrane	A4B2C2D2E2F2G2H2IJKLMNOPQRSTUVWXYZ	1.3.1.70/none	CTHT_0022090	>nm|CTHT_0022090| Small nuclear ribonucleoprotein OS=Chaetomium Thermophilum	1	less_than_three	66.713	592		0	0	0	0	0	0	0	0	0	0	0	0	0	0	0	0	29942	0	0	0	0	0	0	0	0	0	0	0	0	0	90000

## Sheet: Structurally Unknown
Structurally unknown. These proteins have very low sequence homology to their counterparts and are, therefore, excluded from further analysis
	Homolog data
UniProt Accession	Homologous PDB code	Subunit Sequence Coverage (%)	Subunit Sequence Identity (%)	Protein IDs	Fasta headers (protein annotation Bock et al., 2014)	Number of replicates identified	Number of consecutive fractions	Mol. weight [kDa]	Sequence length [aa]	Elution Ranking	Fraction 01	Fraction 02	Fraction 03	Fraction 04	Fraction 05	Fraction 06	Fraction 07	Fraction 08	Fraction 09	Fraction 10	Fraction 11	Fraction 12	Fraction 13	Fraction 14	Fraction 15	Fraction 16	Fraction 17	Fraction 18	Fraction 19	Fraction 20	Fraction 21	Fraction 22	Fraction 23	Fraction 24	Fraction 25	Fraction 26	Fraction 27	Fraction 28	Fraction 29	Fraction 30	Summed iBAQ
G0S0C7	2MRC_A	20/23	34/36	CTHT_0009550	>nm|CTHT_0009550| Unknown annotation for CTHT_0009550 OS=Chaetomium Thermophilum	3	five_or_more	34.702	305	58	7796413	3582533	5030000	8972833	4222467	6061267	2810933	2318867	2052367	2377333	3013633	2714133	1626373	1232757	759720	654893	464747	157807	297380	103270	47240	48907	53409	38199	11533	32344	38467	23039	150837	86820	57000000
G0S6D7	3MMY_A	99	28	CTHT_0034550	>nm|CTHT_0034550| Unknown annotation for CTHT_0034550 OS=Chaetomium Thermophilum	3	five_or_more	38.09	350	350	0	0	0	0	0	0	0	0	0	0	0	0	0	0	0	0	0	0	0	0	0	0	0	0	1137167	6703667	4990133	5431833	110020	304773	19000000
G0S347	3QDE_A	97	27	CTHT_0019630	>nm|CTHT_0019630| Unknown annotation for CTHT_0019630 OS=Chaetomium Thermophilum	2	less_than_three	23.628	208	431	0	0	0	0	0	0	0	0	0	0	0	0	0	0	0	0	0	0	0	0	0	0	0	0	0	0	0	0	0	738667	1100000
G0S5A2	4A11_A	97	23	CTHT_0024090	>nm|CTHT_0024090| Pre-Mrna splicing protein OS=Chaetomium Thermophilum	3	five_or_more	134.36	1213	260	0	0	0	0	9263	0	19808	169772	0	43823	297970	540553	310393	270127	397778	1103357	1321673	659763	171310	74489	0	0	0	0	0	0	0	0	0	0	5400000
G0SGW2	2HMF_A	95	29	CTHT_0067780	>nm|CTHT_0067780| Aspartokinase OS=Chaetomium Thermophilum	3	five_or_more	56.25	512	231	0	0	0	0	0	0	16989	91677	218935	108970	220740	303280	542533	582387	845317	631777	610733	420597	353353	225453	0	70824	64139	35337	0	0	0	0	0	0	5300000
G0S784	1U6G_C	95	29	CTHT_0027780	>nm|CTHT_0027780| TATA binding protein interacting protein OS=Chaetomium Thermophilum	3	five_or_more	146.52	1353	92	0	0	13149	14209	11290	38753	0	18071	9238	0	9503	0	0	0	0	0	0	0	0	0	0	0	0	0	0	0	0	0	0	0	110000
G0SGL2	3ILV_A	95	26	CTHT_0066730	>nm|CTHT_0066730| Glutamine-Dependent NAD(+) synthetase OS=Chaetomium Thermophilum	3	five_or_more	75.355	665	347	0	66183	0	0	0	44906	9822	0	8100	0	0	0	0	0	0	0	0	0	0	0	0	0	0	188943	2657337	7178300	7159433	1315543	1073867	670560	20000000
G0S8J1	4OL0_B	95	25	CTHT_0038270	>nm|CTHT_0038270| Mrna transport regulator (Mtr10) protein OS=Chaetomium Thermophilum	3	five_or_more	107.33	954	93	0	0	45387	72547	81032	246622	97637	30407	0	0	0	0	0	0	0	0	0	0	0	0	0	0	0	0	0	0	0	0	0	0	570000
G0SBX8	1AN7_A	95	25	CTHT_0055170	>nm|CTHT_0055170| Ribosomal protein S8 OS=Chaetomium Thermophilum	3	five_or_more	17.643	161	226	0	0	0	0	0	0	0	0	53313	298780	1752240	9128467	6036133	9798400	5046600	1853400	625807	0	0	0	0	0	0	0	0	0	0	0	0	0	35000000
G0SGM5	4H3E_A	95	22	CTHT_0066870	>nm|CTHT_0066870| 37S ribosomal protein OS=Chaetomium Thermophilum	3	five_or_more	34.364	308	194	0	22758	0	0	0	0	0	0	0	101473	728040	6696233	5720067	2914913	2148803	62543	180757	0	0	0	0	0	0	0	0	0	0	0	0	0	19000000
G0S346	1V7V_A	95	21	CTHT_0019620	>nm|CTHT_0019620| Unknown annotation for CTHT_0019620 OS=Chaetomium Thermophilum	2	three	64.823	569	432	0	0	0	0	0	0	0	0	0	0	0	0	0	0	0	0	0	0	0	0	0	0	0	0	0	0	0	156000	382457	681687	1800000
G0RZS7	2YMU_A	92	27	CTHT_0004040	>nm|CTHT_0004040| Unknown annotation for CTHT_0004040 OS=Chaetomium Thermophilum	3	four	38.987	354	276	0	0	0	0	0	310810	0	0	0	0	0	0	0	0	0	0	230170	316027	474053	80077	0	0	0	0	0	0	0	0	0	231433	1600000
G0SEP6	3W3T_A	91	23	CTHT_0064500	>nm|CTHT_0064500| Importin beta-4 subunit OS=Chaetomium Thermophilum	3	five_or_more	121.09	1098	402	16386	8501	50220	98600	120307	301660	127906	129783	175336	75948	134745	97867	114737	86763	62758	23755	24755	0	43640	0	0	0	0	0	0	0	462847	1082183	3459130	3304533	10000000
G0RZQ3	1Z45_A	89	25	CTHT_0003780	>nm|CTHT_0003780| Unknown annotation for CTHT_0003780 OS=Chaetomium Thermophilum	2	three	39.188	359	295	0	0	0	0	0	0	0	0	0	0	0	0	0	0	0	0	0	0	0	1420433	686800	683133	0	0	0	0	0	0	0	393133	4800000
G0S9H8	1YGT_A	89	24	CTHT_0045940	>nm|CTHT_0045940| Dynein light chain protein OS=Chaetomium Thermophilum	3	five_or_more	16.2	147	154	0	77873	791533	2091043	2590433	16593767	22002333	18842967	26798533	21026333	14504333	12979600	12596200	6788200	3304097	1844833	926680	2328833	179387	0	208540	245627	706267	3613467	2956100	1741833	3317210	2684933	2283900	3654700	190000000
G0SE12	2YMU_A	87	25	CTHT_0062040	>nm|CTHT_0062040| RNA polymerase II elongator OS=Chaetomium Thermophilum	3	five_or_more	93.349	858	277	0	0	0	0	0	0	0	0	0	0	0	0	0	0	114710	153170	247207	412327	840143	513450	100500	0	0	32632	0	0	0	0	0	0	2400000
G0SAF6	1SHS_A	86	28	CTHT_0042100	>nm|CTHT_0042100| Heat shock protein OS=Chaetomium Thermophilum	3	five_or_more	21.915	196	310	1877433	3039633	8703990	18702233	18967433	41442667	33890333	30848233	24995333	29038000	25167667	18288667	20472000	38434000	69418667	117081333	170460000	191786333	196740000	186126667	230716667	258086667	383170000	381930000	346460000	246470000	250350000	142674333	103558000	42392667	3600000000
G0S5H3	1ZWW_A	85	22	CTHT_0032960	>nm|CTHT_0032960| Golgi vesicle protein OS=Chaetomium Thermophilum	3	five_or_more	35.364	321	94	2176133	8258927	25850000	48017000	44516333	53545667	30909333	17848667	8997933	5531533	1025267	876103	349587	138547	0	0	0	0	0	0	26279	34740	0	68500	67713	47553	0	0	0	103120	250000000
G0S0E7	4FHN_B	85	21	CTHT_0009760	>nm|CTHT_0009760| Protein involved in nucleocytoplasmic transport OS=Chaetomium Thermophilum	3	five_or_more	141.83	1262	408	0	8520	15043	23018	26140	23676	0	12941	0	77210	104765	197637	118467	68947	0	39703	18145	0	32046	0	0	0	0	0	0	23724	21462	181867	277320	159527	1400000
G0SCB0	2JG0_A	84	29	CTHT_0056580	>nm|CTHT_0056580| Trehalase OS=Chaetomium Thermophilum	2	less_than_three	79.891	709	273	0	17664	0	0	0	0	0	0	0	0	0	0	0	0	0	0	0	55297	0	0	0	0	0	0	0	0	0	0	0	0	110000
G0S1T8	3J6V_N	84	29	CTHT_0014780	>nm|CTHT_0014780| Mitochondrial 40s ribosomal protein OS=Chaetomium Thermophilum	2	five_or_more	13.058	113	209	0	0	0	0	0	0	0	0	0	0	142080	232923	878677	825230	484290	0	0	0	0	0	0	0	0	0	0	0	0	0	0	0	3800000
G0SDZ2	1FOH_A	82	29	CTHT_0053520	>nm|CTHT_0053520| Unknown annotation for CTHT_0053520 OS=Chaetomium Thermophilum	3	five_or_more	76.989	683	433	482933	819537	1002600	1004373	654073	428080	324740	210710	165936	136583	38933	40546	0	37862	25217	47818	25763	44506	0	19637	35907	112202	397363	423727	974997	858117	1424353	13710433	65015000	76552000	170000000
G0S1Q8	2CLY_B	82	26	CTHT_0014470	>nm|CTHT_0014470| ATP synthase D chain, mitochondrial OS=Chaetomium Thermophilum	3	five_or_more	19.691	173	95	138340	312833	597367	948333	335473	3566393	994263	821390	0	0	0	1899000	3377667	1765033	0	0	0	0	0	0	0	0	0	0	0	0	0	0	0	0	15000000
G0S3A2	2XS1_A	81	26	CTHT_0020270	>nm|CTHT_0020270| In response to alkaline ambient pH. May act as a scaffold protein that recruits the calpain-like protease OS=Chaetomium Thermophilum	3	four	99.746	889	393	0	0	0	0	0	0	0	0	0	0	0	0	0	0	0	0	0	0	0	0	0	0	0	0	0	0	60297	451307	301617	48150	860000
G0S382	3UA1_A	79	24	CTHT_0020030	>nm|CTHT_0020030| Protein involved in naphthalene and anthracene degradation OS=Chaetomium Thermophilum	3	five_or_more	60.188	531	96	0	0	46330	181557	188123	705198	98223	0	24569	154047	0	0	0	0	0	0	0	0	0	0	0	0	0	0	0	0	0	0	0	0	1400000
G0SBM8	2OOE_A	79	20	CTHT_0054140	>nm|CTHT_0054140| Function prior to stable branch point recognition by the U1 snRNP particle to facilitate or stabilize the U1 snRNP/5- splice site interaction. Has a direct role in the assembly or function of a catalytically active protein OS=Chaetomium	3	five_or_more	69.12	586	328	0	0	0	0	0	0	0	0	0	0	0	0	0	0	0	0	0	0	0	122713	295943	1185210	4174733	6831600	6096900	4577400	2775690	1798667	592633	67353	29000000
G0SDM8	3JB9_I	77.4892	26.82	CTHT_0052340	>nm|CTHT_0052340| Unknown annotation for CTHT_0052340 OS=Chaetomium Thermophilum	3	five_or_more	25.519	231	131	0	0	9396	85127	444990	839850	1277357	1122783	1016793	776237	132263	44175	0	10436	164150	65204	283596	37306	41919	13379	4658	283197	986357	843483	379795	126826	0	16381	0	0	9000000
G0S639	2OEV_A	75	29	CTHT_0034070	>nm|CTHT_0034070| Involved in concentration and sorting of cargo proteins of the multivesicular body (MVB) for incorporation into intralumenal OS=Chaetomium Thermophilum	3	five_or_more	107.78	963	343	0	0	0	0	0	0	0	0	0	0	0	0	0	0	0	0	0	0	0	0	0	0	331317	4453667	5479070	2008507	2238900	1080433	413847	0	16000000
G0S604	3UDG_A	75	29	CTHT_0025560	>nm|CTHT_0025560| Single-Stranded DNA binding protein OS=Chaetomium Thermophilum	3	five_or_more	16.821	149	97	3165140	14390933	58624333	123310000	119930000	177330000	103367000	72423000	58052667	53038333	33634333	31211000	24881333	19277000	23733333	17820333	23499000	19966000	26085667	21806333	12823000	10549733	3455750	9158933	10252167	20042567	42081000	46165333	72146000	68489333	1300000000
G0SED4	1UKW_A	73	29	CTHT_0063350	>nm|CTHT_0063350| Acyl-Coa dehydrogenase OS=Chaetomium Thermophilum	2	five_or_more	58.126	519	362	0	0	0	0	0	0	0	0	0	0	111500	0	0	0	0	0	0	0	0	0	0	0	0	0	0	520460	1419480	639627	1146267	413690	6400000
G0SG42	3W37_A	72	29	CTHT_0064960	>nm|CTHT_0064960| Alpha glucosidase OS=Chaetomium Thermophilum	3	five_or_more	111.04	977	98	76353	352200	795207	1233230	1356123	2038567	1399257	1304943	442423	318807	341370	297573	85104	139403	151750	154913	169592	67808	77804	34950	0	0	0	0	0	0	0	0	0	0	11000000
G0SGT3	4BG1_A	72	27	CTHT_0067480	>nm|CTHT_0067480| Trimethyllysine dioxygenase OS=Chaetomium Thermophilum	3	five_or_more	55.444	480	434	11493	175937	19244	230697	243997	1150426	1057510	1385192	1733693	1192117	921121	327623	85043	136020	141113	0	0	22659	19241	33236	104377	152498	204405	394860	629710	729717	821260	686883	2104533	4376700	19000000
G0S312	4GBY_A	71	26	CTHT_0019260	>nm|CTHT_0019260| Transporter protein OS=Chaetomium Thermophilum	3	four	73.815	680	59	0	0	21207	261380	183560	204563	0	0	0	0	0	0	0	0	0	0	0	0	0	0	0	0	0	0	0	0	0	0	0	0	670000
G0S3I7	4MQ5_A	71	23	CTHT_0021400	>nm|CTHT_0021400| Thiamin pyrophosphate binding protein OS=Chaetomium Thermophilum	3	less_than_three	75.373	699	435	45263	0	0	0	0	0	0	0	0	0	0	0	0	0	0	0	44483	0	0	0	0	0	0	0	0	0	0	0	264117	2146767	2500000
G0S3P9	1ULT_A	70	27	CTHT_0030170	>nm|CTHT_0030170| Esterification, concomitant with transport, of exogenous long-chain fatty acids into metabolically active CoA thioesters for subsequent degradation or incorporation into phospholipids protein OS=Chaetomium Thermophilum	3	five_or_more	75.756	694	99	105437	268969	1335693	2473833	2222723	3818233	1758147	464687	1260600	992980	785607	447320	381360	339833	413950	203803	309713	148402	83323	56099	14159	0	0	0	0	20854	30873	16065	30852	0	18000000
G0S7Q9	4A11_B	70	25	CTHT_0028490	>nm|CTHT_0028490| Component of the histone acetylase B (HAT-B) complex. The complex acetylates Lys-12 of histone H4 which is required for telomeric silencing OS=Chaetomium Thermophilum	3	five_or_more	49.253	439	1	826900	829800	397867	134413	156100	175597	102953	173663	0	0	0	0	0	0	61103	0	104293	87230	39190	0	0	0	0	0	0	0	40930	85927	86420	106723	3400000
G0S1G8	2F93_A	69	25	CTHT_0013550	>nm|CTHT_0013550| Protein MRH1 OS=Chaetomium Thermophilum	2	five_or_more	32.219	291	100	68810	409933	1444633	1994500	965030	4581367	2207667	833400	0	598600	175217	167500	0	202943	0	0	0	0	0	0	0	0	0	0	0	0	0	0	0	0	20000000
G0SFF8	4HZI_A	67	27	CTHT_0061890	>nm|CTHT_0061890| Unknown annotation for CTHT_0061890 OS=Chaetomium Thermophilum	3	less_than_three	33.627	303	436	0	0	0	0	0	0	251370	0	0	0	0	0	0	0	0	0	0	0	0	0	0	0	0	0	0	0	0	0	0	1370273	1600000
G0S032	4M46_A	67	24	CTHT_0008560	>nm|CTHT_0008560| Long-Chain fatty acid CoA ligase OS=Chaetomium Thermophilum	3	five_or_more	78.728	706	60	0	231230	897943	1286300	630323	349840	66010	52670	0	0	0	0	0	0	0	0	0	0	0	0	0	0	0	0	0	32103	354500	706933	0	0	4600000
G0S5A1	2X3N_A	65	24	CTHT_0032780	>nm|CTHT_0032780| Catalyzes the first oxygenation step in sterol biosynthesis and is suggested to be one of the rate-limiting enzymes in this OS=Chaetomium Thermophilum	3	five_or_more	55.112	499	54	328590	827133	2086790	5271733	4442000	5134300	2238000	1168087	1028640	720397	288173	258483	0	178793	0	0	0	0	0	0	0	0	0	0	0	0	0	0	0	0	24000000
G0S6I8	2YF0_A	64	29	CTHT_0026370	>nm|CTHT_0026370| Involved in the control of phosphotidylinositol 3- phosphate (PI(3)P)-dependent signaling and in the maintenance of endosomal system protein OS=Chaetomium Thermophilum	3	five_or_more	91.929	820	61	0	1802	5658	54831	10572	12598	0	0	0	0	0	0	0	0	0	0	0	0	0	0	0	0	0	0	0	0	0	0	0	0	85000
G0SE37	3BUS_A	64	27	CTHT_0062290	>nm|CTHT_0062290| Unknown annotation for CTHT_0062290 OS=Chaetomium Thermophilum	3	five_or_more	40.841	375	101	811300	1764100	5878410	10659433	8697700	16466067	9349000	6313867	6149367	4549467	2767400	1678753	1404390	1095093	1088913	796673	756257	195717	0	0	0	0	0	0	0	0	0	0	0	0	80000000
G0SAI3	3J6V_G	64	24	CTHT_0042390	>nm|CTHT_0042390| Ribosomal protein S7 OS=Chaetomium Thermophilum	3	five_or_more	34.082	308	192	0	0	0	0	0	257073	394467	556610	1425093	4406867	12121500	30811667	31076000	27969000	8918467	6337767	4020967	1089647	819943	413110	134373	375860	82200	86707	0	0	0	0	0	0	130000000
G0S057	3GQ2_A	63	29	CTHT_0008820	>nm|CTHT_0008820| Intracellular protein transport OS=Chaetomium Thermophilum	3	five_or_more	116.53	1044	232	0	0	0	10433	12818	0	0	0	0	0	0	0	0	624817	2255887	1216850	577170	0	0	57200	262747	226955	247067	179470	0	0	0	0	171037	101757	5900000
G0S2M3	3LZC_A	63	21	CTHT_0017750	>nm|CTHT_0017750| Diphthamide biosynthesis protein OS=Chaetomium Thermophilum	2	less_than_three	59.102	546	143	0	0	0	0	0	0	0	192853	0	0	0	0	0	0	0	0	0	0	0	0	0	0	0	0	0	174010	22095	0	0	35273	640000
G0SA41	1EIZ_A	62	28	CTHT_0040920	>nm|CTHT_0040920| Methyltransferase OS=Chaetomium Thermophilum	3	five_or_more	45.572	417	391	0	0	0	0	0	0	0	0	0	0	0	0	0	0	0	0	0	0	0	0	0	0	0	0	0	888987	10586167	13100000	12521500	1743323	39000000
G0S318	3OOQ_A	62	28	CTHT_0019320	>nm|CTHT_0019320| Unknown annotation for CTHT_0019320 OS=Chaetomium Thermophilum	3	five_or_more	106.62	984	233	0	0	0	0	0	0	12928	441240	387993	625020	414653	1111377	1027427	637787	1476047	712627	616547	456187	440867	83040	0	0	0	0	0	0	0	0	0	0	8400000
G0SBU2	2XL2_A	62	28	CTHT_0054790	>nm|CTHT_0054790| Protein involved in mRNA metabolic process OS=Chaetomium Thermophilum	2	five_or_more	58.409	531	437	0	0	0	0	0	0	0	0	0	0	0	0	0	0	0	0	0	0	0	0	0	0	57343	0	35073	93037	70293	101723	478427	576383	2100000
G0S378	3N6W_A	62	25	CTHT_0019990	>nm|CTHT_0019990| Gamma-Butyrobetaine hydroxylase OS=Chaetomium Thermophilum	3	five_or_more	70.721	617	312	301479	320126	185500	172263	250213	0	190557	205020	162972	38397	213077	184285	390123	381657	330593	389517	590893	697173	1205253	2284000	6024033	20622000	37243000	23492000	9431633	4098667	2722757	1626693	1217073	3863300	120000000
G0SDT4	4PK7_A	62	24	CTHT_0052920	>nm|CTHT_0052920| Protein involved in M phase OS=Chaetomium Thermophilum	2	three	136.82	1239	363	0	0	0	0	0	0	0	0	0	0	0	0	0	0	0	0	28572	0	0	0	0	0	0	0	0	150953	205277	72723	0	0	690000
G0S0C5	2P5U_A	61	27	CTHT_0009530	>nm|CTHT_0009530| C-3 sterol dehydrogenase/C-4 OS=Chaetomium Thermophilum	3	five_or_more	41.891	374	80	52847	93697	253513	362627	533303	217347	0	0	0	0	0	0	0	0	0	0	0	0	0	0	0	0	0	0	0	0	0	0	0	0	1500000
G0S1L6	4WXH_B	60.2294	25.4	CTHT_0014040	>nm|CTHT_0014040| Unknown annotation for CTHT_0014040 OS=Chaetomium Thermophilum	2	three	58.645	523	102	0	0	134793	53737	0	898977	169103	69040	0	0	62923	0	0	0	0	0	0	0	0	0	0	0	0	0	0	0	0	0	0	0	2100000
G0SBK7	2ZDI_A	60	29	CTHT_0053930	>nm|CTHT_0053930| Binds specifically to cytosolic chaperonin (c-CPN) and transfers target proteins to it. Binds to nascent polypeptide chain and promotes folding in an environment in which there are many competing pathways for nonnative OS=Chaetomium Therm	3	four	14.886	130	440	0	0	0	0	0	0	0	0	0	0	0	0	0	0	0	0	0	0	0	0	0	0	0	0	0	0	2966267	5337343	4337970	5723260	18000000
G0S070	2ZDI_C	60	28	CTHT_0008950	>nm|CTHT_0008950| Binds specifically to cytosolic chaperonin (c-CPN) and transfers target proteins to it. Binds to nascent polypeptide chain and promotes folding in an environment in which there are many competing pathways for nonnative OS=Chaetomium Therm	3	less_than_three	17.614	164	439	0	0	0	0	0	0	0	0	0	0	0	0	0	0	0	0	324350	0	1194900	0	0	0	0	0	0	0	0	0	232937	1678823	3400000
G0S066	4CY3_A	60	27	CTHT_0008910	>nm|CTHT_0008910| Pre-Mrna splicing protein OS=Chaetomium Thermophilum	2	five_or_more	54.128	496	144	0	0	0	0	24002	39157	154803	165001	127767	46127	27513	0	0	0	0	0	0	0	0	0	0	0	0	0	0	0	0	0	0	0	880000
G0S7F4	4IFD_J	60	26	CTHT_0027950	>nm|CTHT_0027950| Is implicated in the control of the cell cycle G1 protein OS=Chaetomium Thermophilum	3	five_or_more	148.19	1348	438	6070	7411	13612	0	14834	0	0	24794	29343	15034	64132	40611	54922	97680	108110	144030	156277	120605	111019	39317	0	29334	106277	225013	158493	372462	633253	886007	1197463	1655037	6300000
G0RZ05	2Y69_D	59	24	CTHT_0001220	>nm|CTHT_0001220| Cytochrome-C oxidase OS=Chaetomium Thermophilum	2	five_or_more	18.244	166	62	326503	459467	1432567	1905530	1603973	720830	823947	513267	307923	234823	0	0	0	0	0	0	0	0	0	0	0	0	0	0	0	0	0	0	0	0	12000000
G0RZL3	2CLY_A	59	23	CTHT_0003360	>nm|CTHT_0003360| Mitochondrial protein OS=Chaetomium Thermophilum	2	five_or_more	27.206	247	55	0	0	577000	823243	231750	800793	416783	398830	0	0	0	0	0	0	0	0	0	0	0	0	0	0	0	0	0	0	0	0	0	0	4900000
G0S1N1	3LQ3_A	58	27	CTHT_0014200	>nm|CTHT_0014200| Choline kinase OS=Chaetomium Thermophilum	2	five_or_more	84.364	755	348	0	0	0	0	0	0	0	0	0	0	0	0	0	0	0	0	0	0	0	0	0	0	0	202920	258403	412300	402780	55423	44527	0	2100000
G0RXY9	4NZ6_A	57	26	CTHT_0004770	>nm|CTHT_0004770| Pseudouridylate synthase OS=Chaetomium Thermophilum	3	less_than_three	66.816	590	441	0	0	0	0	0	0	0	0	0	0	0	0	0	0	0	0	0	0	0	0	0	0	0	0	0	0	0	0	97340	4329167	4400000
G0RYD9	3BUS_A	56	27	CTHT_0006340	>nm|CTHT_0006340| Catalyzes the methyl transfer from S-adenosyl-methionine to the C-24 of zymosterol to form protein OS=Chaetomium Thermophilum	3	five_or_more	43.063	382	103	270983	993763	2405520	4843500	3749033	5103867	1976000	1389620	569967	40410	0	20026	0	0	0	0	0	0	0	0	0	0	0	0	0	0	0	0	0	0	21000000
G0S2D8	4E85_A	56	25	CTHT_0016880	>nm|CTHT_0016880| Mrna 3-end protein OS=Chaetomium Thermophilum	3	five_or_more	122.6	1112	261	0	21874	0	0	33803	0	26099	0	0	0	0	0	0	19911	666852	1722240	4362000	2817767	1992710	1151210	571423	174863	349420	171589	145200	365317	262850	40967	116540	57191	15000000
G0S1R5	4H63_Q	54	23	CTHT_0014540	>nm|CTHT_0014540| Component of the Mediator complex, a coactivator involved in the regulated transcription of nearly all RNA polymerase II-dependent genes. Mediator functions as a bridge to convey information from gene-specific regulatory proteins to the b	2	less_than_three	69.537	634	364	0	0	0	0	0	0	0	0	0	29356	0	0	0	0	0	0	0	0	0	0	0	0	0	0	0	0	195340	108827	0	0	500000
G0S811	3A9C_B	52	27	CTHT_0028980	>nm|CTHT_0028980| Translation initiation factor eif-2b OS=Chaetomium Thermophilum	3	five_or_more	49.674	466	254	0	7335	3134	34950	38798	26068	34344	29491	16608	18713	0	72673	133777	1560257	2488410	3164433	2422467	1036870	290188	22518	0	0	0	0	0	0	0	0	0	29568	11000000
G0SBP8	3J8B_M	52	25	CTHT_0054340	>nm|CTHT_0054340| Translation initiation factor OS=Chaetomium Thermophilum	3	five_or_more	66.399	587	155	35653	40317	161767	324997	804533	915670	558413	1080397	1339317	341467	935083	872590	533900	429777	287483	194056	307817	165833	229063	63350	0	0	216603	298890	75083	62000	164257	0	90693	118150	11000000
G0S882	3WEE_A	51	26	CTHT_0037900	>nm|CTHT_0037900| Chromatin structure remodeling complex protein OS=Chaetomium Thermophilum	3	five_or_more	89.425	819	442	38280	62463	7028	41045	89700	120495	416473	222200	353170	220665	199932	65245	52952	1587	2272	10287	141285	657463	2331393	1349217	366710	181333	43965	15473	5234	43957	5327	136887	2936767	12951300	23000000
G0S6L3	2I0O_A	50	28	CTHT_0026620	>nm|CTHT_0026620| Phosphatase 2C OS=Chaetomium Thermophilum	3	five_or_more	60.884	573	329	0	0	0	0	17199	54153	97922	126609	235013	47973	0	0	0	0	29058	0	0	0	0	0	0	0	176753	952440	707660	862400	556670	261617	171917	48513	4300000
G0S816	4KRI_A	50	26	CTHT_0029030	>nm|CTHT_0029030| Unknown annotation for CTHT_0029030 OS=Chaetomium Thermophilum	3	five_or_more	40.246	355	443	1599267	5557813	16378733	27373300	29913667	38249667	24965000	22047000	17361667	10864000	8264667	4005133	2625200	1920800	2276000	774860	1256373	700610	405007	291680	285040	463067	1457233	4400100	4567667	6699333	10272900	12981400	30222000	48827000	340000000
G0RYQ9	3J65_QQ	50	22	CTHT_0007560	>nm|CTHT_0007560| Unknown annotation for CTHT_0007560 OS=Chaetomium Thermophilum	3	five_or_more	90.125	835	130	0	0	101653	140853	2033797	5031683	8714500	8687733	6237333	4732800	3419100	2670567	1701560	1426467	1652833	1237300	1220300	777827	751233	448270	239207	312053	227153	76313	69183	115040	235823	214610	153070	55083	53000000
G0S767	4DGW_A	50	22	CTHT_0027610	>nm|CTHT_0027610| RNA splicing factor PRP9 OS=Chaetomium Thermophilum	3	five_or_more	59.07	498	230	0	0	0	0	0	0	0	0	0	0	0	44090	127590	176643	491947	250663	168890	0	0	0	0	0	0	0	94095	49807	75673	492203	455440	0	2400000
G0SH64	4DOL_A	47.4619	22.46	CTHT_0068870	>nm|CTHT_0068870| Chalcone isomerase OS=Chaetomium Thermophilum	2	less_than_three	44.05	394	165	0	0	0	0	57593	33162	0	55593	0	86190	0	0	0	80330	0	0	0	0	0	0	0	0	0	0	0	0	0	0	0	0	470000
G0SH65	1FS2_A	47	27	CTHT_0068880	>nm|CTHT_0068880| Protein GRR1 OS=Chaetomium Thermophilum	2	three	85.938	784	444	0	0	0	0	0	0	0	0	0	0	0	0	0	0	0	0	0	0	0	37600	0	16620	23424	0	0	0	0	55043	96253	262350	740000
G0S8J4	3AXS_A	47	26	CTHT_0038300	>nm|CTHT_0038300| N,N-Dimethylguanosine tRNA methyltransferase OS=Chaetomium Thermophilum	3	five_or_more	77.354	694	403	0	13973	0	0	11564	0	0	0	0	0	0	0	0	0	0	0	0	17575	21839	0	0	0	0	14357	140050	920860	2607967	8462200	17060800	17802067	47000000
G0S4Z4	2ZXE_A	47	22	CTHT_0032200	>nm|CTHT_0032200| Cation-Transporting ATPase OS=Chaetomium Thermophilum	2	four	148.93	1328	63	0	0	19469	61929	13614	25143	0	0	0	0	0	0	0	0	0	0	0	0	0	0	0	0	0	0	0	0	0	0	0	0	180000
G0S2K5	3B7Z_A	46.9636	26.72	CTHT_0017550	>nm|CTHT_0017550| Phosphatidylinositol transporter protein OS=Chaetomium Thermophilum	3	five_or_more	56.331	494	104	0	0	563	2037	2385	51948	2184	1511	1482	1600	1142	1060	1165	0	1372	1056	1300	2273	1990	1003	0	0	0	307	0	0	0	0	0	0	76000
G0SCH5	3J9M_AX	46.2012	20.89	CTHT_0057250	>nm|CTHT_0057250| Protein involved in mitochondrial translation OS=Chaetomium Thermophilum	3	five_or_more	53.733	487	195	33707	0	0	0	0	0	0	0	0	95230	880027	2757100	2017133	1534600	312640	116927	79620	0	0	0	0	0	0	0	0	0	0	0	19483	0	7800000
G0SC30	1UQU_A	45	29	CTHT_0055710	>nm|CTHT_0055710| Alpha,Alpha-Trehalose phosphate synthase subunit OS=Chaetomium Thermophilum	3	five_or_more	102.79	905	313	0	0	0	0	0	0	0	0	0	0	0	0	0	0	0	0	0	0	0	0	82720	1277813	5203033	4553300	4324933	2784267	2219367	676320	709867	441897	22000000
G0S6D5	2OVP_B	45	28	CTHT_0034530	>nm|CTHT_0034530| To form mitochondrial fission complexes. Formation of these complexes is required to promote constriction and fission of the mitochondrial compartment at a late step in mitochondrial protein OS=Chaetomium Thermophilum	2	three	84.942	774	105	0	0	0	38520	66093	87823	0	0	0	30523	0	0	0	0	0	0	0	0	0	0	0	0	0	0	0	0	0	0	0	73550	440000
G0S6G7	2VGL_B	45	25	CTHT_0034860	>nm|CTHT_0034860| Coatomer subunit beta OS=Chaetomium Thermophilum	3	five_or_more	107.05	959	234	55273	194320	627777	1618386	3462470	4701633	4018700	3073100	1991550	1001437	710190	1080663	2062017	3040167	7466567	4998500	5177233	3927067	2808087	1366960	578270	571190	425687	102671	53608	12877	8707	15018	11695	9928	55000000
G0S031	4O9D_B	45	24	CTHT_0008550	>nm|CTHT_0008550| Protein involved in cellular localization OS=Chaetomium Thermophilum	2	less_than_three	104.29	931	304	0	0	0	0	0	101923	0	0	116220	0	0	115667	0	0	0	143193	0	0	0	59767	190507	0	0	0	0	0	0	0	0	0	1100000
G0SE27	1HL6_A	43	29	CTHT_0062190	>nm|CTHT_0062190| Unknown annotation for CTHT_0062190 OS=Chaetomium Thermophilum	3	five_or_more	40.476	344	208	0	0	0	0	257047	1071433	2230863	5202023	5687000	6155373	25287400	53379300	61179667	54373267	60670000	34491333	15132700	8320167	2658733	2020900	624667	1095553	1267527	249583	266333	0	76050	0	0	0	340000000
G0SBL0	2EIC_A	43	24	CTHT_0053960	>nm|CTHT_0053960| Glyoxal oxidase OS=Chaetomium Thermophilum	3	five_or_more	117.66	1111	42	3645070	5890973	4192667	5072800	2334433	2217983	779713	960187	642220	469903	116730	246937	381687	131540	141780	75717	125050	0	0	0	0	0	0	0	0	0	0	0	0	0	27000000
G0S7M4	1WA5_C	43	21	CTHT_0036850	>nm|CTHT_0036850| Required for nuclear protein import and mediates docking of import substrate to distinct nucleoporins. Serves a receptor for nuclear localization signals. Mediates the nuclear import of TATA-binding protein (TBP) and of histones H2A and O	3	five_or_more	113.61	1027	445	0	0	68637	17273	61755	87263	69233	37173	49452	0	0	0	0	0	0	0	0	0	0	0	0	0	0	0	0	0	0	0	111200	798507	1300000
G0S587	2V6U_B	42.7807	27.5	CTHT_0032640	>nm|CTHT_0032640| Unknown annotation for CTHT_0032640 OS=Chaetomium Thermophilum	3	less_than_three	19.742	187	446	0	0	18070	0	28841	70877	0	0	0	0	0	0	0	0	0	0	0	0	0	0	0	0	0	0	0	0	0	0	852867	1018157	2000000
G0SCR9	1VHN_A	42	27	CTHT_0058200	>nm|CTHT_0058200| Catalyzes the synthesis of dihydrouridine, a modified base found in the D-loop of most tRNAs. Specifically modifies U47 in cytoplasmic OS=Chaetomium Thermophilum	3	four	81.105	715	156	0	0	0	0	0	0	67410	147767	249993	179213	76520	0	0	0	0	0	0	0	0	0	0	0	0	0	0	0	0	3472	11780	129492	870000
G0SAU0	3DO8_A	40	29	CTHT_0047770	>nm|CTHT_0047770| Pantetheine-Phosphate adenylyltransferase OS=Chaetomium Thermophilum	2	three	45.881	414	394	0	0	0	0	0	0	0	0	0	0	0	0	0	0	0	0	0	0	0	0	0	0	0	0	0	0	730467	938133	162720	0	2700000
G0S1X9	1QQN_A	40	28	CTHT_0015230	>nm|CTHT_0015230| Heat shock protein 70 homolog OS=Chaetomium Thermophilum	3	five_or_more	113.14	1037	351	0	10557	0	0	16839	0	17603	0	0	0	0	0	40007	108957	0	63065	0	7617	17191	21496	34332	176697	940750	10594633	30719667	39665000	32575333	22612667	17379933	9991133	160000000
G0S7F7	1COY_A	40	23	CTHT_0027980	>nm|CTHT_0027980| Unknown annotation for CTHT_0027980 OS=Chaetomium Thermophilum	2	less_than_three	152.13	1364	56	0	0	0	29894	0	31191	23830	0	0	0	0	0	0	0	0	0	0	0	0	0	0	0	0	0	0	0	0	0	0	0	130000
G0S9T4	3KX2_B	39	29	CTHT_0047090	>nm|CTHT_0047090| Unknown annotation for CTHT_0047090 OS=Chaetomium Thermophilum	3	four	168.58	1499	235	0	0	0	0	0	0	0	0	0	0	0	0	0	17811	229061	131875	150629	0	0	0	0	0	0	0	0	0	0	499	11096	44993	590000
G0SG44	1O54_A	39	27	CTHT_0064980	>nm|CTHT_0064980| Catalytic subunit of tRNA (adenine-N-)- methyltransferase, which catalyzes the formation of N- methyladenine at position 58 in initiator methionyl OS=Chaetomium Thermophilum	3	five_or_more	59.516	535	365	0	0	0	0	2097600	0	0	0	0	0	0	0	0	0	0	0	0	0	0	0	0	0	0	126537	1025540	5072133	6444533	3612700	3637641	426300	22000000
G0SEU4	4WTP_A	38.587	26.29	CTHT_0059730	>nm|CTHT_0059730| Hydrolase, hydrolyzing O-glycosyl compounds OS=Chaetomium Thermophilum	3	four	56.951	552	409	0	0	0	0	70267	0	0	0	0	0	0	0	0	0	0	0	0	0	0	0	0	157423	0	0	0	0	661333	2180333	3683100	1642273	8400000
G0S4I9	2II0_A	38.0399	29.04	CTHT_0022990	>nm|CTHT_0022990| Cell division control protein 25 OS=Chaetomium Thermophilum	3	five_or_more	135.04	1204	366	0	0	0	0	0	0	0	0	0	0	0	0	0	0	0	0	0	0	0	0	0	5262	9915	27563	53240	172793	454643	272723	88603	83577	1200000
G0S338	2X6Q_A	38	28	CTHT_0019540	>nm|CTHT_0019540| Trehalose synthase OS=Chaetomium Thermophilum	3	five_or_more	115.77	1039	236	3318	0	0	11199	6170	61017	246573	574867	1299927	2465900	5653000	10447333	6860433	10833667	16302433	8175267	9580700	6249433	5099067	2534600	1719613	979007	897470	967310	954507	475481	387800	356821	273237	439523	94000000
G0SDF4	3TMP_A	38	26	CTHT_0051590	>nm|CTHT_0051590| OTU domain-containing protein OS=Chaetomium Thermophilum	2	four	42.922	379	237	0	0	0	0	0	0	0	0	0	0	0	0	0	246253	773533	567073	105137	0	0	0	0	0	0	0	0	0	0	0	0	0	2500000
G0S770	4ATG_A	38	26	CTHT_0027640	>nm|CTHT_0027640| Transcription initiation factor TFIID OS=Chaetomium Thermophilum	2	less_than_three	52.409	480	157	29535	0	0	0	0	0	61527	0	184823	0	150913	0	0	0	0	0	0	0	0	0	0	0	0	0	0	0	0	0	0	0	640000
G0S6V6	1V9L_A	36	24	CTHT_0027020	>nm|CTHT_0027020| Nad-Specific glutamate dehydrogenase OS=Chaetomium Thermophilum	3	five_or_more	124.19	1103	330	1039053	993677	699317	724063	746863	683323	723557	275137	417243	171320	424283	611300	641987	760957	691770	597290	692820	751230	1391177	2110223	2068800	8170567	54949333	128222667	107442000	82121667	45391667	21778000	17612700	8286867	490000000
G0SDY0	1IIR_A	35	28	CTHT_0053400	>nm|CTHT_0053400| Protein involved in lipid glycosylation OS=Chaetomium Thermophilum	3	five_or_more	139.1	1271	78	12425	0	340507	50523	483230	26756	460833	456867	373443	211800	0	0	0	0	0	0	0	0	9351	0	0	0	0	13603	0	0	0	0	0	0	2400000
G0SH10	2OVP_B	35	26	CTHT_0068280	>nm|CTHT_0068280| Transcription initiation factor TFIID subunit OS=Chaetomium Thermophilum	3	three	83.677	767	64	81920	0	257148	340562	0	206387	46983	97389	0	55527	69320	0	0	0	0	0	0	0	0	0	0	0	0	0	0	0	0	0	0	0	1200000
G0SEK8	4BXZ_X	35	26	CTHT_0064100	>nm|CTHT_0064100| Transcription protein OS=Chaetomium Thermophilum	2	less_than_three	118.65	1079	367	0	0	0	4056	0	0	0	0	0	0	0	0	0	0	0	0	0	0	0	0	0	0	0	0	0	0	757133	0	0	0	1100000
G0RYD3	3I5C_B	34.8562	25.24	CTHT_0006280	>nm|CTHT_0006280| Protein involved in mRNA processing OS=Chaetomium Thermophilum	3	five_or_more	66.474	591	305	0	0	0	8032	15403	0	26318	0	0	0	51777	43137	0	33433	70560	84744	162303	85647	0	0	1719233	0	0	0	0	0	0	0	0	0	2300000
G0SFF1	2GNQ_A	34	28	CTHT_0061820	>nm|CTHT_0061820| Protein involved in cellular protein catabolic process OS=Chaetomium Thermophilum	3	five_or_more	87.644	797	175	0	0	0	0	32785	116773	251987	422727	912840	1048230	1227270	540240	492313	67910	27604	35653	0	184077	0	0	0	0	0	0	0	0	0	0	211997	232970	5800000
G0S5V6	2QA5_B	32.622	24.3	CTHT_0033770	>nm|CTHT_0033770| Unknown annotation for CTHT_0033770 OS=Chaetomium Thermophilum	3	five_or_more	35.726	328	360	0	0	0	0	0	0	0	0	0	0	0	67890	138483	89423	0	0	166437	168047	207910	209670	111223	351193	908500	4324767	14383667	31041333	46179667	45380333	47990000	36308333	230000000
G0RZS6	4YVD_A	32.3404	24.12	CTHT_0004030	>nm|CTHT_0004030| Transcription factor OS=Chaetomium Thermophilum	2	less_than_three	76.149	705	447	0	0	0	0	0	0	0	0	0	0	0	0	0	0	0	0	0	0	0	0	0	0	0	0	0	0	0	0	0	320457	480000
G0SGP6	3LVT_A	32	25	CTHT_0067100	>nm|CTHT_0067100| Alpha-Mannosidase OS=Chaetomium Thermophilum	3	five_or_more	123.12	1079	404	0	0	0	0	8413	0	0	0	0	0	0	0	0	0	0	0	0	0	0	0	0	0	0	0	70725	164622	839587	1487767	4417067	4334206	11000000
G0RZC2	3LG2_D	31.9708	26.94	CTHT_0002450	>nm|CTHT_0002450| Unknown annotation for CTHT_0002450 OS=Chaetomium Thermophilum	3	five_or_more	76.462	685	210	0	0	0	0	0	0	0	0	0	0	254550	2357323	2636347	1593200	858667	279013	146463	267690	180736	48657	0	0	0	0	0	0	0	0	0	0	8600000
G0S253	1WEY_A	31.1419	27.78	CTHT_0016020	>nm|CTHT_0016020| Calcineurin-Binding protein OS=Chaetomium Thermophilum	3	five_or_more	32.093	289	410	0	0	0	0	0	0	0	0	0	0	0	0	0	0	0	0	0	0	0	0	0	0	0	2987	5000	20240	922247	4528067	6288833	3534467	15000000
G0SAN5	3TIG_A	31	25	CTHT_0042910	>nm|CTHT_0042910| Tubulin-Tyrosine ligase OS=Chaetomium Thermophilum	3	five_or_more	93.258	840	411	0	0	0	0	0	0	0	0	0	0	0	0	0	0	0	0	0	0	0	0	0	0	0	1884800	1275163	1115417	764963	1288900	3783900	3365167	13000000
G0SGL6	3VKG_B	30.8998	21.98	CTHT_0066770	>nm|CTHT_0066770| Unknown annotation for CTHT_0066770 OS=Chaetomium Thermophilum	2	five_or_more	64.24	589	224	0	0	0	0	0	0	0	0	0	0	0	0	238297	2095067	2086300	504633	847660	409367	527733	587300	228197	401710	354033	0	0	0	0	0	0	0	12000000
G0S6A4	2PZG_B	30.7692	27.27	CTHT_0026050	>nm|CTHT_0026050| Unknown annotation for CTHT_0026050 OS=Chaetomium Thermophilum	3	five_or_more	31.52	286	211	0	0	0	0	0	0	0	0	0	332000	654063	1615790	2114793	436160	209957	311000	429447	217830	388607	319480	161537	252113	99517	0	0	0	0	0	0	0	7500000
G0RZH2	4YHV_A	30.3347	26.21	CTHT_0002950	>nm|CTHT_0002950| U4/U6 small nuclear ribonucleoprotein OS=Chaetomium Thermophilum	2	three	53.49	478	412	0	0	0	0	0	0	0	0	0	0	0	0	0	0	0	0	0	0	0	0	0	0	97590	0	0	0	0	143070	804447	386220	2100000
G0SFG3	1Z2Z_A	30	25	CTHT_0070710	>nm|CTHT_0070710| Pseudouridine synthase OS=Chaetomium Thermophilum	3	four	114.38	1023	405	0	0	0	0	212300	0	0	0	0	0	0	0	0	0	0	0	0	0	0	0	0	0	0	0	0	0	36433	733347	2862987	2958100	6800000
G0S982	1VC4_B	30	24.56	CTHT_0044890	>nm|CTHT_0044890| Unknown annotation for CTHT_0044890 OS=Chaetomium Thermophilum	2	five_or_more	41.556	380	448	0	0	0	0	0	0	0	0	0	0	0	0	0	0	0	0	0	0	0	0	0	0	0	0	112497	515567	259467	444503	795200	944400	4600000
G0S4V1	1I84_V	29.8789	24.77	CTHT_0031770	>nm|CTHT_0031770| Unknown annotation for CTHT_0031770 OS=Chaetomium Thermophilum	3	five_or_more	83.612	743	41	899567	1422167	1100286	1429883	780517	320403	114957	27653	0	0	0	0	0	0	0	0	0	0	0	0	0	0	0	0	0	0	0	0	239060	0	6300000
G0SFJ6	2WEF_A	29.4118	26.67	CTHT_0071070	>nm|CTHT_0071070| Unknown annotation for CTHT_0071070 OS=Chaetomium Thermophilum	3	less_than_three	21.891	204	344	0	0	0	0	0	0	0	17741	0	0	0	0	0	0	38236	0	33196	0	0	32156	0	0	0	43287	62887	0	0	0	0	0	230000
G0RYK5	3GHF_A	29.0598	33.82	CTHT_0007020	>nm|CTHT_0007020| Unknown annotation for CTHT_0007020 OS=Chaetomium Thermophilum	3	four	24.695	234	395	0	0	0	0	0	0	0	0	0	0	0	0	0	0	0	0	0	0	0	0	0	0	0	0	0	0	2918400	11234067	9453467	3415367	27000000
G0S926	3ZYQ_A	29	38	CTHT_0044300	>nm|CTHT_0044300| Component of the ESCRT-0 complex which is the sorting receptor for ubiquitinated cargo proteins at the multivesicular body (MVB) and recruits ESCRT-I to the MVB outer OS=Chaetomium Thermophilum	3	five_or_more	82.802	755	314	0	0	0	0	0	0	0	0	0	0	0	0	0	0	0	0	0	0	0	0	0	20934	215840	143497	26782	10894	8855	0	8529	0	440000
G0SGW4	4NAC_A	29	32	CTHT_0067800	>nm|CTHT_0067800| Protein involved in termination of RNA polymerase II transcription, poly(A)-coupled OS=Chaetomium Thermophilum	3	five_or_more	45.71	425	413	0	0	91600	0	0	127840	549267	1190370	1385790	2218333	936307	1107133	693179	152135	0	184237	358667	0	0	0	321550	0	444133	255103	1424133	1688467	2064433	2216933	2607533	1609133	22000000
G0S3K1	2P0R_B	28.9694	30.13	CTHT_0021540	>nm|CTHT_0021540| Calcium-Dependent cysteine-type endopeptidase OS=Chaetomium Thermophilum	2	three	120.91	1077	212	0	0	0	0	0	990	2306	1531	0	0	0	28921	43090	0	0	0	0	0	0	0	0	0	0	0	0	0	0	0	0	0	120000
G0S5R1	4ZND_A	28.8184	25	CTHT_0025160	>nm|CTHT_0025160| WW domain protein OS=Chaetomium Thermophilum	2	four	38.378	347	207	0	0	0	0	0	0	0	0	0	0	0	478547	727823	755293	709000	0	0	0	0	0	0	0	0	0	0	0	0	0	0	0	4000000
G0SEE0	1WLJ_A	28.8092	24.89	CTHT_0063410	>nm|CTHT_0063410| 3 to 5 exoribonuclease required for proper 3 end maturation of MRP RNA and of the U5L OS=Chaetomium Thermophilum	2	less_than_three	85.126	781	449	0	0	0	0	0	0	0	0	0	0	0	0	0	0	0	0	0	0	0	0	0	0	0	0	0	0	0	0	8837	67755	110000
G0S7Z4	4W8J_A	28.739	28.57	CTHT_0037540	>nm|CTHT_0037540| Unknown annotation for CTHT_0037540 OS=Chaetomium Thermophilum	3	five_or_more	37.875	341	166	0	0	0	13035	63239	129613	236553	250020	442524	670997	92417	175733	203833	64153	28861	0	0	0	0	0	0	0	0	0	0	0	0	0	0	0	2400000
G0S549	3SWZ_D	28.6561	25.52	CTHT_0024080	>nm|CTHT_0024080| Protein involved in positive regulation of translation OS=Chaetomium Thermophilum	3	five_or_more	57.433	506	414	0	0	0	44487	41877	26623	37037	30623	39843	18811	0	0	0	0	0	0	0	0	0	0	0	26662	22407	0	0	0	0	67457	775800	437657	1600000
G0S1X7	2QFY_F	28.5714	28.89	CTHT_0015210	>nm|CTHT_0015210| Unknown annotation for CTHT_0015210 OS=Chaetomium Thermophilum	3	five_or_more	33.673	315	106	0	0	1141933	2826367	3891610	7259200	5096267	3041633	650113	53760	77783	0	85910	0	0	0	0	0	0	0	0	0	0	0	0	0	0	0	0	0	24000000
G0S0U9	4GGV_A	28.4685	23.42	CTHT_0011310	>nm|CTHT_0011310| Protein involved in protein transport OS=Chaetomium Thermophilum	2	five_or_more	124.15	1110	306	0	0	0	16146	25431	57917	46307	425867	540433	415340	156463	44823	0	0	0	49437	0	0	35977	0	3202500	0	0	0	0	0	0	0	0	0	7500000
G0S6C7	1X5S_A	28.4553	29.52	CTHT_0034440	>nm|CTHT_0034440| Unknown annotation for CTHT_0034440 OS=Chaetomium Thermophilum	3	five_or_more	39.07	369	450	245091	367748	1703555	2224333	3209332	10091933	13520733	22380467	22396800	21870333	30583000	25662000	20714000	24834000	29602333	19817667	19097667	12952867	10159633	15188233	11025733	9484967	17958400	22598633	14589000	16863000	35652333	33019333	26793000	66565667	560000000
G0S417	4OJX_A	28.4144	30.39	CTHT_0022220	>nm|CTHT_0022220| 3,5-Cyclic-Nucleotide phosphodiesterase OS=Chaetomium Thermophilum	3	five_or_more	66.108	637	368	0	0	0	0	0	0	0	0	0	0	0	0	0	0	0	0	699	799	0	1580	1493	1277	3103	9632	71387	72959	289480	178410	3617	2824	640000
G0SFV0	1P91_B	28.0453	27.27	CTHT_0072220	>nm|CTHT_0072220| Unknown annotation for CTHT_0072220 OS=Chaetomium Thermophilum	3	five_or_more	39.818	353	451	122280	584833	2062833	2593013	3307333	2657533	1960487	917777	151973	337433	0	0	0	0	0	0	0	0	0	0	0	0	0	0	0	323670	271747	960500	3200433	8669333	28000000
G0SHG5	2RT3_A	28	71	CTHT_0069940	>nm|CTHT_0069940| RNA recognition motif OS=Chaetomium Thermophilum	3	three	84.583	801	452	0	0	0	8297	0	0	0	0	0	0	0	0	0	0	0	0	0	21585	0	0	0	0	0	0	38647	13460	55690	0	1060600	4332257	5500000
G0SBZ9	3ONK_A	28	66	CTHT_0055380	>nm|CTHT_0055380| Containing protein OS=Chaetomium Thermophilum	2	five_or_more	53.089	506	65	0	859067	1781267	3099867	1343100	458793	0	0	0	0	0	0	0	0	0	0	0	0	0	0	0	0	0	0	0	0	0	0	147750	1038267	13000000
G0S3M1	3H0G_I2	28	45	CTHT_0021750	>nm|CTHT_0021750| Dna-Dependent RNA polymerase catalyzes the transcription of DNA into RNA using the four ribonucleoside triphosphates as substrates. Component of RNA polymerase II which synthesizes mRNA precursors and many functional non-coding RNAs. Pol	3	five_or_more	24.936	231	176	0	0	0	0	0	0	0	0	822633	1191013	1578067	1142440	467393	0	481797	676003	1066200	596707	362037	0	0	0	0	0	0	0	0	0	0	0	8400000
PSEUDO5	3MWY_W	28	34	CTHT_0068750	>nm|CTHT_0068750| DNA helicase component of the INO80 complex which remodels chromatin by shifting OS=Chaetomium Thermophilum	2	less_than_three	204.14	1799	5	125900	0	22307	0	0	0	0	0	0	0	0	0	0	0	0	0	0	0	0	0	0	0	0	0	0	0	0	0	112840	0	260000
Nterm_G0S3Y1	3STJ_L	27.9768	26.64	CTHT_0039280A	>nm|CTHT_0039280A| Unknown annotation for CTHT_0039280A OS=Chaetomium Thermophilum	3	five_or_more	105.81	955	453	0	0	0	0	0	0	0	0	0	16677	15985	0	0	0	0	0	0	0	0	0	0	0	0	0	50130	160197	99108	4428700	12101233	13795167	31000000
G0S6V7	4WJI_A	27.8017	27.91	CTHT_0027030	>nm|CTHT_0027030| Prephenate dehydrogenase OS=Chaetomium Thermophilum	3	less_than_three	52.197	464	454	0	0	0	0	0	0	0	0	0	0	0	0	0	0	0	0	0	0	0	0	0	0	0	0	0	0	0	0	177913	13847333	14000000
G0SBY7	4PJ3_A	27.3973	31.67	CTHT_0055260	>nm|CTHT_0055260| Unknown annotation for CTHT_0055260 OS=Chaetomium Thermophilum	3	five_or_more	23.317	219	455	0	0	0	0	0	0	0	0	0	0	0	0	186037	0	125690	127033	301333	41243	319067	0	0	656107	1044540	647373	2304433	3969667	0	517367	7148200	11490167	29000000
G0SBS8	3FMP_C	27.2113	23.82	CTHT_0054650	>nm|CTHT_0054650| Nuclear pore complex protein OS=Chaetomium Thermophilum	3	five_or_more	156.19	1481	213	0	0	15153	23526	133510	94573	288122	283626	242852	225200	641276	1880033	2022267	1907133	1760810	359027	299149	42213	0	0	14220	302923	379920	224707	75060	57928	45483	182050	201393	121867	12000000
G0S3T9	2CRW_A	27.1255	49.25	CTHT_0038820	>nm|CTHT_0038820| ARF GTPase activator OS=Chaetomium Thermophilum	3	five_or_more	52.705	494	107	0	22526	88057	926290	1487250	2088033	1892783	1273333	614943	550380	243037	134220	33360	0	0	0	0	0	0	0	0	0	0	0	356100	942033	358780	776193	1935910	1554497	15000000
G0S4G5	4BAY_A	27.0096	28.57	CTHT_0022730	>nm|CTHT_0022730| Protein involved in mitochondrion organization OS=Chaetomium Thermophilum	3	five_or_more	34.604	311	158	0	0	0	0	0	0	0	138816	202657	87515	191055	51440	0	0	0	0	0	0	0	0	0	0	0	0	0	0	0	0	0	0	670000
G0SHT9	2H6D_A	27	40	CTHT_0073340	>nm|CTHT_0073340| Serine/Threonine protein kinase OS=Chaetomium Thermophilum	3	less_than_three	116.92	1063	396	0	0	0	4788	5489	0	0	0	0	0	0	0	0	19340	0	0	0	0	0	0	0	30862	0	4489	0	0	0	233540	0	0	300000
G0S3U3	3NFD_F	26.943	35.58	CTHT_0038870	>nm|CTHT_0038870| Unknown annotation for CTHT_0038870 OS=Chaetomium Thermophilum	3	three	42.884	386	456	0	0	0	0	0	0	0	0	0	0	0	0	0	0	0	0	0	0	0	0	0	0	0	0	0	0	0	382167	4586367	7484100	12000000
G0S0U6	1AM9_D	26.9036	36.79	CTHT_0011280	>nm|CTHT_0011280| Unknown annotation for CTHT_0011280 OS=Chaetomium Thermophilum	3	five_or_more	42.928	394	3	951933	807413	275165	940610	717592	426445	438177	88491	109192	95879	58130	67823	63617	52840	27805	25798	215657	175620	276633	22168	0	0	29303	50104	365253	419327	112280	328782	485523	487490	8100000
G0SDK5	3WDT_A	26	40	CTHT_0052110	>nm|CTHT_0052110| Endo-1,3(4)-Beta-Glucanase OS=Chaetomium Thermophilum	3	five_or_more	117.38	1104	262	0	0	0	14883	0	34797	0	0	0	0	0	109927	174437	169267	955137	2999343	5146453	1689587	272603	0	0	0	0	141297	131360	414033	478733	338575	553257	478633	14000000
G0SD81	4J7Z_F	25.969	47.76	CTHT_0059270	>nm|CTHT_0059270| Heat shock protein binding OS=Chaetomium Thermophilum	3	five_or_more	28.396	258	132	19738	55837	1014000	780012	281173	1027837	1130965	683407	73127	73593	0	0	0	0	0	0	0	0	0	0	0	0	0	0	0	0	0	0	0	0	5100000
G0RZ07	3B9P_A	25.8208	38.83	CTHT_0001250	>nm|CTHT_0001250| Unknown annotation for CTHT_0001250 OS=Chaetomium Thermophilum	3	five_or_more	123.08	1127	263	0	0	0	0	0	0	0	0	27527	28514	14289	20857	30625	61091	212933	176436	313640	220912	229570	7148	11292	0	0	0	0	0	0	0	0	0	1400000
G0S3A7	2QK2_A	25.7266	37.66	CTHT_0020330	>nm|CTHT_0020330| Protein involved in microtubule-based process OS=Chaetomium Thermophilum	3	less_than_three	99.878	929	264	0	0	0	0	0	0	0	0	0	0	0	0	0	0	0	0	570780	0	0	0	0	0	0	0	0	0	20908	0	0	0	590000
G0SBU0	1D7C_B	25.5932	26.49	CTHT_0054770	>nm|CTHT_0054770| ATP synthase OS=Chaetomium Thermophilum	3	five_or_more	63	590	66	0	67687	128320	665370	460923	487813	198263	0	46700	0	0	0	0	0	0	0	0	0	0	0	0	0	0	0	0	0	0	0	0	0	2100000
G0S106	5AHV_F	25.5238	57.09	CTHT_0011900	>nm|CTHT_0011900| Required for cellular morphogenesis and polarization of the cortical cytoskeleton protein OS=Chaetomium Thermophilum	2	less_than_three	118.64	1050	278	0	0	0	0	0	0	0	0	0	0	0	0	0	0	0	0	0	21355	31948	0	0	0	0	0	0	0	0	0	0	0	80000
G0SFD8	3QEB_Z	25.5116	21.93	CTHT_0061690	>nm|CTHT_0061690| Nuclease OS=Chaetomium Thermophilum	2	less_than_three	82.834	733	67	0	0	0	183723	0	165517	0	0	0	0	0	0	0	0	0	48050	0	0	0	0	0	0	56517	0	0	0	0	0	0	0	680000
G0S3T4	3BPJ_D	25.0896	28.57	CTHT_0030560	>nm|CTHT_0030560| Translation initiation factor OS=Chaetomium Thermophilum	3	five_or_more	30.793	279	457	0	0	0	0	308940	1018700	693700	1645120	1191983	1754100	1817190	2431287	2320300	3002167	2543933	1604100	963817	498063	509033	0	0	0	85337	182037	1108833	1382000	2898337	3490967	10048100	12708467	54000000
G0S1Q9	3LKX_B	25	71	CTHT_0014480	>nm|CTHT_0014480| Component of the nascent polypeptide-associated complex (NAC), a dynamic component of the ribosomal exit tunnel, protecting the emerging polypeptides from interaction with other cytoplasmic proteins to ensure appropriate nascent protein t	3	five_or_more	22.4	202	196	0	0	0	0	0	0	25899	142947	330570	612567	1080800	1192933	538533	291780	0	62450	0	0	0	0	0	309547	40901	0	144030	25741	95090	117793	249200	67417	5300000
G0SCJ6	1P1T_A	25	65	CTHT_0057470	>nm|CTHT_0057470| Polyadenylation factor OS=Chaetomium Thermophilum	3	five_or_more	31.145	294	253	0	0	0	0	0	0	0	0	0	0	0	0	0	0	550480	10862967	10614133	3882330	1598333	264600	0	0	0	0	0	0	0	0	0	0	28000000
G0RZI1	5A1Y_V	24.4604	30.39	CTHT_0003040	>nm|CTHT_0003040| Protein involved in ceramide metabolic process OS=Chaetomium Thermophilum	3	five_or_more	47.933	417	415	0	0	0	0	0	0	0	0	0	0	0	45637	0	0	34470	0	362430	412380	428007	200263	72380	0	0	0	0	90617	114690	0	759200	654553	3200000
G0S834	3IUG_B	24.3604	25.57	CTHT_0029220	>nm|CTHT_0029220| Rho-Gtpase-Activating protein OS=Chaetomium Thermophilum	3	five_or_more	100.33	899	369	7802	42247	110330	46420	67799	239402	183119	112386	98044	24457	8461	19112	0	31443	28280	21676	208936	224363	522093	380679	362717	612113	1444350	1617230	975300	1375533	1977900	769320	1047577	381267	13000000
G0SC40	2DLX_A	24	43	CTHT_0055830	>nm|CTHT_0055830| Protein involved in ubiquitin-dependent protein catabolic process OS=Chaetomium Thermophilum	3	five_or_more	59.087	523	459	0	0	0	0	0	57410	168117	139907	74207	57837	70527	51420	99487	48317	65923	117783	182197	0	220800	283883	112083	94480	226767	0	85237	238780	209317	595525	948833	1438669	5600000
G0S8N9	2WP2_A	24	39	CTHT_0038800	>nm|CTHT_0038800| With a lower preference histone H4 to form H4K8ac and H4K16ac, and contributes to H2A.Z acetylation. Acetylation of histones gives a specific tag for epigenetic transcription protein OS=Chaetomium Thermophilum	3	five_or_more	47.983	441	406	1979	0	4011	0	0	0	3441	0	0	0	0	0	0	0	0	0	0	0	0	0	0	0	25938	17875	30947	57160	268907	1006710	1511323	1491017	4400000
G0SFH6	1QDL_B	24	38	CTHT_0070860	>nm|CTHT_0070860| Anthranilate synthase component 2 OS=Chaetomium Thermophilum	3	five_or_more	83.917	775	458	0	36860	0	0	0	353100	0	0	0	0	0	0	0	0	0	0	7122	0	0	0	0	0	29664	22170	47846	77333	1490253	34650333	85111333	99708333	220000000
G0RZQ7	1LVL_A	23.7996	29.82	CTHT_0003820	>nm|CTHT_0003820| Unknown annotation for CTHT_0003820 OS=Chaetomium Thermophilum	3	five_or_more	54.438	479	108	0	525533	999847	1546933	1841300	2038067	1389267	894503	880067	263310	353433	0	357567	344500	0	0	0	0	0	0	0	0	0	0	0	0	0	0	0	0	11000000
G0SAM6	2V0O_C	23.7885	24.44	CTHT_0042820	>nm|CTHT_0042820| Protein involved in cell division OS=Chaetomium Thermophilum	2	three	121.87	1135	460	0	0	0	0	0	0	0	0	0	0	28782	0	21621	68127	12671	0	0	11295	0	0	0	0	0	0	0	0	0	0	0	308983	680000
G0RZD9	2QAE_B	23.6923	31.17	CTHT_0002620	>nm|CTHT_0002620| Unknown annotation for CTHT_0002620 OS=Chaetomium Thermophilum	3	five_or_more	35.731	325	43	0	120867	0	0	0	16487	50009	64019	45729	19433	4778	0	0	0	0	0	0	0	0	0	0	0	0	0	0	0	0	0	0	0	320000
G0SEY5	3DC5_C	23.4043	23.64	CTHT_0060140	>nm|CTHT_0060140| Unknown annotation for CTHT_0060140 OS=Chaetomium Thermophilum	3	three	26.317	235	461	0	0	0	0	0	0	0	0	0	0	0	0	0	0	0	0	0	444890	238123	0	168843	38873	171840	0	0	0	530043	0	903990	6085067	8600000
G0SBT5	2GLI_A	23.1552	39.56	CTHT_0054720	>nm|CTHT_0054720| Zinc-Finger protein OS=Chaetomium Thermophilum	3	four	43.184	393	352	151170	96783	84023	116963	0	0	0	0	0	0	0	0	0	0	0	0	0	0	0	0	0	0	0	0	0	877797	636767	0	0	0	2000000
G0SDL8	2P0R_B	23.0425	34.63	CTHT_0052240	>nm|CTHT_0052240| Calcium-Dependent cysteine-type endopeptidase OS=Chaetomium Thermophilum	3	five_or_more	152.05	1341	109	0	0	1597	175579	910803	2912167	1802843	587533	226390	138637	136485	148907	99828	55990	66573	9968	9493	3440	1989	743	520	137	220	422	292	351	497	499	215	294	7300000
G0SHU6	2I4K_A	23	33	CTHT_0073420	>nm|CTHT_0073420| Required for cytoplasm to vacuole transport (Cvt) and pexophagy protein OS=Chaetomium Thermophilum	3	four	54.752	487	57	0	0	0	384012	209944	400870	143311	0	0	0	0	0	0	0	0	0	0	0	0	0	0	0	0	0	0	0	0	0	0	0	1100000
G0S5H4	4K30_Y	22.8663	36.62	CTHT_0032970	>nm|CTHT_0032970| Acetylglutamate synthase OS=Chaetomium Thermophilum	3	less_than_three	68.402	621	462	0	0	0	0	0	0	0	0	0	0	0	0	0	0	0	0	0	0	0	0	0	0	0	0	0	0	0	0	1297713	8752300	10000000
G0S071	1WLJ_A	22.7462	33.54	CTHT_0008960	>nm|CTHT_0008960| Protein involved in tRNA 3-trailer cleavage, exonucleolytic OS=Chaetomium Thermophilum	2	four	78.506	721	463	0	0	0	0	0	0	0	0	0	0	0	0	0	0	0	0	0	0	0	0	0	0	0	0	0	0	40187	70543	120543	386820	930000
G0SGV0	3MZK_C	22.6293	19.81	CTHT_0067660	>nm|CTHT_0067660| COPII coat protein OS=Chaetomium Thermophilum	3	five_or_more	245.26	2320	110	0	0	62010	176196	401934	668243	599053	317740	180005	151660	91158	95414	190583	144153	237892	15334	24060	0	1737	2297	2210	24654	10921	24114	8805	7436	6333	4325	0	1177	3400000
G0SC95	1RK8_C	22.3256	43.75	CTHT_0056420	>nm|CTHT_0056420| Unknown annotation for CTHT_0056420 OS=Chaetomium Thermophilum	3	five_or_more	23.655	215	255	0	0	0	0	0	0	0	0	45243	0	0	0	55680	100528	847800	1709067	828117	0	0	0	0	0	0	0	0	0	0	0	0	0	3600000
G0S697	3UJM_B	22.2642	50.85	CTHT_0025970	>nm|CTHT_0025970| Protein involved in protein deubiquitination OS=Chaetomium Thermophilum	3	five_or_more	56.488	530	145	21387	30847	104087	234473	255863	460863	538103	1023646	866003	266572	175610	114133	244921	132392	295246	216001	205071	74834	214886	67451	146756	37805	67265	92018	19219	31096	106733	25283	28224	23405	6100000
G0S6B8	1US7_B	22.0676	21.62	CTHT_0026190	>nm|CTHT_0026190| Unknown annotation for CTHT_0026190 OS=Chaetomium Thermophilum	3	five_or_more	57.127	503	331	0	0	0	5044	0	0	4536	0	0	0	0	0	0	0	0	0	0	0	0	0	63120	291133	1232420	1728300	291833	227793	152200	0	0	0	4000000
G0SH90	1SS6_A	22	40	CTHT_0069140	>nm|CTHT_0069140| Protein involved in ubiquitin-dependent protein catabolic process OS=Chaetomium Thermophilum	3	five_or_more	40.014	367	296	0	0	0	0	28368	0	0	0	0	0	0	96653	38407	76217	25158	295697	1902817	4313433	19042767	40239333	28653333	19313100	11183900	4442200	930433	461083	280028	50657	146973	0	130000000
G0SCK0	4M6T_A	21.957	30.43	CTHT_0057510	>nm|CTHT_0057510| RNA polymerase II OS=Chaetomium Thermophilum	2	less_than_three	47.805	419	177	0	0	0	0	0	0	0	0	0	0	85900	0	0	0	0	0	0	0	0	0	0	0	0	0	0	0	20369	0	0	0	160000
G0S475	2WW8_A	21.8698	25.95	CTHT_0030980	>nm|CTHT_0030980| Chromatin structure-remodeling complex protein OS=Chaetomium Thermophilum	2	three	65.601	599	279	0	0	999	2180	1867	0	0	0	0	0	0	0	0	0	0	0	0	0	542600	231330	415167	0	0	0	0	0	0	0	0	0	1800000
G0S5I0	2HJN_A	21.7852	27.78	CTHT_0033030	>nm|CTHT_0033030| Unknown annotation for CTHT_0033030 OS=Chaetomium Thermophilum	3	five_or_more	71.169	661	133	7598	23710	215553	681300	1829831	3375647	6849600	5940667	4140667	1736467	1394450	1013210	834927	461803	522123	317490	504740	310777	459863	151763	265410	386193	195317	158217	0	173883	345793	423563	1082022	2084233	36000000
G0S8Z2	4A6K_D	21.6364	31.93	CTHT_0043960	>nm|CTHT_0043960| Pleckstrin homology domain-containing protein OS=Chaetomium Thermophilum	3	five_or_more	59.722	550	353	1859727	2141379	4087593	6543667	6496000	5321233	2436933	1177667	744663	327420	76528	0	0	0	515443	180997	332710	0	226937	422335	7681	252513	1015138	10620467	19068200	26945000	21920667	8715567	4172367	2977513	130000000
G0SEB7	4EIA_A	21.256	29.55	CTHT_0063180	>nm|CTHT_0063180| Unknown annotation for CTHT_0063180 OS=Chaetomium Thermophilum	3	five_or_more	22.422	207	229	0	0	0	269693	452467	2402337	3139423	5468200	8695767	8736167	7233100	6310033	9098467	19869633	56488667	54082333	54071667	19525667	5015633	2310707	239633	91620	217923	0	0	0	0	0	249373	0	260000000
G0S7Q7	2XRI_A	21.1382	29.23	CTHT_0028470	>nm|CTHT_0028470| Asparagine-Rich protein OS=Chaetomium Thermophilum	3	five_or_more	65.928	615	464	0	0	0	0	0	0	0	0	0	0	0	0	0	0	0	92130	0	0	0	0	0	0	124017	198260	211593	284957	272567	842700	1019833	2225333	5300000
G0S5B2	1M2O_B	21	74	CTHT_0024190	>nm|CTHT_0024190| Unknown annotation for CTHT_0024190 OS=Chaetomium Thermophilum	2	less_than_three	95.662	852	68	0	26455	0	67387	16501	0	21122	0	0	0	0	0	0	0	0	0	0	0	0	0	0	0	0	0	0	0	0	0	0	0	200000
G0S899	3T4A_A	21	46	CTHT_0038070	>nm|CTHT_0038070| Bifunctional inositol kinase that catalyzes the formation of diphosphoinositol pentakisphosphate (InsP7 or PP- InsP5) and bi-diphosphoinositol tetrakisphosphate . Converts inositolitol hexakisphosphate to InsP7. Also able to convert InsP7	3	five_or_more	172.33	1569	370	0	0	0	754	345	236	0	0	0	0	0	26133	0	39373	0	0	0	0	0	0	51757	18623	286118	472861	825917	4675577	7116400	2295867	6318200	4513257	27000000
G0SHD8	3MWY_W	21	44	CTHT_0069670	>nm|CTHT_0069670| ATP- dependent chromatin remodeling protein OS=Chaetomium Thermophilum	3	less_than_three	259.06	2313	81	0	0	0	0	17407	0	9456	9016	0	0	0	0	0	0	0	0	0	0	0	0	0	0	0	0	0	0	0	0	0	0	36000
G0RY29	4HLL_A	21	44	CTHT_0005190	>nm|CTHT_0005190| Glycerophosphocholine glycerophosphodiesterase responsible for the hydrolysis of intracellular glycerophosphocholine into glycerol-phosphate and OS=Chaetomium Thermophilum	2	four	131.82	1190	354	0	0	0	0	0	0	0	0	0	0	0	0	0	0	0	0	0	0	0	0	0	0	0	11549	55880	91439	10295	0	0	0	250000
G0SFI1	1OW3_A	21	29	CTHT_0070910	>nm|CTHT_0070910| Gtpase-Activating protein OS=Chaetomium Thermophilum	3	three	94.994	896	315	0	0	0	0	0	0	0	0	0	0	0	0	0	0	0	0	0	0	0	0	0	132030	486590	362793	0	147013	107310	0	63617	204833	1500000
G0S9M2	4XQM_A	20.9964	32.2	CTHT_0046400	>nm|CTHT_0046400| Glucosidase 2 subunit beta OS=Chaetomium Thermophilum	3	five_or_more	62.548	562	111	154357	569700	1519819	4268567	4028267	7309400	4833900	3578077	3282570	2407690	2850977	2108843	1765400	1505257	2647967	2087047	2572300	1341437	1717372	511140	23760	0	0	0	0	0	0	0	0	0	51000000
G0S6B6	2YQI_A	20.6452	34.38	CTHT_0026170	>nm|CTHT_0026170| Unknown annotation for CTHT_0026170 OS=Chaetomium Thermophilum	3	five_or_more	34.309	310	332	0	13501	42563	66458	54105	37807	21947	12894	23752	16697	11405	10554	10935	8716	14345	16215	24265	21995	41420	40274	29950	48762	59788	90967	76680	62223	78497	62403	27347	33340	1100000
G0S4X4	1UF2_B	20.6266	32.91	CTHT_0032000	>nm|CTHT_0032000| Unknown annotation for CTHT_0032000 OS=Chaetomium Thermophilum	3	less_than_three	42.52	383	465	0	0	0	0	0	0	0	0	0	0	0	0	0	0	0	0	0	0	0	0	0	0	0	0	0	0	0	0	4866680	7575767	12000000
G0S0B8	1H3Z_A	20.5882	26.79	CTHT_0009460	>nm|CTHT_0009460| PWWP domain-containing protein OS=Chaetomium Thermophilum	2	five_or_more	58.957	544	69	39797	28391	96517	106627	87497	0	0	30077	23774	24791	21672	22098	15938	0	12314	20746	18972	0	0	0	0	0	0	0	0	0	0	0	0	0	820000
G0S6G2	2QEZ_F	20.4492	24.86	CTHT_0034810	>nm|CTHT_0034810| Trna ligase OS=Chaetomium Thermophilum	3	five_or_more	95.393	846	466	0	1174	2104133	3939085	9291	1187444	74537	166423	239893	218923	705167	610348	210211	187927	190943	78558	65920	66078	14156	42020	81283	85143	248490	474600	701673	884370	1817600	2450463	4242400	8646133	30000000
G0RYB7	4PJ3_A	20.3647	34.33	CTHT_0006120	>nm|CTHT_0006120| Unknown annotation for CTHT_0006120 OS=Chaetomium Thermophilum	3	five_or_more	33.165	329	48	2184000	1810590	2431060	1924933	1505880	1469667	796323	236677	0	0	0	0	0	0	0	0	0	0	0	0	0	0	0	0	0	0	0	0	0	0	12000000
G0S601	3DLS_F	20.0794	39.92	CTHT_0025530	>nm|CTHT_0025530| Protein serine/threonine kinase OS=Chaetomium Thermophilum	2	five_or_more	139.16	1260	325	0	0	0	0	0	0	0	0	0	0	0	0	0	0	0	0	21142	0	70340	23586	28480	48053	159840	223567	232677	101090	104960	50493	0	0	1600000
G0S2R6	2EE8_A	20.0581	33.33	CTHT_0018200	>nm|CTHT_0018200| Zinc finger OS=Chaetomium Thermophilum	3	five_or_more	36.867	344	371	0	0	0	0	0	61227	67677	111247	263200	639467	620373	372167	0	0	0	0	218113	92577	39100	59403	72997	691277	1787187	3041433	3135967	5794033	8514167	4135683	372767	1987753	32000000
G0S0X2	2DT6_A	20	50	CTHT_0011550	>nm|CTHT_0011550| Pre-Mrna splicing factor OS=Chaetomium Thermophilum	3	five_or_more	59.09	534	357	0	0	0	0	395	1544	2650	2880	259	0	0	0	0	63994	98605	231	51427	0	0	0	0	0	0	97290	102987	84373	409630	419520	182663	0	1500000
G0S990	2E8B_A	20	30.56	CTHT_0044980	>nm|CTHT_0044980| Unknown annotation for CTHT_0044980 OS=Chaetomium Thermophilum	2	five_or_more	38.513	360	82	1039	15930	29278	42645	100997	45133	25280	24445	1141	0	0	0	0	0	0	0	0	0	0	0	0	0	0	0	0	0	0	0	0	0	430000
G0S8I1	2CRF_A	19.8473	31.73	CTHT_0029970	>nm|CTHT_0029970| Nuclear protein export OS=Chaetomium Thermophilum	3	five_or_more	56.172	524	372	15113	10128	26645	31203	67017	81993	39557	41517	33530	45623	0	30627	51465	16651	52469	34766	46023	23016	44653	55312	40701	81899	192560	259517	188400	1588867	8325667	7606533	5894933	3373200	28000000
G0S912	2IQJ_B	19.7952	56.9	CTHT_0044160	>nm|CTHT_0044160| ARF GTPase activator OS=Chaetomium Thermophilum	3	three	61.099	586	416	0	0	0	0	0	0	0	0	0	0	0	0	0	0	0	0	0	0	0	0	0	0	0	0	0	0	0	446767	627497	241693	1300000
G0SE19	3J2T_G	19.7753	27.27	CTHT_0062110	>nm|CTHT_0062110| Low-Temperature viability protein OS=Chaetomium Thermophilum	2	three	49.718	445	214	0	0	0	0	0	0	0	0	0	0	0	0	245463	56623	50017	0	0	0	0	0	0	0	0	0	0	0	0	0	0	0	530000
G0SBZ7	2YU3_A	19.75	36.71	CTHT_0055360	>nm|CTHT_0055360| Dna-Directed RNA polymerase iii OS=Chaetomium Thermophilum	2	five_or_more	44.414	400	373	15788	10537	0	50680	66898	231693	268863	443833	457857	398200	227540	149110	268590	0	0	0	0	0	0	66613	23922	0	0	0	0	362883	1234267	1057467	667390	235220	9400000
G0S0X1	3MAL_B	19.6038	31.38	CTHT_0011540	>nm|CTHT_0011540| Transfers mannose from Dol-P-mannose to Ser or Thr residues on proteins OS=Chaetomium Thermophilum	3	five_or_more	108.21	959	83	2568	5758	12567	27108	41383	30639	12776	11527	6951	3541	0	2027	0	0	0	0	0	0	0	0	0	0	0	0	0	0	0	0	0	0	160000
G0S9K1	4C0D_C	19.5965	50	CTHT_0046170	>nm|CTHT_0046170| Transcription protein OS=Chaetomium Thermophilum	3	five_or_more	77.676	694	374	0	2987	0	0	0	0	0	0	4923	0	0	0	0	0	33001	38285	102227	62114	26110	6578	0	0	0	11534	0	74860	108911	87071	19221	0	580000
G0SAH4	3LDZ_C	19.3966	37.78	CTHT_0042300	>nm|CTHT_0042300| Component of the ESCRT-0 complex which is the sorting receptor for ubiquitinated cargo proteins at the multivesicular body (MVB) OS=Chaetomium Thermophilum	3	five_or_more	75.518	696	333	0	0	848	1737	0	0	989	0	568	506	0	0	0	0	0	0	45673	85093	322040	536183	660013	1973300	1582843	2754700	958314	1021413	771150	690570	148230	424227	12000000
G0S1H1	4P9A_A	19.1904	21.88	CTHT_0013580	>nm|CTHT_0013580| Protein involved in vesicle-mediated transport OS=Chaetomium Thermophilum	3	five_or_more	72.97	667	280	0	0	0	0	0	0	0	0	0	0	0	0	0	0	0	0	79183	0	722649	423517	24266	171227	8677	8839	3316	2698	3029	4092	4546	4426	1500000
G0SAM4	5BYH_C	18.9769	31.3	CTHT_0042800	>nm|CTHT_0042800| Unknown annotation for CTHT_0042800 OS=Chaetomium Thermophilum	3	five_or_more	64.696	606	392	0	0	0	0	0	0	0	0	0	0	0	0	0	22329	12141	0	0	0	0	0	0	75150	150572	319703	820957	3157867	5838567	6465833	6536100	5579400	29000000
G0S8I8	1UDX_A	18.9037	36.8	CTHT_0030040	>nm|CTHT_0030040| Methylates cytosine to m5C at several positions in different tRNAs and pre-tRNAs containing protein OS=Chaetomium Thermophilum	3	five_or_more	157.75	1423	467	8339	8952	56800	111923	624083	795343	1299500	660460	491228	266887	197096	24701	6107	7872	3171	15793	14644	12982	8885	13141	27243	35499	55580	265265	431148	563867	1375173	5751767	10887533	25232333	49000000
G0S3G5	2YCE_J	18.8482	27.78	CTHT_0020930	>nm|CTHT_0020930| Involved in the final maturation of cytochrome c1, it links covalently the heme group to the protein OS=Chaetomium Thermophilum	3	five_or_more	41.562	382	134	0	0	0	1223467	9528533	37966667	48703667	34013333	33946333	13507300	370777	402933	0	0	0	0	0	0	0	0	0	0	0	0	0	0	0	0	0	0	180000000
G0RZD3	4RLV_A	18.8452	30.98	CTHT_0002560	>nm|CTHT_0002560| Cyclin dependent OS=Chaetomium Thermophilum	3	five_or_more	171.86	1576	135	10686	60220	224029	582604	759460	818870	1414817	1067477	1139230	958480	478900	340683	197142	164630	31141	41967	9302	0	0	0	0	0	0	0	0	0	0	55335	70260	29636	8500000
G0RZN2	4G92_A	18.806	93.65	CTHT_0003560	>nm|CTHT_0003560| Transcriptional activator protein OS=Chaetomium Thermophilum	3	five_or_more	36.627	335	6	7112333	4220903	1709521	3593853	771303	460763	252973	169087	205427	143590	97103	65497	51930	0	31058	0	0	37123	0	0	26976	0	0	0	0	153477	0	0	0	0	19000000
G0SH32	3MGG_B	18.7861	25.38	CTHT_0068510	>nm|CTHT_0068510| Unknown annotation for CTHT_0068510 OS=Chaetomium Thermophilum	3	less_than_three	74.793	692	468	0	0	0	0	0	0	0	0	0	0	0	0	0	0	0	0	0	0	0	0	0	0	0	0	0	0	0	0	0	82276	82000
G0SER2	1X67_A	18.7579	43.24	CTHT_0059400	>nm|CTHT_0059400| Actin binding protein OS=Chaetomium Thermophilum	3	five_or_more	83.733	789	358	0	0	27666	6677	64463	51814	88816	9350	17137	0	0	5122	0	4470	0	3832	6939	29853	82651	154463	228417	635223	811067	770097	1062923	7331300	17561233	17613667	11417733	10110567	68000000
G0S018	1SZA_C	18.694	37.67	CTHT_0008420	>nm|CTHT_0008420| Unknown annotation for CTHT_0008420 OS=Chaetomium Thermophilum	3	five_or_more	82.906	781	375	0	0	0	0	0	0	0	0	0	0	0	0	0	0	0	0	0	0	0	0	0	0	0	1501	1891	336124	431870	56963	0	1051	830000
G0RZQ1	1SVO_B	18.4932	31.48	CTHT_0003760	>nm|CTHT_0003760| Unknown annotation for CTHT_0003760 OS=Chaetomium Thermophilum	3	five_or_more	32.366	292	469	32618	31990	389964	770133	934633	980417	846797	490970	463250	377799	553723	525675	300542	166207	319740	166208	417747	194730	213280	209936	99733	161258	415639	479883	449797	2106653	3982333	4595547	5352733	11769467	38000000
G0S7M9	1MB1_A	18.4932	27.16	CTHT_0036900	>nm|CTHT_0036900| Transcription factor OS=Chaetomium Thermophilum	3	five_or_more	47.579	438	376	0	0	53673	8269	0	0	0	0	0	0	0	0	0	0	0	0	0	0	0	52830	0	0	194177	97080	314337	725630	1134587	581073	305483	65667	3500000
G0S1B8	1WI8_A	18.4211	32.14	CTHT_0013040	>nm|CTHT_0013040| Protein involved in ribosome biogenesis OS=Chaetomium Thermophilum	2	three	34.761	304	7	1804	1024	1363	0	0	0	0	0	0	0	0	0	0	0	0	0	0	0	0	0	825	0	0	0	0	0	0	0	0	0	7500
G0S620	3JB9_R	18.3552	58.44	CTHT_0033880	>nm|CTHT_0033880| Pre-Mrna splicing protein OS=Chaetomium Thermophilum	3	four	97.818	839	316	0	0	0	0	0	68429	118023	186482	96927	0	0	0	0	0	0	0	0	0	0	0	0	37087	668847	175733	29417	0	0	0	0	0	1400000
G0SF48	1G25_A	18.1818	39.39	CTHT_0060790	>nm|CTHT_0060790| Acts as component of the general transcription and DNA repair factor IIH (TFIIH or factor B), which is essential for both basal and activated transcription, and is involved in nucleotide excision repair of damaged DNA. TFIIH OS=Chaetomium	2	three	40.844	363	361	0	0	0	0	0	0	0	0	0	0	0	0	0	0	0	0	0	0	0	0	0	0	0	0	0	0	170163	148843	174407	0	740000
G0S8N2	2DBA_A	18.0328	37.66	CTHT_0038690	>nm|CTHT_0038690| Atpase activity, but not Hsp90 ATPase activity. Involved in only a subset of Hsp90 OS=Chaetomium Thermophilum	3	five_or_more	48.727	427	334	0	0	0	0	0	0	0	0	0	0	0	0	0	0	9762	17750	37127	351923	363167	25659	0	705457	13173933	26338667	6671167	2441567	1596507	499830	213210	42860	52000000
G0RYF8	4IYL_A	18	49	CTHT_0006540	>nm|CTHT_0006540| Ribosomal protein S15 OS=Chaetomium Thermophilum	3	five_or_more	35.066	311	216	0	0	0	0	0	0	120373	201563	583093	1491067	3479033	8354033	10383567	6905600	5163333	2053523	266910	0	0	0	0	0	0	0	0	0	0	0	0	0	39000000
G0RZW3	3ZFC_A	18	41	CTHT_0004430	>nm|CTHT_0004430| Kinesin family protein OS=Chaetomium Thermophilum	3	five_or_more	206.03	1851	146	0	0	59290	0	6630	16828	132150	312930	241601	167290	37888	0	0	0	0	0	0	0	0	0	0	0	0	69973	51057	0	0	0	0	44493	1100000
G0S2Y0	3J6V_B	18	28	CTHT_0018890	>nm|CTHT_0018890| Required for the assembly and/or stability of the 40S ribosomal protein OS=Chaetomium Thermophilum	3	five_or_more	123.34	1118	215	22029	59317	361303	394553	445344	593693	288330	260193	74181	325550	1541707	3085467	3620600	2443520	1213693	590493	280357	35277	0	0	0	0	0	0	0	0	0	0	0	0	16000000
G0S127	1GD2_J	17.9412	49.18	CTHT_0012120	>nm|CTHT_0012120| Protein dimerization OS=Chaetomium Thermophilum	2	five_or_more	36.451	340	8	2174100	686867	186227	233700	47073	0	0	0	0	0	0	0	0	0	0	0	0	0	0	0	0	0	0	0	0	0	0	0	0	0	5000000
G0S4T9	3S95_B	17.8457	22.52	CTHT_0023500	>nm|CTHT_0023500| Unknown annotation for CTHT_0023500 OS=Chaetomium Thermophilum	3	five_or_more	70.242	622	397	0	0	0	0	0	0	0	0	0	0	0	0	0	0	0	0	0	0	0	0	0	0	0	0	0	334590	2714920	4794300	3578233	1304277	13000000
G0SAM7	2CVE_A	17.6056	30	CTHT_0042830	>nm|CTHT_0042830| Unknown annotation for CTHT_0042830 OS=Chaetomium Thermophilum	3	four	61.335	568	377	0	0	0	0	0	0	0	0	0	0	131730	0	0	0	59757	0	0	0	0	0	0	0	0	0	0	0	2481633	734307	391300	1283267	5100000
G0SA95	2I13_B	17.3152	47.19	CTHT_0041460	>nm|CTHT_0041460| Unknown annotation for CTHT_0041460 OS=Chaetomium Thermophilum	2	five_or_more	53.273	514	9	1663200	1390567	599973	819900	242727	12106	0	0	1338267	0	0	0	0	0	0	0	0	0	0	0	0	0	0	0	0	0	0	0	0	0	9100000
G0SEH9	4FQV_F	17.3047	27.43	CTHT_0063810	>nm|CTHT_0063810| Unknown annotation for CTHT_0063810 OS=Chaetomium Thermophilum	3	five_or_more	71.381	653	281	0	0	113373	20475	0	0	0	15266	13658	0	0	0	0	0	0	35250	234817	391800	1008767	354133	261730	225453	758761	129881	72460	44608	238257	0	0	34310	4000000
G0S073	1HLO_B	17.2093	39.19	CTHT_0009000	>nm|CTHT_0009000| Unknown annotation for CTHT_0009000 OS=Chaetomium Thermophilum	3	five_or_more	47.486	430	10	939167	1702	153887	280390	111653	37819	0	1598	0	0	0	0	0	0	0	0	0	0	0	0	0	0	0	0	0	0	0	0	0	0	1500000
G0SAQ6	4DXV_B	17.1561	25.23	CTHT_0043130	>nm|CTHT_0043130| Unknown annotation for CTHT_0043130 OS=Chaetomium Thermophilum	3	five_or_more	137.44	1294	147	382967	1649233	7924532	40262399	93288833	173439000	224872333	238163333	178000000	116224000	73784000	50638667	29912000	20758333	25856700	15898900	14766300	9120933	7225267	5351393	3541123	3765077	3314180	3735237	1439387	2200100	1905167	1336793	2284910	2872727	1400000000
G0S423	4GCW_A	17.1225	25	CTHT_0022280	>nm|CTHT_0022280| Involved in tRNA maturation, by removing a 3-trailer from precursor OS=Chaetomium Thermophilum	2	less_than_three	183.75	1682	470	17478	164957	0	0	0	0	0	0	0	0	0	0	0	0	0	0	0	0	0	0	0	0	0	0	0	0	0	0	0	565480	1100000
G0SG85	3FM6_A	16.6504	31.58	CTHT_0065420	>nm|CTHT_0065420| Unknown annotation for CTHT_0065420 OS=Chaetomium Thermophilum	3	five_or_more	108.07	1027	11	798043	518060	711733	642233	270247	354784	923	0	0	0	0	0	0	0	0	0	0	0	0	0	0	0	0	0	0	0	0	0	0	0	3300000
G0SA14	1NKP_E	16.6065	39.13	CTHT_0040640	>nm|CTHT_0040640| Unknown annotation for CTHT_0040640 OS=Chaetomium Thermophilum	2	five_or_more	61.296	554	49	410500	310023	502520	175300	125183	35877	28218	0	0	0	0	0	0	0	0	0	0	0	0	0	0	0	0	0	0	0	0	0	0	0	2400000
G0S818	4P22_B	16.3077	37.74	CTHT_0029050	>nm|CTHT_0029050| Unknown annotation for CTHT_0029050 OS=Chaetomium Thermophilum	2	four	35.663	325	142	0	0	0	0	0	0	0	231027	224477	186110	143663	0	0	0	0	0	0	0	0	0	0	0	0	0	0	0	0	0	0	0	1200000
G0S6R6	2H0Q_C	16.2246	29.81	CTHT_0035340	>nm|CTHT_0035340| Unknown annotation for CTHT_0035340 OS=Chaetomium Thermophilum	2	less_than_three	69.679	641	471	0	0	0	0	0	0	0	0	0	0	0	0	0	0	0	0	0	0	0	0	0	0	0	0	0	0	0	0	0	249820	370000
G0SFR6	3K3K_B	16.1228	33.33	CTHT_0071850	>nm|CTHT_0071850| Unknown annotation for CTHT_0071850 OS=Chaetomium Thermophilum	2	less_than_three	57.487	521	472	0	0	0	0	0	0	0	0	0	0	0	0	0	0	0	0	0	0	0	0	0	0	0	0	0	0	100953	0	156373	322670	870000
G0SDE4	1C1G_D	16.0646	25.84	CTHT_0051490	>nm|CTHT_0051490| Unknown annotation for CTHT_0051490 OS=Chaetomium Thermophilum	3	five_or_more	138.73	1301	282	0	0	0	0	0	0	0	0	1187	1462	0	5422	0	0	2081	31978	0	10751	80090	5095	6206	14998	5909	12614	2903	1802	3416	3853	10749	19136	220000
G0SD06	3J92_0	16.0256	52	CTHT_0050330	>nm|CTHT_0050330| Unknown annotation for CTHT_0050330 OS=Chaetomium Thermophilum	3	three	16.718	156	473	0	0	0	0	0	0	0	0	0	0	0	0	0	0	0	0	0	0	0	0	0	0	0	0	0	0	0	1232700	2041900	7566367	11000000
G0S8N5	1RM1_A	16	42.5	CTHT_0038740	>nm|CTHT_0038740| Unknown annotation for CTHT_0038740 OS=Chaetomium Thermophilum	2	three	25.552	250	474	0	0	0	0	0	0	0	0	0	0	0	0	0	0	0	0	0	0	0	0	0	0	0	0	0	0	0	390167	551533	1683767	3900000
G0SDA8	4INQ_A	15.9983	46.48	CTHT_0051110	>nm|CTHT_0051110| Oxysterol binding protein OS=Chaetomium Thermophilum	3	five_or_more	260.11	2394	475	0	1665	0	0	0	0	0	0	0	4550	0	0	11781	0	0	0	19403	11504	0	0	0	0	0	0	0	0	11196	1622633	13529300	22874700	38000000
G0SG38	2ZXT_A	15.9555	70.93	CTHT_0064920	>nm|CTHT_0064920| The mitochondrial intermembrane space (IMS) protein OS=Chaetomium Thermophilum	3	five_or_more	57.698	539	112	0	0	0	41093	238343	265407	72530	63940	56813	30897	0	19430	0	0	0	0	0	0	0	0	0	0	0	0	0	0	0	0	0	0	790000
G0S6U9	2DNG_A	15.7795	43.37	CTHT_0026950	>nm|CTHT_0026950| Translation initiation factor 4B OS=Chaetomium Thermophilum	3	five_or_more	57.599	526	378	0	0	13592	16444	0	0	0	0	0	0	0	0	0	0	0	0	0	0	0	0	0	0	0	50043	62097	107930	200930	119970	170649	175547	920000
G0SC91	4LQS_A	15.692	49.69	CTHT_0056370	>nm|CTHT_0056370| Protein serine/threonine kinase OS=Chaetomium Thermophilum	3	five_or_more	111.25	1026	317	0	0	12240	0	12431	30383	11450	19863	16601	23530	19088	20429	31258	0	0	12455	110269	236927	472457	1614330	909330	1946287	4063493	2719467	1680833	1319393	1832137	1321460	2855273	3093700	24000000
G0SBN2	2AL3_A	15.4008	35.62	CTHT_0054180	>nm|CTHT_0054180| Unknown annotation for CTHT_0054180 OS=Chaetomium Thermophilum	3	five_or_more	51.843	474	307	0	0	0	0	0	0	0	2843	0	0	0	0	0	0	0	0	113974	247592	4708097	12734500	17127400	12536867	3242100	529010	289560	104573	65820	255115	442823	30822	52000000
G0S876	5TSW_F	15.3966	30.3	CTHT_0037840	>nm|CTHT_0037840| Vacuolar protein sorting OS=Chaetomium Thermophilum	3	three	70.606	643	379	0	0	0	16296	0	38918	17589	23676	0	0	0	0	0	0	0	0	0	0	0	0	0	0	0	0	41583	169387	232037	0	0	0	540000
G0S8A2	2Y4I_B	15.3846	30	CTHT_0038100	>nm|CTHT_0038100| Unknown annotation for CTHT_0038100 OS=Chaetomium Thermophilum	2	five_or_more	50.19	455	113	0	44177	125013	59057	197660	564910	100480	77947	66790	69713	0	0	53753	39380	0	0	0	0	0	0	0	0	0	0	0	0	0	0	0	0	2100000
G0SHJ0	2PQ6_A	15.082	34.78	CTHT_0070190	>nm|CTHT_0070190| 1-Acylglycerol-3-Phosphate protein OS=Chaetomium Thermophilum	3	five_or_more	33.72	305	84	0	0	385767	431677	711713	486143	427423	362010	306647	63393	0	105047	0	0	0	0	0	0	0	0	0	0	0	0	0	0	0	0	0	0	3300000
G0RYB1	2LO0_B	15.0183	39.02	CTHT_0006060	>nm|CTHT_0006060| Unknown annotation for CTHT_0006060 OS=Chaetomium Thermophilum	3	five_or_more	29.736	273	476	0	0	61333	206777	115057	119737	256043	216770	0	0	0	0	0	0	0	0	0	0	0	0	0	0	58990	1189003	0	0	0	0	3133730	15388267	21000000
G0SFP0	2VSO_E	15	45	CTHT_0071550	>nm|CTHT_0071550| Component of the eIF4F complex, which interacts with the mRNA cap structure and serves as an initial point of assembly for the translation apparatus. Stimulates translation by interaction with polyadenylate-binding protein PAB1, bringing	3	five_or_more	170.96	1608	380	21209	34667	158773	347933	796367	1384067	1056275	1177800	717500	588033	465151	600094	613633	544078	438120	305204	459247	364740	464009	207541	237671	194484	198469	784480	538877	800917	1517900	952270	879070	654142	18000000
G0SCI4	4R7G_A	14.9758	37.1	CTHT_0057340	>nm|CTHT_0057340| Unknown annotation for CTHT_0057340 OS=Chaetomium Thermophilum	3	five_or_more	44.388	414	217	0	0	146340	342860	487367	1070853	1450797	2548867	2256507	2807870	5957367	7365203	9970467	5309433	4488567	875687	1024820	264027	147257	48897	0	0	0	0	0	0	0	0	0	0	47000000
G0S762	2CON_A	14.9474	39.44	CTHT_0027560	>nm|CTHT_0027560| Art-4 protein OS=Chaetomium Thermophilum	2	less_than_three	52.481	475	256	0	0	0	0	0	0	0	0	0	0	0	0	46933	48713	0	86093	0	0	0	0	0	0	0	0	0	0	0	0	0	0	270000
G0S1S1	5A11_B	14.9471	31.42	CTHT_0014600	>nm|CTHT_0014600| Cell fusion protein OS=Chaetomium Thermophilum	2	five_or_more	165.87	1512	167	0	0	0	0	0	0	1258	23796	100833	106177	47896	26351	16035	730	0	0	464	0	0	0	0	0	13381	13285	1869	12539	3393	0	0	5223	560000
G0S9U3	3RZG_A	14.7031	30.77	CTHT_0047190	>nm|CTHT_0047190| Unknown annotation for CTHT_0047190 OS=Chaetomium Thermophilum	3	five_or_more	115.69	1061	477	0	0	0	0	0	7033	8614	0	0	7913	13582	0	748848	731358	80090	217407	976303	1616723	472000	730793	194335	289210	615733	246463	108189	11060	0	0	170077	2968207	10000000
G0S860	1U0W_D	14.6974	35.29	CTHT_0029480	>nm|CTHT_0029480| Carbon-Nitrogen ligase, with glutamine as amido-N-donor OS=Chaetomium Thermophilum	3	three	38.106	347	478	0	0	0	0	0	0	0	0	0	0	0	0	0	0	0	0	0	0	0	0	0	0	0	0	0	0	0	81357	666620	1313853	2100000
G0SFU7	4OXW_A	14.6611	40.57	CTHT_0072190	>nm|CTHT_0072190| Unknown annotation for CTHT_0072190 OS=Chaetomium Thermophilum	2	three	79.989	723	218	0	0	0	0	69263	76173	0	0	0	0	0	155737	578133	126460	0	0	0	0	0	0	0	0	0	0	0	0	0	0	0	0	1500000
G0RYE4	4UZS_C	14.6226	30.65	CTHT_0006400	>nm|CTHT_0006400| Unknown annotation for CTHT_0006400 OS=Chaetomium Thermophilum	2	five_or_more	44.375	424	355	0	0	0	743	821	1520	2690	4351	3802	3252	8736	5537	3681	3828	5111	31954	53707	46185	97614	38246	4442	3164	9897	94559	77020	236552	120192	90387	195693	104230	1900000
G0S2Y3	2D9N_A	14.5957	35.14	CTHT_0018920	>nm|CTHT_0018920| Unknown annotation for CTHT_0018920 OS=Chaetomium Thermophilum	2	three	56.199	507	297	0	0	0	0	0	36200	88117	26379	0	0	0	0	0	0	0	0	0	0	90013	287693	70803	0	205393	0	0	0	0	0	0	0	1200000
G0SF24	1LWM_A	14.3646	32.69	CTHT_0060550	>nm|CTHT_0060550| High mobility group protein OS=Chaetomium Thermophilum	2	five_or_more	40.258	362	44	856933	1084867	559830	547118	479457	172911	78290	0	0	0	0	0	0	0	0	0	0	0	0	0	0	0	0	0	0	0	0	0	0	0	5700000
G0SAU4	2LO1_A	14.3137	57.53	CTHT_0047810	>nm|CTHT_0047810| Heat shock protein binding OS=Chaetomium Thermophilum	3	five_or_more	56.292	510	114	80927	1392580	3982383	6402933	7490867	10187467	6935800	6298700	3317833	3385233	2834200	2475540	2188713	1240633	1904133	1010130	1227233	754263	370713	212633	104819	54097	58233	49093	0	119221	81710	51696	73348	51433	64000000
G0SHK2	2AAZ_P	14.2857	27.44	CTHT_0070310	>nm|CTHT_0070310| Condensin complex subunit 3 OS=Chaetomium Thermophilum	2	four	126.25	1148	298	0	757	236	295	256	0	0	0	0	0	0	0	1522	0	0	0	1281	0	0	1750	0	0	0	0	0	0	0	0	0	0	9100
G0SAT6	5A11_B	14.2336	25.64	CTHT_0047720	>nm|CTHT_0047720| Sporulation-Related protein OS=Chaetomium Thermophilum	2	three	115.95	1096	381	0	0	0	0	0	0	0	0	0	0	0	0	0	0	0	0	0	0	0	0	0	0	0	0	0	0	189600	78857	156767	0	640000
G0S849	3COQ_B	14.1732	33.33	CTHT_0029370	>nm|CTHT_0029370| Unknown annotation for CTHT_0029370 OS=Chaetomium Thermophilum	3	three	39.87	381	238	0	0	0	107317	0	0	0	0	0	0	0	0	0	0	455500	430600	0	0	229337	0	0	0	0	165303	175920	233260	0	0	0	0	1800000
G0RZZ3	1MI1_A	14	48	CTHT_0008150	>nm|CTHT_0008150| Unknown annotation for CTHT_0008150 OS=Chaetomium Thermophilum	2	less_than_three	298.9	2663	417	0	0	0	0	0	0	0	0	0	0	0	0	0	0	0	0	0	0	0	0	0	0	0	0	0	0	0	0	26998	0	40000
G0SCV5	3K2J_B	13.8439	32.98	CTHT_0058510	>nm|CTHT_0058510| Unknown annotation for CTHT_0058510 OS=Chaetomium Thermophilum	2	less_than_three	73.974	679	70	10324	0	0	21426	0	0	0	0	0	0	0	0	0	0	0	0	0	0	0	0	0	0	0	0	0	0	0	0	0	0	48000
G0S8N7	4R2S_A	13.75	50.91	CTHT_0038780	>nm|CTHT_0038780| Regulatory protein MIG1 OS=Chaetomium Thermophilum	3	three	43.346	400	479	0	0	0	0	0	0	0	0	0	0	0	0	0	0	0	0	0	0	0	0	0	0	0	0	0	0	0	15780	375351	395383	790000
G0S062	2QMI_H	13.5667	24.19	CTHT_0008870	>nm|CTHT_0008870| Unknown annotation for CTHT_0008870 OS=Chaetomium Thermophilum	3	five_or_more	105.26	914	318	1381500	1186687	792409	1181486	690967	81270	596633	437900	101423	146155	133529	219873	187158	173050	39163	47126	72276	16161	43106	807000	4241867	5103900	6327000	3219347	782110	417178	23973	42428	464873	560829	30000000
G0S678	4ATK_B	13.5204	43.4	CTHT_0025780	>nm|CTHT_0025780| Centromere-Binding protein 1 OS=Chaetomium Thermophilum	2	five_or_more	42.469	392	12	4945000	2695600	2462033	2323267	1509523	1719600	682000	482367	754230	693607	580687	247610	244173	190390	363967	0	370833	585360	343333	160933	0	237153	827833	1376633	0	0	0	0	0	0	36000000
G0RY37	1HKT_A	13.4846	39.6	CTHT_0005280	>nm|CTHT_0005280| Heat shock protein OS=Chaetomium Thermophilum	2	five_or_more	80.265	749	407	86970	947	4603	4607	2583	0	0	0	0	0	0	0	0	0	0	0	0	0	0	0	0	0	0	3670	5049	3685	0	0	175163	171471	690000
G0SHG1	4MGU_A	13.4518	32.08	CTHT_0069900	>nm|CTHT_0069900| Unknown annotation for CTHT_0069900 OS=Chaetomium Thermophilum	2	four	45.545	394	197	0	0	0	0	0	0	0	0	0	0	260393	861063	778427	677710	0	0	0	0	0	0	0	0	0	0	0	0	0	0	0	0	3900000
G0SHW7	4W9M_K	13.384	24.43	CTHT_0073630	>nm|CTHT_0073630| Unknown annotation for CTHT_0073630 OS=Chaetomium Thermophilum	3	four	151.98	1315	159	0	0	0	0	0	0	0	119093	371620	172520	27805	0	0	0	0	0	0	0	0	0	0	0	0	0	0	0	0	0	0	0	690000
G0S064	3QQC_A	13.289	27.5	CTHT_0008890	>nm|CTHT_0008890| Unknown annotation for CTHT_0008890 OS=Chaetomium Thermophilum	3	five_or_more	98.664	903	79	0	0	16837	117553	263002	167997	158348	188001	206737	158513	252381	178025	228187	76814	269563	31768	37827	41928	0	0	0	0	0	63567	71893	0	0	0	0	0	2500000
G0S2P9	4YTK_A	13.2768	36.88	CTHT_0018030	>nm|CTHT_0018030| The spt4-spt5 complex mediates both activation and inhibition of transcription elongation, and plays a role in pre- mRNA processing. This complex seems to be important for the stability of the RNA polymerase II elongation machinery on the	3	five_or_more	114.69	1062	178	0	0	0	0	0	0	6000	51937	1340900	763570	1685887	1241063	664070	385433	440740	165294	177797	19047	0	0	0	0	0	0	0	0	0	0	66217	0	7000000
G0RYL5	4FRF_B	13.2198	27.61	CTHT_0007120	>nm|CTHT_0007120| Inositol trisphosphate 3-kinase OS=Chaetomium Thermophilum	3	five_or_more	136.56	1233	335	0	0	0	0	0	0	0	0	0	0	0	0	0	0	0	0	0	0	0	0	0	0	11914	387043	303627	171305	69520	21701	0	0	970000
G0RYX1	4UYG_F	13.0778	36.21	CTHT_0000880	>nm|CTHT_0000880| Protein involved in chromatin remodeling OS=Chaetomium Thermophilum	3	five_or_more	96.897	887	480	0	0	0	0	0	0	0	0	0	0	0	0	0	0	0	0	0	0	0	0	0	0	24172	108524	38600	77790	74913	45147	519083	1779903	2700000
G0S8V0	4RCO_B	13.076	31.43	CTHT_0043510	>nm|CTHT_0043510| Unknown annotation for CTHT_0043510 OS=Chaetomium Thermophilum	2	five_or_more	84.689	803	13	647284	91943	0	0	8290	83013	0	139213	128876	383267	382393	0	0	154110	0	0	9220	5820	10376	13405	0	16995	0	27211	15587	30771	36507	29955	10101	10411	3400000
G0S647	2FQ3_A	12.9738	61.8	CTHT_0034160	>nm|CTHT_0034160| Component of the protein OS=Chaetomium Thermophilum	3	five_or_more	74.749	686	265	8512	22858	114810	110202	153486	303170	277680	365127	592279	646870	877527	665429	179418	1125647	1041430	1065827	2450580	691577	474387	79420	0	0	0	0	0	0	0	0	0	0	11000000
G0SHW4	2CT2_A	12.8686	37.5	CTHT_0073600	>nm|CTHT_0073600| Of gluconeogenesis protein OS=Chaetomium Thermophilum	3	five_or_more	41.892	373	180	0	0	0	0	0	0	68740	68730	256990	314920	343413	192007	0	0	0	0	0	0	0	0	0	0	0	0	0	0	0	0	0	0	1200000
G0SFS7	4BNR_J	12.8686	35.42	CTHT_0071970	>nm|CTHT_0071970| Unknown annotation for CTHT_0071970 OS=Chaetomium Thermophilum	3	five_or_more	41.475	373	179	0	0	0	0	0	49667	72953	429490	1170373	1473040	1739323	1326707	819200	467533	383293	0	0	0	0	0	0	0	0	0	0	0	0	0	0	0	7900000
G0S5Z1	1AAY_A	12.8671	33.7	CTHT_0025430	>nm|CTHT_0025430| Transcription factor that mediates regulation of both acid- and alkaline-expressed genes in response to ambient pH. At alkaline ambient pH, activates transcription of alkaline-expressed genes (including RIM101 itself) OS=Chaetomium Thermo	3	five_or_more	74.766	715	481	599633	1978367	1778100	1813227	1192457	898167	587633	513100	414133	76790	31090	48350	135957	117130	0	0	0	45243	0	0	0	0	39157	58743	52627	769480	753733	1266470	3172497	4654867	21000000
G0S3F1	4E3E_B	12.8617	35	CTHT_0020790	>nm|CTHT_0020790| Unknown annotation for CTHT_0020790 OS=Chaetomium Thermophilum	3	five_or_more	68.559	622	382	0	0	14431	0	0	0	0	0	0	0	0	0	14946	0	0	0	0	0	0	0	0	0	0	171750	961333	6498467	8640767	4432400	2889593	936650	25000000
G0S588	1GD2_J	12.7237	48.44	CTHT_0032650	>nm|CTHT_0032650| Sequence-Specific DNA binding protein OS=Chaetomium Thermophilum	3	five_or_more	53.508	503	4	7285883	4592650	5864600	6945367	4063533	3213733	2053000	1601133	755750	295373	101207	149253	101303	82250	107777	87950	82403	0	0	0	0	0	0	0	99087	158753	178687	133913	523217	417067	39000000
G0S6Y3	1JXS_A	12.6498	52.63	CTHT_0027300	>nm|CTHT_0027300| Fork head protein homolog OS=Chaetomium Thermophilum	2	five_or_more	79.59	751	14	28225	5683	8013	9916	4966	0	0	0	0	0	0	0	0	0	0	0	0	0	0	0	0	0	0	0	0	0	0	0	0	0	85000
G0SD46	2DLQ_A	12.4694	23.53	CTHT_0050780	>nm|CTHT_0050780| Unknown annotation for CTHT_0050780 OS=Chaetomium Thermophilum	2	five_or_more	90.108	818	15	1127833	508000	261786	197506	49723	18393	0	0	0	0	0	0	0	0	0	0	0	0	0	0	0	0	0	0	0	0	0	0	0	0	3200000
G0SDE3	1BM8_A	12.4386	27.63	CTHT_0051480	>nm|CTHT_0051480| Protein involved in pseudohyphal growth OS=Chaetomium Thermophilum	2	less_than_three	64.852	611	336	0	0	0	0	0	0	0	0	0	0	0	0	0	0	0	0	0	0	0	0	0	0	0	231290	0	0	0	0	0	0	350000
G0RZ59	2VXE_A	12.2449	48.61	CTHT_0001800	>nm|CTHT_0001800| Unknown annotation for CTHT_0001800 OS=Chaetomium Thermophilum	3	less_than_three	60.658	588	398	0	0	0	0	0	0	0	0	0	0	0	0	0	0	0	0	0	0	0	0	0	0	0	0	0	0	0	137667	0	100143	240000
G0S6Y4	3NF1_A	12.2257	29.49	CTHT_0027310	>nm|CTHT_0027310| Eukaryotic translation initiation factor 3 OS=Chaetomium Thermophilum	3	five_or_more	140.78	1276	482	4942	10364	22751	28236	171343	371840	162630	99025	44434	73464	22253	0	0	0	0	0	0	0	0	0	0	0	0	0	25535	332090	3073007	2562120	3548517	3942337	14000000
G0S6Z3	4EFR_D	12.1842	26.83	CTHT_0035570	>nm|CTHT_0035570| Unknown annotation for CTHT_0035570 OS=Chaetomium Thermophilum	3	four	75.374	673	168	67677	16179	77480	0	0	230177	87023	0	224160	320093	106630	177943	0	0	0	0	0	0	0	0	0	0	0	0	0	0	0	0	0	0	1300000
G0SDA3	3JB9_R	12.0652	29.73	CTHT_0051060	>nm|CTHT_0051060| Pre-Mrna splicing factor prp1 OS=Chaetomium Thermophilum	3	five_or_more	103.71	920	257	0	0	0	0	0	0	0	0	0	0	0	0	0	52147	164860	488937	412093	39407	0	0	0	0	0	0	0	0	0	0	0	0	1200000
G0S5F8	4WSF_A	12.0035	28.78	CTHT_0032810	>nm|CTHT_0032810| Core regulatory subunit of the histone H2A phosphatase complex, which dephosphorylates H2AS128ph (gamma-H2A) that has been displaced from sites of DNA lesions in the double-stranded DNA break repair process. Dephosphorylation is necessary	2	five_or_more	127.57	1158	266	0	0	0	0	0	438	0	0	0	0	0	0	0	0	2562	5149	13001	11731	11845	8148	1514	1281	0	514	0	0	0	0	0	0	84000
G0S8W7	2W85_A	11.9898	44.68	CTHT_0043690	>nm|CTHT_0043690| Peroxisomal membrane anchor protein OS=Chaetomium Thermophilum	2	less_than_three	41.96	392	71	0	0	46647	56393	0	1024	0	0	0	0	0	0	0	0	0	0	0	0	0	0	0	0	0	0	0	0	0	0	0	0	160000
G0SDF0	2YYO_A	11.945	32.74	CTHT_0051550	>nm|CTHT_0051550| Protein 1 OS=Chaetomium Thermophilum	3	five_or_more	102	946	153	0	0	5141	44750	144792	209476	252510	335813	603957	597887	536463	132700	8843	0	0	0	0	0	0	4602	0	8967	27068	53366	0	34207	40587	27718	62841	62263	3200000
G0SHV9	4NLL_A	11.9377	27.54	CTHT_0073550	>nm|CTHT_0073550| Protein involved in meiosis OS=Chaetomium Thermophilum	3	five_or_more	61.047	578	337	1145200	3019093	10137700	15533267	11244600	9671633	3600800	1678613	1450733	951900	410303	84730	21463	15973	42687	0	81250	397427	2320873	3354733	3740733	25525667	81072333	119848000	72654333	47570333	35652667	25622667	40061333	60945667	580000000
G0SG81	1MN4_A	11.8577	28.89	CTHT_0065380	>nm|CTHT_0065380| Related to acid phosphatase OS=Chaetomium Thermophilum	2	three	80.721	759	16	456667	346667	53653	0	0	0	0	0	0	0	0	0	0	0	0	0	0	0	0	0	0	0	0	0	0	0	0	0	0	0	1300000
G0S0B4	2PJH_A	11.3809	20	CTHT_0009420	>nm|CTHT_0009420| In the endoplasmic reticulum protein OS=Chaetomium Thermophilum	3	five_or_more	73.792	659	299	0	0	0	0	0	0	0	0	0	0	0	0	0	0	0	46333	0	0	292697	1542340	492977	798010	507297	94887	0	0	0	0	0	0	3800000
G0S4S5	3BX3_B	11.2416	37.31	CTHT_0023360	>nm|CTHT_0023360| Protein Jsn1 OS=Chaetomium Thermophilum	2	three	128.5	1192	267	0	0	0	0	0	0	0	0	0	0	0	0	0	0	0	0	320737	193387	273980	0	0	0	0	0	0	0	0	0	0	0	1200000
G0SGA7	3MYU_B	11.2217	25	CTHT_0065650	>nm|CTHT_0065650| Participates in the control of the reentry into the cell cycle following pheromone protein OS=Chaetomium Thermophilum	2	three	123.47	1105	115	0	0	0	0	0	344033	31040	26999	0	0	0	0	0	0	0	0	0	0	0	0	0	0	0	0	0	0	0	0	0	0	600000
Cterm_G0RYH9	1F75_B	11.1588	33.97	CTHT_0006750B	>nm|CTHT_0006750B| Unknown annotation for CTHT_0006750B OS=Chaetomium Thermophilum	2	five_or_more	106.69	1036	45	80550	127773	1616	3129	2169	2330	3984	0	2084	1889	2177	0	0	0	0	0	0	0	0	0	0	0	0	0	0	0	0	0	0	0	230000
G0SHT2	4ZQA_A	11.1425	25.32	CTHT_0073270	>nm|CTHT_0073270| Protein involved in chromatin modification OS=Chaetomium Thermophilum	2	five_or_more	78.046	709	17	132803	31274	2213	22227	25229	14193	0	13211	0	0	0	0	0	0	0	0	0	0	0	0	0	0	0	0	0	0	0	0	0	0	360000
G0SDP0	1RH8_A	11.0512	33.33	CTHT_0052460	>nm|CTHT_0052460| Phosphatidylserine decarboxylase OS=Chaetomium Thermophilum	3	five_or_more	123.47	1113	116	0	113657	49587	336113	275917	435336	52983	0	0	0	0	0	0	0	0	0	0	0	0	0	0	0	0	0	0	0	0	0	0	0	1300000
G0S6J0	2HV9_A	10.9943	28.68	CTHT_0026390	>nm|CTHT_0026390| S-Adenosylmethionine-Dependent methyltransferase OS=Chaetomium Thermophilum	3	five_or_more	134.93	1237	483	0	0	0	5583	1935	3739	6281	1225	7267	6434	3232	3122	1471	4381	4110	3689	1895	5981	9988	2144	2202	1604	3319	57409	56538	158425	96737	423683	1942243	2912967	5700000
G0RYH5	5BON_H	10.9756	30.86	CTHT_0006710	>nm|CTHT_0006710| Unknown annotation for CTHT_0006710 OS=Chaetomium Thermophilum	3	five_or_more	78.178	738	308	0	26255	0	38110	46663	115417	236987	227680	333407	337307	230812	116446	178961	44923	137273	96187	244333	109469	71423	837967	1187433	818447	0	0	0	0	0	0	0	0	5400000
G0S6A9	3VYG_K	10.8235	32.61	CTHT_0026100	>nm|CTHT_0026100| Unknown annotation for CTHT_0026100 OS=Chaetomium Thermophilum	3	five_or_more	46.891	425	117	0	0	0	132963	79033	432520	158207	107900	0	0	0	0	0	0	0	0	0	0	0	0	0	0	0	0	0	0	0	0	0	0	910000
G0S991	4YFL_F	10.7989	24.39	CTHT_0044990	>nm|CTHT_0044990| Unknown annotation for CTHT_0044990 OS=Chaetomium Thermophilum	3	five_or_more	125.27	1139	160	0	0	0	0	0	0	59533	136273	869802	779510	575140	93363	47327	0	0	0	0	0	0	0	0	0	0	0	0	0	0	0	0	0	2600000
G0S0H1	4NH1_D	10.6833	53.81	CTHT_0010000	>nm|CTHT_0010000| Enzyme regulator OS=Chaetomium Thermophilum	3	less_than_three	206.09	1844	148	0	0	0	0	0	0	0	13292	5312	0	0	0	0	0	0	0	0	0	0	0	0	0	0	0	0	4702	3152	0	0	0	26000
G0SFM3	4JJP_B	10.6624	37.88	CTHT_0071360	>nm|CTHT_0071360| Hmp-Phosphate kinase (HMP-P kinase) OS=Chaetomium Thermophilum	3	four	205.68	1857	338	0	0	0	0	0	0	0	0	0	0	0	0	0	0	0	0	46977	0	0	0	0	0	0	1545800	955717	168220	112107	0	0	1011660	3800000
G0S573	5AA0_BH	10.6029	52.94	CTHT_0032490	>nm|CTHT_0032490| Rrna binding protein OS=Chaetomium Thermophilum	3	five_or_more	54.806	481	219	28305	29501	30833	43127	40868	0	0	146170	260793	1146697	4490033	9926467	11164233	7193367	6179067	2189620	1983973	509553	297430	30152	0	0	15873	0	0	0	0	0	0	0	46000000
G0SGR8	5A11_B	10.5983	32.26	CTHT_0067320	>nm|CTHT_0067320| Protein involved in response to DNA damage stimulus OS=Chaetomium Thermophilum	2	less_than_three	131.96	1170	258	0	0	0	0	0	0	0	0	0	0	0	0	0	0	0	148902	84943	0	0	0	0	0	0	0	0	0	0	0	0	0	350000
G0S7S9	2Q6Q_B	10.5769	35.06	CTHT_0028690	>nm|CTHT_0028690| Unknown annotation for CTHT_0028690 OS=Chaetomium Thermophilum	3	five_or_more	80.677	728	169	0	0	59350	397600	1126950	2944500	6689967	8342633	8934367	10758367	6112067	4685233	4550667	1447933	3519800	1391433	1829053	776027	1237093	640097	323887	399130	213150	485700	47663	179503	513377	234470	125150	0	68000000
G0RYN3	1UHR_A	10.5751	36.84	CTHT_0007300	>nm|CTHT_0007300| Of SWI/SNF protein OS=Chaetomium Thermophilum	3	five_or_more	60.41	539	149	0	0	0	40817	38667	52223	98780	167070	69007	83527	0	0	0	47483	90037	36253	81517	0	0	0	0	0	0	0	0	0	0	0	0	0	810000
G0SHS9	4KT7_B	10.4478	35.71	CTHT_0073240	>nm|CTHT_0073240| Unknown annotation for CTHT_0073240 OS=Chaetomium Thermophilum	2	five_or_more	59.759	536	191	0	0	0	0	0	0	0	0	0	0	39657	172540	166270	154293	168160	50947	0	0	0	0	0	0	0	0	0	0	0	0	0	0	1100000
G0S0V1	3DH1_D	10.4387	47.83	CTHT_0011330	>nm|CTHT_0011330| Trna-Specific adenosine deaminase OS=Chaetomium Thermophilum	3	five_or_more	71.157	661	484	0	0	0	0	12260	34910	27417	0	0	0	0	0	0	0	0	0	0	0	0	0	0	0	0	0	0	35467	320103	432670	422487	491160	1800000
G0SE84	2P0Y_A	10.3986	38.33	CTHT_0062840	>nm|CTHT_0062840| Unknown annotation for CTHT_0062840 OS=Chaetomium Thermophilum	3	less_than_three	62.679	577	2	1013367	1006867	0	0	0	0	0	0	0	0	0	0	0	0	0	0	0	0	0	0	0	0	0	0	0	0	0	0	175707	337119	2500000
G0S4N9	2ERE_B	10.3953	32.39	CTHT_0031690	>nm|CTHT_0031690| Unknown annotation for CTHT_0031690 OS=Chaetomium Thermophilum	3	five_or_more	73.939	683	18	768267	688540	334600	34557	133440	77620	0	0	0	0	0	0	0	0	0	0	0	0	0	0	0	0	0	0	0	0	10229	0	0	399600	2400000
G0S4P3	2HYZ_A	10.2405	29.55	CTHT_0023040	>nm|CTHT_0023040| Required for normal CLN1 and CLN2 G1 cyclin expression OS=Chaetomium Thermophilum	2	five_or_more	145.33	1289	181	0	0	0	0	0	0	0	0	14322	29091	57940	33643	17014	11490	0	12181	30902	32361	22374	0	0	0	0	0	0	0	0	0	32184	0	440000
G0SB30	4Y7V_A	10.2228	34.62	CTHT_0048690	>nm|CTHT_0048690| Translation initiation factor eif-2b epsilon subunit OS=Chaetomium Thermophilum	3	five_or_more	83.493	763	239	0	0	0	0	0	0	0	0	0	0	0	69386	409167	1772163	6672300	6025067	4523433	1216207	346347	166060	134430	182387	307053	496267	600733	0	0	0	0	411700	23000000
G0SB58	3WZS_A	10	99	CTHT_0048990	>nm|CTHT_0048990| Udp-Glucose-Glycoprotein glucosyltransferase OS=Chaetomium Thermophilum	3	five_or_more	170.91	1509	485	0	0	0	10826	0	12079	0	0	0	15229	0	0	41710	0	0	0	148890	10372	0	0	0	0	0	0	0	224	894	1017	404773	7649867	8300000
G0SEZ2	5AJ4_BQ	10	52.17	CTHT_0060210	>nm|CTHT_0060210| 60S ribosomal protein l37, mitochondrial precursor (yml37) OS=Chaetomium Thermophilum	3	four	24.604	230	161	0	0	0	0	0	0	0	276140	1042457	896070	546300	0	0	0	0	0	0	0	0	0	0	0	0	0	0	0	0	0	0	0	2800000
G0S4X5	4OIY_B	9.99463	58.06	CTHT_0032010	>nm|CTHT_0032010| Protein transport OS=Chaetomium Thermophilum	3	less_than_three	208.8	1861	399	0	0	0	0	0	0	0	0	0	0	17928	0	14769	0	0	0	0	0	0	0	0	0	0	0	0	0	0	68150	0	0	100000
G0S3P7	4EX4_B	9.88142	36	CTHT_0030150	>nm|CTHT_0030150| Nuclear segregation protein (Bfr1) OS=Chaetomium Thermophilum	3	five_or_more	56.382	506	486	10950	24515	0	22498	59377	0	26393	43997	98888	245357	163223	242443	559747	975993	3165140	5244320	7747730	1532187	2123793	1334233	1442487	1676147	2681133	2716603	3958500	1210070	4014760	3346267	9240533	19011300	73000000
G0SDI4	1T2K_D	9.8546	59.02	CTHT_0051900	>nm|CTHT_0051900| Transcription factor OS=Chaetomium Thermophilum	3	five_or_more	64.163	619	19	222207	101763	39867	192033	40240	20075	0	29589	0	0	0	0	0	0	0	0	0	0	0	0	0	0	0	0	0	0	0	0	0	0	650000
G0SA50	1YSA_D	9.83146	60	CTHT_0041010	>nm|CTHT_0041010| Control protein OS=Chaetomium Thermophilum	2	less_than_three	37.778	356	72	89077	0	0	134387	81213	0	0	0	0	0	0	0	0	0	0	0	0	0	0	0	0	0	0	0	0	0	0	0	0	0	460000
[truncated: 249 more rows]

## Sheet: PDB|AP-MS combined benchmark
Combined Benchmark using Benchop et al. AP-MS data and PDB complexes
[truncated: 359 more rows]

## Sheet: Statistics for Appendix Fig S2E
Appendix Figure S2E data. Total number of proteins assigned in categories
Type	Total	(+) EC number	(-) EC number	(+) EC number (fused)	(-) EC number (fused)
homomultimeric	166	125	41	0	0
heteromultimeric	212	39	173	0	0
monomeric	130	57	73	0	0
[truncated: 2 more rows]

## Sheet: Complexes in Fig 2B
Protein complexes available in the dark matter plot
[truncated: 109 more rows]
