# Supplementary material for: Capturing protein communities by structural proteomics in a thermophilic eukaryote
Source: Mol Syst Biol. 2017 Jul 25;13(7):936. doi: 10.15252/msb.20167412 (PMC5527848; doi:10.15252/msb.20167412)
Supplement: Supplementary file 3 — Dataset EV2 [file MSB-13-936-s003.zip › Dataset_EV2.txt]

Dataset EV2. Details for the benchmarks used in the study.
