# Supplementary material for: Capturing protein communities by structural proteomics in a thermophilic eukaryote
Source: Mol Syst Biol. 2017 Jul 25;13(7):936. doi: 10.15252/msb.20167412 (PMC5527848; doi:10.15252/msb.20167412)
Supplement: Supplementary file 4 — Dataset EV3 [file MSB-13-936-s004.zip]

Archive with 2 entries (2 files):
- Dataset_EV3_Network.xlsx
- Dataset_EV3.txt
