# Supplementary material for: Capturing protein communities by structural proteomics in a thermophilic eukaryote
Source: Mol Syst Biol. 2017 Jul 25;13(7):936. doi: 10.15252/msb.20167412 (PMC5527848; doi:10.15252/msb.20167412)
Supplement: Supplementary file 4 — Dataset EV3 [file MSB-13-936-s004.zip › Dataset_EV3_Network.xlsx]

## Sheet: Sheet explanations
Sheet	Explanation
Co-elution dataset	Cross-correlations of all proteins vs all in the identified fractions (Table 1 for details and quality of predicted interactions in Figure S4). The higher the value is, the more similar the elution of the two proteins are.
Columns of sheet "Co-elution dataset"
CCC_interaction	Binary pair of proteins that were used to calculate the cross-correlation score (CCC)
CCC (Kastritis et al., algorithm available on request)	Actual correlation score for each binary interaction (~1 million predicted in total; The closer to 1, the more similar the elution of the proteins are)
Predicted interfaces dataset	Interfaces predicted using Mechismo from Russell et al., mapped on binary pairs that are available in the "Co-elution datset" sheet, Table S3
Columns of sheet "Predicted interfaces dataset"
Interaction	Binary pair of proteins that were used to calculate the Mechismo interaction score
Mechismo score (Betts et al. 2015)	Actual score for each binary interaction; The higher the score is, the more confident the interaction prediction
Orthology mapping to yeast	Which identified proteins of C. thermophilum are mapping to orthologs in yeast
Columns of sheet "Orthology mapping to yeast"
Protein IDs	Gene name of the Chaetomium protein
UniProt Accession	available amino acid sequence of chaetomium in the Uniprot database
Predicted ortholog in S.cerevisiae	Self-explanatory; For details on how this was achieved see Materials and Methods
String 9.1 (no phys.assoc) data	Protein-protein interactions from C. thermophilum available from the identified proteins in Table S1; After mapping on the yeast orthologues, a network was reconstructed with inclusion of all interaction data, except physical interaction data for these.
Columns of sheet "String 9.1 (no phys.assoc) data"
String_interactions	Binary pair of proteins that were found to interact in the orthogous network of yeast
neighborhood	Similar genomic context in different species suggest a similar function of the proteins.
fusion	Proteins that are fused in some genomes are very likely to be functionally linked (as in other genomes where the genes are not fused).
cooccurence	Proteins that have a similar function or an occurrence in the same metabolic pathway, must be expressed together and have similar phylogenetic profile.
coexpression	Predicted association between genes based on observed patterns of simultaneous expression of genes.
experimental	known experimental interactions, imported from available databases
experimental_no_phys_assoc	known experimental interactions, imported from available databases but without evidence for physical association. This was done because if two proteins co-elute, it doesn't necessarily mean they interact.
database	interaction found in a database
textmining	extracted from the abstracts of scientific literature
combined_score	combined STRING score (for this and all scores above see Franceschini et al. 2013)
Binary interactions (TP|TN)	Benchmark used to train, cross-validate and test the network
Columns of sheet "Binary interactions (TP|TN)"
PDB|AP-MS combined benchmark binary interaction	All-vs-all protein-protein interactions were extracted from the benchmark of the 64 protein complexes and included in this column.
True positive, TP=1 /True Negative, TN=0	True positives are the interactions between proteins found in the same complex; True negative are interactions found in different complexes; Here we made sure that subcomplexes of the same complex were not considered as TN e.g. 19S and 20S proteasome, 40S and 60S ribosome etc
RF class assignment	If the protein-protein interaction that is predicted is true (a=1) or not (a=0)
Columns of sheet "RF class assignment"
Uniprot1	available amino acid sequence of chaetomium in the Uniprot database for interactor 1
Uniprot2	available amino acid sequence of chaetomium in the Uniprot database for interactor 2
CCC	original value of CCC score from sheet "Co-elution dataset"
CCC to Z score	Z-transformed value of CCC score from sheet "Co-elution dataset"
Mechismo score	Z-transformed value of Mechismo score
combined_score	Z-transformed combined STRING score (for this and all scores above see Franceschini et al. 2013)
PDB|AP-MS combined benchmark binary interaction	If the protein-protein interaction pair in the file was in the training set (a=1) or not (a=0)
rf_class	Random Forest classification of the interaction being true (a=1) or not (a=0)
rf_probability	Random Forest classification probability of the interaction (the higher, the better; Those that were retained were those with rf_probability > 0.85)
PDB|AP-MS combined benchmark	Benchmark used to train, cross-validate and test the clustering (from it all binary interactions were extracted to calibrate the network, see sheet of Table S3: Binary interactions (TP|TN))
Columns of sheet "PDB|AP-MS combined benchmark"
UniProt Accession	available amino acid sequence of chaetomium in the Uniprot database
Unique merged code	protein complex number that is used throughout the training, cross-validation and scoring of the network and the derived communities (also available in Table S3, Sheet "PDB|AP-MS combined benchmark")
679 nodes, 6002 edges network	All binary interactions with their scores that are included in the reconstructed protein-protein interaction network
Columns of sheet "679 nodes, 6002 edges network"
Interaction	The protein-protein interaction pair present in the network; 679 unique proteins are included in total
CCC	Actual correlation score for each binary interaction
CCC to Z score	Z-transformed value of CCC score for each binary interaction
String score from ortholog	Z-transformed combined STRING score (for this and all scores above see Franceschini et al. 2013)
Mechismo score	Actual score for each binary interaction; The higher the score is, the more confident the interaction prediction
rf_class	Random Forest classification of the interaction being true (a=1) or not (a=0)
rf_probability	Random Forest classification probability of the interaction (the higher, the better; Those that were retained were those with rf_probability > 0.85)
Literature evidence from ortholog	Additional data supporting the interaction from literature data-Abstracts (a=1 if they exist, a=0 if they do not)
Pathway co-occurrence of ortholog	Additional data supporting the interaction from pathway co-occurrence (a=1 if they exist, a=0 if they do not)
Pathway	If the two proteins co-occur in a pathway and which one it is; If multiple occurances happen, then multiple pathways are included
0.Optimization-of-communities	All binary interactions with their scores that are included in the reconstructed protein-protein interaction network
Rows of sheet "0.Optimization-of-communities"
param\penalty	Clustering parameter for deriving the communities; Changing this parameter will have minor effects on communities detected (see Table S3 sheet: 1.Community-detection)
acc, cws, frac, mmr, ppv, sep	measures of clustering quality; see Brohée and van Helden, 2006
Comparison to Nepusz et al. 2012 ClusterONE evaluation	This table includes a comparison of ClusterONE on different datasets and recovery of protein complexes
Dataset	Which dataset was used and which performance of clustering with ClusterONE was achieved
Collins, Krogan core, Krogan extended, Gavin, BioGRID	see Nepusz et al. 2012 for details of the dataset constructed
Chaetomium dataset	Evaluation on our dataset (see Table S3, sheet: 679 nodes, 6002 edges network)
Total ClusterONE output	How many clusters were predicted from the network
ClusterONE significant (0.1)	How many significant clusters were predicted from the network
Gold Standard clusters	How many clusters included protein complexes that were used to derive the communities
Recovered (MMR)	percentage of recovery (see Nepusz et al. 2012 for details)
Recovered Gold Standard clusters	Number of recovered protein complexes
ClusterONE Algorithm Parameters:	Final parameters for clustering after searching of clustering parameter for deriving the communities
size of complex, density of complex, penalty, haircut, merge-method, max-overlap	see Nepusz et al. 2012 for details of the dataset constructed and recommended values
1.Community-detection	Testing for recovery of final communities (see Materials and Methods for final 48 communities detected and more details in Table S4)
Rows of sheet "1.Community-detection"
Cluster # p-Val_sorted	ranking of predicted communities according to their p-value
P-value	significance of predicted community
Size	number of proteins included in each community
Cluster #	cluster number as predicted by ClusterONE
Density	How well-connected are the proteins within the community
Internal weight, External weight, Quality	see Nepusz et al. 2012 for details
Members	Uniprot IDs of proteins that are falling in the same community
2.Community-reclassified	Communities that are derived after re-classification of the remaining network and derivation of additional communities (see Materials and Methods for final 48 communities detected and more details in Table S4)
Columns of sheet "2.Community-reclassified"
Cluster	Number of the predicted community
Size	number of proteins included in each community
Density	How well-connected are the proteins within the community
Internal weight, External weight, Quality	see Nepusz et al. 2012 for details
P-value	Uniprot IDs of proteins that are falling in the same community
Members
3. Predicted-communities	Details of all 48 protein communities that were finally derived (see Materials and Methods for final 48 communities detected and more details in Table S4)
Columns of sheet "3. Predictedl-communities"
Community Number	Internal reference numbering for the derived communities
Community naming	Internal reference names for the derived communities (Final names in legend of Figure S7)
Uniprot ID	available amino acid sequence of chaetomium in the Uniprot database
Protein IDs	Gene name of the Chaetomium protein
Community Transitivity	measure of community interconnectivity; the higher the better (for details see P. W. Holland and S. Leinhardt (1971). "Transitivity in structural models of small groups". Comparative Group Studies 2: 107–124)
Uniprot annotation	Protein as annotated in Uniprot database
Yeast gene name	Available name of the yeast ortholog (for details on orthology mapping, see Table S3, sheet "Orthology mapping to yeast"
Orthologous yeast ORF	Open Reading frame in yeast for each protein
# predicted transmembrane domains	Proteome-wide prediction of transmembrane domains using the sequences using HMMER (http://hmmer.janelia.org/); The number indicated the number of transmembrane domains
Predicted signal peptide	Proteome-wide prediction of signal peptides using the sequences using HMMER (http://hmmer.janelia.org/); The number indicated the number of transmembrane domains
F1-F30	Protein abundance in iBAQ units per fraction (F1 contains the larger assemblies, F30 the smaller ones)
4.Recovery of community members	Testing for recovery of final communities (see Materials and Methods for final 48 communities detected and their details in Table S4)
Columns of sheet "4.Recovery of community members"
published_community	names of final communities recovered from steps 1 and 2 (and available in sheet 3. Final-communities and Table S4)
clustering_cut-off
param\penalty	Clustering parameter for deriving the communities; Changing this parameter will have minor effects on communities detected (see Table S3 sheet: 1.Community-detection)

## Sheet: Predicted interfaces dataset
Predicted interfaces using homology of protein-protein interfaces in the structural database identified by Mechismo
Interaction	Mechismo score (Betts et al. 2015)
G0SAY2(pp)G0SAY1	4.753
G0SAY1(pp)G0SAY2	4.529
G0S866(pp)G0S867	4.155
G0S867(pp)G0S866	4.131
G0S0Q0(pp)G0S029	4.092
G0SGV6(pp)G0SGT5	3.9
G0SGT5(pp)G0SGV6	3.836
G0S2X5(pp)G0S0X7	3.832
G0S9E0(pp)G0SCU7	3.611
G0RZQ0(pp)G0S6F9	3.538
G0SCU7(pp)G0S9E0	3.536
G0SEP6(pp)G0SBL1	3.53
G0SCU7(pp)G0S9C1	3.452
G0S6F9(pp)G0RZQ0	3.389
G0SBL1(pp)G0SEP6	3.329
G0SA92(pp)G0SDY5	3.288
G0SCG5(pp)G0S125	3.269
G0S3F0(pp)G0RXX3	3.211
G0S2X5(pp)G0S4I9	3.173
G0S4I9(pp)G0S2X5	3.15
G0S2X8(pp)G0S918	3.108
G0S308(pp)G0SBC0	3.103
G0SBC0(pp)G0S308	3.081
G0S918(pp)G0S2X8	3.076
G0SDY5(pp)G0SA92	3.075
G0RXX3(pp)G0S3F0	3.056
G0S125(pp)G0SCG5	3.035
G0SFK3(pp)G0SC42	3.005
G0SCU7(pp)G0SBR6	2.972
G0S308(pp)G0SC30	2.931
G0SBL1(pp)G0S143	2.918
G0S136(pp)G0SAK6	2.904
G0S1Q9(pp)G0S1Q0	2.869
G0SEU9(pp)G0RXR3	2.789
G0S601(pp)G0SHT9	2.784
G0SBL1(pp)G0S954	2.772
G0SGT5(pp)G0RY89	2.766
G0S5T7(pp)G0SBV2	2.766
G0S4X5(pp)G0S432	2.762
G0S0D3(pp)G0SAX9	2.746
G0SA54(pp)G0S663	2.741
G0S6B5(pp)G0RXS5	2.74
G0S663(pp)G0SA54	2.734
G0S9C1(pp)G0RZH3	2.708
G0S432(pp)G0S4X5	2.7
G0SE15(pp)G0RZM0	2.692
G0SH15(pp)G0S8W2	2.691
G0SGQ7(pp)G0SDN5	2.662
G0SCL3(pp)G0S0D6	2.656
G0S9E2(pp)G0S198	2.645
G0SHF6(pp)G0SEJ0	2.641
G0S198(pp)G0S9E2	2.638
G0SDN5(pp)G0SGQ7	2.636
G0SEJ0(pp)G0SHF6	2.62
G0SBR0(pp)G0S7A2	2.618
G0S8W2(pp)G0SH15	2.595
G0RZE9(pp)G0SFN0	2.553
G0SBV2(pp)G0S5T7	2.546
G0SE15(pp)G0S589	2.504
G0RY89(pp)G0RZ82	2.503
G0SEJ0(pp)G0SD84	2.492
G0SA14(pp)G0SA66	2.487
G0S256(pp)G0SFB3	2.485
G0RZM0(pp)G0SE15	2.485
G0RXR3(pp)G0SEU9	2.484
G0RY89(pp)G0S6E6	2.475
G0S589(pp)G0SBW4	2.471
G0SCU7(pp)G0S1W3	2.46
G0S496(pp)G0SFM7	2.459
G0SFN0(pp)G0RZE9	2.45
G0SA54(pp)G0S1Y1	2.449
G0S7A2(pp)G0SBR0	2.425
G0S871(pp)G0RYF9	2.408
G0SC91(pp)G0S7L0	2.394
G0RYF9(pp)G0S871	2.392
G0S0D6(pp)G0SCL3	2.388
G0S1K1(pp)G0RY95	2.381
G0RXX3(pp)G0S7G6	2.38
G0SEP6(pp)G0S038	2.363
G0SFB3(pp)G0S256	2.346
G0RY29(pp)G0SH60	2.341
G0S361(pp)G0S6W5	2.335
G0S7L0(pp)G0SC91	2.306
G0S2X5(pp)G0SF90	2.305
G0RY95(pp)G0S1K1	2.303
G0SFM7(pp)G0S496	2.3
G0S6W5(pp)G0S361	2.296
G0S4I2(pp)G0S9U0	2.288
G0SGT5(pp)G0S7H5	2.244
G0RYP6(pp)G0S916	2.238
G0SF74(pp)G0S5Z9	2.237
G0SBL1(pp)G0RZB7	2.224
G0SFB3(pp)G0SCF9	2.205
G0SBS7(pp)G0S0J7	2.201
G0SHF3(pp)G0RYE0	2.192
G0S7Y9(pp)G0SB59	2.155
G0RZP8(pp)G0S7I0	2.154
G0SH60(pp)G0RYS1	2.137
G0S9U0(pp)G0S4I2	2.127
G0SE04(pp)G0SDM9	2.121
G0S916(pp)G0RYP6	2.113
G0SBL1(pp)G0S6K6	2.111
G0SB59(pp)G0SDN9	2.08
G0S3W8(pp)G0S7D9	2.078
G0RZC0(pp)G0S2Z9	2.074
G0RYS1(pp)G0S283	2.071
G0RYI5(pp)G0RYC2	2.06
G0S2Z9(pp)G0RZC0	2.056
G0SE15(pp)G0SAD3	2.053
G0RY12(pp)G0SC18	2.044
G0S7I0(pp)G0RZP8	2.043
G0S6F9(pp)G0SBR1	2.04
G0SB59(pp)G0S7Y9	2.036
G0SHT9(pp)G0S601	2.033
G0SC18(pp)G0RY12	2.032
G0SF20(pp)G0S0H1	2.029
G0S2X5(pp)G0SDF4	2.01
G0RY84(pp)G0S9T4	2.002
G0RXW2(pp)G0SDA3	1.983
G0SBR6(pp)G0RZ86	1.979
G0RXW2(pp)G0S072	1.964
G0SC91(pp)G0SGW8	1.959
G0S7D9(pp)G0S3W8	1.945
G0SEJ0(pp)G0S8E5	1.938
G0SDN5(pp)G0S189	1.935
G0S405(pp)G0RZL0	1.935
G0S246(pp)G0SH58	1.934
G0S072(pp)G0RXW2	1.922
G0SEJ0(pp)G0SBS7	1.909
G0S9S9(pp)G0SAP2	1.902
G0SH60(pp)G0RY29	1.901
G0SEJ0(pp)G0SEK9	1.895
G0S0H1(pp)G0SF20	1.892
G0S663(pp)G0SHT4	1.889
G0SEX3(pp)G0SC21	1.888
G0SFM7(pp)G0S1H8	1.881
G0SA54(pp)G0SH24	1.859
G0SBR7(pp)G0S1Z0	1.855
G0SH58(pp)G0S246	1.853
G0S1Z0(pp)G0SBR7	1.852
G0SGW8(pp)G0SCX1	1.847
G0S2X5(pp)G0S6J3	1.843
G0SCD1(pp)G0S1P1	1.803
G0SAE3(pp)G0S1A6	1.803
G0S1A6(pp)G0SAE3	1.8
G0S9E0(pp)G0SCS7	1.794
G0SBL1(pp)G0SFI1	1.791
G0S1T8(pp)G0S379	1.784
G0SCU7(pp)G0S3P6	1.78
G0S7T8(pp)G0SFL1	1.78
G0S1H8(pp)G0SB52	1.746
G0S072(pp)G0S4K2	1.743
G0S379(pp)G0S1T8	1.737
G0SI53(pp)G0SG70	1.733
G0SFL1(pp)G0S7T8	1.721
G0RZL0(pp)G0S405	1.711
G0SDM9(pp)G0RZN7	1.706
G0S589(pp)G0SE70	1.7
G0SBL1(pp)G0SFF4	1.696
G0SC21(pp)G0S9A0	1.675
G0S2X8(pp)G0RYB3	1.669
G0S9T4(pp)G0RY84	1.649
G0SC38(pp)G0S5U4	1.637
G0S0E5(pp)G0SCE2	1.62
G0S5U4(pp)G0SC38	1.609
G0S5B2(pp)G0SGH7	1.607
G0S6Y2(pp)G0SH90	1.595
G0S2X5(pp)G0SAH4	1.59
G0RYP6(pp)G0RZX9	1.58
G0SGW8(pp)G0S1V2	1.551
G0SCE2(pp)G0S0E5	1.55
G0SCF9(pp)G0S727	1.541
G0S432(pp)G0S066	1.534
G0SGH7(pp)G0S5B2	1.523
G0S6B0(pp)G0S4P8	1.519
G0S5H2(pp)G0SHQ3	1.514
G0S4P8(pp)G0S6B0	1.513
G0SC18(pp)G0SDJ3	1.512
G0S561(pp)G0SF13	1.506
G0S6J7(pp)G0S084	1.491
G0S283(pp)G0S2R3	1.49
G0S3X5(pp)G0S643	1.488
G0SCU7(pp)G0S3M1	1.478
G0SB34(pp)G0S1L4	1.456
G0SF92(pp)G0RZ49	1.424
G0SEU9(pp)G0SG52	1.407
G0S792(pp)G0SHR7	1.407
G0S6E6(pp)G0S6I9	1.396
G0RY12(pp)G0S4M8	1.392
G0SAJ9(pp)G0RZ88	1.383
G0SH60(pp)G0RZD3	1.368
G0SEX3(pp)G0S7F4	1.358
G0S6Y2(pp)G0RZ07	1.358
G0S4I2(pp)G0SBU2	1.353
G0SHQ3(pp)G0S5H2	1.351
G0SCU7(pp)G0S625	1.351
G0S6B9(pp)G0SGH3	1.345
G0S643(pp)G0S3X5	1.337
G0S3V4(pp)G0S7B5	1.333
G0RZQ2(pp)G0SEA0	1.332
G0S6Y2(pp)G0S8D7	1.331
G0SDS6(pp)G0SAU2	1.324
G0S1Z0(pp)G0S1Y9	1.321
G0S6W5(pp)G0S3M6	1.319
G0RZ88(pp)G0SAJ9	1.319
G0S6I7(pp)G0RZD8	1.317
G0RZD8(pp)G0S6I7	1.314
G0RY12(pp)G0S6V1	1.305
G0S136(pp)G0SAU1	1.284
G0S1L4(pp)G0SB34	1.272
G0SGQ7(pp)G0SFP0	1.271
G0SHI0(pp)G0S8C4	1.27
G0SG70(pp)G0SI53	1.268
G0RY39(pp)G0S792	1.268
G0SAU2(pp)G0SDS6	1.262
G0S2X5(pp)G0SER2	1.258
G0S079(pp)G0SEG9	1.252
G0SFC3(pp)G0S9B5	1.241
G0S9B5(pp)G0SFC3	1.219
G0S8C4(pp)G0SHI0	1.211
G0SH10(pp)G0S7Q9	1.2
G0S9D5(pp)G0SFH6	1.196
G0SAK6(pp)G0SDC3	1.193
G0SBL1(pp)G0S8J1	1.186
G0SE50(pp)G0SCB0	1.177
G0SH58(pp)G0RY46	1.174
G0S5B0(pp)G0SCM3	1.156
G0S1U1(pp)G0S5H4	1.132
G0S7Q9(pp)G0SH10	1.1
G0SFH6(pp)G0S9D5	1.078
G0SHT4(pp)G0SE58	1.069
G0RY17(pp)G0SF00	1.063
G0S084(pp)G0S6J7	1.061
G0SFK3(pp)G0SE27	1.053
G0SCX1(pp)G0SFF0	1.053
G0S1P1(pp)G0SCD1	1.034
G0SFP0(pp)G0SBQ7	1.023
G0RYX1(pp)G0S8N9	1.006
G0SCM3(pp)G0S5B0	0.987
G0SB06(pp)G0S2F3	0.983
G0S792(pp)G0RY39	0.954
G0S283(pp)G0S1U9	0.945
G0SHV0(pp)G0SBP9	0.942
G0SDN5(pp)G0SBS8	0.941
G0RXW1(pp)G0S1P9	0.931
G0SHL4(pp)G0SG74	0.929
G0S1Z0(pp)G0S9M9	0.921
G0S038(pp)G0S7M4	0.914
G0SHG6(pp)G0S1S7	0.909
G0SH15(pp)G0SEX8	0.909
G0S198(pp)G0SEQ7	0.905
G0SDH1(pp)G0S5S4	0.896
G0S6I9(pp)G0S0I9	0.878
G0SCU7(pp)G0SHB3	0.873
G0S1E6(pp)G0S1X1	0.873
G0S6W7(pp)G0S5P2	0.872
G0S6W5(pp)G0SH65	0.856
G0S5S4(pp)G0SDH1	0.847
G0S1P9(pp)G0RXW1	0.838
G0S5T7(pp)G0S2J5	0.833
G0RXY6(pp)G0SGH0	0.831
G0SGH0(pp)G0RXY6	0.827
G0SCP6(pp)G0SBU7	0.82
G0SCG9(pp)G0SA67	0.814
G0S3P9(pp)G0RZW2	0.81
G0S1X1(pp)G0S1E6	0.808
G0SF00(pp)G0RY17	0.807
G0SAV4(pp)G0SI21	0.797
G0SCE2(pp)G0S0Z3	0.784
G0S2X5(pp)G0RY44	0.773
G0S5P2(pp)G0S6W7	0.768
G0SDL8(pp)G0S3K1	0.756
G0RZW2(pp)G0S3P9	0.731
G0SAY1(pp)G0RZH5	0.723
G0S3L5(pp)G0S0B3	0.715
G0S0D6(pp)G0S1R0	0.704
G0SFF0(pp)G0SER5	0.697
G0S507(pp)G0S0D7	0.694
G0S7F6(pp)G0S6V6	0.685
G0S038(pp)G0SGZ5	0.661
G0SBU2(pp)G0S1S3	0.636
G0SHR7(pp)G0RYC9	0.616
G0SHF6(pp)G0SAC4	0.587
G0SBP9(pp)G0SHV0	0.585
G0SB60(pp)G0S2A0	0.582
G0SH60(pp)G0S065	0.571
G0SGT5(pp)G0SBY8	0.565
G0S0D7(pp)G0S507	0.552
G0SAD3(pp)G0S0X6	0.534
G0SCY1(pp)G0S4G1	0.503
G0RYX1(pp)G0S267	0.475
G0S4G1(pp)G0SCY1	0.471
G0SAP2(pp)G0S9S9	0.466
G0S267(pp)G0RYX1	0.46
G0SI44(pp)G0S683	0.458
G0SB59(pp)G0S9H3	0.453
G0SDC0(pp)G0SH76	0.45
G0S601(pp)G0S4Q8	0.436
G0S0Z3(pp)G0SEG2	0.42
G0S1P9(pp)G0SI44	0.404
G0SB59(pp)G0SFY0	0.396
G0S646(pp)G0RY51	0.359
G0SAP2(pp)G0SE05	0.358
G0RXX3(pp)G0SBL8	0.326
G0RXZ5(pp)G0SC17	0.317
G0SEJ0(pp)G0RZ03	0.313
G0SDB9(pp)G0S9W5	0.301
G0RY95(pp)G0S8Z7	0.296
G0RZE3(pp)G0SA60	0.28
G0S3W8(pp)G0S784	0.267
G0SCU7(pp)G0SF55	0.236
G0SF00(pp)G0RY45	0.199
G0S6G7(pp)G0S6I4	0.16
G0SH24(pp)G0RZW3	0.116
G0SE05(pp)G0S4F4	0.098
G0S1Z0(pp)G0SGX1	0.093
G0S655(pp)G0SF78	0.062
G0SFL1(pp)G0S2X4	0.054
G0SAP2(pp)G0RZE2	0.054
G0SC17(pp)G0RXZ5	0.053
G0RY44(pp)G0S1E1	0.046
G0S432(pp)G0S9U7	0.038
G0SHJ3(pp)G0S5A2	0.017
G0S6I4(pp)G0S6G7	0.006
G0S969(pp)G0S221	0.001
G0S4A2(pp)G0S8T8	-0.03
G0S6F0(pp)G0SBL9	-0.054
G0RYP6(pp)G0S1X9	-0.055
G0S7R5(pp)G0SCH4	-0.072
G0SC21(pp)G0RZG4	-0.073
G0SBL9(pp)G0S6F0	-0.077
G0SGT3(pp)G0S378	-0.078
G0RYM7(pp)G0S6M9	-0.093
G0S9B5(pp)G0SGT6	-0.144
G0SFC3(pp)G0SFL0	-0.159
G0S2X5(pp)G0SCN9	-0.186
G0S6G7(pp)G0SD31	-0.198
G0S2X5(pp)G0RZJ6	-0.242
G0S2J7(pp)G0S926	-0.304
G0SCU7(pp)G0S0I8	-0.313
G0S926(pp)G0S2J7	-0.315
G0SBH5(pp)G0S5B6	-0.413
G0S1E1(pp)G0RZ35	-0.491
G0S3P9(pp)G0SHK7	-0.502
G0S6Y2(pp)G0RYH0	-0.553
G0SDC3(pp)G0SBQ1	-0.556
G0RZE3(pp)G0RYD4	-0.584
G0S0C5(pp)G0RZQ3	-0.636
G0S3P9(pp)G0S032	-0.668
G0RXZ2(pp)G0SDP9	-0.738
G0RZE3(pp)G0SD74	-0.769
G0SAX9(pp)G0S4X6	-0.788
G0S1E1(pp)G0S8U0	-0.821
G0S1S4(pp)G0RZM9	-0.825
G0S683(pp)G0S3M0	-0.936
G0S4G1(pp)G0S336	-0.951
G0RZM9(pp)G0S1S4	-1.084
G0SHV0(pp)G0RY15	-1.165
G0S468(pp)G0S9T3	-1.231
G0SA46(pp)G0SDM6	-1.257
G0S7D9(pp)G0SFI7	-1.296
G0S5A2(pp)G0SFB5	-1.403
G0S9J9(pp)G0SBZ8	-1.411
G0S493(pp)G0S7F9	-1.74
G0SHT9(pp)G0S6L3	-1.848
G0S221(pp)G0S142	-1.99
G0RZW2(pp)G0SC05	-2.064
G0RZN7(pp)G0SD91	-2.398
G0SCJ6(pp)G0S6U9	-2.513
G0SBN0(pp)G0SBQ5	-2.99
G0S468(pp)G0SA53	-6.421
G0S346(pp)G0S347	-12.432
G0SAY1(pp)G0SAY2	4.753
G0SAY2(pp)G0SAY1	4.529
G0S867(pp)G0S866	4.155
G0S866(pp)G0S867	4.131
G0S029(pp)G0S0Q0	4.092
G0SGT5(pp)G0SGV6	3.9
G0SGV6(pp)G0SGT5	3.836
G0S0X7(pp)G0S2X5	3.832
G0SCU7(pp)G0S9E0	3.611
G0S6F9(pp)G0RZQ0	3.538
G0S9E0(pp)G0SCU7	3.536
G0SBL1(pp)G0SEP6	3.53
G0S9C1(pp)G0SCU7	3.452
G0RZQ0(pp)G0S6F9	3.389
G0SEP6(pp)G0SBL1	3.329
G0SDY5(pp)G0SA92	3.288
G0S125(pp)G0SCG5	3.269
G0RXX3(pp)G0S3F0	3.211
G0S4I9(pp)G0S2X5	3.173
G0S2X5(pp)G0S4I9	3.15
G0S918(pp)G0S2X8	3.108
G0SBC0(pp)G0S308	3.103
G0S308(pp)G0SBC0	3.081
G0S2X8(pp)G0S918	3.076
G0SA92(pp)G0SDY5	3.075
G0S3F0(pp)G0RXX3	3.056
G0SCG5(pp)G0S125	3.035
G0SC42(pp)G0SFK3	3.005
G0SBR6(pp)G0SCU7	2.972
G0SC30(pp)G0S308	2.931
G0S143(pp)G0SBL1	2.918
G0SAK6(pp)G0S136	2.904
G0S1Q0(pp)G0S1Q9	2.869
G0RXR3(pp)G0SEU9	2.789
G0SHT9(pp)G0S601	2.784
G0S954(pp)G0SBL1	2.772
G0RY89(pp)G0SGT5	2.766
G0SBV2(pp)G0S5T7	2.766
G0S432(pp)G0S4X5	2.762
G0SAX9(pp)G0S0D3	2.746
G0S663(pp)G0SA54	2.741
G0RXS5(pp)G0S6B5	2.74
G0SA54(pp)G0S663	2.734
G0RZH3(pp)G0S9C1	2.708
G0S4X5(pp)G0S432	2.7
G0RZM0(pp)G0SE15	2.692
G0S8W2(pp)G0SH15	2.691
G0SDN5(pp)G0SGQ7	2.662
G0S0D6(pp)G0SCL3	2.656
G0S198(pp)G0S9E2	2.645
G0SEJ0(pp)G0SHF6	2.641
G0S9E2(pp)G0S198	2.638
G0SGQ7(pp)G0SDN5	2.636
G0SHF6(pp)G0SEJ0	2.62
G0S7A2(pp)G0SBR0	2.618
G0SH15(pp)G0S8W2	2.595
G0SFN0(pp)G0RZE9	2.553
G0S5T7(pp)G0SBV2	2.546
G0S589(pp)G0SE15	2.504
G0RZ82(pp)G0RY89	2.503
G0SD84(pp)G0SEJ0	2.492
G0SA66(pp)G0SA14	2.487
G0SFB3(pp)G0S256	2.485
G0SE15(pp)G0RZM0	2.485
G0SEU9(pp)G0RXR3	2.484
G0S6E6(pp)G0RY89	2.475
G0SBW4(pp)G0S589	2.471
G0S1W3(pp)G0SCU7	2.46
G0SFM7(pp)G0S496	2.459
G0RZE9(pp)G0SFN0	2.45
G0S1Y1(pp)G0SA54	2.449
G0SBR0(pp)G0S7A2	2.425
G0RYF9(pp)G0S871	2.408
G0S7L0(pp)G0SC91	2.394
G0S871(pp)G0RYF9	2.392
G0SCL3(pp)G0S0D6	2.388
G0RY95(pp)G0S1K1	2.381
G0S7G6(pp)G0RXX3	2.38
G0S038(pp)G0SEP6	2.363
G0S256(pp)G0SFB3	2.346
G0SH60(pp)G0RY29	2.341
G0S6W5(pp)G0S361	2.335
G0SC91(pp)G0S7L0	2.306
G0SF90(pp)G0S2X5	2.305
G0S1K1(pp)G0RY95	2.303
G0S496(pp)G0SFM7	2.3
G0S361(pp)G0S6W5	2.296
G0S9U0(pp)G0S4I2	2.288
G0S7H5(pp)G0SGT5	2.244
G0S916(pp)G0RYP6	2.238
G0S5Z9(pp)G0SF74	2.237
G0RZB7(pp)G0SBL1	2.224
G0SCF9(pp)G0SFB3	2.205
G0S0J7(pp)G0SBS7	2.201
G0RYE0(pp)G0SHF3	2.192
G0SB59(pp)G0S7Y9	2.155
G0S7I0(pp)G0RZP8	2.154
G0RYS1(pp)G0SH60	2.137
G0S4I2(pp)G0S9U0	2.127
G0SDM9(pp)G0SE04	2.121
G0RYP6(pp)G0S916	2.113
G0S6K6(pp)G0SBL1	2.111
G0SDN9(pp)G0SB59	2.08
G0S7D9(pp)G0S3W8	2.078
G0S2Z9(pp)G0RZC0	2.074
G0S283(pp)G0RYS1	2.071
G0RYC2(pp)G0RYI5	2.06
G0RZC0(pp)G0S2Z9	2.056
G0SAD3(pp)G0SE15	2.053
G0SC18(pp)G0RY12	2.044
G0RZP8(pp)G0S7I0	2.043
G0SBR1(pp)G0S6F9	2.04
G0S7Y9(pp)G0SB59	2.036
G0S601(pp)G0SHT9	2.033
G0RY12(pp)G0SC18	2.032
G0S0H1(pp)G0SF20	2.029
G0SDF4(pp)G0S2X5	2.01
G0S9T4(pp)G0RY84	2.002
G0SDA3(pp)G0RXW2	1.983
G0RZ86(pp)G0SBR6	1.979
G0S072(pp)G0RXW2	1.964
G0SGW8(pp)G0SC91	1.959
G0S3W8(pp)G0S7D9	1.945
G0S8E5(pp)G0SEJ0	1.938
G0S189(pp)G0SDN5	1.935
G0RZL0(pp)G0S405	1.935
G0SH58(pp)G0S246	1.934
G0RXW2(pp)G0S072	1.922
G0SBS7(pp)G0SEJ0	1.909
G0SAP2(pp)G0S9S9	1.902
G0RY29(pp)G0SH60	1.901
G0SEK9(pp)G0SEJ0	1.895
G0SF20(pp)G0S0H1	1.892
G0SHT4(pp)G0S663	1.889
G0SC21(pp)G0SEX3	1.888
G0S1H8(pp)G0SFM7	1.881
G0SH24(pp)G0SA54	1.859
G0S1Z0(pp)G0SBR7	1.855
G0S246(pp)G0SH58	1.853
G0SBR7(pp)G0S1Z0	1.852
G0SCX1(pp)G0SGW8	1.847
G0S6J3(pp)G0S2X5	1.843
G0S1P1(pp)G0SCD1	1.803
G0S1A6(pp)G0SAE3	1.803
G0SAE3(pp)G0S1A6	1.8
G0SCS7(pp)G0S9E0	1.794
G0SFI1(pp)G0SBL1	1.791
G0S379(pp)G0S1T8	1.784
G0S3P6(pp)G0SCU7	1.78
G0SFL1(pp)G0S7T8	1.78
G0SB52(pp)G0S1H8	1.746
G0S4K2(pp)G0S072	1.743
G0S1T8(pp)G0S379	1.737
G0SG70(pp)G0SI53	1.733
G0S7T8(pp)G0SFL1	1.721
G0S405(pp)G0RZL0	1.711
G0RZN7(pp)G0SDM9	1.706
G0SE70(pp)G0S589	1.7
G0SFF4(pp)G0SBL1	1.696
G0S9A0(pp)G0SC21	1.675
G0RYB3(pp)G0S2X8	1.669
G0RY84(pp)G0S9T4	1.649
G0S5U4(pp)G0SC38	1.637
G0SCE2(pp)G0S0E5	1.62
G0SC38(pp)G0S5U4	1.609
G0SGH7(pp)G0S5B2	1.607
G0SH90(pp)G0S6Y2	1.595
G0SAH4(pp)G0S2X5	1.59
G0RZX9(pp)G0RYP6	1.58
G0S1V2(pp)G0SGW8	1.551
G0S0E5(pp)G0SCE2	1.55
G0S727(pp)G0SCF9	1.541
G0S066(pp)G0S432	1.534
G0S5B2(pp)G0SGH7	1.523
G0S4P8(pp)G0S6B0	1.519
G0SHQ3(pp)G0S5H2	1.514
G0S6B0(pp)G0S4P8	1.513
G0SDJ3(pp)G0SC18	1.512
G0SF13(pp)G0S561	1.506
G0S084(pp)G0S6J7	1.491
G0S2R3(pp)G0S283	1.49
G0S643(pp)G0S3X5	1.488
G0S3M1(pp)G0SCU7	1.478
G0S1L4(pp)G0SB34	1.456
G0RZ49(pp)G0SF92	1.424
G0SG52(pp)G0SEU9	1.407
G0SHR7(pp)G0S792	1.407
G0S6I9(pp)G0S6E6	1.396
G0S4M8(pp)G0RY12	1.392
G0RZ88(pp)G0SAJ9	1.383
G0RZD3(pp)G0SH60	1.368
G0S7F4(pp)G0SEX3	1.358
G0RZ07(pp)G0S6Y2	1.358
G0SBU2(pp)G0S4I2	1.353
G0S5H2(pp)G0SHQ3	1.351
G0S625(pp)G0SCU7	1.351
G0SGH3(pp)G0S6B9	1.345
G0S3X5(pp)G0S643	1.337
G0S7B5(pp)G0S3V4	1.333
G0SEA0(pp)G0RZQ2	1.332
G0S8D7(pp)G0S6Y2	1.331
G0SAU2(pp)G0SDS6	1.324
G0S1Y9(pp)G0S1Z0	1.321
G0S3M6(pp)G0S6W5	1.319
G0SAJ9(pp)G0RZ88	1.319
G0RZD8(pp)G0S6I7	1.317
G0S6I7(pp)G0RZD8	1.314
G0S6V1(pp)G0RY12	1.305
G0SAU1(pp)G0S136	1.284
G0SB34(pp)G0S1L4	1.272
G0SFP0(pp)G0SGQ7	1.271
G0S8C4(pp)G0SHI0	1.27
G0SI53(pp)G0SG70	1.268
G0S792(pp)G0RY39	1.268
G0SDS6(pp)G0SAU2	1.262
G0SER2(pp)G0S2X5	1.258
G0SEG9(pp)G0S079	1.252
G0S9B5(pp)G0SFC3	1.241
G0SFC3(pp)G0S9B5	1.219
G0SHI0(pp)G0S8C4	1.211
G0S7Q9(pp)G0SH10	1.2
G0SFH6(pp)G0S9D5	1.196
G0SDC3(pp)G0SAK6	1.193
G0S8J1(pp)G0SBL1	1.186
G0SCB0(pp)G0SE50	1.177
G0RY46(pp)G0SH58	1.174
G0SCM3(pp)G0S5B0	1.156
G0S5H4(pp)G0S1U1	1.132
G0SH10(pp)G0S7Q9	1.1
G0S9D5(pp)G0SFH6	1.078
G0SE58(pp)G0SHT4	1.069
G0SF00(pp)G0RY17	1.063
G0S6J7(pp)G0S084	1.061
G0SE27(pp)G0SFK3	1.053
G0SFF0(pp)G0SCX1	1.053
G0SCD1(pp)G0S1P1	1.034
G0SBQ7(pp)G0SFP0	1.023
G0S8N9(pp)G0RYX1	1.006
G0S5B0(pp)G0SCM3	0.987
G0S2F3(pp)G0SB06	0.983
G0RY39(pp)G0S792	0.954
G0S1U9(pp)G0S283	0.945
G0SBP9(pp)G0SHV0	0.942
G0SBS8(pp)G0SDN5	0.941
G0S1P9(pp)G0RXW1	0.931
G0SG74(pp)G0SHL4	0.929
G0S9M9(pp)G0S1Z0	0.921
G0S7M4(pp)G0S038	0.914
G0S1S7(pp)G0SHG6	0.909
G0SEX8(pp)G0SH15	0.909
G0SEQ7(pp)G0S198	0.905
G0S5S4(pp)G0SDH1	0.896
G0S0I9(pp)G0S6I9	0.878
G0SHB3(pp)G0SCU7	0.873
G0S1X1(pp)G0S1E6	0.873
G0S5P2(pp)G0S6W7	0.872
G0SH65(pp)G0S6W5	0.856
G0SDH1(pp)G0S5S4	0.847
G0RXW1(pp)G0S1P9	0.838
G0S2J5(pp)G0S5T7	0.833
G0SGH0(pp)G0RXY6	0.831
G0RXY6(pp)G0SGH0	0.827
G0SBU7(pp)G0SCP6	0.82
G0SA67(pp)G0SCG9	0.814
G0RZW2(pp)G0S3P9	0.81
G0S1E6(pp)G0S1X1	0.808
G0RY17(pp)G0SF00	0.807
G0SI21(pp)G0SAV4	0.797
G0S0Z3(pp)G0SCE2	0.784
G0RY44(pp)G0S2X5	0.773
G0S6W7(pp)G0S5P2	0.768
G0S3K1(pp)G0SDL8	0.756
G0S3P9(pp)G0RZW2	0.731
G0RZH5(pp)G0SAY1	0.723
G0S0B3(pp)G0S3L5	0.715
G0S1R0(pp)G0S0D6	0.704
G0SER5(pp)G0SFF0	0.697
G0S0D7(pp)G0S507	0.694
G0S6V6(pp)G0S7F6	0.685
G0SGZ5(pp)G0S038	0.661
G0S1S3(pp)G0SBU2	0.636
G0RYC9(pp)G0SHR7	0.616
G0SAC4(pp)G0SHF6	0.587
G0SHV0(pp)G0SBP9	0.585
G0S2A0(pp)G0SB60	0.582
G0S065(pp)G0SH60	0.571
G0SBY8(pp)G0SGT5	0.565
G0S507(pp)G0S0D7	0.552
G0S0X6(pp)G0SAD3	0.534
G0S4G1(pp)G0SCY1	0.503
G0S267(pp)G0RYX1	0.475
G0SCY1(pp)G0S4G1	0.471
G0S9S9(pp)G0SAP2	0.466
G0RYX1(pp)G0S267	0.46
G0S683(pp)G0SI44	0.458
G0S9H3(pp)G0SB59	0.453
G0SH76(pp)G0SDC0	0.45
G0S4Q8(pp)G0S601	0.436
G0SEG2(pp)G0S0Z3	0.42
G0SI44(pp)G0S1P9	0.404
G0SFY0(pp)G0SB59	0.396
G0RY51(pp)G0S646	0.359
G0SE05(pp)G0SAP2	0.358
G0SBL8(pp)G0RXX3	0.326
G0SC17(pp)G0RXZ5	0.317
G0RZ03(pp)G0SEJ0	0.313
G0S9W5(pp)G0SDB9	0.301
G0S8Z7(pp)G0RY95	0.296
G0SA60(pp)G0RZE3	0.28
G0S784(pp)G0S3W8	0.267
G0SF55(pp)G0SCU7	0.236
G0RY45(pp)G0SF00	0.199
G0S6I4(pp)G0S6G7	0.16
G0RZW3(pp)G0SH24	0.116
G0S4F4(pp)G0SE05	0.098
G0SGX1(pp)G0S1Z0	0.093
G0SF78(pp)G0S655	0.062
G0S2X4(pp)G0SFL1	0.054
G0RZE2(pp)G0SAP2	0.054
G0RXZ5(pp)G0SC17	0.053
G0S1E1(pp)G0RY44	0.046
G0S9U7(pp)G0S432	0.038
G0S5A2(pp)G0SHJ3	0.017
G0S6G7(pp)G0S6I4	0.006
G0S221(pp)G0S969	0.001
G0S8T8(pp)G0S4A2	-0.03
G0SBL9(pp)G0S6F0	-0.054
G0S1X9(pp)G0RYP6	-0.055
G0SCH4(pp)G0S7R5	-0.072
G0RZG4(pp)G0SC21	-0.073
G0S6F0(pp)G0SBL9	-0.077
G0S378(pp)G0SGT3	-0.078
G0S6M9(pp)G0RYM7	-0.093
G0SGT6(pp)G0S9B5	-0.144
G0SFL0(pp)G0SFC3	-0.159
G0SCN9(pp)G0S2X5	-0.186
G0SD31(pp)G0S6G7	-0.198
G0RZJ6(pp)G0S2X5	-0.242
G0S926(pp)G0S2J7	-0.304
G0S0I8(pp)G0SCU7	-0.313
G0S2J7(pp)G0S926	-0.315
G0S5B6(pp)G0SBH5	-0.413
G0RZ35(pp)G0S1E1	-0.491
G0SHK7(pp)G0S3P9	-0.502
G0RYH0(pp)G0S6Y2	-0.553
G0SBQ1(pp)G0SDC3	-0.556
G0RYD4(pp)G0RZE3	-0.584
G0RZQ3(pp)G0S0C5	-0.636
G0S032(pp)G0S3P9	-0.668
G0SDP9(pp)G0RXZ2	-0.738
G0SD74(pp)G0RZE3	-0.769
G0S4X6(pp)G0SAX9	-0.788
G0S8U0(pp)G0S1E1	-0.821
G0RZM9(pp)G0S1S4	-0.825
G0S3M0(pp)G0S683	-0.936
G0S336(pp)G0S4G1	-0.951
G0S1S4(pp)G0RZM9	-1.084
G0RY15(pp)G0SHV0	-1.165
G0S9T3(pp)G0S468	-1.231
G0SDM6(pp)G0SA46	-1.257
G0SFI7(pp)G0S7D9	-1.296
G0SFB5(pp)G0S5A2	-1.403
G0SBZ8(pp)G0S9J9	-1.411
G0S7F9(pp)G0S493	-1.74
G0S6L3(pp)G0SHT9	-1.848
G0S142(pp)G0S221	-1.99
G0SC05(pp)G0RZW2	-2.064
G0SD91(pp)G0RZN7	-2.398
G0S6U9(pp)G0SCJ6	-2.513
G0SBQ5(pp)G0SBN0	-2.99
G0SA53(pp)G0S468	-6.421
G0S347(pp)G0S346	-12.432

## Sheet: Orthology mapping to yeast
Proteins from Chaetomium that are evolutionary related to those from yeast
Protein IDs	UniProt Accession	Predicted ortholog in S.cerevisiae
CTHT_0073630	G0SHW7	YPR198W;YNL250W
CTHT_0072540	G0SFY0	YLL036C;YHR029C
CTHT_0068300	G0SH12
CTHT_0067360	G0SGS2	YDR518W;YCL043C
CTHT_0057900	G0SCN9
CTHT_0052560	G0SDP9	YOR098C;YLR335W
CTHT_0051750	G0SDH0
CTHT_0047090	G0S9T4	YLR419W
CTHT_0047080	G0S9T3	YBL027W;YBR084C-A;YGL195W
CTHT_0040640	G0SA14
CTHT_0028380	G0S7J6	YPR179C
CTHT_0026970	G0S6V1
CTHT_0026190	G0S6B8	YDR168W;YHR090C
CTHT_0013660	G0S1H9
CTHT_0011280	G0S0U6	YBR202W;YOR032C
CTHT_0026380	G0S6I9	YAL016W;YJR110W
CTHT_0020790	G0S3F1	YNL062C;YLR370C
CTHT_0063680	G0SEG6	YBL091C-A;YER120W
CTHT_0002370	G0RZB5	YHR012W
CTHT_0012830	G0S198	YOR332W
CTHT_0059350	G0SEQ7	YKL080W
CTHT_0053750	G0SBJ0	YKL035W;YHL012W
CTHT_0055980	G0SC54	YHR111W
CTHT_0039360	G0S493	YNR012W
CTHT_0028000	G0S7F9	YHR128W
CTHT_0030270	G0S3Q7	YFL016C
CTHT_0048990	G0SB58	YOR336W
CTHT_0013270	G0S1E1	YDR092W
CTHT_0011600	G0S0X7	YFR010W
CTHT_0057100	G0SCG2	YGR255C
CTHT_0054050	G0SBL9	YIR009W
CTHT_0015250	G0S1Y1	YML124C;YML085C
CTHT_0027890	G0S7E8	YIL138C;YNL079C
CTHT_0035530	G0S6Y9	YGL105W
CTHT_0049680	G0SBC0	YDR074W
CTHT_0054340	G0SBP8
CTHT_0028980	G0S811	YGR083C
CTHT_0048690	G0SB30	YDR211W
CTHT_0051990	G0SDJ3
CTHT_0032740	G0S597	YJR007W
CTHT_0070220	G0SHJ3	YCR084C
CTHT_0003560	G0RZN2	YGL237C
CTHT_0016160	G0S267	YBR081C
CTHT_0055010	G0SBW3	YGR274C
CTHT_0029340	G0S846	YGR186W
CTHT_0025430	G0S5Z1	YHL027W
CTHT_0060860	G0SF55	YGL043W
CTHT_0008850	G0S060	YDL020C
CTHT_0018030	G0S2P9	YML010W
CTHT_0054640	G0SBS7	YOR157C
CTHT_0059780	G0SEU9	YPR103W
CTHT_0041070	G0SA56	YKR095W
CTHT_0064920	G0SG38	YKL195W
CTHT_0004500	G0RXW2	YBR112C
CTHT_0037490	G0S7Y9	YGL137W
CTHT_0057140	G0SCG5	YPL010W
CTHT_0044220	G0S918	YJR064W
CTHT_0036130	G0S7A2	YDR212W
CTHT_0026160	G0S6B5	YJL008C
CTHT_0018870	G0S2X8	YJL111W
CTHT_0054850	G0SBU7	YLL041C
CTHT_0057970	G0SCP6	YJL045W;YKL148C
CTHT_0047040	G0S9S9	YMR268C
CTHT_0041170	G0SA66	YOR032C
CTHT_0061810	G0SFF0	YKR001C
CTHT_0065260	G0SG70	YLR147C
CTHT_0005760	G0RY82	YPR182W
CTHT_0031300	G0S4K2	YOR007C
CTHT_0020230	G0S399	YJL098W;YKR028W
CTHT_0033730	G0S5V2	YPL243W
CTHT_0002040	G0RZ82	YDL047W
CTHT_0008160	G0RZZ4	YOR003W;YEL060C
CTHT_0026440	G0S6J5	YMR297W
CTHT_0011000	G0S0R8	YJR076C;YDL225W
CTHT_0032480	G0S572	YLR314C
CTHT_0044100	G0S906	YJL080C
CTHT_0041970	G0SAE3	YJR129C;YIL069C;YER074W
CTHT_0032490	G0S573	YNL137C
CTHT_0027610	G0S767	YDL030W
CTHT_0030140	G0S3P6	YBR154C
CTHT_0058280	G0SCS7	YOR210W
CTHT_0045510	G0S9E0	YOR151C
CTHT_0016050	G0S256	YIL021W
CTHT_0013680	G0S1I1	YLR384C
CTHT_0062040	G0SE12	YGR200C
CTHT_0063040	G0SEA3	YER107C
CTHT_0005360	G0RY45	YER102W;YBL072C
CTHT_0055170	G0SBX8	YMR158W
CTHT_0042390	G0SAI3	YJR113C
CTHT_0005690	G0RY75	YBR251W
CTHT_0014630	G0S1S4	YHR021C;YKL156W
CTHT_0006540	G0RYF8	YDR337W
CTHT_0067070	G0SGP3	YLR340W
CTHT_0009050	G0S078	YJL096W
CTHT_0015940	G0S245	YMR286W
CTHT_0033240	G0S5K1	YDR405W
CTHT_0026460	G0S6J7	YDR450W;YML026C
CTHT_0028910	G0S7V1	YML025C
CTHT_0028920	G0S7V2	YDR322W
CTHT_0043860	G0S8Y3	YBR282W
CTHT_0054420	G0SBQ6	YGR076C
CTHT_0069890	G0SHG0	YCR046C
CTHT_0072970	G0SHQ2	YGR085C;YPR102C
CTHT_0062090	G0SE17	YDR237W
CTHT_0043460	G0S8U5	YHR147C
CTHT_0029680	G0S8F3	YLR439W
CTHT_0011850	G0S101	YDR500C;YLR185W
CTHT_0009650	G0S0D7	YDL191W;YDL136W;YGL022W
CTHT_0071430	G0SFN0	YER056C-A;YIL052C
CTHT_0045230	G0S9B5	YOL120C;YNL301C
CTHT_0002100	G0RZ88	YLR029C;YMR121C
CTHT_0023560	G0S4Z9	YGL135W;YPL220W
CTHT_0028780	G0S7T8	YLR441C;YML063W
CTHT_0004740	G0RXY6	YOL061W
CTHT_0032280	G0S554	YKL181W
CTHT_0066300	G0SGH0	YOL061W
CTHT_0004840	G0RXZ5	YNL021W
CTHT_0052810	G0SDS4	YLR025W
CTHT_0006550	G0RYF9	YLR048W;YGR214W
CTHT_0018890	G0S2Y0	YLR048W;YGR214W;YHL004W
CTHT_0036850	G0S7M4	YGL241W
CTHT_0012280	G0S143	YLR347C
CTHT_0073420	G0SHU6	YJL036W
CTHT_0002200	G0RZ98	YDL060W
CTHT_0033440	G0S5S4	YNL312W
CTHT_0000130	G0RXR6	YMR218C
CTHT_0025050	G0S5Q0	YGR193C
CTHT_0069820	G0SHF3	YER178W
CTHT_0006350	G0RYE0	YBR221C
CTHT_0032020	G0S4X6	YNL071W
CTHT_0056870	G0SCD9	YER019C-A;YER087C-B
CTHT_0022330	G0S428	YLR150W
CTHT_0025530	G0S601	YOL045W;YAL017W
CTHT_0013550	G0S1G8	YDR033W;YBR054W
CTHT_0014800	G0S1U0	YAL030W;YOR327C
CTHT_0027110	G0S6W5	YDR328C
CTHT_0069140	G0SH90	YBL058W
CTHT_0067700	G0SGV4	YGL119W
CTHT_0067800	G0SGW4	YDR289C
CTHT_0003510	G0RZM7	YMR288W
CTHT_0049900	G0SBD8	YMR182C;YPL230W
CTHT_0048550	G0SB16	YNL004W;YCL011C
CTHT_0002400	G0RZB7	YGR218W
CTHT_0068110	G0SGZ5	YBR017C
CTHT_0015730	G0S224	YGR178C
CTHT_0055850	G0SC42	YHR086W
CTHT_0020060	G0S384
CTHT_0000620	G0RYU6	YMR193W
CTHT_0001040	G0RYY7	YKL155C
CTHT_0025660	G0S614	YPR100W
CTHT_0026130	G0S6B2	YNL252C
CTHT_0045060	G0S998	YDR175C
CTHT_0047130	G0S9T7	YNL177C
CTHT_0057250	G0SCH5	YGL129C
CTHT_0052210	G0SDL5	YER050C
CTHT_0058750	G0SCX9	YLR451W
CTHT_0069760	G0SHE7	YGL068W
CTHT_0061820	G0SFF1	YCL039W
CTHT_0069000	G0SH76	YCR009C
CTHT_0041370	G0SA86	YER004W
CTHT_0059440	G0SER5	YLL001W
CTHT_0051550	G0SDF0	YGL227W
CTHT_0008900	G0S065	YGR232W
CTHT_0010260	G0S0J7	YBL041W
CTHT_0041780	G0SAC4	YFL007W
CTHT_0057740	G0SCM3	YBR039W
CTHT_0006240	G0RYC9	YJR121W
CTHT_0073120	G0SHR7	YBL099W
CTHT_0049250	G0SB84	YMR277W
CTHT_0008120	G0RZZ0	YJR050W
CTHT_0008910	G0S066	YPL151C
CTHT_0024090	G0S5A2	YML049C
CTHT_0024880	G0S5N3	YGR129W
CTHT_0033880	G0S620	YDR416W
CTHT_0038140	G0S8A6	YMR213W
CTHT_0009470	G0S0B9	YER172C
CTHT_0051060	G0SDA3	YBR055C
CTHT_0011550	G0S0X2	YJL203W
CTHT_0071250	G0SFL3	YHR165C
CTHT_0057470	G0SCJ6	YGL044C
CTHT_0005410	G0RY48	YPR135W
CTHT_0044200	G0S916	YJL034W
CTHT_0008510	G0S027	YPL036W;YGL008C
CTHT_0054820	G0SBU5	YOR128C
CTHT_0052460	G0SDP0	YGR170W
CTHT_0019220	G0S308	YBR126C
CTHT_0026620	G0S6L3	YDL006W
CTHT_0014620	G0S1S3	YOR281C
CTHT_0055370	G0SBZ8	YDR155C
CTHT_0061050	G0SF74	YBR233W
CTHT_0051590	G0SDF4	YHL013C
CTHT_0070850	G0SFH5	YML103C
CTHT_0007300	G0RYN3	YCR052W;YNR023W
CTHT_0073600	G0SHW4	YDR255C
CTHT_0028090	G0S7G8	YKR048C
CTHT_0029970	G0S8I1	YIL063C
CTHT_0054650	G0SBS8	YIL115C
CTHT_0053160	G0SDV8	YCL029C
CTHT_0005300	G0RY39	YBR127C
CTHT_0033350	G0S5R5	YHR042W
CTHT_0028070	G0S7G6	YAL029C;YOR326W
CTHT_0038270	G0S8J1	YOR160W
CTHT_0023020	G0S4P1	YGL130W;YDR425W;YDL113C
CTHT_0016880	G0S2D8	YMR061W
CTHT_0000220	G0RXS5	YIL142W
CTHT_0002430	G0RZC0	YJL014W
CTHT_0019120	G0S2Z9	YDR188W
CTHT_0054460	G0SBR0	YDL143W
CTHT_0003360	G0RZL3	YPL078C
CTHT_0067190	G0SGQ5	YNL064C
CTHT_0062880	G0SE88	YNL121C;YHR117W
CTHT_0014780	G0S1T8	YPR166C
CTHT_0029880	G0S8H3	YBR169C;YPL106C
CTHT_0061850	G0SFF4	YGL238W
CTHT_0037750	G0S867	YKL182W
CTHT_0008560	G0S032	YER015W
CTHT_0048590	G0SB20	YPL017C;YFL018C
CTHT_0036700	G0S7L0	YGL106W
CTHT_0027770	G0S783	YHR072W
CTHT_0000100	G0RXR3	YJL001W
CTHT_0003730	G0RZP8	YFR050C
CTHT_0028210	G0S7I0	YMR314W
CTHT_0029600	G0S8E5	YGR253C
CTHT_0059300	G0SD84	YOR362C
CTHT_0063920	G0SEJ0	YGL011C
CTHT_0064110	G0SEK9	YGR135W
CTHT_0065060	G0SG52	YER012W
CTHT_0069850	G0SHF6	YOL038W
CTHT_0061180	G0SF87	YAL032C
CTHT_0012560	G0S171	YPL022W
CTHT_0052900	G0SDT2	YNL189W
CTHT_0007480	G0RYQ1	YOR165W
CTHT_0047420	G0S9W5	YPL135W;YOR226C
CTHT_0053590	G0SBH4	YAL058W
CTHT_0007120	G0RYL5	YDR017C
CTHT_0056450	G0SC98	YIL022W
CTHT_0051270	G0SDC3	YPL237W
CTHT_0009420	G0S0B4	YBR170C
CTHT_0020270	G0S3A2	YOR275C
CTHT_0028180	G0S7H7	YDR407C
CTHT_0048210	G0SAY2	YDR224C;YBL002W
CTHT_0055570	G0SC17	YNL330C
CTHT_0060550	G0SF24	YDR174W
CTHT_0043890	G0S8Y6	YOL096C
CTHT_0005280	G0RY37	YGL073W
CTHT_0033740	G0S5V3	YEL030W;YJR045C
CTHT_0055270	G0SBY8	YOR027W
CTHT_0068330	G0SH15	YMR186W;YPL240C
CTHT_0007430	G0RYP6	YAL005C;YBL075C;YLL024C;YER103W
CTHT_0015230	G0S1X9	YKL073W
CTHT_0006080	G0RYB3	YLR259C
CTHT_0019130	G0S300	YNL212W
CTHT_0047160	G0S9U0	YMR116C
CTHT_0039390	G0S496	YLR262C
CTHT_0053970	G0SBL1	YOR185C;YLR293C
CTHT_0001700	G0RZ49	YCR002C
CTHT_0061230	G0SF92	YHR107C
CTHT_0032960	G0S5H3	YIL041W
CTHT_0046400	G0S9M2	YDR221W
CTHT_0039030	G0S3V6	YJL110C;YKR034W
CTHT_0019990	G0S378	YHL021C
CTHT_0004610	G0RXX3	YJR065C
CTHT_0041870	G0SAD3	YDL029W
CTHT_0010940	G0S0R2	YGR119C
CTHT_0067030	G0SGN9	YCR042C
CTHT_0054140	G0SBM8	YML046W
CTHT_0063120	G0SEB1	YIL114C;YNL055C
CTHT_0027300	G0S6Y3	YIL131C;YNL068C
CTHT_0054930	G0SBV5	YDR262W;YOL004W
CTHT_0026540	G0S6K5	YPL129W
CTHT_0045080	G0S9A0	YHR069C
CTHT_0060020	G0SEX3	YOL021C
CTHT_0014300	G0S1P1
CTHT_0017410	G0S2J1	YGR054W
CTHT_0029800	G0S8G5	YJR047C;YEL034W
CTHT_0033790	G0S5V8	YDR429C
CTHT_0071240	G0SFL2	YMR309C
CTHT_0031570	G0S4M8
CTHT_0069380	G0SHB1	YBR079C
CTHT_0054370	G0SBQ1	YER025W
CTHT_0058530	G0SCV7	YML130C
CTHT_0016060	G0S257	YOR232W
CTHT_0017030	G0S2F3	YHR098C
CTHT_0012210	G0S136	YBR118W;YPR080W
CTHT_0047780	G0SAU1	YAL003W
CTHT_0042730	G0SAL7	YOR356W
CTHT_0022690	G0S4G1	YIL043C
CTHT_0056400	G0SC93	YGR184C;YLR024C
CTHT_0046110	G0S9J5	YER125W
CTHT_0005350	G0RY44	YDR457W
CTHT_0033930	G0S625	YOR224C
CTHT_0015050	G0S1W3	YDR045C
CTHT_0058480	G0SCU7	YDL140C
CTHT_0010170	G0S0I8	YJL140W
CTHT_0021750	G0S3M1	YGL070C
CTHT_0061440	G0SFB3	YOL005C
CTHT_0051760	G0SDH1	YAR007C
CTHT_0028550	G0S7R5	YLR274W
CTHT_0034110	G0S643	YEL032W
CTHT_0006170	G0RYC2	YPL235W
CTHT_0006820	G0RYI5	YDR190C
CTHT_0057050	G0SCF7	YGR099W;YLL009C
CTHT_0054130	G0SBM7	YKR066C
CTHT_0001220	G0RZ05	YIL111W;YNL052W
CTHT_0002560	G0RZD3	YGR233C;YOR042W;YDR273W
CTHT_0017090	G0S2F9	YPL127C
CTHT_0002980	G0RZH5	YNL031C;YBR010W
CTHT_0067660	G0SGV0	YPL085W
CTHT_0001200	G0RZ03
CTHT_0003680	G0RZP3
CTHT_0024380	G0S5D1
CTHT_0055380	G0SBZ9	YJR125C
CTHT_0034160	G0S647	YFR037C
CTHT_0054390	G0SBQ3	YJL041W
CTHT_0014480	G0S1Q9	YHR193C
CTHT_0065900	G0SGD2	YGL151W
CTHT_0028490	G0S7Q9	YEL056W
CTHT_0002870	G0RZG4	YDL111C
CTHT_0008000	G0RZX8	YOL142W
CTHT_0056790	G0SCD1	YGR095C
CTHT_0002660	G0RZE3	YDL195W
CTHT_0041110	G0SA60	YLR208W
CTHT_0066370	G0SGH7	YPR181C
CTHT_0020070	G0S385	YPL016W
CTHT_0037820	G0S874
CTHT_0012100	G0S125	YNL287W
CTHT_0052450	G0SDN9
CTHT_0026330	G0S6I4	YFR051C
CTHT_0034860	G0S6G7	YDR238C
CTHT_0049000	G0SB59	YDL145C
CTHT_0005590	G0RY65	YKL117W
CTHT_0067810	G0SGW5	YGR167W
CTHT_0072960	G0SHQ1	YGL206C
CTHT_0046150	G0S9J9	YLR216C
CTHT_0044130	G0S909	YML127W
CTHT_0045960	G0S9I0	YGR202C
CTHT_0014200	G0S1N1	YDR147W;YLR133W
CTHT_0043630	G0S8W2	YDR214W
CTHT_0025780	G0S678	YJR060W
CTHT_0027280	G0S6Y2	YDL126C
CTHT_0032200	G0S4Z4	YEL031W
CTHT_0006340	G0RYD9	YML008C
CTHT_0007170	G0RYM0	YOR260W
CTHT_0012270	G0S142	YNL104C;YOR108W
CTHT_0027860	G0S792	YDL185W
CTHT_0060510	G0SF20	YOR061W;YIL035C
CTHT_0044420	G0S938	YGL019W
CTHT_0061970	G0SE05	YMR125W
CTHT_0009530	G0S0C5	YGL001C
CTHT_0022520	G0S4E4	YOR358W
CTHT_0038070	G0S899	YLR410W
CTHT_0041050	G0SA54	YFL037W
CTHT_0038690	G0S8N2	YBR155W
CTHT_0052410	G0SDN5	YOR046C
CTHT_0067210	G0SGQ7	YJL138C;YKR059W
CTHT_0054430	G0SBQ7	YDR243C
CTHT_0012740	G0S189	YDL084W
CTHT_0024170	G0S5B0	YDL004W
CTHT_0054770	G0SBU0	YLR295C
CTHT_0007240	G0RYM7	YPR191W
CTHT_0014470	G0S1Q8	YKL016C
CTHT_0015950	G0S246
CTHT_0015970	G0S248
CTHT_0058670	G0SCX1	YKL129C;YMR109W
CTHT_0016370	G0S288	YPL154C
CTHT_0003440	G0RZM0	YNR035C
CTHT_0011590	G0S0X6	YKL013C
CTHT_0038820	G0S3T9	YER122C
CTHT_0055440	G0SC05	YBR115C
CTHT_0055710	G0SC30	YML100W;YMR261C
CTHT_0064960	G0SG42	YBR229C
CTHT_0015330	G0S1Y8	YBR085W;YMR056C;YBL030C
CTHT_0034130	G0S645	YNL138W
CTHT_0005050	G0RY15	YDR226W
CTHT_0029500	G0S862	YGL055W
CTHT_0068790	G0SH57	YPL086C
CTHT_0005900	G0RY95	YDL097C
CTHT_0062070	G0SE15	YFL039C
CTHT_0062690	G0SE70	YHR129C
CTHT_0054040	G0SBL8	YBR234C
CTHT_0059400	G0SER2	YCR088W
CTHT_0017340	G0S2I4	YIL070C
CTHT_0048200	G0SAY1	YDR225W;YBL003C
CTHT_0059140	G0SD68	YDL075W;YLR406C
CTHT_0002530	G0RZD0	YGR220C
CTHT_0009740	G0S0E5	YGL147C;YNL067W
CTHT_0042550	G0SAJ9	YHL033C;YLL045C
CTHT_0071220	G0SFL0	YGL076C;YPL198W
CTHT_0009640	G0S0D6	YLR448W;YML073C
CTHT_0063640	G0SEG2	YPL131W
CTHT_0055350	G0SBZ6	YNL162W;YHR141C
CTHT_0026110	G0S6B0	YJR094W-A;YPR043W
CTHT_0061540	G0SFC3	YBR031W;YDR012W
CTHT_0065470	G0SG89	YLR325C
CTHT_0060210	G0SEZ2	YBR268W
CTHT_0054170	G0SBN1	YPL249C-A;YMR194W
CTHT_0057640	G0SCL3	YOR234C;YPL143W
CTHT_0027000	G0S6V4	YBL092W
CTHT_0022630	G0S4F5	YKL138C
CTHT_0063820	G0SEI0	YGL030W
CTHT_0004490	G0RXW1	YOR063W
CTHT_0032460	G0S570	YMR024W
CTHT_0067510	G0SGT6	YGL103W
CTHT_0002720	G0RZE9	YDR471W;YHR010W
CTHT_0007360	G0RYN9	YLR344W;YGR034W
CTHT_0023650	G0S507	YOL127W
CTHT_0014380	G0S1P9	YGL031C;YGR148C
CTHT_0074440	G0SI44	YBL087C;YER117W
CTHT_0052850	G0SDS8	YFL034C-A;YLR061W
CTHT_0011760	G0S0Z3	YBR191W;YPL079W
CTHT_0056900	G0SCE2	YMR242C;YOR312C
CTHT_0050500	G0SD22	YNL005C
CTHT_0023090	G0S4P8	YFR031C-A;YIL018W
CTHT_0031410	G0S4L3	YNL185C
CTHT_0067970	G0SGY1	YJL177W;YKL180W
CTHT_0068840	G0SH61	YIL133C;YNL069C
CTHT_0014490	G0S1R0	YHL001W;YKL006W
CTHT_0045000	G0S992	YDL082W;YMR142C
CTHT_0066380	G0SGH8	YEL054C;YDR418W
CTHT_0063830	G0SEI1	YLR075W
CTHT_0063710	G0SEG9	YDL130W;YDL081C
CTHT_0014530	G0S1R4	YMR205C;YGR240C
CTHT_0035470	G0S6S9	YBL068W;YER099C;YHL011C
CTHT_0067870	G0SGX1	YBR146W
CTHT_0011770	G0S0Z4	YPL081W;YBR189W
CTHT_0021240	G0S8C4	YOR096W;YNL096C
CTHT_0005340	G0RY43	YBR181C;YPL090C
CTHT_0015350	G0S1Z0	YJR123W
CTHT_0012920	G0S1A6	YHR203C;YJR145C
CTHT_0026360	G0S6I7	YNL178W
CTHT_0046470	G0S9M9	YOR167C;YLR264W
CTHT_0018840	G0S2X5	YLR167W
CTHT_0018830	G0S2X4	YGL189C;YER131W
CTHT_0070090	G0SHI0	YJL190C;YLR367W
CTHT_0074200	G0SI21	YKR057W;YJL136C
CTHT_0020000	G0S379	YHL015W
CTHT_0047910	G0SAV4	YGL123W
CTHT_0071200	G0SFK8	YNL302C;YOL121C
CTHT_0037790	G0S871	YML024W;YDR447C
CTHT_0054540	G0SBR7	YMR143W;YDL083C
CTHT_0009120	G0S084	YOL040C
CTHT_0071230	G0SFL1	YJL191W;YCR031C
CTHT_0003530	G0RZM9	YDR064W
CTHT_0070080	G0SHH9	YOR369C
CTHT_0002610	G0RZD8	YMR230W;YOR293W
CTHT_0001410	G0RZ20	YIL093C
CTHT_0066870	G0SGM5	YJR101W
CTHT_0041430	G0SA92	YKL007W
CTHT_0061360	G0SFA5	YDR036C
CTHT_0005540	G0RY60	YIL062C
CTHT_0048730	G0SB34	YDR427W
CTHT_0014020	G0S1L4	YDL147W
CTHT_0018170	G0S2R3	YIL075C
CTHT_0049010	G0SB60	YFR052W
CTHT_0055580	G0SC18	YFR004W
CTHT_0033320	G0S5K9	YHR027C
CTHT_0005020	G0RY12	YOR261C
CTHT_0003230	G0RZK0	YHR200W
CTHT_0016490	G0S2A0	YER021W
CTHT_0034780	G0S6F9	YOR117W
CTHT_0044010	G0S8Z7	YPR108W
CTHT_0003750	G0RZQ0	YOR259C
CTHT_0007690	G0RYS1	YGL048C
CTHT_0054470	G0SBR1	YKL145W
CTHT_0016320	G0S283	YDR394W
CTHT_0068820	G0SH60	YDL007W
CTHT_0067300	G0SGR6	YHR174W;YMR323W;YOR393W;YGR254W;YPL281C
CTHT_0001270	G0RZ09	YIL125W
CTHT_0048180	G0SAX9	YDR148C
CTHT_0054900	G0SBV2	YKL173W
CTHT_0031390	G0S4L1	YOR020C
CTHT_0038800	G0S8N9	YGR252W
CTHT_0053240	G0SDW5	YPL183C
CTHT_0026760	G0S6M7	YPL045W
CTHT_0015140	G0S1X1	YBR208C;YBL015W
CTHT_0039150	G0S3W8	YDL132W
CTHT_0065550	G0SG97	YFR005C
CTHT_0016620	G0S2B2	YOR124C
CTHT_0061210	G0SF90	YMR304W
CTHT_0034680	G0S6F0	YPL213W
CTHT_0061760	G0SFE5	YOL097C
CTHT_0000630	G0RYU7	YGL026C
CTHT_0011330	G0S0V1	YJL035C
CTHT_0034810	G0S6G2	YJL087C
CTHT_0026950	G0S6U9	YPR163C
CTHT_0011540	G0S0X1	YDL095W;YDL093W
CTHT_0004120	G0RZT5	YPR133C
CTHT_0048800	G0SB41	YIL078W
CTHT_0048140	G0SAX5	YER086W
CTHT_0037990	G0S891	YNL139C
CTHT_0014390	G0S1Q0	YDR252W;YPL037C
CTHT_0039450	G0S4A2	YJR137C
CTHT_0043350	G0S8T8	YFR030W
CTHT_0005390	G0RY46	YGR244C
CTHT_0026520	G0S6K3	YDR421W
CTHT_0034640	G0S6E6	YDL134C;YDL188C
CTHT_0028160	G0S7H5	YGR123C
CTHT_0012590	G0S174	YMR260C
CTHT_0026390	G0S6J0	YIL064W
CTHT_0072980	G0SHQ3	YER029C
CTHT_0045300	G0S9C1	YOR116C
CTHT_0054520	G0SBR6	YPR010C
CTHT_0043170	G0SAR0	YBR033W;YKL038W
CTHT_0011080	G0S0S6	YLR398C
CTHT_0006310	G0RYD6	YGR285C
CTHT_0020120	G0S390	YDR080W
CTHT_0023040	G0S4P3	YOL145C
CTHT_0042620	G0SAK6	YDR172W
CTHT_0026550	G0S6K6	YDR002W
CTHT_0017880	G0S2N6	YAL038W;YOR347C
CTHT_0073000	G0SHQ5	YGL062W;YBR218C
CTHT_0069780	G0SHE9	YER023W
CTHT_0037170	G0S7V9	YMR096W;YNL333W;YFL059W
CTHT_0070710	G0SFG3	YOR243C
CTHT_0071060	G0SFJ5	YJL026W
CTHT_0007080	G0RYL1	YER070W;YIL066C
CTHT_0032600	G0S583	YJL130C
CTHT_0010180	G0S0I9	YGL190C
CTHT_0050940	G0SD91	YER089C;YBL056W
CTHT_0013580	G0S1H1	YOR216C
CTHT_0055830	G0SC40	YDR330W
CTHT_0008960	G0S071	YGR276C
CTHT_0017290	G0S2H9	YDR527W
CTHT_0025510	G0S5Z9	YBL032W
CTHT_0044240	G0S920	YBR267W
CTHT_0027080	G0S6W2	YJL207C
CTHT_0041040	G0SA53	YFR009W
CTHT_0025970	G0S697	YNR051C
CTHT_0038090	G0S8A1	YOR349W
CTHT_0073180	G0SHS3	YER007W
CTHT_0070970	G0SFI7	YLR429W
CTHT_0006280	G0RYD3	YMR240C
CTHT_0067440	G0SGT0	YDR517W
CTHT_0038150	G0S8A7	YLR015W
CTHT_0064880	G0SG34	YPL105C;YBR172C
CTHT_0000880	G0RYX1	YLR399C;YDL070W
CTHT_0006840	G0RYI7	YPL174C
CTHT_0012620	G0S177	YLR330W
CTHT_0052600	G0SDQ3	YBL085W;YER114C
CTHT_0005780	G0RY84	YGL120C
CTHT_0071140	G0SFK3	YNL016W
CTHT_0051100	G0SDA7	YGR116W
CTHT_0044390	G0S935	YKR097W
CTHT_0056880	G0SCE0	YLL010C;YLR019W
CTHT_0024970	G0S5P2	YLR060W
CTHT_0027130	G0S6W7	YFL022C
CTHT_0039010	G0S3V4	YKR009C
CTHT_0033640	G0S5U4	YOR136W
CTHT_0008860	G0S061	YDR127W
CTHT_0014340	G0S1P5	YDR531W
CTHT_0051110	G0SDA8	YHR073W;YKL215C
CTHT_0003110	G0RZI8	YER049W
CTHT_0030150	G0S3P7	YOR198C
CTHT_0042590	G0SAK3	YKL068W;YMR047C
CTHT_0029860	G0S8H1	YHR077C
CTHT_0014810	G0S1U1	YFR047C;YER069W
CTHT_0027970	G0S7F6	YAL062W;YOR375C
CTHT_0027020	G0S6V6	YDL215C
CTHT_0038300	G0S8J4	YDR120C
CTHT_0031530	G0S4M4	YDL040C
CTHT_0037770	G0S869	YJL020C
CTHT_0052500	G0SDP4	YJL153C
CTHT_0066440	G0SGI4	YOR017W
CTHT_0026780	G0S6M9	YHR024C
CTHT_0005830	G0RY89	YOL141W
CTHT_0040920	G0SA41	YBR061C
CTHT_0030040	G0S8I8	YBL024W;YHR168W
CTHT_0026690	G0S6M0	YGR264C
CTHT_0035890	G0S724	YMR237W;YOR299W
CTHT_0058460	G0SCU5	YNL209W;YDL229W
CTHT_0044380	G0S934	YDR037W
CTHT_0055800	G0SC38	YNL037C
CTHT_0055020	G0SBW4	YJL081C
CTHT_0019520	G0S336	YGR234W
CTHT_0027950	G0S7F4	YDR293C
CTHT_0031440	G0S4L6	YNL027W
CTHT_0048920	G0SB52	YMR308C
CTHT_0022620	G0S4F4	YPL178W
CTHT_0020930	G0S3G5	YKL087C
CTHT_0034070	G0S639	YPL084W
CTHT_0003740	G0RZP9	YMR085W;YMR084W;YKL104C
CTHT_0008820	G0S057	YDL058W
CTHT_0060430	G0SF13	YLR432W;YHR216W;YML056C;YAR075W;YAR073W
CTHT_0064500	G0SEP6	YER110C
CTHT_0044760	G0S969	YDL182W;YDL131W
CTHT_0055150	G0SBX6	YIL094C
CTHT_0060690	G0SF38	YCL030C
CTHT_0008010	G0RZX9	YHR064C
CTHT_0047810	G0SAU4	YIR004W;YER048C
CTHT_0013650	G0S1H8	YPR165W
CTHT_0010930	G0S0R1	YMR189W
CTHT_0004880	G0RXZ8	YJL052W;YJR009C;YGR192C
CTHT_0024950	G0S5P0	YGL245W
CTHT_0003770	G0RZQ2	YPR035W
CTHT_0037180	G0S7W0	YNL334C;YFL060C;YMR095C
CTHT_0008270	G0S005	YDL171C
CTHT_0022420	G0S436	YHR033W;YDR300C
CTHT_0039100	G0S3W3	YLR114C
CTHT_0054940	G0SBV6	YEL047C;YJR051W
CTHT_0038640	G0S8M7	YNL256W
CTHT_0037740	G0S866	YPL231W
CTHT_0053450	G0SDY5	YIL034C
CTHT_0027310	G0S6Y4	YMR012W
CTHT_0045890	G0S9H3	YMR146C
CTHT_0030910	G0S468	YNL014W;YLR249W
CTHT_0033570	G0S5T7	YDR385W;YOR133W
CTHT_0067860	G0SGX0	YKL081W;YPL048W
CTHT_0025710	G0S619	YDL074C
CTHT_0058240	G0SCS3	YDR424C
CTHT_0057070	G0SCF9	YPR110C
CTHT_0002080	G0RZ86	YOR207C
CTHT_0002960	G0RZH3	YOR341W
CTHT_0055360	G0SBZ7	YNR003C
CTHT_0060010	G0SEX2	YHR037W
CTHT_0073860	G0SHY8	YLR070C;YJR159W;YDL246C
CTHT_0014270	G0S1N8	YML086C
CTHT_0028080	G0S7G7	YIL074C;YER081W
CTHT_0032370	G0S561	YML054C
CTHT_0061090	G0SF78	YAL012W;YFR055W
CTHT_0016910	G0S2E1	YPR189W
CTHT_0000230	G0RXS6	YOR361C
CTHT_0042300	G0SAH4	YHL002W
CTHT_0044300	G0S926	YNR006W
CTHT_0071550	G0SFP0	YGR162W;YGL049C
CTHT_0008530	G0S029	YCR005C;YNR001C
CTHT_0014600	G0S1S1	YHR158C;YGR238C
CTHT_0022990	G0S4I9	YLR310C
CTHT_0058200	G0SCR9	YLR401C
CTHT_0051230	G0SDB9	YCL017C
CTHT_0012040	G0S120	YJR010W
CTHT_0059680	G0SET9	YER055C
CTHT_0045260	G0S9B8	YGR185C
CTHT_0059090	G0SD63	YPL097W
CTHT_0064980	G0SG44	YJL125C
CTHT_0050230	G0SBG9	YKL192C
CTHT_0067840	G0SGW8	YBR109C
CTHT_0067500	G0SGT5	YLR433C;YML057W
CTHT_0015240	G0S1Y0	YBL047C
CTHT_0045900	G0S9H4	YBR084W;YGR204W
CTHT_0042990	G0SAP2	YER165W
CTHT_0032500	G0S574	YDL051W
CTHT_0008970	G0S072	YMR018W;YDR244W
CTHT_0025830	G0S683	YPR016C
CTHT_0053930	G0SBK7	YEL003W
CTHT_0070450	G0SHL4	YHR113W
CTHT_0067780	G0SGW2	YER052C
CTHT_0069950	G0SHG6	YHR019C
CTHT_0028470	G0S7Q7	YDL167C
CTHT_0052770	G0SDS0	YBR034C
CTHT_0045450	G0S9D5	YER090W
CTHT_0070860	G0SFH6	YKL211C
CTHT_0040650	G0SA15	YER078C
CTHT_0065300	G0SG74	YKL103C
CTHT_0062440	G0SE51	YMR300C
CTHT_0062430	G0SE50	YBR001C;YDR001C
CTHT_0067100	G0SGP6	YGL156W
CTHT_0017470	G0S2J7	YHR108W;YDR358W
CTHT_0024020	G0S543	YLR359W
CTHT_0003190	G0RZJ6	YBL007C
CTHT_0023240	G0S4R3	YIR006C
CTHT_0038390	G0S8K3	YNL084C
CTHT_0004420	G0RZW2	YAL054C;YLR153C
CTHT_0021690	G0S3L5	YMR207C;YNR016C
CTHT_0034340	G0S665	YPL028W
CTHT_0008710	G0S046	YCL009C
CTHT_0031330	G0S4K5	YMR108W
CTHT_0028030	G0S7G2	YDR023W
CTHT_0009060	G0S079	YDR382W
CTHT_0060270	G0SEZ8	YHR183W;YGR256W
CTHT_0060290	G0SF00	YBR048W;YDR025W
CTHT_0022220	G0S417	YGL248W
CTHT_0054410	G0SBQ5	YER177W;YDR099W
CTHT_0070190	G0SHJ0	YDL052C
CTHT_0028860	G0S7U6
CTHT_0056370	G0SC91
CTHT_0073290	G0SHT4
CTHT_0009610	G0S0D3
CTHT_0013320	G0S1E6
CTHT_0043530	G0S8V2

## Sheet: Co-elution dataset
Cross-correlation Values using the cross-correlation algorithm for similarity inference of elution profiles of proteins
CCC_interaction, CCC (Kastritis et al., algorithm available on request)
G0S261_G0S0X6,0.999987
G0S0X6_G0SEX2,0.999986
G0SHG6_G0S261,0.999983
G0SHG6_G0S0X6,0.999983
G0SAD3_G0S5P0,0.999983
G0S5P0_G0S935,0.99998
G0RZM0_G0S935,0.999979
G0S261_G0SEX2,0.999973
G0SHG6_G0SEX2,0.999964
G0S935_G0SGH7,0.999962
G0SAD3_G0S935,0.999944
G0S5P0_G0SGH7,0.999944
G0RZM0_G0S5P0,0.99994
G0RZM0_G0SGH7,0.999936
G0SAD3_G0SGH7,0.999897
G0RZM0_G0SAD3,0.99989
G0SDA8_G0S934,0.999864
G0RZM0_G0S261,0.999862
G0RZM0_G0SEX2,0.99985
G0RXX3_G0RZW2,0.999848
G0RZM0_G0S0X6,0.999845
G0S261_G0S935,0.999839
G0S6Y9_G0S9B8,0.999818
G0SEX2_G0S935,0.99981
G0S0X6_G0S935,0.999809
G0S261_G0SGH7,0.9998
G0SBL8_G0S5P0,0.99977
G0SAD3_G0S9B8,0.999766
G0SAD3_G0SBL8,0.999765
G0S1R4_G0SAD3,0.999763
G0S721_G0S9B8,0.999762
G0RZM0_G0SHG6,0.999758
G0S0X6_G0SGH7,0.999755
G0SB58_G0S9B8,0.999748
G0RXX3_G0S6Y9,0.999748
G0SEX2_G0SGH7,0.999737
G0S1R4_G0S5P0,0.999732
G0SBL8_G0S935,0.999728
G0SHG6_G0S935,0.999722
G0S261_G0S5P0,0.999722
G0S721_G0SAD3,0.999699
G0S0X6_G0S5P0,0.999686
G0S5P0_G0S9B8,0.99968
G0S5P0_G0SEX2,0.999679
G0RXX3_G0S9B8,0.999679
G0SHG6_G0SGH7,0.999675
G0S1R4_G0SBL8,0.999674
G0S1R4_G0S935,0.999664
G0RZM0_G0SBL8,0.999658
G0RXX3_G0SB58,0.999644
G0SBL8_G0SGH7,0.999642
G0S6Y9_G0SB58,0.999638
G0S721_G0S5P0,0.999617
G0SF38_G0SDB9,0.999613
G0RZM0_G0S1R4,0.999606
G0S261_G0SAD3,0.999601
G0S1R4_G0SGH7,0.999597
G0SHG6_G0S5P0,0.999575
G0SAD3_G0SEX2,0.999571
G0SAD3_G0S0X6,0.999568
G0S9B8_G0SGH7,0.99955
G0S935_G0S9B8,0.99954
G0S721_G0S1R4,0.999534
G0S721_G0SBL8,0.999503
G0S721_G0S935,0.999503
G0S261_G0SBL8,0.999489
G0S721_G0S6Y9,0.999484
G0SBL8_G0S0X6,0.999472
G0S721_G0SGH7,0.999464
G0S6Y9_G0RZW2,0.999462
G0S721_G0SB58,0.999459
G0RZM0_G0S9B8,0.999441
G0S1R4_G0S9B8,0.999438
G0S1R4_G0RY46,0.999434
G0SHG6_G0SAD3,0.999432
G0SBL8_G0SEX2,0.999428
G0RZM0_G0S721,0.999416
G0SAD3_G0S6Y9,0.999408
G0SAD3_G0SB58,0.99938
G0SBL8_G0S9B8,0.999379
G0RXX3_G0S824,0.999376
G0SHG6_G0SBL8,0.999366
G0SHG6_G0S1U1,0.99934
G0S1R4_G0S0X6,0.999337
G0S2F3_G0SDB9,0.999332
G0RY60_G0S9B8,0.999331
G0RXX3_G0S721,0.999319
G0S261_G0S1R4,0.999316
G0S824_G0S9B8,0.999304
G0S5P0_G0SB58,0.9993
G0SAD3_G0RY60,0.999299
G0S1R4_G0SEX2,0.999291
G0S2H5_G0S543,0.999275
G0S5P0_G0S6Y9,0.999269
G0RZW2_G0S824,0.999237
G0SB58_G0RZW2,0.999235
G0SFH6_G0RZF1,0.999209
G0S6Y9_G0S824,0.999198
G0S0X6_G0S1U1,0.999197
G0RZW2_G0S9B8,0.999197
G0RY60_G0S5P0,0.999171
G0SBL8_G0RY46,0.99917
G0SEX2_G0S1U1,0.999169
G0SHS3_G0S5Z9,0.999164
G0SHG6_G0S1R4,0.999162
G0SAD3_G0RY46,0.999162
G0S867_G0S866,0.999146
G0S721_G0RY60,0.999132
G0S261_G0S1U1,0.999115
G0SB41_G0SBW4,0.999113
G0SGT5_G0SHY8,0.999106
G0RY60_G0SB58,0.999106
G0SB58_G0SGH7,0.99909
G0S935_G0SB58,0.999084
G0S5P0_G0RY46,0.999081
G0S6Y9_G0S935,0.999079
G0S1R4_G0S6Y9,0.999079
G0RY60_G0S6Y9,0.999079
G0RY60_G0S935,0.999075
G0S6K3_G0SD46,0.999057
G0S934_G0SFM7,0.999047
G0S6Y9_G0SGH7,0.999047
G0S1R4_G0SB58,0.999032
G0SBL8_G0SB58,0.99903
G0SB58_G0S824,0.999022
G0SG74_G0SDA8,0.999019
G0S935_G0RY46,0.998994
G0RXX3_G0SAD3,0.998985
G0S721_G0S824,0.998982
G0RY60_G0SGH7,0.99898
G0RXX3_G0RY60,0.998979
G0RZM0_G0RY60,0.998976
G0RZM0_G0SB58,0.99896
G0RZM0_G0S6Y9,0.998955
G0S9W5_G0S2N6,0.998929
G0S261_G0S721,0.998917
G0SBL8_G0S6Y9,0.998894
G0SC38_G0SBG9,0.998893
G0RZM0_G0RY46,0.998882
G0SGH7_G0RY46,0.998876
G0S261_G0S9B8,0.998858
G0SF38_G0S1U1,0.99885
G0S721_G0S0X6,0.99885
G0S721_G0SEX2,0.998847
G0S721_G0RZW2,0.998831
G0SAD3_G0S824,0.998817
G0RY60_G0SBL8,0.998805
G0RXX3_G0S5P0,0.998787
G0SEX2_G0S9B8,0.998774
G0S0X6_G0S9B8,0.998765
G0S1R4_G0RY60,0.99876
G0SCX1_G0S946,0.998752
G0S0X6_G0RY46,0.998747
G0SDQ3_G0SGZ5,0.998713
G0S1U1_G0SDB9,0.998713
G0S721_G0RY46,0.998711
G0S6J0_G0SD91,0.998686
G0RXX3_G0S1R4,0.998684
G0SEX2_G0RY46,0.998683
G0S2J0_G0RZ33,0.99868
G0S1R4_G0S824,0.998673
G0SI00_G0S9B8,0.99867
G0SHG6_G0S721,0.998664
G0S5P0_G0S824,0.998648
G0S071_G0S543,0.998645
G0S261_G0RY46,0.998635
G0SF38_G0S2F3,0.998626
G0S9B8_G0RY46,0.998621
G0SDP4_G0SBG9,0.99862
G0S969_G0RY39,0.998609
G0S5U4_G0S6J0,0.998602
G0SG74_G0S934,0.998599
G0SHG6_G0S9B8,0.998568
G0RY60_G0RZW2,0.998551
G0SHG6_G0RY46,0.998515
G0RXX3_G0SGH7,0.998508
G0RXX3_G0S935,0.998502
G0S824_G0SGH7,0.998494
G0RXX3_G0SI00,0.998491
G0RXX3_G0SBL8,0.99848
G0RY60_G0SEX2,0.998476
G0S261_G0RY60,0.998424
G0RZ33_G0SD46,0.998419
G0S2J0_G0SD46,0.998409
G0SG74_G0S5U4,0.998408
G0S935_G0S824,0.998404
G0RY60_G0S824,0.998403
G0SCX1_G0S5U4,0.998391
G0S6Y9_G0SI00,0.998391
G0RZM0_G0S1U1,0.998374
G0RY60_G0S0X6,0.998359
G0SB58_G0SI00,0.998353
G0S7W0_G0S8N9,0.998336
G0RZM0_G0S824,0.998331
G0RXX3_G0RZM0,0.998327
G0S824_G0RY46,0.998326
G0S1P5_G0S253,0.99832
G0SDA8_G0SFM7,0.998317
G0SAD3_G0RZW2,0.998294
G0S6Y9_G0RY46,0.998289
G0S261_G0SB58,0.998279
G0RZ33_G0S6K3,0.998275
G0S721_G0SI00,0.998273
G0SAD3_G0SI00,0.998253
G0S6Y9_G0RZX9,0.998252
G0S935_G0S1U1,0.998232
G0S261_G0S6Y9,0.998219
G0S9W5_G0S5Z9,0.998187
G0SBL8_G0S824,0.99818
G0RY60_G0RY46,0.998173
G0SEX2_G0SB58,0.998163
G0S0X6_G0SB58,0.998162
G0SHG6_G0RY60,0.998157
G0SB58_G0RY46,0.998148
G0S5P0_G0SI00,0.998147
G0S1U1_G0SGH7,0.998136
G0RZF1_G0SE51,0.998136
G0S6Y9_G0SEX2,0.998134
G0S0X6_G0S6Y9,0.998119
G0S9W5_G0S2H5,0.998075
G0SBL8_G0SI00,0.998065
G0S1R4_G0RZW2,0.998052
G0SCD1_G0SE59,0.998049
G0S1U1_G0S2F3,0.998045
G0S5P0_G0RZW2,0.998016
G0SE59_G0RZP9,0.998011
G0S9T3_G0SFC3,0.99799
G0S935_G0SI00,0.997986
G0RXX3_G0RZX9,0.99797
G0SDZ2_G0S2J7,0.997969
G0RZW2_G0SI00,0.997966
G0S071_G0S2H5,0.997949
G0SHG6_G0SB58,0.997945
G0SI00_G0SGH7,0.997934
G0S824_G0RZX9,0.997924
G0S5P0_G0S1U1,0.997889
G0RXX3_G0RY46,0.997887
G0SHG6_G0S6Y9,0.997875
G0RZM0_G0SI00,0.997853
G0SH90_G0RY44,0.997844
G0S9B8_G0RZX9,0.997835
G0RY60_G0SI00,0.997832
G0S946_G0SD91,0.997793
G0SCD1_G0RZP9,0.997779
G0S7E8_G0SD91,0.997769
G0SBL8_G0S1U1,0.997738
G0SBL8_G0RZW2,0.997717
G0S6K6_G0S7T3,0.997705
G0S2N6_G0SDB9,0.997694
G0RZI8_G0SGP6,0.997686
G0S1R4_G0SI00,0.997681
G0RZW2_G0RZX9,0.99768
G0S935_G0RZW2,0.997658
G0SE50_G0SFH6,0.997637
G0S946_G0S969,0.997636
G0S2F3_G0S2N6,0.997636
G0RZW2_G0SGH7,0.997634
G0SC38_G0S969,0.997609
G0SCX1_G0SG74,0.997606
G0SAD3_G0S1U1,0.997603
G0S2J0_G0S6K3,0.99759
G0SCX1_G0RY39,0.997584
G0SB58_G0RZX9,0.997548
G0S5U4_G0SD91,0.997542
G0SGS2_G0RY39,0.997528
G0RZM0_G0RZW2,0.997476
G0SHS3_G0S543,0.997432
G0S8N9_G0S7F6,0.997418
G0SF38_G0S2N6,0.997408
G0S261_G0S824,0.997407
G0S946_G0RY39,0.997406
G0S1R4_G0S1U1,0.997401
G0RZW2_G0RY46,0.997393
G0S0X6_G0S824,0.997381
G0RXX3_G0S261,0.997377
G0SEX2_G0S824,0.997371
G0RZI8_G0S8J4,0.997287
G0SI00_G0S824,0.99728
G0SCX1_G0SDA8,0.997274
G0RXX3_G0SEX2,0.99727
G0RXX3_G0S0X6,0.997252
G0S261_G0SI00,0.997227
G0S2J7_G0S792,0.997198
G0S721_G0RZX9,0.997185
G0S5U4_G0S946,0.997179
G0S2H5_G0S5Z9,0.997172
G0SB41_G0S2F3,0.997135
G0S8J4_G0SA59,0.997113
G0SCX1_G0S969,0.997093
G0SEX2_G0SI00,0.997073
G0S0X6_G0SI00,0.997069
G0SHG6_G0SF38,0.997048
G0SDA8_G0S946,0.997042
G0SHG6_G0S824,0.997034
G0S946_G0S6J0,0.997021
G0S543_G0S5Z9,0.997012
G0RZC0_G0SBR0,0.997012
G0SAD3_G0RZX9,0.996992
G0SG74_G0S6J0,0.996976
G0SBW4_G0S2F3,0.99697
G0S5U4_G0S792,0.996967
G0SEX2_G0SF38,0.996959
G0RY75_G0S573,0.996955
G0RXX3_G0SHG6,0.996948
G0S1U1_G0RY46,0.996941
G0S969_G0SGS2,0.996939
G0S0X6_G0SF38,0.996939
G0S7W0_G0S7F6,0.996923
G0SG74_G0S946,0.996914
G0SHG6_G0SI00,0.996908
G0SG74_G0SFM7,0.996888
G0RZF1_G0S2J7,0.996875
G0SEQ7_G0S969,0.996862
G0SEQ7_G0RY39,0.996852
G0S5P0_G0RZX9,0.996811
G0S7V9_G0S5P2,0.996779
G0SCX1_G0S6J0,0.996776
G0S2F3_G0RYB1,0.996758
G0SFH6_G0SE51,0.996736
G0S8J4_G0S198,0.996695
G0SI00_G0RY46,0.996679
G0SET9_G0SA15,0.996678
G0S5U4_G0SDA8,0.99667
G0SB41_G0S2N6,0.996664
G0RZX9_G0SGH7,0.996654
G0S261_G0SF38,0.996645
G0SHS3_G0S8A1,0.996624
G0SHS3_G0S071,0.996611
G0S935_G0RZX9,0.996575
G0S665_G0S5Z9,0.996562
G0RY60_G0RZX9,0.996545
G0S2N6_G0RYX1,0.996523
G0SB41_G0SDP4,0.996496
G0SGT5_G0S6K6,0.996494
G0SB41_G0RYX1,0.996492
G0S665_G0SGS2,0.99649
G0SHG6_G0SDB9,0.996485
G0SHS3_G0S2H5,0.996427
G0SHQ1_G0SGW5,0.996408
G0SHY8_G0S6K6,0.996403
G0RZM0_G0RZX9,0.996382
G0SBR0_G0S7A2,0.996377
G0S9D5_G0RZI8,0.996353
G0S8I8_G0SGS2,0.996332
G0S6J0_G0S792,0.996329
G0SG74_G0SD91,0.996326
G0S721_G0S1U1,0.996315
G0S1R4_G0RZX9,0.996314
G0RY89_G0SE46,0.996312
G0S261_G0RZW2,0.996281
G0S0X6_G0SDB9,0.996274
G0S992_G0S1R0,0.996258
G0SC38_G0SDP4,0.996234
G0SEX2_G0RZW2,0.99621
G0SEX2_G0SDB9,0.996209
G0RYB1_G0SDB9,0.996196
G0S0X6_G0RZW2,0.996177
G0S9W5_G0S543,0.99617
G0SBL8_G0RZX9,0.996111
G0S246_G0S561,0.996101
G0S261_G0SDB9,0.996008
G0SFC3_G0S1R0,0.995996
G0RZC0_G0S918,0.995996
G0SCX1_G0SD91,0.995992
G0S1U1_G0S9B8,0.99599
G0S2H5_G0S2N6,0.995978
G0SHF3_G0S8W2,0.995956
G0SCX1_G0S934,0.995944
G0SHS3_G0S9W5,0.995937
G0S9D5_G0SFE5,0.995909
G0SI00_G0RZX9,0.995883
G0S934_G0S946,0.995882
G0SGP6_G0SA59,0.995868
G0S7T3_G0S792,0.995861
G0S992_G0SFC3,0.995837
G0SFG3_G0RZF1,0.995819
G0SHG6_G0RZW2,0.995783
G0RY60_G0S1U1,0.995743
G0SE59_G0S253,0.995723
G0S819_G0SDQ3,0.995715
G0RZI8_G0SA59,0.995704
G0RZX9_G0RY46,0.995701
G0SF38_G0RYB1,0.995679
G0S1U1_G0RYB1,0.995643
G0SDA8_G0S969,0.995642
G0RZM0_G0SF38,0.995624
G0S8A1_G0S5Z9,0.995607
G0SFE5_G0SFG3,0.995598
G0S1P1_G0RZP9,0.99555
G0SGT5_G0SA15,0.995532
G0RZF1_G0SDZ2,0.995529
G0S0A4_G0S124,0.995519
G0S5U4_G0S934,0.995518
G0S261_G0RZX9,0.995515
G0SBW4_G0RYD6,0.995491
G0RZI8_G0RY89,0.995477
G0RY75_G0SBX2,0.995477
G0SDA8_G0S6J0,0.995468
G0SFG3_G0SDZ2,0.995453
G0SBW4_G0S2N6,0.995449
G0SHS3_G0S665,0.995423
G0S2H5_G0S665,0.995404
G0S935_G0SF38,0.995403
G0S7T2_G0S2B2,0.99539
G0SBJ0_G0S5V6,0.995361
G0RXW1_G0S992,0.995361
G0SEX2_G0RZX9,0.995329
G0S0X6_G0RZX9,0.995325
G0SF38_G0RY46,0.995274
G0S8A1_G0S543,0.995266
G0S2N6_G0S5Z9,0.995227
G0SHY8_G0SA15,0.995155
G0SD91_G0S792,0.995149
G0SHG6_G0S2F3,0.99514
G0SC38_G0SDA8,0.99513
G0S6K6_G0RY39,0.99511
G0S071_G0S5Z9,0.995096
G0SHG6_G0RZX9,0.995086
G0SF38_G0SGH7,0.995083
G0SB58_G0S1U1,0.995083
G0S6V6_G0SF74,0.995045
G0SB41_G0S9W5,0.995033
G0SEQ7_G0SC38,0.99502
G0S898_G0S6S5,0.995007
G0SBL8_G0SF38,0.995006
G0S6Y9_G0S1U1,0.994971
G0SC38_G0S934,0.994962
G0S2F3_G0RYD6,0.994947
G0S665_G0SBG9,0.994931
G0S5P0_G0SF38,0.994931
G0SFM8_G0SBV5,0.994912
G0SDA8_G0SD91,0.994903
G0S7V9_G0SE59,0.994889
G0SE50_G0RZF1,0.994881
G0S9W5_G0S665,0.99487
G0S665_G0S543,0.99483
G0S5U4_G0S2J7,0.994828
G0RZC0_G0S7A2,0.994818
G0S1R4_G0SF38,0.994776
G0S0X6_G0S2F3,0.994749
G0SCX1_G0S792,0.99474
G0SB41_G0RYD6,0.994733
G0RZM0_G0SDB9,0.994728
G0SAP2_G0S0R1,0.994725
G0S071_G0S9H4,0.994719
G0SBW4_G0SDP4,0.994693
G0SEX2_G0S2F3,0.994685
G0S029_G0RXZ8,0.994684
G0SBG9_G0S969,0.994667
G0SEQ7_G0SGS2,0.994655
G0SE51_G0SA59,0.994651
G0SAD3_G0SF38,0.994643
G0S9W5_G0SDB9,0.994641
G0SBW4_G0SDB9,0.994639
G0S8A1_G0SEX8,0.994639
G0SGP6_G0RY89,0.994623
G0S7H5_G0S436,0.994615
G0SFH6_G0S2J7,0.994607
G0SB41_G0SDB9,0.994607
G0S934_G0S969,0.994599
G0S8A1_G0S2H5,0.994562
G0S261_G0S2F3,0.994555
G0S071_G0S665,0.994513
G0SC38_G0S665,0.99449
G0S935_G0SDB9,0.994479
G0S9W5_G0RYX1,0.994468
G0S8A1_G0S9W5,0.994463
G0SEU4_G0S1P5,0.994457
G0SGP6_G0SEP6,0.994424
G0S8J4_G0S7F6,0.994404
G0S6V4_G0SHQ2,0.994394
G0S0V6_G0SFC9,0.994369
G0S9W5_G0S071,0.994368
G0SE50_G0SA59,0.994359
G0SCX1_G0SEQ7,0.99435
G0SE50_G0S8J4,0.994331
G0S7V9_G0RZP9,0.994331
G0S9W5_G0S2F3,0.994329
G0SE51_G0S2J7,0.994307
G0S2F3_G0RYX1,0.994302
G0SE59_G0S1P1,0.994299
G0S934_G0S6J0,0.994278
G0S665_G0S969,0.994274
G0SE51_G0SGP6,0.994269
G0SDB9_G0SGH7,0.994267
G0SEX3_G0S0V1,0.99423
G0S7G2_G0SA59,0.994218
G0RZC0_G0S2X8,0.994207
G0SDP4_G0S665,0.994204
G0SHY8_G0S7T3,0.99417
G0S8I8_G0RY39,0.994168
G0SBW4_G0RYX1,0.994163
G0SE51_G0SDZ2,0.994155
G0S6J0_G0S7E8,0.99414
G0S9D5_G0S8J4,0.994138
G0S4Z9_G0S5K1,0.994113
G0SET9_G0SHY8,0.994073
G0S8I8_G0S665,0.99407
G0SDB9_G0RY46,0.994065
G0S8N9_G0S1P1,0.994043
G0S1U1_G0SI00,0.994026
G0SBL8_G0SDB9,0.99399
G0S1U1_G0S824,0.993984
G0S9W5_G0SF38,0.99398
G0SGP6_G0S8J4,0.993965
G0RXW1_G0S1R0,0.993946
G0S5P0_G0SDB9,0.993939
G0SBH4_G0S3E1,0.993898
G0SGT5_G0SGS2,0.993887
G0SFG3_G0SE51,0.993873
G0S0E5_G0S1R0,0.99387
G0S6I7_G0RZD8,0.993841
G0SCD1_G0S253,0.993823
G0S543_G0S9H4,0.993805
G0S934_G0SD91,0.993791
G0S946_G0S7E8,0.99378
G0S7F6_G0S198,0.993738
G0S9W5_G0SBW4,0.993735
G0S8A1_G0S071,0.993723
G0SCH5_G0S0V6,0.993706
G0S918_G0S2X8,0.993689
G0S1R4_G0SDB9,0.993671
G0RYB1_G0RYX1,0.993671
G0SG74_G0S969,0.993648
G0RXW1_G0SFC3,0.99363
G0S819_G0SGZ5,0.993612
G0S1U1_G0S2N6,0.993608
G0S2H5_G0S9H4,0.993585
G0SAD3_G0SDB9,0.993556
G0SDB9_G0RYD6,0.993527
G0SGT5_G0SET9,0.993524
G0SHF3_G0SFN1,0.99352
G0SFE5_G0SEP6,0.9935
G0RXX3_G0S1U1,0.993492
G0S6W7_G0RZP9,0.993465
G0SE50_G0SE51,0.993461
G0SGW8_G0S5U4,0.993459
G0S0E5_G0SFS7,0.993449
G0S9T3_G0S1R0,0.993444
G0RXW1_G0S9T3,0.993443
G0S0Z3_G0S4Z9,0.99344
G0SGT5_G0S7T3,0.993439
G0SBR0_G0S2X8,0.993394
G0S8A7_G0SH21,0.993325
G0SHG6_G0RYB1,0.993308
G0RZF1_G0S792,0.9933
G0S7E8_G0S6K6,0.993284
G0SC38_G0RY39,0.993276
G0SEQ7_G0S946,0.993272
G0S2H5_G0SEX8,0.993251
G0S6J0_G0S2J7,0.993235
G0S946_G0S792,0.993215
G0RYM0_G0S597,0.993193
G0SDZ2_G0S792,0.993187
G0SEQ7_G0S665,0.993169
G0SGW8_G0S6J0,0.993161
G0RYB1_G0S2N6,0.993123
G0SB41_G0RYB1,0.993058
G0S9D5_G0SGP6,0.993047
G0S246_G0S663,0.993041
G0RZI8_G0SEP6,0.993021
G0S7E8_G0S792,0.993011
G0RY75_G0RYF8,0.993006
G0S9D5_G0SEP6,0.992957
G0SEX2_G0RYB1,0.992949
G0S543_G0S2N6,0.992949
G0S0X6_G0RYB1,0.992916
G0SBW4_G0RYB1,0.99291
G0SCX1_G0SC38,0.992899
G0SDP4_G0RYX1,0.992898
G0RZM0_G0S2F3,0.992871
G0S9A0_G0RYK5,0.992865
G0S721_G0SF38,0.992864
G0RY75_G0RZ20,0.992862
G0SFG3_G0SFH6,0.992833
G0SGL2_G0S436,0.992823
G0SC38_G0S946,0.992819
G0S261_G0RYB1,0.992814
G0SB41_G0SF38,0.992778
G0S946_G0S6K6,0.992777
G0S6K3_G0S124,0.992755
G0S5U4_G0RY39,0.992754
G0SE50_G0S198,0.992726
G0SE46_G0S6W7,0.992726
G0S5U4_G0SFM7,0.992692
G0SEU4_G0S253,0.992665
G0SGT5_G0RY39,0.992653
G0S6K6_G0S792,0.99265
G0SFG3_G0S2J7,0.992643
G0SDB9_G0RYX1,0.992632
G0S9T3_G0S992,0.99263
G0SF13_G0SAM4,0.99262
G0SD91_G0RY39,0.992608
G0RY60_G0SF38,0.992587
G0S935_G0S2F3,0.992574
G0S7W0_G0S1P1,0.992556
G0S9D5_G0S819,0.992547
G0S0R2_G0S493,0.992527
G0S946_G0SGS2,0.992524
G0SEQ7_G0SBG9,0.992507
G0SBW4_G0SF38,0.992503
G0S248_G0S663,0.9925
G0S2N6_G0RYD6,0.992495
G0S573_G0RZ20,0.99249
G0SDA8_G0RY39,0.992467
G0S2F3_G0SGH7,0.992425
G0S969_G0SD91,0.992422
G0S8J4_G0S8N9,0.992402
G0S6K6_G0SGS2,0.9924
G0S5S6_G0S5K2,0.992398
G0SBK7_G0S0V1,0.992384
G0S992_G0SH61,0.992379
G0S946_G0SFM7,0.992331
G0S7T8_G0S0Z4,0.992329
G0SBK7_G0SEX3,0.992327
G0SF38_G0RYX1,0.992316
G0S5U4_G0S7E8,0.992297
G0SE59_G0S1P5,0.992295
G0SET9_G0S6K6,0.992267
G0S8N9_G0SHQ5,0.992259
G0SA92_G0S0D3,0.992253
G0S5H3_G0S940,0.992243
G0SF38_G0S9B8,0.992226
G0SEQ7_G0S8I8,0.992207
G0S5U4_G0SDZ2,0.992201
G0S7V9_G0S6W7,0.992183
G0SCE2_G0S507,0.992179
G0SBM8_G0SH15,0.99214
G0SFH6_G0S792,0.992139
G0S6J0_G0RY39,0.992121
G0S5U4_G0S969,0.992101
G0SFC3_G0SH61,0.992084
G0S665_G0RY39,0.992069
G0S940_G0SA84,0.992052
G0SBJ0_G0SAM4,0.992051
G0S7R5_G0SC93,0.992044
G0SFE5_G0S819,0.99203
G0S6J0_G0SFM7,0.992029
G0SDL5_G0S573,0.991977
G0S0R1_G0SEM3,0.991976
G0S8N9_G0S198,0.991967
G0S8A1_G0S2N6,0.991964
G0S543_G0SEX8,0.991962
G0S2X8_G0S7A2,0.991952
G0S918_G0SBR0,0.991947
G0SGT5_G0S8I8,0.991937
G0SA59_G0S198,0.99192
G0RZW2_G0S1U1,0.991919
G0SC38_G0SGS2,0.99191
G0RZI8_G0S198,0.99191
G0S0Z3_G0S5K1,0.991908
G0S7H5_G0SGL2,0.991904
G0S5P0_G0S2F3,0.991895
G0S6K6_G0SD91,0.991872
G0SBL8_G0S2F3,0.991862
G0SD46_G0S124,0.991829
G0S4X6_G0SHF3,0.991824
G0SE51_G0S792,0.991821
G0S1R0_G0SFS7,0.991818
G0SFM7_G0SD91,0.991817
G0S257_G0SBN0,0.991795
G0SG74_G0RY39,0.991791
G0SF38_G0RYD6,0.991789
G0S8I8_G0S969,0.991784
G0S4X6_G0S5Q0,0.991758
G0S9W5_G0SDP4,0.991753
G0SF38_G0SEX8,0.991745
G0RY43_G0S9U0,0.991738
G0S1S3_G0S2B2,0.991728
G0SG74_G0S792,0.991721
G0SEX8_G0S2N6,0.991653
G0S1U1_G0RZX9,0.991649
G0SFG3_G0SEP6,0.991648
G0S2J7_G0SD91,0.991645
G0S0E5_G0SFC3,0.991639
G0S2H5_G0RYX1,0.991613
G0S9D5_G0SDQ3,0.991609
G0S721_G0SDB9,0.991596
G0SCX1_G0SFM7,0.991581
G0SGW8_G0SD91,0.991555
G0SHS3_G0S8I8,0.991533
G0SFE5_G0RZF1,0.99153
G0SGW8_G0S792,0.991521
G0SHS3_G0S2N6,0.991512
G0S6J0_G0S969,0.991508
G0S9D5_G0SFH6,0.991505
G0SDZ2_G0S6J0,0.991503
G0SCX1_G0S6K6,0.991494
G0S7T3_G0RY39,0.991486
G0S071_G0SGS2,0.991438
G0SFH6_G0SDZ2,0.991425
G0SFH6_G0SA59,0.991396
G0SE51_G0S8J4,0.991364
G0SC38_G0SFM7,0.991361
G0SE51_G0S7G2,0.991359
G0RZ33_G0S124,0.991354
G0SAD3_G0S2F3,0.991345
G0SCD1_G0S7V9,0.991333
G0S0R1_G0RY15,0.991326
G0SG74_G0SC38,0.991305
G0SB41_G0SBG9,0.9913
G0S4X6_G0RYE0,0.991286
G0RZM0_G0RYB1,0.99128
G0S9W5_G0SEX8,0.99127
G0S1R4_G0S2F3,0.991221
G0S5P2_G0RZP9,0.9912
G0S561_G0S8T8,0.991199
G0SEQ7_G0SDA8,0.991195
G0SHC5_G0S9H4,0.991166
G0S6Y9_G0SF38,0.991108
G0RYF8_G0S573,0.991102
G0SGY1_G0SGT6,0.991098
G0SDL5_G0RZ20,0.991074
G0S6K6_G0SA15,0.991055
G0S935_G0RYB1,0.991052
G0RXW1_G0SFS7,0.991043
G0SF38_G0SB58,0.991037
G0RYB1_G0SGH7,0.991036
G0SHY8_G0S7Q7,0.991033
G0RZW2_G0RYM7,0.991021
G0RY60_G0SDB9,0.991011
G0SBW4_G0S1U1,0.990999
G0S1U1_G0RYD6,0.990997
G0S2F3_G0RY46,0.990996
G0S824_G0RYM7,0.990984
G0S9B8_G0SDB9,0.990972
G0S934_G0SBG9,0.990969
G0SFH6_G0S8J4,0.990941
G0SGP6_G0S7G2,0.990936
G0S9D5_G0RZF1,0.990913
G0S0E5_G0S0D6,0.990913
G0SCX1_G0SGW8,0.990875
G0RZF1_G0SA59,0.990858
G0S7E8_G0S7T3,0.990851
G0SCX1_G0SGS2,0.990837
G0SBH4_G0RYT1,0.990818
G0SDA8_G0SBG9,0.990814
G0SCD1_G0S1P1,0.990796
G0S9D5_G0S198,0.990791
G0SCD1_G0S6W7,0.990776
G0SB30_G0RYM0,0.990763
G0S0A4_G0SD46,0.990763
G0S071_G0S8I8,0.990738
G0S1R0_G0SH61,0.990727
G0SDP4_G0S2N6,0.990683
G0SE51_G0SEP6,0.990638
G0RYB1_G0RYD6,0.990608
G0S934_G0RY39,0.990595
G0S665_G0S2N6,0.990587
G0RY46_G0RYM7,0.990567
G0S792_G0RY39,0.990565
G0RZP3_G0RZ03,0.990564
G0SGT5_G0S7Q7,0.990553
G0S283_G0RZK0,0.990514
G0SB41_G0S1U1,0.990513
G0RZI8_G0SE51,0.990511
G0SB41_G0S5Z9,0.990496
G0SEM3_G0SET9,0.990476
G0SCD1_G0SEU4,0.990438
G0S246_G0S8T8,0.990391
G0S5P0_G0RYB1,0.990385
G0SCX1_G0S7E8,0.990379
G0S819_G0SH21,0.990371
G0S071_G0SEX8,0.990298
G0SE59_G0S5P2,0.990297
G0SF38_G0S824,0.990278
G0S9Z9_G0RYD3,0.990257
G0S9D5_G0SE51,0.990238
G0S246_G0S248,0.990238
G0S6K6_G0S969,0.990235
G0S573_G0SBX2,0.990206
G0S8J4_G0RY89,0.990195
G0SBX2_G0SAZ6,0.990181
G0RYX1_G0S5Z9,0.990156
G0S9D5_G0S7F6,0.990153
G0SFE5_G0SGP6,0.990145
G0RZF1_G0SEP6,0.990097
G0SFE5_G0SE51,0.990078
G0S4E2_G0SFC9,0.99005
G0S6J0_G0S6K6,0.990023
G0RY43_G0S1S4,0.990009
G0SCX1_G0S7T3,0.990004
G0SDZ2_G0SD91,0.990001
G0RZ20_G0SBX2,0.989997
G0RY15_G0S5S6,0.989973
G0SFM7_G0S969,0.989972
G0S9D5_G0SFG3,0.989967
G0SA92_G0S8V2,0.989961
G0S0A4_G0S6K3,0.989959
G0SHY8_G0SGS2,0.989952
G0SBL8_G0RYB1,0.989952
G0SGW8_G0S946,0.989945
G0SCD1_G0S1P5,0.989945
G0RYD6_G0RYX1,0.989944
G0SDP4_G0S5Z9,0.989928
G0S9T3_G0SFS7,0.989916
G0S5P2_G0S6W7,0.989906
G0S5N3_G0S066,0.989903
G0SH61_G0SHJ6,0.98987
G0SAD3_G0RYB1,0.98986
G0S1H9_G0S384,0.989833
G0SF38_G0SI00,0.989821
G0S6J0_G0S7T3,0.989807
G0S543_G0SGS2,0.989802
G0SEQ7_G0S934,0.989792
G0SBG9_G0SGS2,0.989773
G0SGW8_G0SDA8,0.989767
G0RYN9_G0S507,0.989753
G0SEX8_G0SDB9,0.989726
G0RZI8_G0S7F6,0.989705
G0S7T3_G0SD91,0.989696
G0S6Y9_G0SDB9,0.989696
G0RZ09_G0SA56,0.989675
G0SAP2_G0SEM3,0.989672
G0SB58_G0SDB9,0.98966
G0S4X6_G0SFN1,0.989659
G0SE46_G0RZP9,0.98965
G0S071_G0S2N6,0.989649
G0S171_G0RZX8,0.989646
G0SBR0_G0RXS5,0.989618
G0SER5_G0SA86,0.989588
G0S9W5_G0RYD6,0.989586
G0S8I8_G0S543,0.989571
G0SDP4_G0S969,0.98957
G0RZF1_G0SGP6,0.989553
G0S946_G0S7T3,0.989543
G0SHY8_G0RY39,0.989491
G0SG74_G0SGW8,0.989482
G0SFC3_G0SFS7,0.989477
G0RXX3_G0RYM7,0.989476
G0S6B5_G0SBR0,0.98947
G0SH61_G0S4Z9,0.98946
G0S3F1_G0SC93,0.989431
G0S8I8_G0S5Z9,0.989418
G0S8A7_G0S549,0.989397
G0RZT1_G0SDS4,0.98939
G0S7E8_G0S7G2,0.989385
G0RYD9_G0S5A1,0.989379
G0RY43_G0SF00,0.989368
G0S8J4_G0SHQ5,0.989356
G0S6B5_G0S7A2,0.989325
G0SGW8_G0S2J7,0.989306
G0SBM8_G0SF74,0.989306
G0SHG6_G0S2N6,0.98929
G0SF87_G0S5N3,0.989267
G0SE50_G0S7T3,0.989237
G0S665_G0RYX1,0.989221
G0SG74_G0S7E8,0.989201
G0RXX3_G0SF38,0.989198
G0S1R4_G0RYB1,0.989193
G0S2J0_G0S127,0.989192
G0SHQ5_G0S198,0.989189
G0S8A1_G0SF38,0.989184
G0S721_G0S2F3,0.98918
G0SGY1_G0S0D6,0.989157
G0S060_G0S6K3,0.989156
G0SG74_G0S2J7,0.989155
G0S1P1_G0S7F6,0.989145
G0SB41_G0S665,0.989084
G0SBG9_G0RYX1,0.989081
G0SFE5_G0SFH6,0.989079
G0SCX1_G0S2J7,0.989071
G0S2J7_G0S7E8,0.98906
G0SF38_G0S2H5,0.989045
G0S9T3_G0S0E5,0.989036
G0SFE5_G0RZI8,0.989022
G0RYB1_G0RY46,0.98902
G0SG74_G0SEQ7,0.989014
G0S0X6_G0S2N6,0.988995
G0SEX2_G0S2N6,0.988979
G0SFH6_G0S198,0.988973
G0S282_G0SI00,0.988966
G0S4X6_G0S3A4,0.988965
G0S9D5_G0SA59,0.988961
G0RY75_G0SDL5,0.988954
G0SCN9_G0S283,0.988953
G0SHS3_G0SGS2,0.988951
G0S5U4_G0S7T3,0.988951
G0S9W5_G0RYB1,0.98894
G0SDB9_G0S5Z9,0.98891
G0SGS2_G0S9H4,0.988881
G0SBG9_G0RY39,0.988878
G0RZI8_G0SE50,0.98887
G0SEX3_G0S5P2,0.988869
G0RZE3_G0SA60,0.988862
G0SB41_G0S2H5,0.988859
G0SBW4_G0S5Z9,0.988855
G0S2H5_G0SDB9,0.988849
G0S7E8_G0RY39,0.988846
G0SE50_G0S7F6,0.988821
G0S824_G0SDB9,0.988813
G0S2H5_G0SGS2,0.988798
G0S8I8_G0S6K6,0.98878
G0SBW4_G0SBG9,0.988753
G0S253_G0RZP9,0.988738
G0SE50_G0S792,0.988721
G0S9D5_G0SE50,0.988721
G0S060_G0S124,0.988673
G0S0R1_G0SAK6,0.988646
G0S5U4_G0S6K6,0.988637
G0S9W5_G0S1U1,0.988635
G0S060_G0S0A4,0.988631
G0RZF1_G0S8J4,0.988577
G0S8A1_G0SDB9,0.988522
G0SAM4_G0S5V6,0.988516
G0S918_G0S7A2,0.988505
G0SHR7_G0S7V9,0.988501
G0SI00_G0SDB9,0.988496
G0S9D5_G0RY89,0.988495
G0S6Y9_G0RYM7,0.988491
G0S261_G0S2N6,0.988484
G0RZ20_G0S898,0.988484
G0RY60_G0S2F3,0.988473
G0SBQ6_G0S991,0.988467
G0S2F3_G0S9B8,0.988466
G0SA59_G0SEP6,0.988459
G0SH21_G0SGZ5,0.988424
G0SGW8_G0S934,0.988418
G0S665_G0S9H4,0.988412
G0SDZ2_G0S072,0.98841
G0S0E5_G0SH61,0.988376
G0S2F3_G0S5Z9,0.988353
G0S4F5_G0SBQ6,0.988337
G0SF13_G0RZP5,0.988319
G0SE88_G0SBM7,0.988295
G0SE51_G0S198,0.988295
G0RZI8_G0SE46,0.988259
G0SEM3_G0SHY8,0.988256
G0SBJ0_G0SF13,0.98825
G0RZ33_G0S0A4,0.988232
G0SC54_G0SBH0,0.988207
G0SE59_G0S6W7,0.988192
G0S5H3_G0RYD9,0.988192
G0S1R4_G0RYM7,0.988175
G0S5Q0_G0S3A4,0.988172
G0S2J7_G0S7T3,0.988166
G0SDL5_G0RYF8,0.98816
G0SGS2_G0S5Z9,0.988148
G0SEZ2_G0S991,0.988144
G0S7T8_G0SFL1,0.988142
G0SF38_G0S5Z9,0.988124
G0SEQ7_G0S5U4,0.988098
G0S6P4_G0SFA2,0.988095
G0SDA8_G0S792,0.988058
G0S0D6_G0SH61,0.988046
G0SE50_G0S2J7,0.988037
G0SE51_G0SBU2,0.988032
G0SFG3_G0SGP6,0.988017
G0RZI8_G0SFH6,0.987998
G0SEB7_G0RZD8,0.987995
G0S1U1_G0RYX1,0.987995
G0SB59_G0S6I4,0.987958
G0S7W0_G0S8J4,0.987943
G0SBM8_G0S6V6,0.987885
G0S7W0_G0S198,0.987872
G0S543_G0SHC5,0.987867
G0S0R1_G0S7G2,0.987862
G0S5H3_G0S5A1,0.987861
G0S3F1_G0S7R5,0.987861
G0S8I8_G0SHY8,0.98785
G0S721_G0RYB1,0.987808
G0S507_G0SEI0,0.987796
G0SE46_G0SHQ5,0.987793
G0SFH6_G0SEP6,0.987768
G0S9W5_G0SBG9,0.987746
G0SB58_G0RYM7,0.987742
G0SBG9_G0S5Z9,0.98774
G0S9B8_G0RYM7,0.987734
G0SEU4_G0RZX8,0.98773
G0S946_G0SBG9,0.987724
G0RZI8_G0RZF1,0.987704
G0S2H5_G0S2F3,0.987666
G0RY89_G0SA59,0.98766
G0SDP4_G0S2F3,0.987652
G0RY60_G0RYB1,0.987648
G0SF38_G0RZW2,0.987627
G0S721_G0RYM7,0.987625
G0SFH6_G0SGP6,0.987624
G0SFM7_G0SBG9,0.98761
G0SDP4_G0RYD6,0.987593
G0SFN1_G0S8W2,0.98759
G0S1L4_G0S8Z7,0.98757
G0S8V2_G0RY33,0.987568
G0SG74_G0SDZ2,0.987563
G0RXX3_G0SDB9,0.987552
G0SAP2_G0S7G2,0.987524
G0SHR7_G0SE59,0.98752
G0S507_G0S040,0.987506
G0SGP6_G0S198,0.987494
G0SH90_G0S3L5,0.987486
G0S543_G0RYX1,0.987482
G0SFE5_G0SDZ2,0.987474
G0SEM3_G0SA15,0.987474
G0SEQ7_G0SDP4,0.987415
G0S0R1_G0SET9,0.98741
G0RYB1_G0S9B8,0.987347
G0S005_G0RYY7,0.987323
G0SCH5_G0SFC9,0.987309
G0S7G2_G0SBU2,0.987288
G0RY60_G0RYM7,0.987285
G0SEX8_G0S5Z9,0.987274
G0S124_G0SBV5,0.987264
G0S8I8_G0S2H5,0.987236
G0SDP4_G0S2H5,0.987222
G0SC54_G0SA41,0.987218
G0RZN2_G0S4H1,0.987171
G0S8J4_G0SEP6,0.987135
G0SEQ7_G0S6J0,0.987125
G0RY75_G0SAZ6,0.987121
G0SHS3_G0SEX8,0.9871
G0SB58_G0S2F3,0.987098
G0S992_G0SFS7,0.987069
G0SCX1_G0SBG9,0.987065
G0SEU4_G0SE59,0.987053
G0S7E8_G0S969,0.987052
G0SDA8_G0S7E8,0.987036
G0SHG6_G0RYD6,0.987011
G0SA15_G0SGS2,0.987002
G0SAD3_G0RYM7,0.986974
G0SFH6_G0S7T3,0.986963
G0SEX8_G0RY46,0.986949
G0S4F5_G0S991,0.986938
G0S1S3_G0S7T2,0.986931
G0SBZ6_G0S4G5,0.986923
G0SDQ3_G0S7F6,0.986913
G0S946_G0S2J7,0.986906
G0RZI8_G0S8N9,0.986895
G0SF38_G0RZX9,0.986893
G0SGT5_G0S969,0.986891
G0SDZ2_G0S7E8,0.98689
G0S061_G0SHL4,0.986859
G0S2H5_G0SHC5,0.986856
G0S6Y9_G0S2F3,0.98685
G0S5U4_G0SC38,0.986806
G0SD75_G0SBA6,0.986789
G0SET9_G0S7T3,0.986783
G0SE88_G0SE37,0.986753
G0RY15_G0S7G2,0.986745
G0S9A0_G0S184,0.986738
G0SBL8_G0RYM7,0.986721
G0S4P8_G0SHQ2,0.986709
G0SFA5_G0SAI3,0.986699
G0S992_G0S0E5,0.98668
G0SA15_G0S7Q7,0.986678
G0SGW8_G0S7E8,0.986677
G0SGW8_G0SDZ2,0.986652
G0SBW4_G0S2H5,0.986645
G0S545_G0S5P2,0.986624
G0SC38_G0S8I8,0.986615
G0SDZ2_G0SBU2,0.986592
G0S7V9_G0S1P1,0.98657
G0S8N9_G0RZP9,0.98655
G0SBW4_G0S665,0.986545
G0SBZ8_G0SDS4,0.986538
G0RZM0_G0S2N6,0.986534
G0RZQ1_G0SFA2,0.986503
G0S5H3_G0SA84,0.986491
G0S0E5_G0RZE9,0.986486
G0RY89_G0SHQ5,0.986477
G0RYN9_G0SEI0,0.986472
G0S060_G0SBV5,0.986454
G0SE51_G0S7E8,0.98645
G0S2N6_G0RY46,0.986448
G0S4P8_G0S9B5,0.986447
G0S5K1_G0SCL3,0.986444
G0SGW8_G0SFM7,0.986424
G0S0X6_G0RYD6,0.9864
G0S992_G0SAJ9,0.986395
G0SDQ3_G0RZI8,0.986371
G0SCX1_G0S8I8,0.986365
G0SEX2_G0RYD6,0.986302
G0S5P0_G0RYM7,0.986302
G0SE51_G0S7T3,0.986295
G0SEQ7_G0SGT5,0.986288
G0RY89_G0SEP6,0.986261
G0S261_G0RYD6,0.986257
G0S8A1_G0S665,0.986227
G0SEQ7_G0S6K6,0.986219
G0S9W5_G0S9H4,0.986213
G0SEQ7_G0SD91,0.986192
G0RXW1_G0SGY1,0.986185
G0S9A3_G0S588,0.98616
G0S1U1_G0SEX8,0.986145
G0SI00_G0S2F3,0.986127
G0S935_G0S2N6,0.986118
G0SEM3_G0S7F4,0.986117
G0S969_G0S792,0.986107
G0SDQ3_G0SE46,0.9861
G0S2J1_G0SEB7,0.986096
G0S7V9_G0S253,0.986086
G0SHS3_G0S9H4,0.986036
G0SFC3_G0SHJ6,0.986026
G0SE50_G0SGP6,0.986012
G0SB58_G0RYB1,0.985976
G0S8V2_G0S0D3,0.985971
G0SGT5_G0S946,0.985964
G0RZW2_G0S282,0.98595
G0SFM8_G0SA66,0.985949
G0SDQ3_G0SH21,0.985946
G0SDB9_G0RZX9,0.985933
G0S3E1_G0RYT1,0.985913
G0S6F9_G0RZQ0,0.985866
G0SHG6_G0SBW4,0.985861
G0RZX9_G0RYM7,0.985857
G0SBR0_G0S2Z9,0.985852
G0S5U4_G0RZF1,0.985837
G0SB41_G0SC38,0.985827
G0S8J4_G0S7G2,0.985826
G0SGS2_G0SD91,0.985804
G0S8I8_G0S946,0.985771
G0RZF1_G0S7T3,0.985756
G0S0V6_G0S6S5,0.985754
G0RXX3_G0S282,0.985753
G0S8A7_G0S819,0.98574
G0S934_G0S792,0.985735
G0RZW2_G0SDB9,0.985712
G0S6Y9_G0RYB1,0.985695
G0SB84_G0SDK5,0.985667
G0SBL8_G0S2N6,0.985657
G0S6J0_G0SBU2,0.985645
G0S2N6_G0SGH7,0.985641
G0S561_G0S663,0.98564
G0S2F3_G0SEX8,0.985635
G0S935_G0RYM7,0.985629
G0SG74_G0SBG9,0.985596
G0SDA8_G0SGS2,0.98558
G0S8D7_G0S0X7,0.985574
G0S0R1_G0SA15,0.985556
G0SI00_G0RYB1,0.985547
G0S5Q0_G0RYQ1,0.985533
G0S2F3_G0S824,0.985531
G0SC38_G0S5Z9,0.985508
G0RZF1_G0S198,0.985506
G0S1X7_G0S8I3,0.985478
G0SGH7_G0RYM7,0.985464
G0SAJ9_G0S0D6,0.985452
G0S7T3_G0SGS2,0.985452
G0S4P8_G0S6V4,0.985449
G0S2J0_G0S124,0.985444
G0S1P1_G0S5P2,0.985437
G0SEX8_G0S9H4,0.985433
G0RZM0_G0RYM7,0.985433
G0SGY1_G0SFS7,0.985429
G0S4G5_G0RYU6,0.985426
G0SC38_G0S6J0,0.985419
G0SAM4_G0RZP5,0.985408
G0RXS5_G0S2X8,0.985385
G0S665_G0S946,0.98537
G0S934_G0S7E8,0.985361
G0SDP4_G0SGS2,0.985354
G0SAP2_G0SA15,0.98535
G0S898_G0S0V6,0.985332
G0SI00_G0RYM7,0.985331
G0S7R5_G0S7M9,0.985323
G0S572_G0RZ49,0.985311
G0RXZ8_G0S6Y4,0.985302
G0S5P0_G0S2N6,0.985301
G0RY43_G0SFL1,0.985297
G0SCD1_G0SGZ5,0.98529
G0SC38_G0SD91,0.985285
G0S1R4_G0S2N6,0.985285
G0S7V9_G0S1P5,0.985265
G0S6M0_G0S8I1,0.985264
G0S7T3_G0SA15,0.985261
G0SFC3_G0S0D6,0.985238
G0SEQ7_G0S5Z9,0.985211
G0S992_G0SHJ6,0.985205
G0S0V1_G0S6Y4,0.985201
G0RXW1_G0S0E5,0.985187
G0SA59_G0S7F6,0.985184
G0SEM3_G0SBN0,0.98518
G0S0X6_G0SBW4,0.985151
G0S9H4_G0S5Z9,0.985125
G0S071_G0SHC5,0.985123
G0RZQ2_G0SHQ5,0.985121
G0SEM3_G0S7G2,0.985092
G0RYK5_G0S184,0.985072
G0SBG9_G0S2N6,0.985059
G0SHW4_G0S570,0.985056
G0SF38_G0S543,0.985048
G0S7A2_G0S4R3,0.985044
G0SAP2_G0SHY8,0.985024
G0SF13_G0S5V6,0.985022
G0S9D5_G0SGZ5,0.985019
G0S8A1_G0S2F3,0.985018
G0S5H3_G0S3E1,0.984998
G0SDQ3_G0RY89,0.984987
G0SBW4_G0SEX2,0.984974
G0S253_G0S1P1,0.98497
G0SD91_G0SBU2,0.984968
G0SB41_G0SHG6,0.98496
G0SBJ0_G0RZP5,0.984957
G0S9T3_G0SH61,0.984954
G0SAP2_G0SET9,0.984934
G0S7W0_G0SHQ5,0.984921
G0S261_G0SBW4,0.984918
G0SAP2_G0SAK6,0.98489
G0SDZ2_G0SEP6,0.984882
G0SGW8_G0RY39,0.984875
G0S0X7_G0S8Z7,0.984834
G0S4K5_G0S5V6,0.984809
G0S819_G0RZI8,0.984796
G0S2H5_G0SBG9,0.984791
G0SAD3_G0S2N6,0.98479
G0SG97_G0SBQ7,0.984778
G0S7F6_G0SHQ5,0.984761
G0S0Z3_G0SCL3,0.98476
G0SET9_G0S7E8,0.984755
G0SE37_G0SBM7,0.984742
G0SF00_G0S9U0,0.98474
G0S7E8_G0SBU2,0.984727
G0SAJ9_G0S0E5,0.984712
G0S6B5_G0S2Z9,0.9847
G0SCD1_G0SE46,0.984678
G0S543_G0SDB9,0.984676
G0SE51_G0S6J0,0.984662
G0S136_G0S248,0.984656
G0S6B5_G0RXS5,0.984646
G0S5H3_G0SBH4,0.984639
G0RZE7_G0S7G2,0.984632
G0SHS3_G0SDP4,0.98463
G0S7T3_G0S969,0.984627
G0SFG3_G0S792,0.984625
G0SCX1_G0S665,0.984623
G0RXS5_G0S2Z9,0.984603
G0S1R0_G0S0D6,0.984597
G0S7M4_G0RZX9,0.984578
G0SAP2_G0RY15,0.984577
G0S428_G0S8F3,0.984553
G0S6I7_G0SEB7,0.984531
G0SCD1_G0SDQ3,0.984526
G0SEX2_G0SEX8,0.984521
G0SHS3_G0RYX1,0.984491
G0S060_G0SD46,0.984473
G0RZI8_G0SHQ5,0.984467
G0RXX3_G0S2F3,0.984447
G0SAJ9_G0SHJ6,0.984439
G0S934_G0SDP4,0.984435
G0S0X6_G0SEX8,0.98442
G0RZF1_G0S6J0,0.9844
G0SB41_G0SHS3,0.984397
G0S7M4_G0SGH7,0.98437
G0SFM7_G0RY39,0.984358
G0SCX1_G0SGT5,0.984324
G0SFG3_G0S072,0.984323
G0SHF3_G0S5Q0,0.984286
G0S824_G0RYB1,0.984284
G0S9W5_G0SGS2,0.984267
G0S8F3_G0S040,0.984267
G0SB41_G0S0X6,0.984239
G0SA60_G0S0X7,0.984224
G0SFG3_G0RZI8,0.984218
G0S2N6_G0S574,0.984204
G0SHS3_G0SEQ7,0.984189
G0SB41_G0S543,0.984174
G0SFG3_G0SE50,0.984167
G0S282_G0S9B8,0.984162
G0S0Z3_G0SH61,0.984149
G0SB41_G0SEX2,0.984137
G0RZI8_G0S7G2,0.984129
G0RXS5_G0S7A2,0.984127
G0S6Y9_G0S282,0.984118
G0SGW8_G0S969,0.984107
G0SDA8_G0S2J7,0.984094
G0SCD1_G0S5P2,0.984092
G0S072_G0SBU2,0.984084
G0SE51_G0SD91,0.984072
G0SFL1_G0S1S4,0.984062
G0S3L5_G0RY44,0.984061
G0S4Z9_G0SCL3,0.984055
G0SB58_G0S282,0.984053
G0S9T7_G0S570,0.984047
G0SHG6_G0S7M4,0.984038
G0SHS3_G0SDB9,0.984029
G0RZM0_G0RYD6,0.984025
G0S1P5_G0RZP9,0.984022
G0SAP2_G0S7T3,0.984021
G0S1R4_G0SEX8,0.984012
G0SFM8_G0S060,0.984011
G0S9W5_G0S574,0.984
G0SHG6_G0SEX8,0.983992
G0S261_G0S7M4,0.98399
G0SB41_G0S261,0.983955
G0S7M4_G0S824,0.98395
G0SDA8_G0SDP4,0.983946
G0SEM3_G0RY15,0.983924
G0S0X6_G0S7M4,0.983918
G0SG74_G0S6K6,0.983914
G0S724_G0S2B2,0.983912
G0SHR7_G0S5P2,0.983909
G0SCX1_G0SDZ2,0.983904
G0SHG0_G0S245,0.983893
G0SET9_G0SGS2,0.983881
G0SHG1_G0SCH5,0.983844
G0S0X6_G0RYM7,0.983826
G0SGT5_G0S7E8,0.98377
G0SEX2_G0RYM7,0.983764
G0RYD6_G0S5Z9,0.983764
G0SA15_G0RY39,0.983755
G0SDP4_G0SDB9,0.983736
G0S257_G0S7F4,0.983736
G0SAL7_G0S5W8,0.983735
G0RYN9_G0SHQ2,0.983733
G0S7M4_G0SEX2,0.983732
G0RYF8_G0RZ20,0.983724
G0SEQ7_G0SFM7,0.983714
G0RZ33_G0S060,0.983701
G0S934_G0SGS2,0.983675
G0SA59_G0SHQ5,0.983667
G0S819_G0SEP6,0.983647
G0S935_G0RYD6,0.983646
G0S7M4_G0S1U1,0.983637
G0RXX3_G0RYB1,0.983634
G0S8I8_G0S9H4,0.983612
G0SD46_G0SD37,0.983602
G0SHY8_G0S7E8,0.983596
G0S9W5_G0SC38,0.983578
G0S0A4_G0SBV5,0.983558
G0S261_G0SEX8,0.983556
G0SHR7_G0RZP9,0.983548
G0S8I8_G0SBG9,0.983548
G0SET9_G0SAK6,0.983537
G0SD46_G0S127,0.98353
G0SFE5_G0S8J4,0.983522
G0S124_G0SA66,0.983517
G0S7M4_G0S935,0.983505
G0SDP4_G0S543,0.983504
G0SGT5_G0SEM3,0.983497
G0RZM0_G0S7M4,0.983481
G0S8I8_G0S7T3,0.98348
G0SHS3_G0SF38,0.983459
G0RYF8_G0SBX2,0.983454
G0S7E8_G0SGS2,0.983453
G0S6J0_G0SGS2,0.983452
G0S819_G0RY89,0.983446
G0S261_G0RYM7,0.983429
G0S0A4_G0SCX9,0.983428
G0S2J0_G0SD37,0.983421
G0RYD6_G0SGH7,0.983416
G0RZC0_G0S4R3,0.983403
G0SH15_G0SF74,0.983397
G0RZF1_G0S7G2,0.983393
G0SAJ9_G0S1R0,0.983383
G0SGP6_G0SE46,0.983379
G0S940_G0S5A1,0.983379
G0RZF1_G0S7E8,0.983373
G0RZN2_G0S4E4,0.983362
G0S8N9_G0SA59,0.983357
G0RZE7_G0S7E8,0.983357
G0S071_G0RYX1,0.98333
G0SFE5_G0S2J7,0.983329
G0RY43_G0S7T8,0.983321
G0SHG6_G0S9W5,0.983314
G0S7G2_G0S7T3,0.983296
G0RY60_G0S282,0.98329
G0SDQ3_G0RZP9,0.983283
G0S046_G0S4I9,0.983276
G0SFN1_G0S3A4,0.983253
G0RZ09_G0S3G5,0.983252
G0S2J7_G0S6K6,0.983248
G0S992_G0S0D6,0.983241
G0SG74_G0SGS2,0.983238
G0RZM0_G0SEX8,0.983231
G0SFL1_G0S0Z4,0.983229
G0S7M4_G0S5P0,0.983218
G0SGT5_G0S792,0.983191
G0SA59_G0S7T3,0.983179
G0SHS3_G0SBG9,0.983166
G0SBL8_G0SEX8,0.983163
G0S3A4_G0S8I3,0.983158
G0SGW5_G0SA56,0.983156
G0S5U4_G0SE51,0.983151
G0SBW4_G0SC38,0.983148
G0SHY8_G0S792,0.983135
G0S2J7_G0SBU2,0.983135
G0S7M4_G0RY46,0.983133
G0SGT5_G0S665,0.983113
G0S6B5_G0S1I1,0.98309
G0S9W5_G0S8I8,0.983087
G0S1P1_G0SHQ5,0.983084
G0S721_G0S282,0.983082
G0S2J0_G0S0A4,0.983033
G0S0D6_G0SFS7,0.983033
G0S8N9_G0SE46,0.983021
G0S9W5_G0S0X6,0.983008
G0S969_G0S5Z9,0.983006
G0SAD3_G0S7M4,0.982975
G0SAJ9_G0SFC3,0.982962
G0SHR7_G0S253,0.982957
G0S267_G0RZG4,0.982942
G0S946_G0SHY8,0.982931
G0RZF1_G0SD91,0.982929
G0S2H5_G0S574,0.982916
G0S5U4_G0SGS2,0.982912
G0SGW8_G0S7T3,0.982904
G0SB16_G0SDS8,0.982894
G0SE51_G0S072,0.982891
G0S7E8_G0SFM7,0.982882
G0S2F3_G0S543,0.982875
G0S9W5_G0SEX2,0.982867
G0SH15_G0S6V6,0.982866
G0RYC3_G0S1A4,0.982861
G0SHG6_G0RYM7,0.982852
G0SB30_G0RZ98,0.982844
G0S8I1_G0SER2,0.982838
G0SE50_G0SEP6,0.982833
G0S8J4_G0SE46,0.982833
G0SET9_G0S7G2,0.982831
G0S282_G0S824,0.982807
G0S935_G0SEX8,0.982802
G0SAP2_G0S6K6,0.982798
G0SFE5_G0SDQ3,0.982788
G0SEQ7_G0S792,0.982788
G0RY89_G0S198,0.982783
G0S2J7_G0SEP6,0.982782
G0SE50_G0S7G2,0.982779
G0SEX8_G0RYX1,0.982759
G0SAP2_G0SBU2,0.982754
G0SFH6_G0S7F6,0.982749
G0S5P0_G0RYD6,0.982748
G0SAP2_G0S7E8,0.982742
G0S8A1_G0RY46,0.982732
G0S898_G0SFC9,0.982721
G0S2F3_G0RZX9,0.982714
G0S8A1_G0S1U1,0.98271
G0SHS3_G0SBW4,0.982677
G0SB30_G0S597,0.982664
G0RY75_G0SFA5,0.982663
G0SFG3_G0SA59,0.982635
G0SEI0_G0SCL3,0.982627
G0RYB1_G0S5Z9,0.982626
G0SC38_G0RYX1,0.982613
G0SDZ2_G0S946,0.982608
G0S2N6_G0S9H4,0.982564
G0SDZ2_G0SGP6,0.982526
G0SAD3_G0SEX8,0.982516
G0SHS3_G0S2F3,0.982511
G0S6P4_G0S7Q7,0.982511
G0RZ09_G0S8V2,0.982484
G0SFH6_G0S5U4,0.982483
G0S7M4_G0S9B8,0.982476
G0S5P0_G0SEX8,0.982462
G0S2J7_G0SA59,0.982452
G0S6I7_G0RY43,0.982413
G0SHG6_G0RYX1,0.982408
G0SBW4_G0S882,0.982405
G0SA15_G0SHC5,0.982401
G0SAJ9_G0SH61,0.982386
G0S9D5_G0S8N9,0.982382
G0SEQ7_G0S543,0.982378
G0RYD9_G0S940,0.982378
G0S257_G0S0R1,0.982372
G0SDH0_G0RYL5,0.982348
G0S261_G0S9W5,0.982339
G0SBL8_G0RYD6,0.982328
G0SFN1_G0S8L2,0.982308
G0SAD3_G0S282,0.982304
G0RZT1_G0SBZ8,0.982302
G0SHR7_G0S1P1,0.982285
G0SGT5_G0S9H4,0.982274
G0S8A1_G0S9H4,0.98227
G0SET9_G0RZQ1,0.982258
G0SDP4_G0RY39,0.982257
G0SA66_G0SBV5,0.982239
G0SHY8_G0S969,0.982237
G0S7G2_G0S6K6,0.982234
G0SDP4_G0RYB1,0.982233
G0S6K3_G0SD37,0.982215
G0SDA8_G0S6K6,0.982211
G0RZM0_G0SBW4,0.982208
G0SGT5_G0SD91,0.982196
G0SAX9_G0SAQ6,0.982186
G0S934_G0S2J7,0.982181
G0S3A4_G0SE23,0.982171
G0S248_G0S561,0.982165
G0S0X1_G0SDG1,0.982157
G0S1S3_G0S724,0.982156
G0RYB1_G0RZX9,0.982156
G0SAJ9_G0SFS7,0.982149
G0SCE2_G0RYN9,0.982146
G0SE50_G0SDZ2,0.982133
G0SEX2_G0RYX1,0.982111
G0SDQ3_G0S8J4,0.982106
G0SA59_G0S792,0.982106
G0RZW2_G0S2F3,0.982087
G0SE50_G0S8N9,0.98208
G0S918_G0S4R3,0.982072
G0S0R1_G0SBN0,0.982066
G0SDA8_G0S665,0.982058
G0S7G2_G0S5V3,0.982058
G0S2H5_G0RYD6,0.982031
G0SG97_G0SDA3,0.98203
G0S1R4_G0S7M4,0.982025
G0RZ09_G0SAX9,0.982025
G0SAD3_G0RYD6,0.982024
G0S543_G0SBG9,0.982023
G0S721_G0S2N6,0.98202
G0SH61_G0RZE9,0.982019
G0SG74_G0S7T3,0.981999
G0S6V4_G0RYN9,0.981988
G0SF00_G0S1S4,0.981985
G0S574_G0RYX1,0.981972
G0S5P0_G0S282,0.981966
G0SBL8_G0S7M4,0.981955
G0S2R3_G0RZK0,0.981948
G0SEX8_G0SGH7,0.981944
G0SBR0_G0S4R3,0.981934
G0SHS3_G0SC38,0.98193
G0SEM3_G0S7T3,0.981922
G0SGX0_G0S248,0.981918
G0S0X6_G0RYX1,0.98188
G0RZ33_G0S127,0.981878
G0S4X6_G0S8W2,0.981858
G0SDA8_G0SDZ2,0.981847
G0S8D7_G0S8Z7,0.981813
G0S7E8_G0SA15,0.981813
G0S792_G0SBU2,0.981801
G0SEQ7_G0S7T3,0.981796
G0S8I8_G0SA15,0.981796
G0SHS3_G0S969,0.981759
G0SA15_G0SAK6,0.981758
G0SDQ3_G0S8N9,0.981754
G0SBW4_G0S935,0.981754
G0S6I7_G0S7T8,0.981753
G0RXW1_G0SH61,0.981743
G0S721_G0S7M4,0.981741
G0S8A1_G0RYX1,0.981735
G0S5S6_G0S7F4,0.981728
G0SGT5_G0SAP2,0.981721
G0SBW4_G0SGH7,0.981721
G0SBH0_G0SA41,0.981719
G0SEM3_G0S6K6,0.981707
G0SHS3_G0RY39,0.981664
G0SBU0_G0SER5,0.981635
G0SDH0_G0RZ03,0.981626
G0SBW4_G0S543,0.981625
G0SF13_G0S029,0.981622
G0RY60_G0S2N6,0.981618
G0S7G2_G0S792,0.981615
G0SEM3_G0SA59,0.981602
G0S2Y0_G0SFA5,0.98159
G0S7W0_G0SE50,0.981563
G0S6V6_G0SDH0,0.981552
G0SET9_G0S7Q7,0.981545
G0SEX8_G0RYM7,0.981541
G0SBL8_G0S282,0.981534
G0S1R4_G0RYD6,0.981524
G0SDL5_G0SBX2,0.981501
G0SER5_G0SBA6,0.981451
G0RY89_G0S6W7,0.981444
G0S0V6_G0S4E2,0.981443
G0S935_G0S282,0.981435
G0RY15_G0S982,0.981431
G0S261_G0RYX1,0.981423
G0SC38_G0S2H5,0.981416
G0SEQ7_G0SHY8,0.981415
G0RZ33_G0SD37,0.981413
G0S071_G0S969,0.981411
G0S7G2_G0SD91,0.981404
G0SGW8_G0S6K6,0.981385
G0S5Q0_G0SFN1,0.981356
G0SAU1_G0S639,0.981351
G0S665_G0S2F3,0.981351
G0SDS5_G0SEB1,0.981336
G0S7M4_G0SDB9,0.981329
G0S282_G0SGH7,0.981319
G0SFH6_G0S7G2,0.981308
G0S898_G0S4E2,0.981308
G0SFA5_G0RYF8,0.981294
G0S9W5_G0RY46,0.98128
G0SGT6_G0SFS7,0.981275
G0S7E8_G0SA59,0.98127
G0SA15_G0S9H4,0.981266
G0S6F9_G0S283,0.981263
G0SEI0_G0S040,0.981255
G0SAU1_G0SDH0,0.981225
G0SGZ5_G0RZP9,0.981219
G0S071_G0SGT5,0.981213
G0RZW2_G0RYB1,0.981211
G0S2H5_G0S1U1,0.98121
G0S060_G0SCX9,0.981195
G0SCD1_G0SHR7,0.981191
G0S071_G0RY39,0.981191
G0SBN0_G0S7Q7,0.981182
G0RY89_G0S8N9,0.981172
G0SCX1_G0SHY8,0.981169
G0SDQ3_G0S1P1,0.98116
G0S071_G0SDP4,0.981149
G0RXW1_G0SAJ9,0.981148
G0RZM0_G0SB41,0.981136
G0RZF1_G0SBU2,0.981135
G0SEU4_G0RZP9,0.98113
G0RYM0_G0RZ98,0.981116
G0S2H5_G0RYB1,0.981115
G0RZM0_G0S282,0.981097
G0S1U1_G0S5Z9,0.981096
G0SFM7_G0S792,0.981066
G0S7M4_G0SB58,0.981058
G0SGZ5_G0S7F6,0.981057
G0S0C5_G0S0C9,0.981037
G0S7M4_G0S6Y9,0.981036
G0S1R4_G0S282,0.981019
G0SFC9_G0S6S5,0.980994
G0RY39_G0S5Z9,0.980992
G0SB41_G0S574,0.980983
G0RZE9_G0S570,0.980971
G0S5K2_G0S6Y4,0.980958
G0SF38_G0SDP4,0.980946
G0RYD6_G0RY46,0.980945
G0S7V9_G0S545,0.980943
G0S3U6_G0SC93,0.98094
G0S0R1_G0S5S6,0.980936
G0S1S3_G0S4R3,0.980932
G0SA60_G0S1L4,0.980917
G0S7W0_G0RZP9,0.980901
G0S2N6_G0S9B8,0.980877
G0SFE5_G0SA59,0.980863
G0SEQ7_G0S071,0.980861
G0SET9_G0RY39,0.98086
G0RYN9_G0SCL3,0.980855
G0SDP4_G0SFM7,0.980854
G0S934_G0S665,0.980849
G0S282_G0RZX9,0.980849
G0RY75_G0SAI3,0.980838
G0S4E2_G0S6S5,0.980833
G0S597_G0S442,0.98081
G0SBL8_G0SBW4,0.980793
G0SGW8_G0RZF1,0.980792
G0SFF4_G0S2K5,0.980787
G0SEU4_G0S7V9,0.980781
G0SFG3_G0S8J4,0.980777
G0SGT5_G0S6J0,0.980775
G0S819_G0SGP6,0.980762
G0SE50_G0S6K6,0.980757
G0SCE2_G0SCL3,0.980753
G0S4P8_G0RYN9,0.980753
G0SFE5_G0RY89,0.980751
G0SEQ7_G0S2H5,0.980749
G0SB41_G0S8A1,0.98074
G0RYX1_G0S9H4,0.980721
G0SHQ5_G0RZP9,0.980715
G0SHC5_G0SGS2,0.980714
G0SBW4_G0S5P0,0.980708
G0S721_G0SEX8,0.980646
G0SFH6_G0S6J0,0.980638
G0SB41_G0S935,0.980635
G0RY75_G0S898,0.980635
G0SA92_G0S3G5,0.980626
G0S8D7_G0SA60,0.980622
G0S2H5_G0S969,0.980616
G0S1A6_G0SF00,0.980607
G0RZC0_G0S6B5,0.980591
G0SC95_G0SDC3,0.980552
G0S934_G0SDZ2,0.980534
G0SFC3_G0RZE9,0.980512
G0S4T9_G0SA41,0.980492
G0S1P1_G0SE46,0.980491
G0S0E5_G0SGY1,0.980471
G0SB41_G0SGH7,0.980465
G0SDZ2_G0S7T3,0.980458
G0S2J7_G0RY39,0.980456
G0SAP2_G0SBN0,0.980442
G0S1Z0_G0S1S4,0.980441
G0SB41_G0S071,0.980437
G0S9T3_G0S0D6,0.980425
G0SAP2_G0SE51,0.980416
G0S543_G0S969,0.980388
G0RY60_G0SEX8,0.980388
G0SHY8_G0SD91,0.980382
G0S071_G0SF38,0.980382
G0S071_G0SDB9,0.980377
G0SFE5_G0SE50,0.980373
G0S071_G0SBG9,0.980361
G0RY60_G0S7M4,0.980345
G0S5K2_G0S7F4,0.980337
G0SGP6_G0S072,0.980307
G0SCN9_G0SH60,0.980299
G0SHR7_G0S1P5,0.980295
G0S7W0_G0RZI8,0.980279
G0RYY7_G0SFA5,0.980229
G0RXX3_G0S7M4,0.980202
G0SFN1_G0SBH4,0.9802
G0RYB1_G0SEX8,0.980194
G0S9T3_G0SHJ6,0.98019
G0S665_G0SDB9,0.980186
G0S543_G0S574,0.980177
G0S2J7_G0S072,0.980177
G0SGT5_G0SHC5,0.980176
G0S3A2_G0RYK5,0.98017
G0S2F3_G0S882,0.98017
G0SAI3_G0SGX1,0.980163
G0SGP6_G0S2J7,0.980149
G0S574_G0S5Z9,0.980137
G0S9D5_G0SE46,0.980124
G0SGS2_G0S792,0.980118
G0S7M4_G0S2F3,0.980113
G0S9T3_G0SAJ9,0.980101
G0S3U6_G0S3F1,0.980069
G0SBH4_G0S940,0.980058
G0SH60_G0S6F9,0.980048
G0SAP2_G0SA59,0.980047
G0RZM0_G0S9W5,0.980038
G0SAX9_G0RXY6,0.979988
G0S824_G0SEX8,0.979988
G0SFE5_G0S072,0.979986
G0S2A0_G0S8Z7,0.979986
G0SBQ7_G0SDA3,0.979981
G0S7M4_G0RYB1,0.979974
G0SDZ2_G0SA59,0.979968
G0SG97_G0S1A4,0.979959
G0SDZ2_G0SFM7,0.979953
G0S127_G0SD37,0.979946
G0RY15_G0S7F4,0.979928
G0SGP6_G0SHQ5,0.979924
G0SBG9_G0RYD6,0.979915
G0SGM5_G0RZC2,0.979911
G0S7M4_G0SF38,0.979897
G0RZX8_G0S1P5,0.979883
G0S5E0_G0S3A2,0.979868
G0S2A0_G0S1L4,0.979868
G0SAD3_G0SBW4,0.979858
G0S7G2_G0SEP6,0.979855
G0S8I8_G0SDP4,0.979853
G0S9T3_G0SGY1,0.979827
G0SEX3_G0S545,0.979823
G0S2J7_G0S7G2,0.979804
G0RYP7_G0SDG1,0.979795
G0S282_G0RY46,0.979786
G0SEQ7_G0SGW8,0.979776
G0S8A1_G0S8I8,0.979767
G0S1R0_G0RZE9,0.979766
G0S8A1_G0SBW4,0.979763
G0RY15_G0SHQ5,0.979762
G0S1R4_G0SBW4,0.979759
G0SDP4_G0S946,0.979758
G0S1P1_G0S6W7,0.979752
G0SFL1_G0S9U0,0.979746
G0RY89_G0S7F6,0.979735
G0SE46_G0SGZ5,0.97972
G0S7F6_G0RZP9,0.979712
G0SBN0_G0SA15,0.979704
G0S0I9_G0SHC5,0.979689
G0S2F3_G0S574,0.979688
G0SFH6_G0S7E8,0.979676
G0SCX9_G0SBV5,0.979675
G0S1R0_G0SHJ6,0.979667
G0S665_G0S6K6,0.979637
G0S543_G0RY39,0.979613
G0S378_G0S619,0.979605
G0S6I7_G0S0Z4,0.979584
G0S9W5_G0S935,0.979577
G0RXW1_G0S0D6,0.979562
G0SE51_G0S6K6,0.979555
G0SEX8_G0SHC5,0.979547
G0SB41_G0SBL8,0.979546
G0SB41_G0S5P0,0.97954
G0S261_G0S282,0.979539
G0RZP5_G0SER2,0.979539
G0SA84_G0S5A1,0.979537
G0SEX8_G0S9B8,0.979519
G0SCN9_G0RZK0,0.979516
G0RZC0_G0RXS5,0.979505
G0RYM0_G0SEB7,0.979505
G0S916_G0S5V3,0.979504
G0S245_G0RYU6,0.979502
G0S1A6_G0S1S4,0.9795
G0RY15_G0SAK6,0.979485
G0SGP6_G0S7F6,0.979475
G0S9W5_G0SBL8,0.979461
G0SC38_G0S543,0.97946
G0S665_G0SHC5,0.97946
G0S9U0_G0S1S4,0.979458
G0SE59_G0S8N9,0.979457
G0SBW4_G0RY46,0.979447
G0S2F3_G0SBG9,0.979438
G0SGW8_G0SE51,0.979437
G0SEI0_G0SE17,0.979434
G0S9W5_G0SEQ7,0.979424
G0RZ09_G0RXY6,0.97941
G0RY89_G0S7G2,0.979392
G0S5U4_G0SBG9,0.979374
G0S3A4_G0S1X7,0.979361
G0SI21_G0S283,0.97936
G0S8A1_G0S0X6,0.979354
G0SE37_G0RYT1,0.979346
G0SDZ2_G0S7G2,0.979338
G0S9T3_G0SGT6,0.979332
G0SE51_G0RY89,0.979329
G0S665_G0RYD6,0.979326
G0S2R3_G0S283,0.979313
G0SDQ3_G0S198,0.979312
G0S934_G0S6K6,0.97931
G0S5U4_G0SBU2,0.979304
G0S721_G0RYD6,0.979292
G0S8A1_G0RYB1,0.979268
G0SEB7_G0RYC3,0.979267
G0S0Z4_G0RZD8,0.979266
G0S2J7_G0SFM7,0.979265
G0SF38_G0S574,0.979258
G0SCE2_G0SEI0,0.979254
G0SFC3_G0SGY1,0.97925
G0SHS3_G0SHC5,0.979239
G0SEX2_G0S282,0.979239
G0SFG3_G0S5U4,0.979236
G0SHG6_G0S8A1,0.979225
G0S7M9_G0SC93,0.979219
G0S5S6_G0S982,0.97921
G0SE59_G0SE46,0.979209
G0SC38_G0S2N6,0.979205
G0SFE5_G0S198,0.979203
G0S6Y9_G0S2N6,0.979198
G0RYM0_G0S2J1,0.979192
G0SBN0_G0S7F4,0.979187
G0SGP6_G0SBU2,0.979177
G0SEQ7_G0S7E8,0.979172
G0S0X6_G0S282,0.979156
G0SB58_G0S2N6,0.979145
G0S4A2_G0S8T8,0.979133
G0S507_G0S7V2,0.979125
G0S8A1_G0SEX2,0.979123
G0S9W5_G0S1R4,0.979121
G0S9W5_G0S969,0.979108
G0SHQ2_G0SEI0,0.979105
G0S819_G0SE46,0.979105
G0SFG3_G0SBU2,0.979093
G0SEP6_G0S072,0.979087
G0S507_G0SCL3,0.97907
G0S9D5_G0SDZ2,0.979053
G0S0D6_G0RZE9,0.979036
G0RZX8_G0S253,0.979028
G0S9W5_G0SGH7,0.979026
G0SCX1_G0SDP4,0.979022
G0SGT5_G0S543,0.979004
G0SEM3_G0S7Q7,0.979002
G0S6M0_G0SER2,0.97899
G0RZM0_G0RYX1,0.978932
G0SEP6_G0S198,0.978926
G0S4Z9_G0SB16,0.978923
G0S4X6_G0S8I3,0.978918
G0SE17_G0S040,0.978911
G0S665_G0S574,0.978889
G0S2I4_G0S6K6,0.978887
G0SDB9_G0S574,0.978845
G0S1R0_G0SGY1,0.978844
G0S6Y9_G0SEX8,0.978841
G0S1P1_G0SGZ5,0.978824
G0SHG6_G0S282,0.978818
G0S8I1_G0RZP5,0.978797
G0S6E6_G0SCU5,0.978794
G0SEM3_G0SAK6,0.978774
G0SH61_G0S5K1,0.97876
G0S6K6_G0S7Q7,0.978747
G0S992_G0SGY1,0.978746
G0SBG9_G0SD91,0.978745
G0SDA8_G0S7T3,0.978736
G0S9B8_G0RYD6,0.978731
G0SFM8_G0S124,0.978723
G0S0R1_G0S7F4,0.978718
G0S7T8_G0RZD8,0.978714
G0S9W5_G0S5P0,0.978712
G0S1H9_G0S040,0.978705
G0SFH6_G0SD91,0.978672
G0S946_G0SA15,0.978661
G0S071_G0SC38,0.978653
G0SB41_G0SAD3,0.978648
G0SG42_G0SAU4,0.978632
G0SC38_G0S6K6,0.978624
G0S2I4_G0S7T3,0.97862
G0S0R1_G0SHY8,0.978618
G0SC05_G0S7R5,0.978614
G0SGY1_G0S9B5,0.978597
G0S7G2_G0S198,0.978586
G0S6J0_G0SBG9,0.978569
G0SF38_G0S665,0.978565
G0S7M4_G0RZW2,0.978564
G0SET9_G0SD91,0.978562
G0S6B5_G0S2X8,0.978561
G0SCN9_G0RZQ0,0.978532
G0S261_G0S8A1,0.978511
G0S257_G0SEM3,0.97851
G0SF74_G0SDH0,0.978507
G0SDB9_G0S882,0.978507
G0RZF1_G0S072,0.978504
G0S0E5_G0SGT6,0.978501
G0SB41_G0S1R4,0.97848
G0S1R0_G0S9B5,0.978478
G0S6J0_G0SHY8,0.978466
G0S0D6_G0SGT6,0.978461
G0S1U1_G0RYM7,0.978453
G0S8A1_G0S1R4,0.978417
G0S2J0_G0S060,0.978413
G0S1U1_G0S882,0.978398
G0S9D5_G0S2J7,0.978385
G0S935_G0RYX1,0.978373
G0SA15_G0S969,0.978351
G0SGW8_G0SC38,0.978333
G0SB41_G0SEX8,0.978328
G0S7V2_G0S040,0.978327
G0S3V6_G0SCX9,0.978324
G0S6K3_G0S127,0.978309
G0SET9_G0SHC5,0.978267
G0S071_G0S2F3,0.978265
G0SB41_G0RY46,0.978246
G0S665_G0SEX8,0.978235
G0S824_G0S2N6,0.978227
G0S1R0_G0S4Z9,0.978218
G0RZQ1_G0SA15,0.97821
G0RY60_G0RYD6,0.9782
G0SAP2_G0S792,0.978184
G0S7W0_G0SA59,0.978162
G0SB58_G0SEX8,0.978158
G0RZC0_G0S2Z9,0.978155
G0RYM0_G0RYC3,0.978148
G0S8I8_G0SHC5,0.978142
G0S9W5_G0SAD3,0.978134
G0SE46_G0S7F6,0.978117
G0S574_G0S9H4,0.978116
G0SFH6_G0S6K6,0.978105
G0S071_G0SBW4,0.978099
G0S3E1_G0S940,0.978098
G0S6E6_G0SAM4,0.978095
G0SH61_G0SFS7,0.978092
G0S8A1_G0SBL8,0.978089
G0S5H3_G0S1Y8,0.978084
G0S7V9_G0SE46,0.978079
G0S7Q7_G0SFA2,0.978075
G0S4F4_G0SGP6,0.978052
G0SCX1_G0RZF1,0.978046
G0S071_G0S574,0.978035
G0SI00_G0S2N6,0.978029
G0S2H5_G0RY39,0.978018
G0SFG3_G0S819,0.977996
G0S3A4_G0S027,0.977974
G0RY89_G0RZP9,0.977954
G0RZ20_G0SAZ6,0.97792
G0SEQ7_G0SA15,0.977918
G0RYN9_G0S570,0.977918
G0RZF1_G0S6K6,0.977889
G0SDA8_G0S8I8,0.977883
G0S6Y9_G0RYD6,0.977883
G0SGH7_G0RYX1,0.977882
G0SHC5_G0S5Z9,0.97787
G0SGT5_G0S5U4,0.977857
G0SAV4_G0RY43,0.977848
G0S8F3_G0S1H9,0.977813
G0SEI0_G0S9T7,0.977801
G0SFG3_G0S6J0,0.977793
G0SHF3_G0S8L2,0.977792
G0SA15_G0SD91,0.97774
G0S7T3_G0S7Q7,0.977731
G0SDL5_G0S898,0.977728
G0SCN9_G0S6F9,0.97772
G0S7M4_G0SI00,0.977712
G0RYP7_G0S0X1,0.977706
G0SEM3_G0S5S6,0.977701
G0S597_G0S0V8,0.97767
G0S573_G0SAZ6,0.977662
G0RXW1_G0SGT6,0.977646
G0SF38_G0RYM7,0.977619
G0SDP4_G0S574,0.977614
G0RZP3_G0SDH0,0.977602
G0RZ09_G0S554,0.977597
G0S5Q0_G0S1X7,0.977591
G0SHY8_G0S2I4,0.97759
G0S9A0_G0S1P5,0.97756
G0SE46_G0S198,0.977552
G0S946_G0SET9,0.977541
G0SBN0_G0SET9,0.977522
G0SDQ3_G0SGP6,0.977491
G0SE50_G0S7E8,0.977468
G0S6J7_G0RYS1,0.977454
G0SBR1_G0S6F9,0.977434
G0SB41_G0S882,0.977421
G0SHS3_G0RYD6,0.977413
G0SAJ9_G0SGY1,0.977401
G0S6J0_G0S7G2,0.9774
G0RZN2_G0S0A4,0.977388
G0S2R3_G0S6F9,0.977358
G0RYD9_G0S7L8,0.977341
G0S969_G0S9H4,0.977327
G0S8I8_G0SET9,0.977324
G0SB30_G0S2J1,0.977317
G0SEX3_G0S7V9,0.977301
G0S4E4_G0SCX9,0.977291
G0S4K5_G0S6U9,0.977286
G0S721_G0SBW4,0.977281
G0SFL1_G0SI21,0.977277
G0S174_G0SF55,0.977275
G0SF38_G0S882,0.977271
G0SDQ3_G0SEP6,0.977232
G0S253_G0S5P2,0.977231
G0S5P0_G0RYX1,0.977211
G0S2N6_G0SGS2,0.977175
G0SCD1_G0S8N9,0.97717
G0SG74_G0S665,0.977164
G0SAP2_G0SD91,0.97716
G0S8V2_G0S3G5,0.97715
G0SEM3_G0RZQ1,0.977142
[truncated: 934,058+ more rows]

## Sheet: String 9.1 (no phys.assoc) data
STRING database interaction data for Chaetomium proteins that were mapped from their yeast orthologues
String_interactions	neighborhood	fusion	cooccurence	coexpression	experimental	experimental_no_phys_assoc	database	textmining	combined_score
G0RXR3_G0SHF6	0	0	0	762	999	0	948	619	999
G0RXR3_G0S283	0	0	0	579	999	0	948	231	999
G0RXR3_G0S8Z7	0	0	0	389	900	0	948	0	996
G0RXR3_G0SF13	0	0	0	0	0	0	0	232	232
G0RXR3_G0S3F1	0	0	0	184	0	0	0	0	184
G0RXR3_G0SAD3	0	0	0	163	0	0	0	0	163
G0RXR3_G0RY12	0	0	0	217	999	0	948	429	999
G0RXR3_G0S1P9	0	0	0	300	0	0	0	0	300
G0RXR3_G0S5T7	0	0	0	0	0	0	0	151	151
G0RXR3_G0S1Z0	0	0	0	144	0	0	0	90	169
G0RXR3_G0S9U0	0	0	0	107	0	0	0	195	232
G0RXR3_G0SAC4	0	0	0	0	999	0	900	287	999
G0RXR3_G0S2X5	0	0	0	0	0	0	900	620	959
G0RXR3_G0S5K9	0	0	0	189	308	0	948	68	967
G0RXR3_G0S1L4	0	0	0	287	999	0	948	0	999
G0RXR3_G0SEU9	0	0	100	877	999	0	948	167	999
G0RXR3_G0S6S9	0	0	0	0	919	0	0	0	919
G0RXR3_G0SDS8	0	0	0	0	0	0	0	260	260
G0RXR3_G0SE15	0	0	0	0	0	0	0	201	201
G0RXR3_G0RZQ0	0	0	0	326	900	0	948	545	998
G0RXR3_G0SAU1	0	0	0	244	0	0	0	0	244
G0RXR3_G0SB60	0	0	0	828	999	0	948	0	999
G0RXR3_G0S916	0	0	0	146	0	0	0	233	300
G0RXR3_G0SH15	0	0	0	101	0	0	0	135	170
G0RXR3_G0S8E5	0	0	337	838	999	0	948	714	999
G0RXR3_G0SBS7	0	0	78	812	999	0	948	131	999
G0RXR3_G0SBQ5	0	0	0	104	112	112	0	0	150
G0RXR3_G0SG52	0	0	106	925	999	0	948	175	999
G0RXR3_G0S0J7	0	0	0	874	999	0	948	215	999
G0RXR3_G0S1X9	0	0	0	0	0	0	0	202	202
G0RXR3_G0SHH9	0	0	0	71	0	0	0	212	218
G0RXR3_G0S7Q9	0	0	0	0	0	0	0	202	202
G0RXR3_G0SEJ0	0	0	0	823	999	0	948	427	999
G0RXR3_G0RZ88	153	0	0	71	0	0	0	101	195
G0RXR3_G0S7I0	0	0	0	821	999	0	948	484	999
G0RXR3_G0RY95	0	0	0	257	999	0	948	485	999
G0RXR3_G0SB52	0	0	0	0	0	0	0	258	258
G0RXR3_G0S882	0	0	0	0	0	0	0	154	154
G0RXR3_G0SD22	0	0	0	158	0	0	0	0	158
G0RXR3_G0SH60	0	0	0	685	900	0	948	480	998
G0RXR3_G0SD84	0	0	387	932	999	0	948	523	999
G0RXR3_G0SGW2	0	0	0	0	814	814	0	390	879
G0RXR3_G0S6F9	0	0	0	733	999	0	948	472	999
G0RXR3_G0SA86	0	0	0	157	0	0	0	0	157
G0RXR3_G0SFB3	0	0	0	160	0	0	0	0	160
G0RXR6_G0RZ86	0	0	0	176	0	0	0	0	176
G0RXR6_G0S7H7	0	0	0	0	999	0	900	880	999
G0RXR6_G0S1U0	0	0	0	0	0	0	0	232	232
G0RXR6_G0S125	0	0	0	0	0	0	0	362	362
G0RXR6_G0S9I0	0	0	0	0	0	0	0	301	301
G0RXR6_G0S1N1	0	0	0	0	0	0	0	160	160
G0RXR6_G0S2Y0	0	0	0	0	0	0	0	208	208
G0RXS5_G0S0D7	0	0	0	112	808	808	0	0	818
G0RXS5_G0S6F9	0	0	0	242	152	0	0	89	334
G0RXS5_G0S6B5	0	0	104	791	900	0	948	195	999
G0RXS5_G0S0X7	0	0	0	158	0	0	0	0	158
G0RXS5_G0S4L1	292	0	0	303	0	0	0	441	686
G0RXS5_G0SBR6	0	0	0	160	64	64	0	128	219
G0RXS5_G0RZ88	0	0	0	332	0	0	0	0	332
G0RXS5_G0S8W2	0	0	0	104	115	115	0	259	332
G0RXS5_G0S871	0	0	0	243	0	0	0	0	243
G0RXS5_G0SGX0	0	0	0	302	106	106	0	0	334
G0RXS5_G0SBK7	0	0	0	104	816	816	900	328	986
G0RXS5_G0S9U0	0	0	0	494	0	0	0	0	494
G0RXS5_G0S5A2	0	0	0	152	0	0	0	0	152
G0RXS5_G0SGT6	0	0	0	152	0	0	0	91	178
G0RXS5_G0SAP2	0	0	0	205	0	0	0	0	205
G0RXS5_G0S4Z9	0	0	0	183	0	0	0	105	219
G0RXS5_G0SGY1	0	0	0	241	0	0	0	0	241
G0RXS5_G0SC18	0	0	0	416	64	64	0	0	417
G0RXS5_G0S1Q9	0	0	0	397	0	0	0	0	397
G0RXS5_G0SEG9	0	0	0	156	0	0	0	71	164
G0RXS5_G0SCU7	0	0	0	71	106	106	0	128	175
G0RXS5_G0SF00	0	0	0	159	0	0	0	0	159
G0RXS5_G0S5S4	0	0	0	158	0	0	0	0	158
G0RXS5_G0S6U9	0	0	0	160	68	68	0	0	164
G0RXS5_G0RYP6	97	0	0	104	104	104	0	0	175
G0RXS5_G0S3Y1	0	0	0	0	0	0	0	188	188
G0RXS5_G0SHB1	0	0	0	201	0	0	0	0	201
G0RXS5_G0S9H3	0	0	0	397	0	0	0	0	397
G0RXS5_G0SAY2	0	0	0	0	0	0	0	191	191
G0RXS5_G0RZH3	0	0	0	104	0	0	0	128	166
G0RXS5_G0S5P2	0	0	0	234	114	114	0	0	276
G0RXS5_G0SCE2	0	0	0	159	0	0	0	0	159
G0RXS5_G0S0E5	0	0	0	242	0	0	0	0	242
G0RXS5_G0S918	0	0	65	824	900	0	948	114	999
G0RXS5_G0SAV4	0	0	0	195	0	0	0	0	195
G0RXS5_G0SEK9	0	0	0	159	0	0	0	0	159
G0RXS5_G0S0D6	0	0	0	252	808	808	0	0	846
G0RXS5_G0SAK6	0	0	0	300	106	106	0	0	332
G0RXS5_G0SGP3	0	0	0	297	0	0	0	92	319
G0RXS5_G0SD84	0	0	0	160	0	0	0	0	160
G0RXS5_G0SHQ1	0	0	0	0	152	0	0	0	152
G0RXS5_G0S1Y1	0	0	0	71	0	0	0	175	182
G0RXS5_G0S6B0	0	0	0	243	808	808	0	0	844
G0RXS5_G0RYC9	0	0	0	158	0	0	0	0	158
G0RXS5_G0S7L0	0	0	0	0	0	0	0	328	328
G0RXS5_G0S916	97	0	0	104	0	0	0	350	401
G0RXS5_G0SFF4	0	0	0	245	0	0	0	0	245
G0RXS5_G0RZ98	0	0	0	176	0	0	0	0	176
G0RXS5_G0S597	0	0	0	642	0	0	0	0	642
G0RXS5_G0SBU5	0	0	0	243	0	0	0	0	243
G0RXS5_G0S300	0	0	0	0	995	0	0	289	996
G0RXS5_G0S7G8	0	0	0	159	0	0	0	97	189
G0RXS5_G0SFL1	0	0	0	240	0	0	0	0	240
G0RXS5_G0S4M4	0	0	0	160	92	92	0	0	185
G0RXS5_G0SBV2	0	0	0	104	0	0	0	124	163
G0RXS5_G0RY82	0	0	0	159	0	0	0	0	159
G0RXS5_G0SFC3	0	0	0	372	0	0	0	0	372
G0RXS5_G0SBS7	0	0	0	104	0	0	0	158	196
G0RXS5_G0RXZ8	0	0	0	0	99	99	0	159	191
G0RXS5_G0S0Z4	0	0	0	241	0	0	0	0	241
G0RXS5_G0RYD6	0	0	0	329	0	0	0	0	329
G0RXS5_G0S5V8	0	0	0	196	0	0	0	0	196
G0RXS5_G0S084	0	0	0	397	0	0	0	0	397
G0RXS5_G0S8E5	0	0	0	104	0	0	0	160	197
G0RXS5_G0RZQ0	0	0	0	291	152	0	0	86	374
G0RXS5_G0SH60	0	0	0	296	0	0	0	0	296
G0RXS5_G0S6B8	0	0	0	0	0	0	0	216	216
G0RXS5_G0RYM0	0	0	0	147	0	0	0	233	302
G0RXS5_G0S379	0	0	0	159	0	0	0	109	201
G0RXS5_G0S6Y9	0	0	0	162	808	808	0	73	830
G0RXS5_G0SEU9	0	0	0	82	0	0	0	140	157
G0RXS5_G0S3Q7	81	0	0	71	0	0	0	231	252
G0RXS5_G0SFI7	0	0	0	0	106	106	0	134	173
G0RXS5_G0S9B8	0	0	0	163	0	0	0	85	183
G0RXS5_G0SAU1	0	0	0	297	0	0	0	0	297
G0RXS5_G0SBL1	0	0	0	221	0	0	0	0	221
G0RXS5_G0SGQ5	81	0	0	108	0	0	0	407	447
G0RXS5_G0RYB3	0	0	81	301	0	0	0	241	497
G0RXS5_G0S1S3	0	0	0	71	999	0	0	620	999
G0RXS5_G0SCH5	0	0	0	159	0	0	0	0	159
G0RXS5_G0S3P6	0	0	0	152	0	0	0	0	152
G0RXS5_G0S697	0	0	0	112	523	0	0	0	547
G0RXS5_G0SGW8	0	0	0	0	0	0	0	160	160
G0RXS5_G0S2X5	0	0	0	152	0	0	0	366	426
G0RXS5_G0RXW1	0	0	0	368	0	0	0	0	368
G0RXS5_G0S1Z0	0	0	0	158	811	811	0	0	830
G0RXS5_G0RZM9	0	0	0	256	0	0	0	159	332
G0RXS5_G0SHR7	0	0	0	104	0	0	0	264	297
G0RXS5_G0RZC0	0	0	80	820	999	999	948	145	999
G0RXS6_G0S7A2	0	0	0	763	106	106	0	0	774
G0RXS6_G0SI21	0	0	0	480	0	0	522	0	734
G0RXS6_G0SBR0	0	0	0	272	0	0	0	0	272
G0RXS6_G0SA41	0	0	0	849	0	0	0	0	849
G0RXS6_G0SBV2	0	0	0	296	0	0	0	0	296
G0RXS6_G0RZE9	0	0	0	856	0	0	0	0	856
G0RXS6_G0SAE3	0	0	0	863	0	0	522	0	930
G0RXS6_G0S379	0	0	0	544	0	0	948	0	975
G0RXS6_G0S1I1	0	0	0	477	0	0	0	0	477
G0RXS6_G0SDS0	0	0	0	396	0	0	0	0	396
G0RXS6_G0RZX9	0	0	0	809	92	92	0	0	815
G0RXS6_G0S2X4	0	0	0	903	0	0	0	0	903
G0RXS6_G0S5T7	0	0	0	736	0	0	0	0	736
G0RXS6_G0SI44	0	0	0	171	0	0	0	0	171
G0RXS6_G0SAJ9	0	0	0	885	0	0	0	0	885
G0RXS6_G0SBR6	0	0	0	992	0	0	0	0	992
G0RXS6_G0SFC3	0	0	0	494	0	0	0	0	494
G0RXS6_G0RZ88	0	0	0	717	0	0	0	0	717
G0RXS6_G0SAV4	0	0	0	509	0	0	900	0	947
G0RXS6_G0S9B5	0	0	0	943	84	84	0	0	944
G0RXS6_G0S6B5	0	0	0	227	0	0	0	0	227
G0RXS6_G0SBL1	0	0	0	436	0	0	0	0	436
G0RXS6_G0S4Z9	0	0	0	235	0	0	0	0	235
G0RXS6_G0SFN0	0	0	0	552	0	0	0	0	552
G0RXS6_G0S871	0	0	0	359	0	0	948	0	965
G0RXS6_G0RYN9	0	0	0	337	0	0	0	0	337
G0RXS6_G0S938	0	0	0	103	332	0	0	0	360
G0RXS6_G0S920	0	0	0	196	0	0	0	0	196
G0RXS6_G0SGX0	0	0	0	736	0	0	0	0	736
G0RXS6_G0S574	0	0	0	935	0	0	0	0	935
G0RXS6_G0SFL0	0	0	0	673	0	0	0	0	673
G0RXS6_G0SFL3	0	0	0	300	0	0	0	0	300
G0RXS6_G0SGT6	0	0	0	533	0	0	0	0	533
G0RXS6_G0SGP3	0	0	0	362	0	0	0	0	362
G0RXS6_G0S7F9	0	0	0	888	0	0	0	0	888
G0RXS6_G0RY43	0	0	0	620	115	0	522	0	817
G0RXS6_G0SEG9	0	0	0	288	0	0	0	0	288
G0RXS6_G0SGX1	0	0	0	104	0	0	188	0	224
G0RXS6_G0RZG4	0	0	0	152	0	0	0	0	152
G0RXS6_G0SBZ6	0	0	0	871	0	0	0	0	871
G0RXS6_G0S918	0	0	0	557	0	0	0	0	557
G0RXS6_G0SHG6	0	0	0	814	320	0	0	0	865
G0RXS6_G0S8H3	0	0	0	112	105	105	0	0	151
G0RXS6_G0S8T8	0	0	0	0	730	0	0	0	730
G0RXS6_G0RZC0	0	0	0	506	106	106	0	0	529
G0RXS6_G0S6J0	0	0	0	434	0	0	0	0	434
G0RXS6_G0S8G5	0	0	0	104	812	0	0	0	820
G0RXS6_G0SHQ2	0	0	0	562	0	0	0	0	562
G0RXS6_G0S174	0	0	0	774	822	822	900	0	995
G0RXS6_G0S1A6	0	0	0	589	0	0	0	0	589
G0RXS6_G0S5A2	0	0	0	296	0	0	0	104	327
G0RXS6_G0S6U9	0	0	0	882	152	0	522	68	946
G0RXS6_G0S084	0	0	0	430	0	0	948	0	969
G0RXS6_G0S0Z4	0	0	0	943	0	0	522	0	971
G0RXS6_G0RZM9	0	0	0	684	137	137	948	0	984
G0RXS6_G0SFE5	0	0	0	982	0	0	0	0	982
G0RXS6_G0S125	0	0	0	163	0	0	0	0	163
G0RXS6_G0S8N2	0	0	0	263	0	0	0	0	263
G0RXS6_G0S143	0	0	0	71	909	0	0	0	909
G0RXS6_G0S543	0	0	0	312	925	0	0	0	945
G0RXS6_G0S4M4	0	0	0	239	0	0	0	0	239
G0RXS6_G0SCS7	0	0	0	181	0	0	0	63	180
G0RXS6_G0S3P7	0	0	0	174	0	0	0	0	174
G0RXS6_G0S3Y1	0	0	0	345	0	0	0	0	345
G0RXS6_G0S7H5	0	0	0	868	0	0	0	0	868
G0RXS6_G0SDS8	0	0	0	721	0	0	0	0	721
G0RXS6_G0S811	0	0	0	520	0	0	0	423	704
G0RXS6_G0S6B0	0	0	0	757	0	0	0	0	757
G0RXS6_G0SCF9	0	0	0	969	0	0	0	0	969
G0RXS6_G0RYF8	0	0	0	104	0	0	192	0	228
G0RXS6_G0S934	0	0	0	880	0	0	0	0	880
G0RXS6_G0RXS5	0	0	0	680	0	0	0	0	680
G0RXS6_G0SF20	0	0	0	215	817	0	0	0	846
G0RXS6_G0S625	0	0	0	597	0	0	0	83	605
G0RXS6_G0SCL3	0	0	0	849	0	0	0	0	849
G0RXS6_G0S2X5	0	0	0	417	0	0	900	87	939
G0RXS6_G0S6Y2	0	0	0	159	0	0	0	120	211
G0RXS6_G0SB30	0	0	0	533	0	0	0	312	657
G0RXS6_G0S683	0	0	0	372	752	0	0	0	834
G0RXS6_G0SHH9	0	0	0	404	0	0	900	0	936
G0RXS6_G0S9H3	0	0	0	981	999	999	948	654	999
G0RXS6_G0S493	0	0	0	266	0	0	0	0	266
G0RXS6_G0SHB1	0	0	0	968	999	0	900	759	999
G0RXS6_G0S6M0	0	0	0	984	0	0	0	0	984
G0RXS6_G0SDF4	0	0	0	219	0	0	0	0	219
G0RXS6_G0S6I7	0	0	0	724	0	0	948	101	985
G0RXS6_G0S3P6	0	0	0	595	0	0	0	0	595
G0RXS6_G0RZW2	0	0	0	314	0	0	0	64	314
G0RXS6_G0S6Y3	0	0	0	0	730	0	0	0	730
G0RXS6_G0S906	0	0	0	911	0	0	0	0	911
G0RXS6_G0S6Y4	0	0	0	799	0	0	720	321	956
G0RXS6_G0S597	0	0	0	922	951	951	948	353	999
G0RXS6_G0RZ86	0	0	0	594	0	0	0	0	594
G0RXS6_G0SE05	0	0	0	121	152	152	0	0	205
G0RXS6_G0SA53	0	0	0	294	0	0	0	0	294
G0RXS6_G0S507	0	0	0	613	0	0	0	0	613
G0RXS6_G0RYI5	0	0	0	581	0	0	0	0	581
G0RXS6_G0SFG3	0	0	0	982	0	0	0	0	982
G0RXS6_G0SDC3	0	0	0	867	996	996	948	66	999
G0RXS6_G0S9E0	0	0	0	158	0	0	0	0	158
G0RXS6_G0S1W3	0	0	0	184	0	0	0	0	184
G0RXS6_G0S6W7	0	0	0	733	0	0	0	0	733
G0RYU6_G0RYF8	132	0	0	809	0	0	0	271	863
G0RYU6_G0SHI0	0	0	0	495	0	0	0	106	518
G0RYU6_G0S084	0	0	0	417	0	0	0	111	447
G0RYU6_G0S2Y0	0	0	0	251	0	0	0	69	256
G0RYU6_G0S174	99	0	0	160	0	0	0	0	192
G0RYU6_G0SCF9	64	0	0	184	0	0	0	0	185
G0RYU6_G0S5T7	69	0	0	159	0	0	0	0	165
G0RYU6_G0S6B2	0	0	0	456	997	0	0	0	998
G0RYU6_G0S0V1	184	0	0	0	0	0	0	0	184
G0RYU6_G0SBU0	0	0	0	288	0	0	0	0	288
G0RYU6_G0S792	156	0	0	0	0	0	0	0	156
G0RYU6_G0S8M7	216	0	0	0	0	0	0	0	216
G0RYU6_G0SBX8	0	0	0	635	0	0	0	106	652
G0RYU6_G0SBQ6	0	0	0	324	0	0	0	0	324
G0RYU6_G0S6B9	162	0	0	0	0	0	0	0	162
G0RYU6_G0S4A2	185	0	0	0	0	0	0	0	185
G0RYU6_G0S6J7	0	0	0	451	0	0	0	106	477
G0RYU6_G0S4L1	0	0	0	156	0	0	0	0	156
G0RYU6_G0S583	100	0	0	0	0	0	0	192	224
G0RYU6_G0SH15	255	0	0	0	0	0	0	0	255
G0RYU6_G0SEI1	0	0	0	496	0	0	0	265	604
G0RYU6_G0RZM9	132	0	0	304	0	0	0	271	498
G0RYU6_G0RZ20	0	0	0	520	0	0	0	0	520
G0RYU6_G0SH61	105	0	0	590	343	0	0	106	738
G0RYU6_G0SA41	0	0	0	0	0	0	0	186	186
G0RYU6_G0S1T8	280	0	0	723	0	0	0	262	833
G0RYU6_G0S998	0	0	0	716	0	0	0	0	716
G0RYU6_G0S9T7	0	0	0	640	343	0	0	106	759
G0RYU6_G0S2I4	0	0	0	435	0	0	0	0	435
G0RYU6_G0S7G2	234	0	0	0	0	0	0	0	234
G0RYU6_G0SGP3	0	0	0	371	345	0	0	0	560
G0RYU6_G0SBG9	195	0	0	71	0	0	0	0	202
G0RYU6_G0SEG2	0	0	0	745	624	0	0	124	904
G0RYU6_G0S4F5	0	0	0	688	0	0	0	0	688
G0RYU6_G0SB59	0	0	0	0	677	677	0	0	677
G0RYU6_G0S256	64	0	0	184	0	0	0	0	185
G0RYU6_G0RZD0	0	0	0	732	999	0	0	111	999
G0RYU6_G0S078	0	0	0	358	0	0	0	0	358
G0RYU6_G0SAI3	0	0	0	714	0	0	0	111	730
G0RYU7_G0S1R4	0	0	0	0	0	0	0	260	260
G0RYU7_G0S969	0	0	0	257	0	0	0	71	263
G0RYU7_G0S9H4	124	0	0	71	0	0	0	188	249
G0RYU7_G0SF78	328	0	0	0	0	0	0	72	334
G0RYU7_G0SC30	0	0	0	0	0	0	0	212	212
G0RYU7_G0S142	0	0	0	145	0	0	0	71	152
G0RYU7_G0S0Z3	0	0	0	0	0	0	0	232	232
G0RYU7_G0S7F9	0	0	0	0	0	0	0	281	281
G0RYU7_G0SDA8	156	0	0	71	0	0	0	0	163
G0RYU7_G0S7G7	0	0	0	0	0	0	0	286	286
G0RYU7_G0SFH6	761	10	0	873	0	0	900	650	998
G0RYU7_G0S3P6	160	0	0	0	0	0	0	0	160
G0RYU7_G0RZW2	0	0	0	191	0	0	0	0	191
G0RYU7_G0S614	0	0	0	0	0	0	0	285	285
G0RYU7_G0S4K5	0	0	0	211	0	0	0	482	564
G0RYU7_G0S5R5	0	0	0	341	0	0	0	94	362
G0RYU7_G0S5P2	0	0	0	146	0	0	0	125	203
G0RYU7_G0SGJ1	308	0	0	0	0	0	0	194	405
G0RYU7_G0SGW2	0	0	0	392	0	0	0	487	667
G0RYU7_G0S6V6	0	0	0	0	0	0	0	319	319
G0RYU7_G0SCR9	0	0	0	0	0	0	0	198	198
G0RYU7_G0SA60	0	0	0	0	0	0	0	257	257
G0RYU7_G0S5T7	0	0	0	0	0	0	0	187	187
G0RYU7_G0SC05	0	0	0	287	0	0	0	0	287
G0RYU7_G0S5B0	0	0	0	0	0	0	0	259	259
G0RYU7_G0SA86	241	0	0	0	0	0	0	0	241
G0RYU7_G0S2Y0	244	0	0	0	0	0	0	0	244
G0RYU7_G0S029	64	0	0	0	0	0	0	159	159
G0RYU7_G0SDP4	222	0	0	0	0	0	0	0	222
G0RYU7_G0S9B8	0	0	0	253	0	0	0	225	383
G0RYU7_G0S866	153	0	0	0	0	0	0	0	153
G0RYU7_G0S428	0	0	0	0	0	0	0	230	230
G0RYU7_G0S7F6	0	0	0	106	0	0	0	152	190
G0RYU7_G0SC38	271	0	0	0	0	0	0	265	428
G0RYU7_G0S046	0	0	0	577	0	0	0	152	617
G0RYU7_G0S906	0	0	0	153	0	0	0	0	153
G0RYU7_G0S8Y3	0	0	0	0	0	0	0	229	229
G0RYU7_G0S308	0	0	0	0	0	0	0	151	151
G0RYU7_G0RY39	0	0	0	113	0	0	0	326	361
G0RYU7_G0S5U4	271	0	0	0	0	0	0	0	271
G0RYU7_G0S792	0	0	0	71	0	0	0	377	383
G0RYU7_G0S7A2	75	0	0	111	0	0	0	326	368
G0RYU7_G0RZH5	0	0	0	0	552	0	0	0	552
G0RYU7_G0S583	366	0	0	0	0	0	0	152	426
G0RYU7_G0S934	96	0	0	286	0	0	0	120	353
G0RYU7_G0SHE9	0	0	0	139	0	0	0	160	228
G0RYU7_G0S2X5	0	0	0	0	0	0	0	230	230
G0RYU7_G0S136	0	0	0	0	0	0	0	260	260
G0RYU7_G0S005	751	0	0	84	0	0	0	328	825
G0RYU7_G0S543	343	0	0	0	0	0	0	92	363
G0RYU7_G0S6M0	0	0	0	147	0	0	0	160	236
G0RYU7_G0S120	0	0	0	0	0	0	0	154	154
G0RYU7_G0S9D5	597	0	0	948	0	0	0	570	989
G0RYU7_G0SBV6	0	0	0	103	0	0	0	364	391
G0RYU7_G0S5P0	213	0	0	109	0	0	0	261	410
G0RYU7_G0SBU5	129	0	0	0	0	0	0	126	189
G0RYU7_G0SBG9	0	0	0	0	0	0	0	172	172
G0RYX1_G0SFC3	0	0	0	0	0	0	0	184	184
G0RYX1_G0RYI5	0	0	0	0	998	0	900	0	999
G0RYX1_G0SGJ1	0	0	0	0	0	0	0	491	491
G0RYX1_G0RZ98	0	0	0	0	0	0	0	193	193
G0RYX1_G0SFH6	0	0	0	0	0	0	0	502	502
G0RYX1_G0SE70	0	0	0	0	0	0	0	400	400
G0RYX1_G0S906	0	0	0	0	0	0	0	205	205
G0RYX1_G0SBW3	0	0	0	0	956	0	0	525	977
G0RYX1_G0S697	0	0	0	0	475	475	0	79	483
G0RYX1_G0RYC2	0	0	0	0	998	0	900	480	999
G0RYX1_G0RZH5	0	0	0	0	982	0	0	0	982
G0RYX1_G0SF20	0	0	0	0	825	0	0	119	835
G0RYX1_G0SGD2	0	0	0	0	434	434	0	0	434
G0RYX1_G0RYH9	0	0	0	0	385	385	0	173	457
G0RYX1_G0SF00	0	0	0	0	0	0	0	160	160
G0RYX1_G0S6K5	0	0	0	0	0	0	900	403	936
G0RYX1_G0S5Z9	0	0	0	0	0	0	0	188	188
G0RYX1_G0SGW4	0	0	0	0	0	0	0	213	213
G0RYX1_G0RYD3	0	0	0	0	0	0	0	191	191
G0RYX1_G0RY82	0	0	0	0	0	0	0	191	191
G0RYX1_G0S867	0	0	0	0	0	0	0	480	480
G0RYX1_G0SBV5	0	0	0	0	445	445	0	84	457
G0RYX1_G0RYN9	0	0	0	0	0	0	0	230	230
G0RYX1_G0S0X7	0	0	0	0	734	734	0	0	734
G0RYX1_G0S189	0	0	0	0	0	0	0	283	283
G0RYX1_G0S1Z0	0	0	0	0	0	0	0	195	195
G0RYX1_G0S0B9	0	0	0	0	0	0	0	188	188
G0RYX1_G0S6W5	0	0	0	0	229	0	0	0	229
G0RYX1_G0S846	0	0	0	0	97	97	0	191	220
G0RYX1_G0S8A7	0	0	0	0	116	116	0	134	183
G0RYX1_G0RYX1	0	0	0	290	999	0	0	95	999
G0RYX1_G0SDS0	0	0	0	0	0	0	0	152	152
G0RYX1_G0S0X2	0	0	0	0	0	0	0	191	191
G0RYX1_G0RZE9	0	0	0	0	0	0	0	193	193
G0RYX1_G0SFP0	0	0	0	0	0	0	0	152	152
G0RYX1_G0SBQ6	0	0	0	0	0	0	0	157	157
G0RYX1_G0SCU7	0	0	0	0	0	0	0	230	230
G0RYX1_G0S8Y3	0	0	0	0	0	0	0	208	208
G0RYX1_G0S9Z9	0	0	0	0	0	0	0	162	162
G0RYY7_G0S960	0	0	0	0	0	0	0	355	355
G0RYY7_G0S1T8	0	0	0	0	815	0	0	0	815
G0RYY7_G0SCH5	0	0	0	0	998	0	0	484	999
G0RYY7_G0S8I8	0	0	0	0	0	0	0	481	481
G0RYY7_G0S998	0	0	0	0	999	0	0	530	999
G0RYY7_G0SD63	0	0	0	0	0	0	0	329	329
G0RYY7_G0RY75	0	0	0	0	999	0	0	0	999
G0RYY7_G0SDL5	0	0	0	0	970	0	0	116	972
G0RYY7_G0SGX1	0	0	0	0	998	0	0	0	998
G0RYY7_G0S619	0	0	0	0	356	356	0	0	356
G0RYY7_G0S906	0	0	0	0	0	0	0	232	232
G0RYY7_G0SE04	0	0	0	0	0	0	0	279	279
G0RYY7_G0S2Y0	0	0	0	0	999	0	0	546	999
G0RYY7_G0SFA5	0	0	0	0	999	0	0	0	999
G0RYY7_G0S3G5	0	0	0	0	0	0	0	286	286
G0RYY7_G0SHR7	0	0	0	0	0	0	0	188	188
G0RYY7_G0S6J0	0	0	0	0	0	0	0	328	328
G0RYY7_G0SAE3	0	0	0	0	0	0	0	548	548
G0RZ05_G0S4E4	0	0	0	0	0	0	0	378	378
G0RZ05_G0SBG9	0	0	0	104	0	0	0	123	162
G0RZ05_G0SCP6	0	0	0	71	0	0	0	523	527
G0RZ05_G0RYB3	0	0	0	0	72	72	900	0	900
G0RZ05_G0S5B0	0	0	0	590	0	0	0	108	610
G0RZ05_G0SEG6	0	0	0	153	0	0	0	0	153
G0RZ05_G0RY45	0	0	0	160	0	0	0	0	160
G0RZ05_G0SC30	0	0	0	341	0	0	0	0	341
G0RZ05_G0SHW7	0	0	0	0	176	176	0	0	176
G0RZ05_G0SC38	0	0	0	112	0	0	0	105	152
G0RZ05_G0S1Q9	0	0	0	158	0	0	0	0	158
G0RZ05_G0S862	0	0	0	0	174	174	0	0	174
G0RZ05_G0SGV4	0	0	0	0	0	0	0	619	619
G0RZ05_G0RYC9	0	0	0	491	0	0	0	290	614
G0RZ05_G0SGW5	0	0	0	0	500	500	0	0	500
G0RZ05_G0SBM7	0	0	0	0	0	0	0	232	232
G0RZ05_G0S934	0	0	0	71	0	0	0	268	274
G0RZ05_G0SCM3	0	0	0	988	0	0	0	111	989
G0RZ05_G0SE50	0	0	0	226	0	0	0	0	226
G0RZ05_G0SBU0	0	0	0	948	88	88	0	0	949
G0RZ05_G0SBC0	0	0	0	193	0	0	0	0	193
G0RZ05_G0RYM7	0	0	0	997	0	0	900	918	999
G0RZ05_G0RZ05	0	0	0	0	312	0	720	43	803
G0RZ05_G0S1Y8	0	0	0	277	0	0	900	0	922
G0RZ05_G0S561	0	0	0	227	0	0	900	0	917
G0RZ05_G0S7W7	0	0	0	439	0	0	0	0	439
G0RZ05_G0S308	0	0	0	273	0	0	0	0	273
G0RZ05_G0SE88	0	0	0	0	0	0	900	281	923
G0RZ09_G0SGY1	0	0	0	0	224	0	0	0	224
G0RZ09_G0RY46	472	0	0	839	0	0	900	772	997
G0RZ09_G0SDF0	0	0	0	185	0	0	0	0	185
G0RZ09_G0SBX6	0	0	0	104	651	651	0	118	686
G0RZ09_G0SAX9	378	69	450	976	999	0	948	872	999
G0RZ09_G0SEX2	0	0	0	153	0	0	0	0	153
G0RZ09_G0S1R4	75	0	0	0	0	0	0	172	183
G0RZ09_G0SBU0	0	0	0	238	0	0	0	189	340
G0RZ09_G0S2N6	0	0	0	0	0	0	0	265	265
G0RZ09_G0S0G3	0	0	0	0	0	0	0	195	195
G0RZ09_G0S142	0	0	0	0	0	0	0	356	356
G0RZ09_G0SB20	256	0	0	142	0	0	948	0	962
G0RZ09_G0SCP6	256	0	0	243	0	0	0	307	557
G0RZ09_G0SEI0	0	0	0	0	154	0	0	0	154
G0RZ09_G0SGR6	0	0	0	0	0	0	0	158	158
G0RZ09_G0S7F6	0	0	0	71	117	117	800	402	880
G0RZ09_G0SC38	0	0	0	200	0	0	900	258	932
G0RZ09_G0S7W7	0	0	0	109	0	0	0	429	457
G0RZ09_G0S6V6	0	0	0	189	115	115	800	311	879
G0RZ09_G0S9H4	0	0	0	0	0	0	0	163	163
G0RZ09_G0S5B0	79	0	0	301	0	0	0	282	473
G0RZ09_G0S6J7	0	0	0	0	317	0	0	0	317
G0RZ09_G0RYB3	0	0	0	0	0	0	0	156	156
G0RZ09_G0S1Y8	0	0	0	0	0	0	0	151	151
G0RZ09_G0SHQ5	0	0	0	0	0	0	0	363	363
G0RZ09_G0S0D6	0	0	0	0	323	0	0	64	323
G0RZ09_G0SBV6	256	0	0	243	0	0	0	486	670
G0RZ09_G0RZI8	0	0	0	0	0	0	0	152	152
G0RZ09_G0SCF7	0	0	0	0	0	0	0	271	271
G0RZ09_G0RZ05	0	0	0	508	0	0	0	0	508
G0RZ09_G0S869	0	0	0	162	0	0	0	0	162
G0RZ09_G0S4K5	0	0	0	0	0	0	0	408	408
G0RZ09_G0SCE2	0	0	0	0	318	0	0	0	318
G0RZ09_G0SHF3	0	0	0	0	0	0	0	288	288
G0RZ09_G0S1X1	0	0	0	907	0	0	0	238	924
G0RZ09_G0S1Q8	0	0	0	227	0	0	0	219	355
G0RZ09_G0RYM7	0	0	0	735	0	0	0	474	851
G0RZ09_G0SE70	0	0	0	0	0	0	0	208	208
G0RZ09_G0RYE0	0	0	0	0	0	0	0	165	165
G0RZ09_G0S0R1	0	0	0	0	0	0	0	198	198
G0RZ09_G0SCM3	82	0	0	743	0	0	0	231	793
G0RZ09_G0SAE3	0	0	0	0	191	0	0	0	191
G0RZ09_G0RZQ2	0	0	0	0	0	0	0	201	201
G0RZ09_G0RZW2	0	0	0	137	0	0	0	79	151
G0RZ09_G0S601	0	0	0	195	0	0	0	0	195
G0RZ09_G0S6F0	0	0	0	0	866	0	0	0	866
G0RZ09_G0S543	0	0	0	0	0	0	800	0	800
G0RZ09_G0RXW2	0	0	0	0	0	0	0	283	283
G0RZ09_G0S507	0	0	0	0	0	0	0	379	379
G0RZ09_G0RZ88	0	0	0	0	319	0	0	0	319
G0RZ09_G0S935	0	0	0	0	0	0	0	316	316
G0RZ09_G0S308	0	0	0	162	0	0	0	68	166
G0RZ09_G0SEG2	0	0	0	0	196	0	0	0	196
G0RZ09_G0S871	0	0	0	0	182	0	0	0	182
G0RZ09_G0SBC0	0	0	0	251	0	0	0	0	251
G0RZ09_G0S8H3	0	0	0	201	0	0	0	0	201
G0RZ09_G0S9B5	0	0	0	0	188	0	0	0	188
G0RZ09_G0S378	0	0	0	177	0	0	0	0	177
G0RZ09_G0S288	0	0	0	242	0	0	0	70	247
G0RZ20_G0S998	0	0	0	474	998	0	0	572	999
G0RZ20_G0SBX8	0	0	0	291	991	0	0	0	993
G0RZ20_G0SGV0	0	0	0	0	0	0	0	232	232
G0RZ20_G0RZI8	0	0	0	0	0	0	0	486	486
G0RZ20_G0S2I4	0	0	0	660	769	0	0	401	946
G0RZ20_G0SD63	0	0	0	243	0	0	0	0	243
G0RZ20_G0S8U5	0	0	0	435	0	0	0	0	435
G0RZ20_G0S6B2	0	0	0	380	0	0	0	0	380
G0RZ20_G0S5A2	0	0	0	0	0	0	0	481	481
G0RZ20_G0RZD0	0	0	0	296	0	0	0	0	296
G0RZ20_G0SAI3	0	0	0	262	998	0	0	160	998
G0RZ20_G0SGM5	0	0	0	404	998	0	0	615	999
G0RZ20_G0S078	0	0	0	262	0	0	0	0	262
G0RZ20_G0S9T7	0	0	0	236	0	0	0	0	236
G0RZ20_G0RYY7	0	0	0	0	998	0	0	486	999
G0RZ20_G0RY75	0	0	0	375	999	0	0	0	999
G0RZ20_G0SBL1	0	0	0	0	0	0	0	353	353
G0RZ20_G0SDL5	0	0	0	213	856	0	0	140	888
G0RZ20_G0S573	0	0	0	0	991	0	0	110	991
G0RZ20_G0SG34	0	0	0	0	0	0	0	407	407
G0RZ20_G0RZ05	0	0	0	163	0	0	0	0	163
G0RZ20_G0SEZ2	0	0	0	249	0	0	0	0	249
G0RZ20_G0RZ09	0	0	0	0	0	0	0	213	213
G0RZ20_G0SG38	0	0	0	165	0	0	0	0	165
G0RZ20_G0SE17	0	0	0	477	0	0	0	0	477
G0RZ49_G0SBQ5	0	0	0	0	0	0	0	151	151
G0RZ49_G0SD68	0	0	0	0	176	176	0	0	176
G0RZ49_G0S6Y9	0	0	0	0	235	235	0	0	235
G0RZ49_G0S597	0	0	0	0	0	0	0	385	385
G0RZ49_G0SER2	0	0	0	0	0	0	0	281	281
G0RZ49_G0SGQ7	0	0	0	0	191	0	0	0	191
G0RZ49_G0S6Y3	0	0	0	0	0	0	0	286	286
G0RZ49_G0S3W8	0	0	0	0	0	0	0	208	208
G0RZ49_G0S1A6	0	0	0	0	0	0	0	232	232
G0RZ49_G0S9T3	0	0	0	0	271	271	0	0	271
G0RZ49_G0S120	0	0	0	0	0	0	0	401	401
G0RZ49_G0S171	0	0	0	0	167	167	0	0	167
G0RZ49_G0RZH5	0	0	0	0	0	0	0	294	294
G0RZ49_G0SHK2	0	0	0	0	0	0	0	232	232
G0RZ49_G0RZD3	0	0	0	0	0	0	0	401	401
G0RZ49_G0SDA3	0	0	0	0	406	406	0	0	406
G0RZ49_G0S572	0	0	0	196	999	0	900	110	999
G0RZ49_G0SF92	0	0	0	71	999	0	900	97	999
G0RZ49_G0SDS4	0	0	0	0	825	825	0	0	825
G0RZ49_G0SEK9	0	0	0	86	271	271	0	0	289
G0RZ49_G0S177	0	0	0	0	116	116	0	545	570
G0RZ49_G0S5S4	0	0	0	0	385	0	0	0	385
G0RZ49_G0S1Y1	0	0	0	0	0	0	900	403	936
G0RZ49_G0SGW8	0	0	0	0	0	0	0	406	406
G0RZ49_G0S1V2	0	0	0	0	817	817	0	741	949
G0RZ49_G0SFI7	0	0	0	0	0	0	0	232	232
G0RZ49_G0SE70	0	0	0	0	0	0	0	810	810
G0RZ49_G0SH90	0	0	0	0	0	0	0	460	460
G0RZ49_G0RYP6	0	0	0	0	171	0	0	0	171
G0RZ49_G0S935	0	0	0	0	0	0	0	425	425
G0RZ49_G0S1A4	0	0	0	0	0	0	0	193	193
G0RZ49_G0S645	0	0	0	0	0	0	0	217	217
G0RZ82_G0SB59	0	0	0	159	0	0	0	0	159
G0RZ82_G0SF92	0	0	0	0	0	0	0	154	154
G0RZ82_G0S4L6	0	0	0	0	0	0	0	430	430
G0RZ82_G0S7R5	0	0	0	0	0	0	0	297	297
G0RZ82_G0SFM3	0	0	0	0	0	0	0	388	388
G0RZ82_G0RXS5	0	0	0	104	959	0	0	90	962
G0RZ82_G0RZB5	0	0	0	0	0	0	0	270	270
G0RZ82_G0SDP4	0	0	0	0	0	0	0	405	405
G0RZ82_G0S2X4	0	0	0	0	0	0	0	401	401
G0RZ82_G0S2F9	0	0	0	0	0	0	0	187	187
G0RZ82_G0S2Z9	0	0	0	108	891	0	0	187	910
G0RZ82_G0S0R8	0	0	0	0	0	0	0	190	190
G0RZ82_G0S9E0	0	0	0	0	820	820	0	194	845
G0RZ82_G0S3V6	0	0	0	0	0	0	0	401	401
G0RZ82_G0RZC0	0	0	0	0	495	0	0	87	507
G0RZ82_G0SCU7	0	0	0	0	965	0	0	0	965
G0RZ82_G0SG52	0	0	0	0	822	822	0	72	823
G0RZ82_G0SAH4	0	0	0	0	812	812	0	0	812
G0RZ82_G0RZ88	0	0	0	0	0	0	0	268	268
G0RZ82_G0SH57	0	0	0	0	0	0	0	329	329
G0RZ82_G0RZH5	0	0	0	0	806	806	0	211	836
G0RZ82_G0S8H3	0	0	0	0	180	0	0	0	180
G0RZ82_G0SE70	0	0	0	0	0	0	0	524	524
G0RZ82_G0RZ49	0	0	0	0	0	0	0	152	152
G0RZ82_G0S7A2	0	0	0	71	556	0	0	156	603
G0RZ82_G0S6W5	0	0	0	0	146	146	0	83	164
G0RZ82_G0S507	0	0	0	0	319	0	0	0	319
G0RZ82_G0SEI0	0	0	0	0	0	0	0	232	232
G0RZ82_G0S029	0	0	0	0	0	0	0	263	263
G0RZ82_G0S6L3	0	0	0	0	820	820	0	284	862
G0RZ82_G0RYL5	0	0	0	0	0	0	0	501	501
G0RZ82_G0S0G3	0	0	0	0	0	0	0	521	521
G0RZ82_G0S7F4	0	0	0	0	993	993	0	740	998
G0RZ82_G0SHQ2	0	0	0	0	467	0	0	0	467
G0RZ82_G0S1X1	108	0	0	0	0	0	0	208	246
G0RZ82_G0SE04	64	0	0	0	295	295	0	0	296
G0RZ82_G0SC30	0	0	0	0	828	0	0	0	828
G0RZ86_G0SB30	0	0	0	327	0	0	0	0	327
G0RZ86_G0SCR9	0	0	0	356	0	0	0	0	356
G0RZ86_No Uniprot	0	0	0	0	552	0	0	0	552
G0RZ86_G0S9E0	0	0	54	253	0	0	0	64	335
G0RZ86_G0S468	0	0	0	407	0	0	0	0	407
G0RZ86_G0RY84	0	0	0	501	0	0	0	0	501
G0RZ86_G0SBV2	264	0	0	289	0	0	0	258	559
G0RZ86_G0S767	0	0	0	0	0	0	194	0	194
G0RZ86_G0S7V1	244	0	0	302	0	0	0	126	475
G0RZ86_G0S573	177	0	0	300	0	0	0	0	386
G0RZ86_G0SAK3	0	0	0	160	0	0	0	0	160
G0RZ86_G0SFC3	244	0	0	302	0	0	0	126	475
G0RZ86_G0SHQ2	216	0	0	167	0	0	0	126	350
G0RZ86_G0S9T7	216	0	0	242	0	0	0	0	366
G0RZ86_G0SEX3	0	0	0	350	0	0	0	0	350
G0RZ86_G0S061	0	0	0	0	0	0	0	377	377
G0RZ86_G0S198	216	0	0	0	0	0	0	0	216
G0RZ86_G0RZ98	0	0	0	870	0	0	0	0	870
G0RZ86_G0SFE5	0	0	0	217	0	0	0	70	223
G0RZ86_G0S1Z0	329	0	0	374	0	0	0	124	581
G0RZ86_G0SHG0	0	0	0	109	0	0	0	191	231
G0RZ86_G0SFH6	0	0	0	0	135	135	0	261	317
G0RZ86_G0SEP6	0	0	0	573	0	0	0	0	573
G0RZ86_G0SE05	0	0	0	142	0	0	194	0	262
G0RZ86_G0S1A6	0	0	405	0	0	0	0	0	405
G0RZ86_G0SCU5	0	0	0	0	109	109	0	127	170
G0RZ86_G0SFL3	0	0	0	207	0	0	194	0	318
G0RZ86_G0SHB1	0	0	0	335	0	0	0	0	335
G0RZ86_G0RZD3	0	0	0	0	730	0	0	0	730
G0RZ86_G0SAY2	0	0	0	0	932	0	0	0	932
G0RZ86_G0SBL9	0	0	0	0	0	0	194	80	209
G0RZ86_G0SF13	0	0	0	302	0	0	0	0	302
G0RZ86_G0SBZ6	0	0	220	0	0	0	0	0	220
G0RZ86_G0SCF9	224	0	0	678	999	999	913	258	999
G0RZ86_G0SFL1	195	0	0	301	0	0	0	126	440
G0RZ86_G0S9T4	0	0	0	305	0	0	0	0	305
G0RZ86_G0S4Z9	304	0	0	160	0	0	0	126	418
G0RZ86_G0SF20	0	0	0	0	297	297	0	0	297
G0RZ86_G0SAI3	329	0	0	374	0	0	0	124	581
G0RZ86_G0SBQ1	0	0	0	257	0	0	0	68	261
G0RZ86_G0SEI1	243	0	0	255	0	0	0	185	477
G0RZ86_G0SHI0	205	0	0	332	0	0	0	0	434
G0RZ86_G0S507	270	0	0	368	0	0	0	0	507
G0RZ86_G0RZH5	0	0	0	0	552	0	0	0	552
G0RZ86_G0S0E5	207	0	0	297	0	0	0	126	445
G0RZ86_G0RY15	173	0	0	0	0	0	0	68	178
G0RZ86_G0SDW5	0	0	0	694	0	0	0	0	694
G0RZ86_G0S8M7	0	0	0	273	0	0	0	191	372
G0RZ86_G0S934	0	0	0	210	0	0	0	70	217
G0RZ86_G0S9T3	0	0	0	205	0	0	0	0	205
G0RZ86_G0S6J7	195	0	0	242	0	0	0	126	393
G0RZ86_G0S4P8	227	0	0	243	0	0	0	264	510
G0RZ86_G0S245	177	0	0	176	0	0	0	0	277
G0RZ86_G0SEA3	0	0	0	0	152	0	0	0	152
G0RZ86_G0SGH8	304	0	0	301	70	70	0	126	520
G0RZ86_G0S0I8	0	0	0	0	0	0	194	90	219
G0RZ86_G0SGX1	173	0	0	104	0	0	0	102	242
G0RZ86_G0S8J4	0	0	0	568	0	0	0	0	568
G0RZ86_G0SBR7	173	0	0	104	0	0	0	102	242
G0RZ86_G0SBR6	0	0	102	950	0	0	0	120	960
G0RZ86_G0SH61	173	0	0	183	0	0	0	125	327
G0RZ86_G0SE17	216	0	0	167	0	0	0	126	350
G0RZ86_G0S906	0	0	0	180	0	0	0	0	180
G0RZ86_G0S436	0	0	0	191	0	0	0	0	191
G0RZ86_G0SBM7	0	0	0	0	0	0	0	271	271
G0RZ86_G0S399	0	0	0	637	0	0	0	0	637
G0RZ86_G0SI44	217	0	0	243	0	0	0	265	504
G0RZ86_G0RZX9	0	0	0	142	85	85	0	127	219
G0RZ86_G0S142	0	0	0	263	0	0	0	0	263
G0RZ86_G0RZZ4	0	0	0	0	180	0	0	0	180
G0RZ86_G0S9D5	0	0	0	0	0	0	0	215	215
G0RZ86_G0S5P0	0	0	0	79	0	0	0	192	205
G0RZ86_G0S8N2	0	0	0	216	0	0	0	0	216
G0RZ86_G0RY75	224	0	0	375	100	100	0	271	613
G0RZ86_G0SE12	0	0	0	389	0	0	0	0	389
G0RZ86_G0SD22	66	0	0	71	0	0	0	185	195
G0RZ86_G0RZD0	266	0	0	374	0	0	0	185	574
G0RZ86_G0S1I1	0	0	0	762	0	0	0	0	762
G0RZ86_G0S3F1	0	0	0	445	0	0	0	0	445
G0RZ86_G0S174	234	0	0	0	0	0	0	0	234
G0RZ86_G0SA41	0	0	0	246	0	0	0	0	246
G0RZ86_G0S1T8	207	0	0	243	0	0	0	0	359
G0RZ86_G0RYC9	0	0	0	88	0	0	0	263	282
G0RZ86_G0SHQ3	0	0	0	0	0	0	0	184	184
G0RZ86_G0SHE7	378	0	0	153	112	112	0	262	581
G0RZ86_G0RZH3	304	0	0	986	0	0	185	429	994
G0RZ86_G0S6Y9	0	0	0	71	0	0	0	263	269
G0RZ86_G0SFP0	0	0	0	418	0	0	0	0	418
G0RZ86_G0S9A0	0	0	0	150	0	0	0	0	150
G0RZ86_G0SBX8	205	0	0	303	0	0	0	0	409
G0RZ88_G0S882	0	0	0	0	0	0	0	215	215
G0RZ88_G0SCE2	0	0	0	999	974	0	520	186	999
G0RZ88_G0SGR6	0	0	0	157	0	0	0	0	157
G0RZ88_G0RZD0	0	0	0	494	0	0	192	0	564
G0RZ88_G0S2X5	0	0	0	837	0	0	0	233	867
G0RZ88_G0S6I7	0	0	0	999	974	0	522	530	999
G0RZ88_G0S9H3	0	0	0	560	0	0	0	0	560
G0RZ88_G0S7G2	0	0	0	468	0	0	0	233	564
G0RZ88_G0S1A6	0	0	355	854	0	0	0	382	934
G0RZ88_G0SDS8	0	0	0	603	0	0	520	326	854
G0RZ88_G0SAK6	0	0	0	233	0	0	522	268	695
G0RZ88_G0S9Z9	0	0	0	0	227	0	0	0	227
G0RZ88_G0S583	0	0	0	301	0	0	0	0	301
G0RZ88_G0S1Q0	0	0	0	646	0	0	0	148	679
G0RZ88_G0SFN0	0	0	0	867	0	0	520	376	955
G0RZ88_G0S079	0	0	0	989	974	0	520	211	999
G0RZ88_G0S2N6	0	0	0	462	0	0	0	78	471
G0RZ88_G0S0Z3	0	0	0	999	900	0	0	323	999
G0RZ88_G0S871	0	0	0	807	0	0	0	0	807
G0RZ88_G0S428	0	0	0	983	0	0	0	0	983
G0RZ88_G0RY45	0	0	0	997	969	0	520	480	999
G0RZ88_G0SD68	0	0	0	987	0	0	520	264	995
G0RZ88_G0SEJ0	153	0	0	0	0	0	0	67	157
G0RZ88_G0S9U0	0	0	0	857	0	0	0	0	857
G0RZ88_G0SFC3	0	0	0	966	997	0	520	262	999
G0RZ88_G0S7A2	0	0	0	179	0	0	0	210	307
G0RZ88_G0SI44	0	0	0	839	0	0	520	190	929
G0RZ88_G0S0D6	0	0	0	998	974	0	520	379	999
G0RZ88_G0RYF8	0	0	0	641	0	0	192	0	691
G0RZ88_G0S1T8	0	0	0	416	0	0	188	0	495
G0RZ88_G0S3Y1	0	0	0	0	0	0	0	187	187
G0RZ88_G0S7F9	0	0	0	479	0	0	0	71	483
G0RZ88_G0SBS7	153	0	0	0	0	0	0	115	201
G0RZ88_G0S189	0	0	0	494	0	0	0	0	494
G0RZ88_G0SAY1	0	0	0	174	0	0	0	0	174
G0RZ88_G0SAJ9	0	0	0	877	999	0	520	271	999
G0RZ88_G0S136	0	0	0	244	0	0	0	90	266
G0RZ88_G0S065	0	0	0	0	998	0	0	0	998
G0RZ88_G0S6V4	0	0	0	816	0	0	0	140	832
G0RZ88_G0SCF9	0	0	0	341	0	0	0	0	341
G0RZ88_G0S969	0	0	0	0	0	0	0	260	260
G0RZ88_G0S4Z9	0	0	0	806	0	0	0	300	855
G0RZ88_G0RZE9	0	0	0	987	974	0	520	0	999
G0RZ88_G0S8C4	0	0	0	835	0	0	520	0	916
G0RZ88_G0SEG2	0	0	0	998	996	0	522	327	999
G0RZ88_G0SB52	0	0	0	197	0	0	0	0	197
G0RZ88_G0S992	0	0	0	989	0	0	0	141	990
G0RZ88_G0S468	0	0	0	244	0	0	0	0	244
G0RZ88_G0RY65	0	0	0	183	0	0	0	0	183
G0RZ88_G0S084	0	0	0	999	974	0	522	430	999
G0RZ88_G0S1Q9	138	0	0	971	0	0	0	0	973
G0RZ88_G0SHF6	153	0	0	0	0	0	0	67	157
G0RZ88_G0S2X4	0	0	0	877	0	0	0	262	903
G0RZ88_G0SB41	0	0	0	303	0	0	0	75	311
G0RZ88_G0SG52	153	0	0	0	0	0	0	67	157
G0RZ88_G0SHG6	0	0	0	538	0	0	0	0	538
G0RZ88_G0S3P7	0	0	0	0	318	0	0	64	318
G0RZ88_G0SCD1	235	0	0	0	0	0	0	0	235
G0RZ88_G0SEI1	0	0	0	999	997	0	0	405	999
G0RZ88_G0S101	0	0	0	998	900	0	520	430	999
G0RZ88_G0S7I0	153	0	0	0	0	0	0	67	157
G0RZ88_G0SHI0	0	0	0	805	0	0	520	185	913
G0RZ88_G0SGX1	0	0	0	494	0	0	188	184	618
G0RZ88_G0SGT6	0	0	0	820	0	0	522	188	920
G0RZ88_G0SH61	0	0	0	999	997	0	0	266	999
G0RZ88_G0RXW1	0	0	0	997	996	0	522	485	999
G0RZ88_G0S267	0	0	0	0	218	0	0	0	218
G0RZ88_G0SBV2	132	0	0	176	0	0	0	71	244
G0RZ88_G0S171	202	0	0	0	0	0	0	0	202
G0RZ88_G0S7T8	173	0	0	999	0	0	0	188	999
G0RZ88_G0SAV4	0	0	0	816	0	0	0	289	860
G0RZ88_G0S3W8	0	0	0	0	0	0	0	215	215
G0RZ88_G0SI21	0	0	0	983	0	0	520	379	994
G0RZ88_G0SE04	0	0	0	0	692	692	0	0	692
G0RZ88_G0SBQ1	0	0	0	275	184	0	0	0	369
G0RZ88_G0S5P2	0	0	0	160	0	0	0	0	160
G0RZ88_G0S9H4	0	0	0	238	0	0	0	0	238
G0RZ88_G0RZH3	0	0	0	201	0	0	0	0	201
G0RZ88_G0S9A0	264	0	0	0	0	0	0	0	264
G0RZ88_G0S5T7	132	0	0	747	0	0	0	87	772
G0RZ88_G0SD84	153	0	0	0	0	0	0	67	157
G0RZ88_G0SET9	0	0	0	320	0	0	0	0	320
G0RZ88_G0RY15	0	0	0	256	0	0	0	0	256
G0RZ88_G0SAU1	0	0	0	881	0	0	0	70	882
G0RZ88_G0S573	0	0	0	374	0	0	186	127	494
G0RZ88_G0S0I9	0	0	0	0	319	319	0	0	319
G0RZ88_G0SFE5	0	0	0	311	0	0	0	70	316
G0RZ88_G0RZM9	0	0	0	840	0	0	522	480	954
G0RZ88_G0S597	0	0	0	335	0	0	0	64	336
G0RZ88_G0S625	0	0	0	363	0	0	0	0	363
G0RZ88_G0SCS7	0	0	0	177	0	0	0	0	177
G0RZ88_G0SG70	0	0	0	0	0	0	0	321	321
G0RZ88_G0S6K6	0	0	0	217	0	0	0	0	217
G0RZ88_G0RZ88	0	0	14	973	999	999	0	3	999
G0RZ88_G0SBR6	0	0	0	391	0	0	0	0	391
G0RZ98_G0S1P9	0	0	0	238	0	0	0	0	238
G0RZ98_G0RZB7	0	0	0	104	0	0	0	363	390
G0RZ98_G0S8M7	0	0	0	613	0	0	0	0	613
G0RZ98_G0S1I1	0	0	0	532	0	0	0	280	640
G0RZ98_G0S256	0	0	0	374	0	0	0	0	374
G0RZ98_G0RYC2	0	0	0	156	0	0	0	0	156
G0RZ98_G0SBL1	0	0	0	112	0	0	0	152	197
G0RZ98_G0SDS8	0	0	0	168	0	0	0	0	168
G0RZ98_G0S084	0	0	0	134	0	0	0	430	473
G0RZ98_G0RZE9	0	0	0	358	0	0	0	0	358
G0RZ98_G0S6G2	0	0	0	228	0	0	0	0	228
G0RZ98_G0S2Y0	0	0	0	290	0	0	0	119	332
G0RZ98_G0S5V2	0	0	0	112	0	0	0	355	389
G0RZ98_G0SCE2	0	0	0	196	0	0	0	0	196
G0RZ98_G0S3F1	0	0	0	842	0	0	0	0	842
G0RZ98_G0S9T4	0	0	0	797	0	0	0	0	797
G0RZ98_G0S625	0	0	0	758	0	0	0	0	758
G0RZ98_G0S683	0	0	0	306	0	0	0	429	577
G0RZ98_G0S101	0	0	0	218	0	0	0	0	218
G0RZ98_G0S3Y1	0	0	0	241	0	0	0	0	241
G0RZ98_G0SAV4	0	0	0	107	0	0	0	484	508
G0RZ98_G0SF00	0	0	0	280	981	0	0	0	985
G0RZ98_G0S5K1	0	0	0	0	0	0	0	230	230
G0RZ98_G0S0D6	0	0	0	347	0	0	0	0	347
G0RZ98_G0S7V1	0	0	0	0	0	0	0	286	286
G0RZ98_G0S6M0	0	0	0	831	0	0	0	0	831
G0RZ98_G0S8J4	0	0	0	979	0	0	0	120	981
G0RZ98_G0RY43	0	0	0	122	731	0	0	0	747
G0RZ98_G0S493	0	0	0	849	0	0	0	0	849
G0RZ98_G0S245	0	0	0	241	0	0	0	0	241
G0RZ98_G0SF20	0	0	0	0	0	0	0	456	456
G0RZ98_G0S1S4	0	0	0	379	0	0	0	0	379
G0RZ98_G0SAE3	0	0	0	188	983	0	0	0	985
G0RZ98_G0S6S9	0	0	0	861	0	0	0	0	861
G0RZ98_G0SDF4	0	0	0	348	0	0	0	0	348
G0RZ98_G0S9B5	0	0	0	249	0	0	0	0	249
G0RZ98_G0RZG4	0	0	0	243	0	0	0	0	243
G0RZ98_G0SDS0	0	0	0	936	0	0	0	0	936
G0RZ98_G0S5V8	0	0	0	484	0	0	0	0	484
G0RZ98_G0S7Q7	0	0	0	997	0	0	0	0	997
G0RZ98_G0SAP2	0	0	0	249	440	0	0	0	552
G0RZ98_G0S5P2	0	0	0	425	0	0	0	0	425
G0RZ98_G0S428	0	0	0	144	731	0	0	0	754
G0RZ98_G0SGH8	0	0	0	0	730	0	0	0	730
G0RZ98_G0SDM3	0	0	0	257	0	0	0	0	257
G0RZ98_G0S3P7	0	0	0	0	730	0	0	0	730
G0RZ98_G0S938	0	0	0	0	0	0	0	456	456
G0RZ98_G0SE12	0	0	0	876	0	0	0	142	886
G0RZ98_G0SI44	0	0	0	198	0	0	0	0	198
G0RZ98_G0SH61	0	0	0	238	0	0	0	0	238
G0RZ98_G0RZH3	0	0	0	998	0	0	0	0	998
G0RZ98_G0S0U6	0	0	0	112	0	0	0	108	155
G0RZ98_G0S8N2	0	0	0	876	0	0	0	0	876
G0RZ98_G0RXS6	0	0	0	857	0	0	0	0	857
G0RZ98_G0SBY8	0	0	0	68	0	0	0	295	298
G0RZ98_G0RYN9	0	0	0	160	0	0	0	0	160
G0RZ98_G0S920	0	0	0	973	0	0	0	0	973
G0RZ98_G0SHI0	0	0	0	338	311	0	0	0	513
G0RZ98_G0SEJ0	0	0	0	71	0	0	0	726	728
G0RZ98_G0S934	0	0	0	538	0	0	0	0	538
G0RZ98_G0RZI8	0	0	0	880	0	0	0	0	880
G0RZ98_G0S6F0	0	0	0	158	0	0	0	0	158
G0RZ98_G0S811	0	0	0	775	0	0	0	0	775
G0RZ98_G0S6Y4	0	0	0	153	0	0	0	0	153
G0RZ98_G0SG34	0	0	0	430	0	0	0	0	430
G0RZ98_G0S1W3	0	0	0	236	0	0	0	0	236
G0RZ98_G0S871	0	0	0	104	984	0	0	0	985
G0RZ98_G0SA53	0	0	0	195	0	0	0	0	195
G0RZ98_G0S507	0	0	0	137	0	0	0	320	373
G0RZ98_G0RYG2	0	0	0	0	0	0	0	188	188
G0RZ98_G0SAK3	0	0	0	288	0	0	0	0	288
G0RZ98_G0SCU7	0	0	0	423	0	0	0	0	423
G0RZ98_G0RZX9	0	0	0	202	0	0	0	0	202
G0RZ98_G0SA41	0	0	0	913	0	0	0	0	913
G0RZ98_G0RYD6	0	0	0	230	0	0	0	0	230
G0RZ98_G0SCD1	0	0	0	324	0	0	0	0	324
G0RZ98_G0RY89	0	0	0	283	0	0	0	0	283
G0RZ98_G0SH57	0	0	0	972	0	0	0	0	972
G0RZ98_G0S5F8	0	0	0	154	0	0	0	0	154
G0RZ98_G0S573	0	0	0	104	0	0	0	193	229
G0RZ98_G0SFE5	0	0	0	507	0	0	0	0	507
G0RZ98_G0SFL3	0	0	0	728	0	0	0	0	728
G0RZ98_G0SHG6	0	0	0	202	0	0	0	0	202
G0RZ98_G0SFY0	0	0	0	160	0	0	0	0	160
G0RZ98_G0S9B8	0	0	0	155	0	0	0	0	155
G0RZ98_G0SFF4	0	0	0	152	0	0	0	0	152
G0RZ98_G0S9T3	0	0	0	184	0	0	0	0	184
G0RZ98_G0SBR0	0	0	0	160	0	0	0	0	160
G0RZ98_G0RY84	0	0	0	994	0	0	0	726	998
G0RZ98_G0SGW4	0	0	0	0	424	424	0	0	424
G0RZB5_G0S8E5	0	0	0	180	0	0	0	0	180
G0RZB5_G0SB59	0	0	0	0	409	409	0	0	409
G0RZB5_G0S1N1	167	0	0	0	0	0	0	0	167
G0RZB5_G0SHQ1	0	0	0	0	0	0	0	323	323
G0RZB5_G0RZJ7	0	0	0	0	167	167	0	0	167
G0RZB5_G0S697	0	0	0	0	557	0	0	96	573
G0RZB5_G0SGT5	0	0	0	0	0	0	0	268	268
G0RZB5_G0S639	0	0	0	0	0	0	0	157	157
G0RZB5_G0RZZ4	0	0	0	0	167	167	0	401	467
G0RZB5_G0SHU6	0	0	0	0	0	0	0	873	873
G0RZB5_G0SEK9	0	0	0	158	0	0	0	0	158
G0RZB5_G0SEJ0	0	0	0	241	0	0	0	0	241
G0RZB5_G0SEQ7	0	0	0	0	187	187	0	0	187
G0RZB5_G0S1H1	0	0	0	0	0	0	0	180	180
G0RZB5_No Uniprot	0	0	0	0	327	327	0	0	327
G0RZB5_G0S882	0	0	0	0	0	0	0	151	151
G0RZB5_G0S2X5	0	0	0	0	0	0	0	200	200
G0RZB5_G0S1U0	0	0	0	0	0	0	0	430	430
G0RZB5_G0SA41	216	0	0	0	0	0	0	0	216
G0RZB5_G0S3A2	0	0	0	0	306	306	0	0	306
G0RZB5_G0SC18	154	0	0	228	0	0	0	0	304
G0RZB5_G0SGS2	0	0	0	0	581	581	0	0	581
G0RZB5_G0S6W7	198	0	0	0	0	0	0	0	198
G0RZB5_G0SG38	0	0	0	0	859	0	0	0	859
G0RZB5_G0SD84	0	0	0	206	0	0	0	0	206
G0RZB5_G0SCD1	378	0	0	0	0	0	0	0	378
G0RZB5_G0SHQ2	178	0	0	0	0	0	0	0	178
G0RZB5_G0RXR3	0	0	0	161	0	0	0	80	177
G0RZB5_G0RZI8	0	0	0	0	0	0	0	190	190
G0RZB5_G0S9J5	0	0	0	0	823	823	0	109	831
G0RZB5_G0SGW5	0	0	0	121	500	500	0	0	531
G0RZB5_G0S1S1	0	0	0	0	0	0	0	191	191
G0RZB5_G0S678	0	0	0	0	720	720	0	0	720
G0RZB5_G0S5U4	0	0	0	0	165	165	0	0	165
G0RZB5_G0RY12	154	0	0	0	0	0	0	0	154
G0RZB5_G0SE70	0	0	0	0	411	411	0	287	551
G0RZB5_G0SE17	178	0	0	0	0	0	0	0	178
G0RZB7_G0S7M4	0	0	0	104	152	0	0	350	461
G0RZB7_G0SE15	0	0	0	0	145	145	0	707	732
G0RZB7_G0SDT2	0	0	0	186	825	0	0	617	937
G0RZB7_G0S7I0	0	0	0	0	0	0	0	281	281
G0RZB7_G0SAY2	0	0	0	0	0	0	0	154	154
G0RZB7_G0SCP6	0	0	0	0	177	177	0	0	177
G0RZB7_G0RY37	0	0	0	71	0	0	0	200	207
G0RZB7_G0S6Y9	0	0	0	71	0	0	0	323	328
G0RZB7_G0RZ86	0	0	0	162	0	0	0	0	162
G0RZB7_G0RXZ8	0	0	0	0	0	0	0	651	651
G0RZB7_G0SFF4	0	0	0	313	112	112	0	243	494
G0RZB7_G0S143	0	0	0	104	0	0	0	746	757
G0RZB7_G0SFL3	0	0	0	376	0	0	0	0	376
G0RZB7_G0SBQ3	0	0	0	71	812	0	522	545	953
G0RZB7_G0RZ82	0	0	0	0	0	0	185	385	465
G0RZB7_G0S8I1	0	0	0	0	982	0	0	985	999
G0RZB7_G0SGZ5	0	0	0	104	0	0	0	877	882
G0RZB7_G0SE04	0	0	0	0	0	0	0	256	256
G0RZB7_G0SC17	0	0	0	72	152	0	522	383	718
G0RZB7_G0S6K6	0	0	0	106	996	0	522	940	999
G0RZB7_G0S507	0	0	0	0	0	0	0	700	700
G0RZB7_G0SDP9	0	0	0	106	0	0	520	775	890
G0RZB7_G0SHQ3	0	0	0	0	0	0	0	401	401
G0RZB7_G0SBQ5	0	0	0	0	0	0	521	545	767
G0RZB7_G0S8J1	0	0	0	132	0	0	0	436	504
G0RZB7_G0S2D8	0	0	0	0	825	0	0	151	841
G0RZB7_G0SBC0	0	0	0	0	159	159	0	0	159
G0RZB7_G0SB41	0	0	0	104	0	0	0	141	179
G0RZB7_G0SGQ7	0	0	0	0	213	0	0	0	213
G0RZB7_G0SH15	0	0	0	0	88	88	0	328	345
G0RZB7_G0SDA7	0	0	0	185	0	0	0	65	186
G0RZB7_G0S4Z9	0	0	0	0	0	0	0	188	188
G0RZB7_G0S1Y1	0	0	0	0	178	0	0	135	241
G0RZB7_G0S3L5	0	0	0	0	227	227	0	0	227
G0RZB7_G0S6B9	0	0	0	107	817	0	0	0	825
G0RZB7_G0S0R2	0	0	0	0	954	0	522	483	987
G0RZB7_G0SFH5	0	0	0	162	879	0	0	258	915
G0RZB7_G0SAK3	0	0	0	0	866	0	0	807	972
G0RZB7_G0S2N6	0	0	0	0	0	0	0	230	230
G0RZB7_G0RYI7	0	0	0	0	383	0	522	0	685
G0RZB7_G0S867	0	0	0	0	0	0	0	369	369
G0RZB7_G0S0J7	0	0	0	0	0	0	0	154	154
G0RZB7_G0SDN5	0	0	0	0	993	993	0	620	997
G0RZB7_G0SHQ2	0	0	0	0	0	0	0	322	322
G0RZB7_G0S2J7	0	0	0	0	817	0	0	0	817
G0RZB7_G0SE05	0	0	0	142	253	0	0	302	491
G0RZB7_G0S5V2	0	0	0	0	0	0	0	307	307
G0RZB7_G0RZQ2	0	0	0	0	0	0	0	389	389
G0RZB7_G0S9T4	0	0	0	130	112	112	0	0	176
G0RZB7_G0SF90	0	0	0	158	0	0	0	0	158
G0RZB7_G0S7G8	0	0	0	0	0	0	0	193	193
G0RZB7_G0SA54	0	0	0	0	973	0	0	277	979
G0RZB7_G0SHE9	0	0	0	0	0	0	0	283	283
G0RZB7_G0SGW8	0	0	0	0	0	0	0	429	429
G0RZB7_G0SE70	0	0	0	0	0	0	0	708	708
G0RZB7_G0SA56	0	0	0	0	0	0	522	323	654
G0RZB7_G0SGT5	0	0	0	0	0	0	185	68	189
G0RZB7_G0SEI1	0	0	0	0	0	0	0	350	350
G0RZB7_G0S3W8	0	0	0	71	0	0	0	211	217
G0RZB7_G0SA60	0	0	0	0	0	0	522	430	709
G0RZB7_G0RZH5	0	0	0	0	0	0	0	286	286
G0RZB7_G0S6L3	0	0	0	0	0	0	0	772	772
G0RZB7_G0S2F9	0	0	0	0	0	0	0	521	521
G0RZC0_G0SBY8	0	0	0	375	0	0	0	88	392
G0RZC0_G0SE12	0	0	0	154	0	0	0	0	154
G0RZC0_G0SAJ9	0	0	0	112	0	0	0	207	248
G0RZC0_G0SFF4	0	0	0	160	0	0	0	0	160
G0RZC0_G0S934	0	0	0	641	0	0	0	0	641
G0RZC0_G0RY43	0	0	0	242	0	0	0	0	242
G0RZC0_G0S6F0	0	0	0	157	0	0	0	0	157
G0RZC0_G0S583	0	0	0	104	117	117	0	0	156
G0RZC0_G0SAD3	0	0	0	0	591	0	0	0	591
G0RZC0_G0SCU5	97	0	0	82	73	73	0	102	162
G0RZC0_G0RZP8	0	0	0	162	0	0	0	0	162
G0RZC0_G0SGQ5	81	0	0	71	115	115	0	141	212
G0RZC0_G0SEG2	0	0	0	160	0	0	0	0	160
G0RZC0_G0S046	0	0	0	166	0	0	0	0	166
G0RZC0_G0SBK7	0	0	0	144	816	816	900	198	984
G0RZC0_G0SHB1	0	0	0	186	591	0	0	0	644
G0RZC0_G0S0D7	0	0	0	84	808	808	0	0	812
G0RZC0_G0S1Q9	0	0	0	152	0	0	0	0	152
G0RZC0_G0SGQ7	0	0	0	159	0	0	0	79	173
G0RZC0_G0SAE3	0	0	0	0	0	0	0	257	257
G0RZC0_G0SEJ0	0	0	260	82	0	0	0	0	275
G0RZC0_G0SAL7	0	0	0	0	591	0	0	0	591
G0RZC0_G0S9H3	0	0	0	516	0	0	0	0	516
G0RZC0_G0SBL1	0	0	0	182	0	0	0	0	182
G0RZC0_G0S683	0	0	0	195	0	0	0	0	195
G0RZC0_G0SAU1	0	0	0	159	0	0	0	89	183
G0RZC0_G0SF13	100	0	0	152	0	0	0	0	186
G0RZC0_G0RYC2	0	0	0	176	0	0	0	100	208
G0RZC0_G0S0R8	0	0	0	0	591	0	0	142	625
G0RZC0_G0SHR7	0	0	0	0	0	0	0	264	264
G0RZC0_G0RZM7	0	0	0	0	591	0	0	0	591
G0RZC0_G0S7T8	0	0	0	104	0	0	0	275	307
G0RZC0_G0S0J7	0	0	0	158	0	0	0	0	158
G0RZC0_G0S8W2	0	0	0	160	0	0	0	96	189
G0RZC0_G0S871	0	0	0	158	0	0	0	0	158
G0RZC0_G0S8C4	0	0	0	85	106	106	0	203	257
G0RZC0_G0SFC3	0	0	0	242	0	0	0	0	242
G0RZC0_G0S2X8	0	0	69	918	998	998	948	121	999
G0RZC0_G0SHG6	0	0	0	159	0	0	0	0	159
G0RZC0_G0SBS7	0	0	0	158	0	0	0	0	158
G0RZC0_G0RY82	0	0	0	152	0	0	0	0	152
G0RZC0_G0SFL3	0	0	0	82	106	106	0	271	319
G0RZC0_G0S257	164	0	0	104	71	71	0	0	208
G0RZC0_G0SBQ1	0	0	0	304	0	0	0	0	304
G0RZC0_G0S8G5	120	0	0	112	0	0	0	0	166
G0RZC0_G0SBZ6	0	0	0	104	808	808	0	0	816
G0RZC0_G0S267	0	0	0	0	231	0	0	0	231
G0RZC0_G0RYQ1	0	0	0	0	591	0	0	0	591
G0RZC0_G0S7G2	0	0	0	140	68	68	0	259	324
G0RZC0_G0RY12	0	0	0	152	64	64	0	0	153
G0RZC0_G0S916	97	0	0	82	68	68	0	163	215
G0RZC0_G0SEX3	0	0	0	110	0	0	0	108	153
G0RZC0_G0SA54	0	0	0	71	917	0	0	96	921
G0RZC0_G0SB52	0	0	0	195	0	0	0	0	195
G0RZC0_G0SGP3	0	0	0	113	152	0	0	92	223
G0RZC0_G0SGT6	0	0	0	152	0	0	0	271	341
G0RZC0_G0S3Q7	81	0	0	71	0	0	0	134	158
G0RZC0_G0SH57	0	0	0	172	0	0	0	0	172
G0RZC0_G0S6W7	0	0	0	274	591	0	0	69	685
G0RZC0_G0RZ98	0	0	0	242	0	0	0	0	242
G0RZC0_G0S572	0	0	0	0	591	0	0	140	624
G0RZC0_G0S7G6	0	0	0	0	591	0	0	0	591
G0RZC0_G0SC18	0	0	0	375	64	64	0	0	376
G0RZC0_G0SFE5	0	0	0	125	152	0	0	0	208
G0RZC0_G0SA81	0	0	0	0	0	0	0	191	191
G0RZC0_G0S189	0	0	0	420	70	70	0	0	425
G0RZC0_G0RZK0	0	0	0	153	0	0	0	271	341
G0RZC0_G0S2Z9	0	0	90	782	999	0	948	158	999
G0RZC0_G0RYS1	0	0	0	242	0	0	0	0	242
G0RZC0_G0S2X5	0	0	0	82	0	0	0	340	354
G0RZC0_G0RZ49	0	0	0	0	591	0	0	0	591
G0RZD0_G0SFL1	329	0	0	494	0	0	188	0	686
G0RZD0_G0S2X4	0	0	0	494	0	0	0	126	528
G0RZD0_G0RXS5	0	0	0	159	0	0	0	0	159
G0RZD0_G0S257	0	0	0	167	0	0	0	0	167
G0RZD0_G0S7A2	0	0	0	242	0	0	0	0	242
G0RZD0_G0S6J7	329	0	0	494	0	0	0	268	717
G0RZD0_G0S3F1	0	0	0	158	0	0	0	0	158
G0RZD0_G0SBR6	266	0	0	374	0	0	0	185	574
G0RZD0_G0SDS8	0	0	0	111	0	0	192	0	234
G0RZD0_G0S084	357	0	0	641	0	0	192	96	795
G0RZD0_G0S5P2	0	0	0	108	0	0	0	376	406
G0RZD0_G0S8U5	329	0	0	677	597	0	188	267	932
G0RZD0_G0S1Q9	0	0	0	353	0	0	0	0	353
G0RZD0_G0SAJ9	98	0	0	180	0	0	0	0	210
G0RZD0_G0S597	72	0	0	158	0	0	0	0	166
G0RZD0_G0SI44	329	0	0	494	0	0	188	0	686
G0RZD0_G0S561	0	0	0	0	0	0	0	185	185
G0RZD0_G0SEI0	0	0	0	641	0	0	199	125	714
G0RZD0_G0SGX1	191	0	0	558	0	0	188	268	742
G0RZD0_G0S061	68	0	0	0	0	0	0	191	196
G0RZD0_G0RY75	357	0	0	708	0	0	0	0	800
G0RZD0_G0SGM5	0	0	0	393	0	0	0	0	393
G0RZD0_G0RYC9	0	0	0	158	0	0	0	0	158
G0RZD0_G0S4P8	329	0	0	494	0	0	188	214	737
G0RZD0_G0S0Z3	0	0	0	491	0	0	0	191	560
G0RZD0_G0S992	0	0	0	495	0	0	0	0	495
G0RZD0_G0S9B5	0	0	0	493	0	0	192	103	582
G0RZD0_G0SBX6	179	0	0	0	0	0	0	0	179
G0RZD0_G0SBZ6	69	0	0	254	0	0	0	126	309
G0RZD0_G0S7V2	0	0	0	310	999	0	0	0	999
G0RZD0_G0S6M0	0	0	0	0	0	0	0	376	376
G0RZD0_G0S1R0	134	0	0	255	0	0	0	0	311
G0RZD0_G0SCF7	0	0	0	252	0	0	0	0	252
G0RZD0_G0S4F5	0	0	0	339	0	0	0	0	339
G0RZD0_G0S4L3	221	0	0	571	0	0	188	267	759
G0RZD0_G0S7V1	329	0	0	549	999	0	188	257	999
G0RZD0_G0S1Q0	0	0	0	300	0	0	0	0	300
G0RZD0_G0S6Y9	68	0	0	164	0	0	0	379	449
G0RZD0_G0S0D6	134	0	0	255	0	0	0	0	311
G0RZD0_G0S8G5	0	0	0	301	0	0	0	192	397
G0RZD0_G0RYN9	357	0	0	591	0	0	0	260	778
G0RZD0_G0RZM9	0	0	0	494	0	0	192	123	592
G0RZD0_G0S5T7	287	0	0	302	225	0	0	0	561
G0RZD0_G0S1P9	0	0	0	301	0	0	0	0	301
G0RZD0_G0S4L1	0	0	0	241	0	0	0	0	241
G0RZD0_G0S174	410	0	0	164	0	0	0	0	474
G0RZD0_G0RZL3	0	0	0	160	0	0	0	0	160
G0RZD0_G0SBR1	0	0	0	176	0	0	0	0	176
G0RZD0_G0SB16	0	0	0	0	249	0	0	0	249
G0RZD0_G0SI21	0	0	0	417	0	0	192	109	523
G0RZD0_G0SBV2	287	0	0	302	152	0	0	0	519
G0RZD0_G0RZG4	0	0	0	112	147	147	0	0	191
G0RZD0_G0S6V4	410	0	0	584	0	0	0	0	738
G0RZD0_G0S256	357	0	0	496	68	68	0	190	703
G0RZD0_G0S934	0	0	0	155	0	0	0	0	155
G0RZD0_G0SBQ6	0	0	0	275	990	0	0	0	992
G0RZD0_G0RY43	0	0	0	494	0	0	192	0	564
G0RZD0_G0S078	0	0	0	322	0	0	0	0	322
G0RZD0_G0S614	0	0	0	238	0	0	0	0	238
G0RZD0_G0S6I7	410	0	0	744	0	0	199	73	863
G0RZD0_G0RYF8	0	0	0	596	0	0	192	0	652
G0RZD0_G0SAV4	357	0	0	641	0	0	0	264	806
G0RZD0_G0S998	0	0	0	294	0	0	0	0	294
G0RZD0_G0S8Y3	0	0	0	220	0	0	0	409	508
G0RZD0_G0S554	0	0	0	159	0	0	0	0	159
G0RZD0_G0S6K6	0	0	0	245	0	0	0	0	245
G0RZD0_G0S8F3	0	0	0	371	999	0	0	0	999
G0RZD3_G0S1A6	0	0	0	0	0	0	0	188	188
G0RZD3_G0SCU5	0	0	0	0	150	0	0	92	176
G0RZD3_G0S4A2	0	0	0	0	0	0	0	205	205
G0RZD3_G0S1Y1	0	0	0	0	152	0	0	0	152
G0RZD3_G0SC40	0	0	0	176	0	0	0	0	176
G0RZD3_G0RYH9	0	0	0	0	0	0	0	174	174
G0RZD3_G0RZH5	0	0	0	0	552	0	0	91	565
G0RZD3_G0S697	0	0	0	0	0	0	0	389	389
G0RZD3_G0S6B8	0	0	0	0	0	0	0	260	260
G0RZD3_G0SBV5	0	0	0	0	517	517	0	0	517
G0RZD3_G0S4P3	0	0	0	0	486	486	0	0	486
G0RZD3_G0SDP4	0	0	0	0	0	0	0	288	288
G0RZD3_G0S378	0	0	0	163	0	0	0	0	163
G0RZD3_G0RYP6	0	0	0	0	153	0	0	92	179
G0RZD3_G0S2J7	0	0	0	212	0	0	0	0	212
G0RZD3_G0SB52	0	0	0	0	0	0	0	512	512
G0RZD3_G0S1G8	0	0	0	0	0	0	0	326	326
G0RZD3_G0SE04	0	0	0	0	0	0	0	190	190
G0RZD3_G0SER2	0	0	0	177	0	0	0	74	186
G0RZD3_G0S8J1	0	0	0	0	0	0	0	191	191
G0RZD3_G0SB60	0	0	0	0	762	0	0	0	762
G0RZD3_G0S645	0	0	0	0	997	0	0	0	997
G0RZD3_G0RZQ0	0	0	0	241	0	0	0	0	241
G0RZD3_G0SA41	0	0	0	0	859	859	0	0	859
G0RZD3_G0S3P7	0	0	0	0	430	430	0	0	430
G0RZD3_G0RY95	0	0	0	176	0	0	0	0	176
G0RZD3_G0SB59	0	0	0	0	855	0	0	0	855
G0RZD3_G0S6I7	0	0	0	0	0	0	0	215	215
G0RZD3_G0S027	0	0	0	0	0	0	0	212	212
G0RZE3_G0SGV0	0	0	0	414	993	0	0	546	998
G0RZE3_G0S0R2	0	0	0	0	0	0	0	193	193
G0RZE3_G0S057	0	0	0	0	0	0	0	480	480
G0RZE3_G0S061	0	0	0	163	0	0	0	0	163
G0RZE3_G0S027	0	0	0	107	0	0	0	429	455
G0RZE3_G0SGS2	0	0	0	188	0	0	0	0	188
G0RZE3_G0S938	0	0	0	0	790	0	0	0	790
G0RZE3_G0S2J7	0	0	0	188	0	0	360	0	446
G0RZE3_G0S1Y0	0	0	0	189	0	0	0	43	196
G0RZE3_G0SDP4	0	0	0	0	0	0	0	154	154
G0RZE3_G0SGW5	0	0	0	0	0	0	900	80	901
G0RZE3_G0SDP9	0	0	0	0	0	0	0	157	157
G0RZE3_G0SB30	0	0	0	0	0	0	0	278	278
G0RZE3_G0RXR6	0	0	0	0	0	0	0	263	263
G0RZE3_G0SF13	0	0	0	0	279	0	0	0	279
G0RZE3_G0SEG6	0	0	0	204	0	0	0	94	230
G0RZE3_G0S224	0	0	0	219	0	0	0	0	219
G0RZE3_G0S5V2	0	0	0	71	0	0	0	160	167
G0RZE3_G0S6G7	0	0	0	82	0	0	720	483	848
G0RZE3_G0SFI7	0	0	0	0	469	0	0	0	469
G0RZE3_G0S6U9	0	0	0	0	737	0	0	101	747
G0RZE3_G0S8I8	0	0	0	0	0	0	0	185	185
G0RZE3_G0S2F3	0	0	0	188	962	962	900	741	999
G0RZE3_G0S4R3	0	0	0	505	0	0	0	0	505
G0RZE3_G0SB59	0	0	0	631	0	0	720	0	889
G0RZE3_G0RXW1	0	0	0	0	144	144	0	195	265
G0RZE3_G0RZ88	0	0	0	0	156	0	0	0	156
G0RZE3_G0SBZ9	0	0	0	83	0	0	900	0	902
G0RZE3_G0S9J5	0	0	0	199	0	0	0	0	199
G0RZE3_G0SFN0	0	0	0	0	317	0	0	0	317
G0RZE3_G0S0U9	0	0	0	0	0	0	0	260	260
G0RZE3_G0S5P0	0	0	0	151	0	0	0	77	163
G0RZE3_G0S8H3	0	0	0	0	145	145	0	71	152
G0RZE3_G0S0D6	0	0	0	0	310	0	0	0	310
G0RZE3_G0SA60	0	0	0	71	999	999	948	393	999
G0RZE3_G0RYP6	0	0	0	116	145	145	0	0	193
G0RZE3_G0S916	0	0	0	0	138	138	0	428	473
G0RZE3_G0S6I4	0	0	0	159	0	0	720	261	801
G0RZE3_G0SE15	0	0	0	171	0	0	0	280	362
G0RZE3_G0S496	0	0	0	0	0	0	0	187	187
G0RZE3_G0RYF8	0	0	0	0	872	0	0	0	872
G0RZE3_G0S3T9	0	0	0	71	0	0	720	88	730
G0RZE3_G0SCV7	0	0	0	0	0	0	0	177	177
G0RZE3_G0S6Y4	0	0	0	236	0	0	0	0	236
G0RZE3_G0S079	0	0	0	0	844	0	0	0	844
G0RZE9_G0S507	155	0	0	999	974	0	0	411	999
G0RZE9_G0S992	0	0	0	999	0	0	0	89	999
G0RZE9_G0SGX1	87	0	0	244	0	0	185	0	359
G0RZE9_G0SGX0	0	0	0	818	0	0	0	0	818
G0RZE9_G0S2Y0	0	0	0	177	0	0	0	0	177
G0RZE9_G0RY15	178	0	0	431	0	0	0	0	501
G0RZE9_G0RY45	0	0	0	724	966	0	520	195	995
G0RZE9_G0SFN0	287	0	0	999	0	0	520	0	999
G0RZE9_G0RZD0	134	0	0	255	0	0	0	0	311
G0RZE9_G0SAY2	0	0	0	121	0	0	0	94	150
G0RZE9_G0S1Q0	0	0	0	301	0	0	0	0	301
G0RZE9_G0S7V1	124	0	0	245	0	0	185	0	387
G0RZE9_G0RYN9	165	0	0	999	980	0	0	0	999
G0RZE9_G0SEQ7	0	0	0	380	0	0	0	0	380
G0RZE9_G0SG89	0	0	0	996	900	0	522	0	999
G0RZE9_G0SGH8	0	0	0	998	997	0	520	402	999
G0RZE9_G0S0D6	0	0	0	999	973	0	520	88	999
G0RZE9_G0S8U5	168	0	0	254	0	0	185	0	425
G0RZE9_G0S2X4	0	0	0	993	0	0	0	471	996
G0RZE9_G0SEP6	0	0	0	435	0	0	0	0	435
G0RZE9_G0S554	0	0	0	265	0	0	0	0	265
G0RZE9_G0S9T3	162	0	0	999	0	0	0	0	999
G0RZE9_G0SFC3	124	0	0	820	900	0	520	0	990
G0RZE9_G0SFL0	169	0	0	989	974	0	0	0	999
G0RZE9_G0S0Z3	0	0	0	999	0	0	0	93	999
G0RZE9_G0SHQ2	164	0	0	999	974	0	520	0	999
G0RZE9_G0SHG6	0	0	0	311	147	147	0	0	372
G0RZE9_G0S0D7	160	0	0	997	0	0	520	233	999
G0RZE9_G0SAJ9	0	0	0	998	974	0	520	354	999
G0RZE9_G0S625	0	0	0	669	0	0	0	0	669
G0RZE9_G0RZH3	0	0	0	348	0	0	0	0	348
G0RZE9_G0SG44	0	0	0	0	281	0	0	0	281
G0RZE9_G0SAY1	0	0	0	176	0	0	0	0	176
G0RZE9_G0SCL3	0	0	0	999	0	0	520	119	999
G0RZE9_G0RXW1	134	0	0	967	969	0	522	320	999
G0RZE9_G0RY43	0	0	0	999	0	0	520	91	999
G0RZE9_G0S079	0	0	0	940	0	0	520	0	969
G0RZE9_G0S3F1	0	0	0	188	0	0	0	0	188
G0RZE9_G0S1P9	0	0	0	999	973	0	0	78	999
G0RZE9_G0S256	162	0	0	144	0	0	0	0	234
G0RZE9_G0S6B8	0	0	0	0	163	163	0	0	163
G0RZE9_G0RY84	0	0	0	195	0	0	0	92	219
G0RZE9_G0S574	0	0	0	446	0	0	0	0	446
G0RZE9_G0SBQ1	0	0	0	170	146	146	0	0	243
G0RZE9_G0SEG9	0	0	0	993	0	0	520	0	996
G0RZE9_G0RZE9	0	0	0	997	999	999	0	12	999
G0RZE9_G0SBL1	0	0	0	368	0	0	0	0	368
G0RZE9_G0S4Z9	0	0	0	987	974	0	0	548	999
G0RZE9_G0S101	0	0	0	999	900	0	520	146	999
G0RZE9_G0S2J1	0	0	0	199	0	0	0	0	199
G0RZE9_G0SAE3	0	0	0	999	0	0	520	400	999
G0RZE9_G0SE88	0	0	0	0	177	0	0	0	177
G0RZE9_G0S9B8	0	0	0	319	0	0	0	0	319
G0RZE9_G0S1A6	135	0	0	964	0	0	0	88	968
G0RZE9_G0SA41	0	0	0	196	0	0	0	0	196
G0RZE9_G0S0X7	0	0	0	0	547	547	0	0	547
G0RZE9_G0S7G2	0	0	0	456	0	0	0	68	458
G0RZE9_G0S3P6	0	0	0	570	0	0	0	0	570
G0RZE9_G0S189	0	0	0	246	0	0	0	0	246
G0RZE9_G0SCE2	0	0	0	999	973	0	520	80	999
G0RZE9_G0SEZ8	0	0	0	215	0	0	0	0	215
G0RZE9_G0SCS7	0	0	0	229	0	0	0	0	229
G0RZE9_G0S1R0	0	0	0	998	900	0	0	0	999
G0RZE9_G0RZI8	0	0	0	202	0	0	0	0	202
G0RZE9_No Uniprot	0	0	0	163	0	0	0	0	163
G0RZE9_G0S6K6	0	0	0	254	0	0	0	0	254
G0RZE9_G0SE17	164	0	0	253	0	0	185	0	421
G0RZE9_G0S4P8	126	0	0	996	974	0	520	574	999
G0RZE9_G0SGP3	0	0	0	902	900	0	522	428	996
G0RZE9_G0SGT6	204	0	0	997	997	0	522	0	999
G0RZE9_G0RZX9	0	0	0	435	149	149	0	0	487
G0RZE9_G0SI44	152	0	0	998	0	0	520	0	999
G0RZE9_G0S906	0	0	0	203	197	0	0	0	316
G0RZE9_G0S6Y9	0	0	0	489	0	0	0	0	489
G0RZE9_G0SEG2	223	0	0	991	0	0	522	151	996
G0RZE9_G0S6Y4	0	0	0	193	0	0	0	0	193
G0RZE9_G0SFG3	134	0	0	509	0	0	0	0	546
G0RZE9_G0S9I0	0	0	0	0	319	0	0	0	319
G0RZE9_G0SDC3	0	0	0	438	0	0	0	0	438
G0RZE9_G0SEI0	91	0	0	997	974	0	522	379	999
G0RZE9_G0S1W3	0	0	0	185	0	0	0	0	185
G0RZE9_G0S136	0	0	0	232	0	0	0	0	232
G0RZE9_G0SAP2	0	0	0	108	0	0	0	142	183
G0RZE9_G0S0E5	168	0	0	999	0	0	520	0	999
G0RZE9_G0S1Y8	0	0	0	0	465	0	0	0	465
G0RZE9_G0SB41	0	0	0	201	0	0	0	0	201
G0RZE9_G0S792	0	0	0	113	0	0	0	103	151
G0RZE9_G0RZH5	0	0	0	165	0	0	0	0	165
G0RZE9_G0S5P2	0	0	0	283	0	0	0	0	283
G0RZE9_G0SCF9	162	0	0	352	0	0	0	0	421
G0RZE9_G0S493	0	0	0	188	0	0	0	0	188
G0RZE9_G0S4L3	0	0	0	183	0	0	185	0	290
G0RZE9_G0RYH9	0	0	0	0	162	162	0	0	162
G0RZE9_G0RYD6	0	0	0	756	182	0	0	0	787
G0RZE9_G0SDW5	0	0	0	463	0	0	0	0	463
G0RZE9_G0RXY6	0	0	0	160	0	0	0	0	160
G0RZE9_G0SGQ5	0	0	0	153	0	0	0	0	153
G0RZG4_G0S0X7	0	0	0	0	180	180	0	0	180
G0RZG4_G0S6I9	0	0	0	0	0	0	0	187	187
G0RZG4_G0S5T7	165	0	0	0	0	0	0	0	165
G0RZG4_G0S0S6	0	0	0	0	0	0	0	524	524
G0RZG4_G0S6B8	0	0	0	0	665	665	0	0	665
G0RZG4_G0RYC2	0	0	337	104	0	0	0	0	366
G0RZG4_G0RZB7	0	0	0	0	0	0	0	299	299
G0RZG4_G0SEK9	164	0	0	0	0	0	0	0	164
G0RZG4_G0S7G6	0	0	0	0	909	0	0	0	909
G0RZG4_G0RZ88	255	0	0	0	0	0	0	0	255
G0RZG4_G0RY84	0	0	0	234	170	170	0	0	321
G0RZG4_G0S0J7	164	0	0	0	0	0	0	0	164
G0RZG4_G0SEU9	164	0	0	0	0	0	0	0	164
G0RZG4_G0S992	0	0	0	163	0	0	0	0	163
G0RZG4_G0SF13	0	0	0	70	144	144	0	0	150
G0RZG4_G0S8J4	167	0	0	124	0	0	0	0	221
G0RZG4_G0SDS0	0	0	0	300	0	0	0	0	300
G0RZG4_G0S6B0	357	0	0	0	0	0	0	0	357
G0RZG4_G0S0Z3	221	0	0	0	0	0	0	0	221
G0RZG4_G0RXR3	164	0	0	0	0	0	0	0	164
G0RZG4_G0RYP6	0	0	0	0	0	0	0	522	522
G0RZG4_G0RZX8	357	0	0	262	999	0	948	879	999
G0RZG4_G0S597	0	0	0	254	0	0	0	0	254
G0RZG4_G0S7F9	0	0	0	217	0	0	0	0	217
G0RZG4_G0S3P6	72	0	0	191	0	0	0	0	199
G0RZG4_G0S171	240	0	0	0	0	0	0	0	240
G0RZG4_G0S2A0	0	0	0	0	188	188	0	0	188
G0RZG4_G0SG52	164	0	0	0	0	0	0	0	164
G0RZG4_G0SBV2	165	0	0	0	0	0	0	0	165
G0RZG4_G0S8N2	0	0	0	202	0	0	0	0	202
G0RZG4_G0S6B2	0	0	0	159	0	0	0	0	159
G0RZH3_G0SEG9	0	0	0	180	0	0	0	0	180
G0RZH3_G0SCL3	0	0	0	375	0	0	0	0	375
G0RZH3_G0S1T8	216	0	0	71	0	0	0	0	222
G0RZH3_G0S0Z3	0	0	0	201	0	0	0	0	201
G0RZH3_G0S4P8	245	0	0	196	0	0	0	0	353
G0RZH3_G0SCU5	0	0	0	244	99	99	0	126	322
G0RZH3_G0RZD0	268	0	0	254	72	72	0	0	423
G0RZH3_G0S2N6	80	0	0	0	0	0	900	83	903
G0RZH3_G0SBS8	0	0	0	148	0	0	0	87	170
G0RZH3_G0S3Y1	0	0	0	252	0	0	0	257	407
G0RZH3_G0SFE5	0	0	0	827	0	0	0	92	832
G0RZH3_G0SF13	0	0	0	863	0	0	0	0	863
G0RZH3_G0SC93	0	0	0	0	278	278	0	0	278
G0RZH3_G0SCE0	0	0	0	0	909	0	0	0	909
G0RZH3_G0S583	0	0	0	773	0	0	0	256	820
G0RZH3_G0SDQ3	0	0	0	165	0	0	0	0	165
G0RZH3_G0S7F9	0	0	0	770	0	0	0	0	770
G0RZH3_G0SCF9	223	0	0	935	999	0	948	620	999
G0RZH3_G0S2Y0	0	0	0	293	0	0	0	102	323
G0RZH3_G0RYD9	0	0	0	0	286	286	0	0	286
G0RZH3_G0SCE2	0	0	0	274	0	0	0	0	274
G0RZH3_G0SB41	0	0	0	343	0	0	0	91	363
G0RZH3_G0SD68	0	0	0	607	0	0	0	0	607
G0RZH3_G0SAV4	224	0	0	285	112	112	0	275	566
G0RZH3_G0SFJ5	0	0	0	0	0	0	0	258	258
G0RZH3_G0S428	0	0	0	230	0	0	0	0	230
G0RZH3_G0SDT2	0	0	0	0	0	0	0	152	152
G0RZH3_G0SEP6	0	0	0	986	0	0	0	0	986
G0RZH3_G0S9T7	217	0	0	156	0	0	0	72	302
G0RZH3_G0S267	0	0	0	0	361	0	0	0	361
G0RZH3_G0SBV2	264	0	0	104	0	0	0	105	329
G0RZH3_G0SE05	0	0	0	134	0	0	194	0	255
G0RZH3_G0SB52	0	0	0	640	0	0	0	0	640
G0RZH3_G0S1S1	0	0	0	0	0	0	0	191	191
G0RZH3_G0S0I8	0	0	0	0	0	0	194	289	388
G0RZH3_G0S7G6	0	0	0	229	0	0	0	0	229
G0RZH3_G0S811	0	0	0	286	0	0	0	140	344
G0RZH3_G0S9E0	304	0	0	621	0	0	185	528	876
G0RZH3_G0SDH1	0	0	0	0	999	0	0	0	999
G0RZH3_G0S2P9	0	0	0	103	997	0	0	122	997
G0RZH3_G0S436	0	0	0	323	0	0	0	0	323
G0RZH3_G0S256	223	0	0	178	0	0	188	288	551
G0RZH3_G0S8J4	0	0	0	739	0	0	0	0	739
G0RZH3_G0SE15	0	0	0	0	0	0	0	229	229
G0RZH3_G0S9H3	0	0	0	545	0	0	0	90	559
G0RZH3_G0SE17	217	0	0	728	0	0	0	0	772
G0RZH3_G0RXY6	0	0	0	246	0	0	0	0	246
G0RZH3_G0S2X8	0	0	0	142	0	0	0	128	202
G0RZH3_G0S882	0	0	0	0	0	0	0	189	189
G0RZH3_G0SCJ6	0	0	0	0	0	0	0	199	199
G0RZH3_G0RXS6	0	0	0	971	0	0	0	0	971
G0RZH3_G0RXW1	268	0	0	320	72	72	0	87	488
G0RZH3_G0SEX3	0	0	0	480	0	0	0	96	499
G0RZH3_G0RYP6	0	0	0	0	139	139	0	126	197
G0RZH3_G0SB30	0	0	0	394	0	0	0	0	394
G0RZH3_G0SFL1	195	0	0	192	0	0	0	0	307
G0RZH3_G0SH57	0	0	0	873	112	112	0	0	880
G0RZH3_G0S871	0	0	0	244	0	0	0	0	244
G0RZH3_G0S6J0	0	0	0	499	0	0	0	0	499
G0RZH3_G0S399	0	0	0	563	0	0	0	0	563
G0RZH3_G0SGT6	222	0	0	158	64	64	0	193	399
G0RZH3_G0SAP2	0	0	0	593	0	0	0	146	630
G0RZH3_G0SFK3	0	0	0	205	0	0	0	88	226
G0RZH3_G0S468	0	0	0	905	0	0	0	0	905
G0RZH3_G0S1Z0	329	0	0	126	0	0	0	108	405
G0RZH3_G0SEI0	378	0	0	0	0	0	0	155	439
G0RZH3_G0S3P7	0	0	0	0	0	0	0	160	160
G0RZH3_G0S1S4	0	0	0	184	0	0	0	0	184
G0RZH3_G0RZM7	0	0	0	167	0	0	194	0	284
G0RZH3_G0SAX5	0	0	0	427	0	0	0	0	427
G0RZH3_G0S9U0	0	0	0	189	0	0	0	0	189
G0RZH3_G0S245	177	0	0	104	0	0	0	0	214
G0RZH3_G0SFL3	0	0	0	232	0	0	194	0	340
G0RZH3_G0S8N2	0	0	0	313	0	0	0	0	313
G0RZH3_G0SFF4	0	0	0	176	0	0	0	188	285
G0RZH3_G0RYD6	0	0	0	248	0	0	0	0	248
G0RZH3_G0S992	0	0	0	188	0	0	0	0	188
G0RZH3_G0SBX8	206	0	0	144	0	0	0	0	275
G0RZH3_G0S683	0	0	0	257	0	0	0	0	257
G0RZH3_G0RY15	173	0	0	71	0	0	0	0	180
G0RZH3_G0S9Z9	0	0	0	0	486	0	0	0	486
G0RZH3_G0SCX9	0	0	0	157	0	0	0	0	157
G0RZH3_G0SFG3	80	0	0	993	0	0	0	0	993
G0RZH3_G0S507	280	0	0	192	112	112	0	80	425
G0RZH3_G0S8I8	0	0	0	877	0	0	0	0	877
G0RZH3_G0SFK8	0	0	0	247	0	0	0	0	247
G0RZH3_G0S9B8	0	0	0	150	0	0	0	70	156
G0RZH3_G0SG44	0	0	0	737	0	0	0	0	737
G0RZH3_G0S142	0	0	0	835	0	0	0	0	835
G0RZH3_G0S6J7	196	0	0	104	0	0	0	0	231
G0RZH3_G0S4P3	0	0	0	112	0	0	0	104	150
G0RZH3_G0SHE7	378	0	0	71	112	112	0	263	541
G0RZH3_G0SG89	0	0	0	188	0	0	0	0	188
G0RZH3_G0SHR7	0	0	0	0	0	0	0	187	187
G0RZH3_G0SBD8	0	0	0	0	0	0	0	193	193
G0RZH3_G0S143	0	0	0	239	0	0	0	109	276
G0RZH3_G0S6S9	0	0	0	517	0	0	0	0	517
G0RZH3_G0S2J1	0	0	0	249	0	0	0	0	249
G0RZH3_G0S2E1	0	0	0	123	276	276	0	0	322
G0RZH3_G0S6M0	0	0	0	950	0	0	0	0	950
G0RZH3_G0S6Y4	0	0	0	439	0	0	0	0	439
G0RZH3_G0S5V8	0	0	0	212	0	0	0	0	212
G0RZH3_G0S3L5	0	0	0	191	0	0	0	0	191
G0RZH3_G0RZI8	0	0	0	838	70	70	0	0	839
G0RZH3_G0RY45	0	0	0	222	0	0	0	0	222
G0RZH3_G0RYM0	0	0	0	195	0	0	0	0	195
G0RZH3_G0SH61	172	0	0	256	0	0	0	0	342
G0RZH3_G0S866	0	0	0	252	0	0	0	0	252
G0RZH3_G0S934	0	0	0	407	0	0	0	0	407
G0RZH3_G0S9B5	83	0	0	384	0	0	0	0	397
G0RZH3_G0SFB3	0	0	0	0	0	0	188	70	194
G0RZH3_G0SGP3	304	0	0	213	0	0	0	156	474
G0RZH3_G0S554	0	0	0	462	0	0	0	0	462
G0RZH3_G0SCS7	85	0	0	0	999	0	913	529	999
G0RZH3_G0S1W3	0	0	0	125	853	853	0	0	862
G0RZH3_G0S2D8	0	0	0	0	0	0	194	80	209
G0RZH3_G0RY43	0	0	0	170	0	0	0	63	170
G0RZH3_G0S174	218	0	0	118	112	112	0	0	303
G0RZH5_G0RYM0	0	0	0	0	552	0	0	0	552
G0RZH5_G0SDT2	0	0	0	0	552	0	0	0	552
G0RZH5_G0SF92	0	0	0	0	0	0	0	294	294
G0RZH5_G0SHJ3	0	0	0	0	966	0	0	144	969
G0RZH5_G0S5U4	0	0	0	0	552	0	0	0	552
G0RZH5_G0SF20	0	0	0	0	152	0	0	0	152
G0RZH5_G0SFJ5	0	0	0	86	0	0	0	198	218
G0RZH5_G0RXY6	0	0	0	0	552	0	0	0	552
G0RZH5_G0S969	0	0	0	0	0	0	0	708	708
G0RZH5_G0S834	0	0	0	0	552	0	0	0	552
G0RZH5_G0S918	0	0	0	0	552	0	0	0	552
G0RZH5_G0RZC0	0	0	0	0	552	0	0	87	563
G0RZH5_G0S6Y3	0	0	0	0	0	0	0	260	260
G0RZH5_G0SGT6	0	0	0	244	0	0	0	89	265
G0RZH5_G0SC40	0	0	0	0	0	0	0	375	375
G0RZH5_G0S468	0	0	0	0	552	0	0	0	552
G0RZH5_G0SBW3	0	0	0	0	552	0	0	285	658
G0RZH5_G0S0R8	0	0	0	0	0	0	0	294	294
G0RZH5_G0S647	0	0	0	0	942	0	0	0	942
G0RZH5_G0SE12	0	0	0	0	670	670	0	0	670
G0RZH5_G0SAU1	0	0	0	302	0	0	0	0	302
G0RZH5_G0S909	0	0	0	0	799	0	0	0	799
G0RZH5_G0RY48	0	0	0	71	0	0	900	312	927
G0RZH5_G0S9K1	0	0	0	0	0	0	0	160	160
G0RZH5_G0S8A7	0	0	0	0	975	975	0	0	975
G0RZH5_G0RXW1	0	0	0	111	0	0	0	151	194
G0RZH5_G0S6Y9	0	0	0	0	552	0	0	0	552
G0RZH5_G0RY95	0	0	0	0	263	263	0	0	263
G0RZH5_G0S554	0	0	0	0	552	0	0	0	552
G0RZH5_G0SH61	0	0	0	203	0	0	0	71	209
G0RZH5_G0S3W8	0	0	0	0	552	0	0	0	552
G0RZH5_G0RYN3	0	0	0	0	581	0	0	0	581
G0RZH5_G0RZH5	0	0	0	0	999	0	900	0	999
G0RZH5_G0RXZ8	0	0	0	0	0	0	0	808	808
G0RZH5_G0S0G3	0	0	0	0	730	0	0	0	730
G0RZH5_G0S643	0	0	0	104	779	0	900	484	987
G0RZH5_G0S1Y1	0	0	0	0	813	0	0	523	904
G0RZH5_G0SHQ3	0	0	0	0	0	0	0	232	232
G0RZH5_G0S5K9	0	0	0	0	552	0	0	0	552
G0RZH5_G0RYL1	0	0	0	118	0	0	0	485	515
G0RZH5_G0S899	0	0	0	0	552	0	0	0	552
G0RZH5_G0SEU9	0	0	0	0	0	0	0	262	262
G0RZH5_G0S136	0	0	0	146	0	0	0	189	260
G0RZH5_G0S2J7	0	0	0	0	552	0	0	0	552
G0RZH5_G0RZN2	0	0	0	0	538	0	0	0	538
G0RZH5_G0SDA8	0	0	0	0	0	0	0	268	268
G0RZH5_G0S0U6	0	0	0	107	552	0	900	380	969
G0RZH5_G0RZP9	0	0	0	0	552	0	0	0	552
G0RZH5_G0S1S4	0	0	0	179	0	0	0	155	260
G0RZH5_G0SCF7	0	0	0	0	552	0	0	619	817
G0RZH5_G0SB84	0	0	0	0	0	0	0	212	212
G0RZH5_G0RYH9	0	0	0	0	999	0	0	380	999
G0RZH5_G0S1E1	0	0	0	0	0	0	0	294	294
G0RZH5_G0S5Z9	0	0	0	0	552	0	0	0	552
G0RZH5_G0S5S4	0	0	0	0	636	0	0	109	654
G0RZH5_G0RZT5	0	0	0	0	434	434	0	0	434
G0RZH5_G0SBX6	0	0	0	0	0	0	0	746	746
G0RZH5_G0SHK2	0	0	0	71	552	0	0	0	555
G0RZH5_G0S7T8	0	0	0	199	0	0	0	429	511
G0RZH5_G0S9T7	0	0	0	0	552	0	0	0	552
G0RZH5_G0RZW2	0	0	0	0	558	0	0	0	558
G0RZH5_G0S1Z0	0	0	0	167	0	0	0	350	422
G0RZH5_G0RXZ5	177	0	0	0	83	83	0	213	324
G0RZH5_G0S7F4	0	0	0	0	552	0	0	77	558
G0RZH5_G0S5T7	0	0	0	0	0	0	0	263	263
G0RZH5_G0SH57	0	0	0	0	552	0	0	0	552
G0RZH5_G0SEI0	0	0	0	160	0	0	0	155	242
G0RZH5_G0SFN0	0	0	0	182	0	0	0	0	182
G0RZH5_G0S005	0	0	0	0	552	0	0	0	552
G0RZH5_G0S9Z9	0	0	0	0	814	0	0	329	867
G0RZH5_G0S7V2	0	0	0	0	552	0	0	92	565
G0RZH5_G0S8K3	0	0	0	0	552	0	0	0	552
G0RZH5_G0S7G8	0	0	0	0	877	0	0	620	950
G0RZH5_G0S6B9	0	0	0	0	552	0	0	0	552
G0RZH5_G0RYP6	0	0	0	103	68	68	0	507	531
G0RZH5_G0S7I0	0	0	0	0	552	0	0	0	552
G0RZH5_G0RZM7	0	0	0	0	871	0	0	0	871
G0RZH5_G0SA81	0	0	0	0	70	70	0	328	333
G0RZH5_G0S057	0	0	0	0	0	0	0	360	360
G0RZH5_G0SBZ6	0	0	0	170	0	0	0	0	170
G0RZH5_G0SGR6	0	0	0	152	0	0	0	0	152
G0RZH5_G0S4P3	0	0	0	0	0	0	0	619	619
G0RZH5_G0S1I1	0	0	0	0	708	0	0	0	708
G0RZH5_G0SF55	0	0	0	0	877	877	0	0	877
G0RZH5_G0S7A2	0	0	0	0	552	0	0	0	552
G0RZH5_G0SHF6	0	0	0	0	552	0	0	0	552
G0RZH5_G0SBV6	0	0	0	0	0	0	0	329	329
G0RZH5_G0RXW2	0	0	0	0	71	71	0	528	532
G0RZH5_G0S0D7	0	0	0	146	0	0	0	86	166
G0RZH5_G0SBW4	0	0	0	0	814	0	0	0	814
G0RZH5_G0SCL3	0	0	0	235	0	0	0	0	235
G0RZH5_G0RZQ0	0	0	0	0	0	0	0	324	324
G0RZH5_G0S4M4	0	0	0	0	0	0	0	232	232
G0RZH5_G0SH15	0	0	0	274	95	95	0	120	341
G0RZH5_G0S198	0	0	0	143	0	0	0	91	168
G0RZH5_G0SGP3	0	0	0	105	0	0	0	118	158
G0RZH5_G0RZH3	0	0	0	0	552	0	0	266	649
G0RZH5_G0S6V4	0	0	0	200	0	0	0	330	427
G0RZH5_G0RZ88	0	0	0	244	0	0	0	96	271
G0RZH5_G0S639	0	0	0	0	552	0	0	0	552
G0RZH5_G0SCD9	0	0	0	185	0	0	0	0	185
G0RZH5_G0SHE9	0	0	0	0	0	0	0	424	424
G0RZH5_G0S8G5	0	0	0	0	0	0	0	157	157
G0RZH5_G0SBR6	0	0	0	0	552	0	0	109	573
G0RZH5_G0RYG2	0	0	0	0	0	0	0	193	193
G0RZH5_G0SC38	0	0	0	0	552	0	0	0	552
G0RZH5_G0SE17	0	0	0	0	552	0	0	71	555
G0RZH5_G0S867	0	0	0	0	0	0	0	875	875
G0RZH5_G0S0J7	0	0	0	0	0	0	0	283	283
G0RZH5_G0SDS0	0	0	0	0	823	0	0	0	823
G0RZH5_G0S7G7	0	0	0	0	0	0	0	152	152
G0RZH5_G0SCU7	0	0	0	0	552	0	0	270	651
G0RZH5_G0SBC0	0	0	0	0	177	177	0	0	177
G0RZH5_G0S2X4	0	0	0	165	0	0	0	0	165
G0RZH5_G0SEX3	0	0	0	0	0	0	0	176	176
G0RZH5_G0S6J7	0	0	0	183	0	0	0	71	190
G0RZH5_G0SBH0	0	0	0	0	0	0	0	210	210
G0RZH5_G0S8C4	0	0	0	162	0	0	0	0	162
G0RZH5_G0SCE2	0	0	0	216	0	0	0	92	240
G0RZH5_G0SH90	0	0	0	0	0	0	0	296	296
G0RZH5_G0RXS5	0	0	0	0	559	0	0	0	559
G0RZH5_G0S379	0	0	0	274	0	0	0	0	274
G0RZH5_G0S6B0	0	0	0	265	0	0	0	0	265
G0RZH5_G0S7E8	0	0	0	0	731	0	0	118	746
No Uniprot_G0S0I9	0	0	0	0	783	0	0	0	783
No Uniprot_G0S918	0	0	0	0	552	0	0	0	552
No Uniprot_G0S867	0	0	0	0	0	0	0	879	879
No Uniprot_G0SBX6	0	0	0	0	0	0	0	959	959
No Uniprot_G0S6I7	0	0	0	194	95	95	0	147	291
No Uniprot_G0S0U6	0	0	0	0	69	0	900	214	916
No Uniprot_G0RZC0	0	0	0	0	552	0	0	0	552
No Uniprot_G0S7T8	0	0	0	171	0	0	0	109	211
No Uniprot_G0S8D7	0	0	0	0	552	0	0	80	560
No Uniprot_G0S6Y3	0	0	0	0	0	0	0	288	288
No Uniprot_G0S9H3	0	0	0	0	552	0	0	0	552
No Uniprot_G0RY45	0	0	0	110	0	0	0	172	214
No Uniprot_G0S7M4	0	0	0	0	0	0	0	196	196
No Uniprot_G0SBM8	0	0	0	0	552	0	0	0	552
No Uniprot_G0RZQ0	0	0	0	0	277	277	0	0	277
No Uniprot_G0S3W8	0	0	0	0	552	0	0	108	573
No Uniprot_G0S3P6	0	0	0	0	552	0	0	0	552
No Uniprot_G0S938	0	0	0	0	879	0	0	87	882
No Uniprot_G0SBU5	0	0	0	0	0	0	0	430	430
No Uniprot_G0SB60	0	0	0	0	439	439	0	0	439
No Uniprot_G0RYL1	0	0	0	104	0	0	0	402	428
No Uniprot_G0S1W3	0	0	0	0	552	0	0	0	552
No Uniprot_G0S3Y1	0	0	0	0	552	0	0	0	552
No Uniprot_G0S1Z0	0	0	0	0	0	0	0	216	216
No Uniprot_G0SBR6	0	0	0	0	882	0	0	78	884
No Uniprot_G0SAY2	0	108	0	990	999	0	900	859	999
No Uniprot_G0S0B9	0	0	0	0	552	0	0	0	552
No Uniprot_G0SFL2	0	0	0	0	552	0	0	0	552
No Uniprot_G0S0X1	0	0	0	0	730	0	0	0	730
No Uniprot_G0S5A2	0	0	0	0	552	0	0	0	552
No Uniprot_G0S4L6	0	0	0	0	552	0	0	92	565
No Uniprot_G0SBQ5	0	0	0	0	0	0	0	260	260
No Uniprot_G0S2I4	0	0	0	0	871	0	0	0	871
No Uniprot_G0RZH3	0	0	0	0	552	0	0	128	583
No Uniprot_G0RZH5	0	1	0	997	999	0	900	921	999
No Uniprot_G0S2N6	0	0	0	0	0	0	0	154	154
No Uniprot_G0RXZ8	0	0	0	0	0	0	0	651	651
No Uniprot_G0SGW8	0	0	0	0	0	0	0	428	428
No Uniprot_G0SBW4	0	0	0	0	538	0	0	689	846
No Uniprot_G0S436	0	0	0	0	755	0	0	0	755
No Uniprot_G0S2F9	0	0	0	107	913	0	0	879	989
No Uniprot_G0S189	0	0	0	103	552	0	0	120	597
No Uniprot_G0S1P9	0	0	0	215	0	0	0	71	221
No Uniprot_G0RY44	0	0	0	0	812	812	0	98	819
No Uniprot_G0SGY1	0	0	0	154	0	0	0	0	154
No Uniprot_G0RYN9	0	0	0	213	0	0	0	0	213
No Uniprot_G0S027	0	0	0	0	0	0	0	210	210
No Uniprot_G0RYC2	0	0	0	0	599	0	0	545	805
No Uniprot_G0S267	0	0	0	0	815	0	0	488	898
No Uniprot_G0S0D6	0	0	0	162	0	0	0	0	162
No Uniprot_G0SDH1	74	0	0	0	974	0	0	0	974
No Uniprot_G0RZ88	0	0	0	144	137	137	0	88	233
No Uniprot_G0S5K9	0	0	0	0	552	0	0	0	552
No Uniprot_G0SF00	0	0	0	0	232	0	0	182	329
No Uniprot_G0SAV4	0	0	0	0	0	0	0	220	220
No Uniprot_G0RYP6	0	0	0	0	166	0	0	95	194
No Uniprot_G0S4P3	0	0	0	0	0	0	0	281	281
No Uniprot_G0SBZ8	0	0	0	0	853	0	0	177	871
No Uniprot_G0SGJ1	0	0	0	0	552	0	0	67	553
No Uniprot_G0S5S4	0	0	0	0	552	0	0	0	552
No Uniprot_G0RXS5	0	0	0	0	572	0	0	0	572
No Uniprot_G0S9E0	0	0	0	0	0	0	0	232	232
No Uniprot_G0SHQ1	0	0	0	0	552	0	0	0	552
No Uniprot_G0SGD2	0	0	0	0	0	0	0	232	232
No Uniprot_G0S7V2	0	0	0	0	552	0	0	0	552
No Uniprot_No Uniprot	0	0	0	992	999	0	900	23	999
No Uniprot_G0S7G6	0	0	0	0	552	0	0	0	552
No Uniprot_G0S0D7	0	0	0	226	0	0	0	0	226
No Uniprot_G0S3L5	0	0	0	0	552	0	0	84	562
No Uniprot_G0SFL0	0	0	0	115	97	97	0	71	154
No Uniprot_G0S678	0	0	0	0	530	530	0	83	540
No Uniprot_G0S507	0	0	0	155	0	0	0	87	176
No Uniprot_G0S1S4	0	0	0	123	0	0	0	98	156
No Uniprot_G0S6V4	0	0	0	146	0	0	0	140	216
No Uniprot_G0S909	0	0	0	0	799	0	0	213	831
No Uniprot_G0SGT6	0	0	0	207	0	0	0	89	229
No Uniprot_G0S9H4	0	0	0	0	737	0	0	83	742
No Uniprot_G0S6B0	0	0	0	193	0	0	0	0	193
No Uniprot_G0SEI0	0	0	0	124	78	78	0	167	234
No Uniprot_G0SDP4	0	0	0	0	0	0	0	575	575
No Uniprot_G0SGR6	0	0	0	0	0	0	0	151	151
No Uniprot_G0S597	0	0	0	0	552	0	0	0	552
No Uniprot_G0S992	0	0	0	130	150	0	0	0	210
No Uniprot_G0SC40	0	0	0	0	0	0	0	190	190
No Uniprot_G0S9T3	0	0	0	155	0	0	0	80	170
No Uniprot_G0SG89	0	0	0	206	154	0	0	0	283
No Uniprot_G0SF38	0	0	0	0	825	825	0	321	873
No Uniprot_G0SH57	0	0	0	0	0	0	0	851	851
No Uniprot_G0S0X7	0	0	0	0	448	448	0	84	461
No Uniprot_G0S3V6	0	0	0	0	0	0	0	183	183
No Uniprot_G0S9B5	0	0	0	191	158	0	0	0	273
No Uniprot_G0SFL3	0	0	0	0	552	0	0	71	555
No Uniprot_G0SE12	0	0	0	0	461	461	0	852	914
No Uniprot_G0S871	0	0	0	180	0	0	0	103	215
No Uniprot_G0SDP0	0	0	0	0	760	0	0	0	760
No Uniprot_G0RYX1	0	0	0	0	881	0	0	530	940
No Uniprot_G0S3Q7	0	0	0	0	226	0	0	0	226
No Uniprot_G0S2P9	0	0	0	0	444	0	0	545	730
No Uniprot_G0SBV2	0	0	0	0	552	0	0	0	552
No Uniprot_G0RZP8	0	0	0	0	0	0	0	191	191
No Uniprot_G0S9J5	0	0	0	0	552	0	0	77	558
No Uniprot_G0S697	0	0	0	0	802	0	0	0	802
No Uniprot_G0RYH9	0	0	0	0	0	0	0	357	357
No Uniprot_G0SI21	0	0	0	165	0	0	0	0	165
No Uniprot_G0RZB7	0	0	0	0	0	0	0	283	283
No Uniprot_G0SFM3	0	0	0	0	882	0	0	0	882
No Uniprot_G0SFF0	0	0	0	0	996	0	0	0	996
No Uniprot_G0SC18	0	0	0	0	371	371	0	71	376
No Uniprot_G0S300	0	0	0	0	552	0	0	0	552
No Uniprot_G0SB52	0	0	0	0	994	0	0	140	995
No Uniprot_G0S136	0	0	0	0	0	0	0	205	205
No Uniprot_G0SA54	0	0	0	0	112	112	0	350	383
No Uniprot_G0RY29	0	0	0	0	552	0	0	0	552
No Uniprot_G0SFJ5	0	0	0	0	0	0	0	198	198
No Uniprot_G0SAJ9	0	0	0	154	0	0	0	71	161
No Uniprot_G0SE17	0	0	0	0	552	0	0	71	555
No Uniprot_G0SBR7	0	0	0	207	0	0	0	77	219
No Uniprot_G0S7R5	0	0	0	0	578	0	900	152	959
No Uniprot_G0SFY0	0	0	0	0	307	0	0	0	307
No Uniprot_G0S057	0	0	0	0	799	0	0	361	863
No Uniprot_G0SEB1	0	0	0	0	226	0	0	0	226
No Uniprot_G0RY95	0	0	0	0	366	366	0	0	366
No Uniprot_G0SC05	0	0	0	0	825	825	0	0	825
No Uniprot_G0S572	0	0	0	0	111	111	0	120	165
No Uniprot_G0S084	0	0	0	187	0	0	0	0	187
No Uniprot_G0S6K6	0	0	0	201	0	0	0	0	201
No Uniprot_G0SAE3	0	0	0	190	0	0	0	0	190
G0RZI8_G0S5V8	0	0	0	265	0	0	0	0	265
G0RZI8_G0RYI5	0	0	0	157	0	0	0	0	157
G0RZI8_G0S6Y4	0	0	0	105	0	0	0	360	388
G0RZI8_G0S493	0	0	0	524	0	0	0	0	524
G0RZI8_G0SHI0	0	0	0	355	0	0	0	0	355
G0RZI8_G0S5P2	0	0	0	678	0	0	0	0	678
G0RZI8_G0SAK3	0	0	0	223	0	0	0	0	223
G0RZI8_G0S9B8	0	0	0	357	0	0	0	0	357
G0RZI8_G0SFI7	0	0	0	0	730	0	0	0	730
G0RZI8_G0S918	0	0	0	221	0	0	0	0	221
G0RZI8_G0SGV0	0	0	0	0	0	0	0	193	193
G0RZI8_G0S8N2	0	0	0	856	0	0	0	0	856
G0RZI8_G0S2E1	0	0	0	0	0	0	0	198	198
G0RZI8_G0S7Y9	0	0	0	0	272	272	0	0	272
G0RZI8_G0S554	0	0	0	486	0	0	0	0	486
G0RZI8_G0S8M7	0	0	0	645	0	0	0	0	645
G0RZI8_G0SBZ7	0	0	0	171	0	0	0	0	171
G0RZI8_G0S0Z4	0	0	0	409	0	0	0	94	428
G0RZI8_G0S1S3	0	0	0	187	0	0	0	0	187
G0RZI8_G0S697	0	0	0	0	0	0	0	502	502
G0RZI8_G0SAJ9	0	0	0	210	0	0	0	0	210
G0RZI8_G0S3F1	0	0	0	670	0	0	0	0	670
G0RZI8_G0RYD9	0	0	0	0	817	817	0	0	817
G0RZI8_G0S7G6	0	0	0	187	0	0	0	0	187
G0RZI8_G0S7H5	0	0	0	813	0	0	0	0	813
G0RZI8_G0SAP2	0	0	0	185	822	0	0	820	970
G0RZI8_G0S1S4	0	0	0	188	0	0	0	0	188
G0RZI8_G0S5A2	0	0	0	0	0	0	0	424	424
G0RZI8_G0SB30	0	0	0	513	0	0	0	0	513
G0RZI8_G0S0R8	0	0	0	0	162	162	0	0	162
G0RZI8_G0RXY6	0	0	0	226	0	0	0	0	226
G0RZI8_G0S3Y1	0	0	0	338	0	0	0	0	338
G0RZI8_G0S572	0	0	0	0	157	157	0	0	157
G0RZI8_G0S8C4	0	0	0	185	0	0	0	0	185
G0RZI8_G0S399	0	0	0	569	0	0	0	0	569
G0RZI8_G0SG34	0	0	0	146	0	0	0	350	407
G0RZI8_G0RZ86	0	0	0	424	0	0	0	0	424
G0RZI8_G0SCR9	0	0	0	592	0	0	0	0	592
G0RZI8_G0SCL3	0	0	0	380	0	0	0	0	380
G0RZI8_G0SGX0	0	0	0	296	0	0	0	0	296
G0RZI8_G0S6S9	0	0	0	873	0	0	0	0	873
G0RZI8_G0SC93	0	0	0	0	308	308	0	0	308
G0RZI8_G0S783	0	0	0	176	0	0	0	0	176
G0RZI8_G0SHG6	0	0	0	252	0	0	0	0	252
G0RZI8_G0S9T4	0	0	0	195	0	0	0	0	195
G0RZI8_G0S3P6	0	0	0	479	0	0	0	0	479
G0RZI8_G0S2Y0	0	0	0	177	0	0	0	0	177
G0RZI8_G0RY43	0	0	0	0	171	171	0	0	171
G0RZI8_G0SHU6	0	0	0	0	0	0	0	156	156
G0RZI8_G0S0D7	0	0	0	0	191	191	0	0	191
G0RZI8_G0SGY1	0	0	0	198	0	0	0	0	198
G0RZI8_G0RXS6	0	0	0	938	0	0	0	0	938
G0RZI8_G0SE12	0	0	0	433	0	0	0	0	433
G0RZI8_G0S468	0	0	0	322	973	0	0	185	983
G0RZI8_G0SCS7	0	0	0	156	0	0	0	0	156
G0RZI8_G0S6J7	0	0	0	188	0	0	0	0	188
G0RZI8_G0RYM0	0	0	0	213	0	0	0	0	213
G0RZI8_G0SG44	0	0	0	678	0	0	0	0	678
G0RZI8_G0S2X4	0	0	0	494	0	0	0	0	494
G0RZI8_G0SFE5	0	0	0	899	0	0	0	0	899
G0RZI8_G0SDN5	0	0	0	160	0	0	0	0	160
G0RZI8_G0SF13	0	0	0	849	0	0	0	0	849
G0RZI8_G0S9B5	0	0	0	208	0	0	0	0	208
G0RZI8_G0SBL1	0	0	0	105	0	0	0	287	318
G0RZI8_G0SFG3	0	0	0	984	0	0	0	0	984
G0RZI8_G0S6J0	0	0	0	355	0	0	0	0	355
G0RZI8_G0RZX8	0	0	0	163	0	0	0	0	163
G0RZI8_G0RZC0	0	0	0	204	0	0	0	0	204
G0RZI8_G0S142	0	0	0	859	0	0	0	0	859
G0RZI8_G0SAK6	0	0	0	174	822	822	0	113	851
G0RZI8_G0SEP6	0	0	0	502	0	0	0	0	502
G0RZI8_G0SAU4	0	0	0	0	0	0	0	188	188
G0RZJ6_G0SH57	0	0	0	0	380	380	0	0	380
G0RZJ6_G0S869	0	0	0	134	997	997	0	721	999
G0RZJ6_G0SHQ2	0	0	0	0	488	0	0	0	488
G0RZJ6_G0S060	0	0	0	0	353	353	0	0	353
G0RZJ6_G0RZH5	0	0	0	0	552	0	0	0	552
G0RZJ6_G0S573	0	0	0	0	419	419	0	0	419
G0RZJ6_G0RY60	0	0	0	0	0	0	0	458	458
G0RZJ6_G0SF92	0	0	0	0	296	296	0	0	296
G0RZJ6_G0SE15	0	0	0	0	180	180	0	421	493
G0RZJ6_G0S926	0	0	0	0	381	0	520	0	682
G0RZJ6_G0SDQ3	0	0	0	0	0	0	0	328	328
G0RZJ6_No Uniprot	0	0	0	0	552	0	0	0	552
G0RZJ6_G0SF13	0	0	0	0	160	0	0	0	160
G0RZJ6_G0SBK7	0	0	0	0	580	580	0	0	580
G0RZJ6_G0SAD3	0	0	0	0	0	0	0	457	457
G0RZJ6_G0S992	0	0	0	0	154	0	0	0	154
G0RZJ6_G0RXX3	0	0	0	0	0	0	0	368	368
G0RZJ6_G0S7A2	0	0	0	0	591	591	0	0	591
G0RZJ6_G0RZN2	0	0	0	0	539	0	0	191	601
G0RZJ6_G0S1H8	0	0	0	0	0	0	0	457	457
G0RZJ6_G0SBV5	0	0	0	103	113	113	0	0	150
G0RZJ6_G0SG89	0	0	0	0	539	0	0	0	539
G0RZJ6_G0SB58	0	0	0	0	439	439	0	0	439
G0RZJ6_G0S428	0	0	0	0	877	0	0	233	899
G0RZJ6_G0SH61	0	0	0	0	366	0	0	0	366
G0RZJ6_G0SHJ3	0	0	0	104	0	0	0	187	222
G0RZJ6_G0SEG2	0	0	0	0	151	0	0	0	151
G0RZJ6_G0SF00	0	0	0	0	435	0	0	0	435
G0RZJ6_G0S177	0	0	0	0	503	503	0	0	503
G0RZJ6_G0SFL1	0	0	0	0	456	0	0	0	456
G0RZJ6_G0S0X6	0	0	0	0	0	0	0	458	458
G0RZJ6_G0S9T3	0	0	0	0	527	0	0	0	527
G0RZJ6_G0SH76	0	0	0	0	970	970	0	196	974
G0RZJ6_G0SEP6	0	0	0	0	539	0	0	0	539
G0RZJ6_G0S125	0	0	0	119	815	0	0	0	826
G0RZJ6_G0RYQ1	0	0	0	0	255	255	0	0	255
G0RZJ6_G0SER5	0	0	0	0	819	0	0	0	819
G0RZJ6_G0S0D7	0	0	0	0	505	0	0	0	505
G0RZJ6_G0SFJ5	0	0	0	0	185	185	0	0	185
G0RZJ6_G0S7Y9	0	0	0	0	815	0	0	0	815
G0RZJ6_G0RZ88	0	0	0	0	232	0	0	0	232
G0RZJ6_G0S0D6	0	0	0	0	462	0	0	0	462
G0RZJ6_G0S6G7	0	0	0	0	815	0	0	0	815
G0RZJ6_G0S1E1	0	0	0	0	789	789	0	0	789
G0RZJ6_G0S639	0	0	0	0	539	539	0	0	539
G0RZJ6_G0S4R3	0	0	0	121	999	0	0	242	999
G0RZJ6_G0SFF4	0	0	0	0	539	0	0	0	539
G0RZJ6_G0S6K5	0	0	0	0	817	817	0	0	817
G0RZJ6_G0S6Y2	0	0	0	175	0	0	0	0	175
G0RZJ6_G0S6U9	0	0	0	0	732	0	0	0	732
G0RZJ6_G0S7E8	0	0	0	0	375	375	0	0	375
G0RZJ6_G0SAI3	0	0	0	0	539	539	0	0	539
G0RZJ6_G0S4Z4	0	0	0	0	427	427	0	0	427
G0RZJ6_G0S079	0	0	0	0	577	0	0	0	577
G0RZJ7_G0SF13	124	0	0	0	0	0	900	232	923
G0RZJ7_G0S7F9	192	0	0	0	0	0	0	101	226
G0RZJ7_G0SHQ5	0	0	0	0	0	0	0	260	260
G0RZJ7_G0S8A7	0	0	0	0	0	0	0	152	152
G0RZJ7_G0S308	0	0	0	0	297	297	0	0	297
G0RZJ7_G0S2N6	0	0	0	0	0	0	0	488	488
G0RZJ7_G0S554	0	0	0	0	0	0	0	232	232
G0RZJ7_G0SE51	0	0	0	0	0	0	0	351	351
G0RZJ7_G0SDM3	0	0	0	0	0	0	0	191	191
G0RZJ7_G0S0R8	0	0	0	0	162	162	0	0	162
G0RZJ7_G0S2R3	0	0	0	375	0	0	0	0	375
G0RZJ7_G0SE15	0	0	0	0	0	0	0	193	193
G0RZJ7_G0SCM3	0	0	0	0	0	0	0	152	152
G0RZJ7_G0S417	0	0	0	0	0	0	899	0	899
G0RZJ7_G0S061	201	0	0	0	0	0	0	0	201
G0RZJ7_G0RY15	0	0	0	0	0	0	900	485	945
G0RZJ7_G0S300	0	0	0	0	0	0	0	397	397
G0RZJ7_G0S029	0	0	0	0	0	0	0	154	154
G0RZJ7_G0S543	0	0	0	0	0	0	900	707	968
G0RZJ7_G0RXY6	0	0	0	0	0	0	0	212	212
G0RZJ7_G0SHG6	0	0	0	0	219	219	0	0	219
G0RZJ7_G0S3L5	0	0	0	0	0	0	0	481	481
G0RZJ7_G0S2P9	0	0	0	0	579	0	0	0	579
G0RZK0_G0SBK7	0	0	0	82	670	670	0	0	677
G0RZK0_G0RZQ0	0	0	0	464	999	0	900	747	999
G0RZK0_G0S5T7	0	0	0	0	288	0	0	0	288
G0RZK0_G0SBR0	0	0	0	115	0	0	0	401	435
G0RZK0_G0S5H3	0	0	0	163	0	0	0	0	163
G0RZK0_G0S871	0	0	0	0	288	0	0	0	288
G0RZK0_G0S6S9	0	0	0	0	831	0	0	0	831
G0RZK0_G0RYP6	0	0	0	0	325	0	0	82	338
G0RZK0_G0SH90	0	0	0	841	483	483	0	201	925
G0RZK0_G0SHG6	0	0	0	0	245	0	0	0	245
G0RZK0_G0SGR6	0	0	0	0	288	0	0	0	288
G0RZK0_G0SBS7	0	0	0	870	999	0	900	810	999
G0RZK0_G0S0Z4	0	0	0	71	288	0	0	0	294
G0RZK0_G0S1L4	0	0	0	495	999	0	900	425	999
G0RZK0_G0S0J7	0	0	0	729	999	0	900	810	999
G0RZK0_G0SCU5	0	0	0	0	317	0	0	0	317
G0RZK0_G0RY95	0	0	0	215	999	0	900	809	999
G0RZK0_G0SI21	0	0	0	0	441	441	0	0	441
G0RZK0_G0S8A7	0	0	0	0	489	489	0	0	489
G0RZK0_No Uniprot	0	0	0	0	817	817	0	0	817
G0RZK0_G0S5S4	0	0	0	0	342	342	0	0	342
G0RZK0_G0S6B8	0	0	0	728	0	0	0	0	728
G0RZK0_G0S0I9	0	0	0	0	193	193	0	80	207
G0RZK0_G0S1R0	0	0	0	0	288	0	0	0	288
G0RZK0_G0SE70	0	0	0	0	0	0	0	190	190
G0RZK0_G0RZP8	0	0	0	868	999	0	900	810	999
G0RZK0_G0S0D7	0	0	0	0	0	0	0	376	376
G0RZK0_G0S4P3	0	0	0	0	135	135	0	89	159
G0RZK0_G0SFK8	0	0	0	0	288	0	0	0	288
G0RZK0_G0SBV5	0	0	0	0	888	888	0	0	888
G0RZK0_G0S8C4	0	0	0	0	288	0	0	0	288
G0RZK0_G0S6Y9	0	0	0	114	421	421	0	0	453
G0RZK0_G0SBL1	0	0	0	0	288	0	0	0	288
G0RZK0_G0SH15	0	0	0	0	812	812	0	64	812
G0RZK0_G0RYS1	0	0	0	770	999	0	900	810	999
G0RZK0_G0S619	0	0	0	0	993	993	0	0	993
G0RZK0_G0S084	0	0	0	0	288	0	0	0	288
G0RZK0_G0SD68	0	0	0	0	288	0	0	0	288
G0RZK0_G0S060	0	0	0	0	998	0	0	483	998
G0RZK0_G0S8E5	0	0	0	432	999	0	900	810	999
G0RZK0_G0S4Z9	0	0	0	0	690	690	0	0	690
G0RZK0_G0S6I7	0	0	0	0	288	0	0	84	303
G0RZK0_G0RZH5	0	0	0	0	230	230	0	0	230
G0RZK0_G0S0B4	0	0	0	0	0	0	0	522	522
G0RZK0_G0RY60	0	0	0	172	129	129	0	87	250
G0RZK0_G0S697	0	0	0	0	177	177	0	0	177
G0RZK0_G0SA81	0	0	0	71	0	0	0	191	198
G0RZK0_G0RXY6	0	0	0	0	746	0	0	0	746
G0RZK0_G0S6B0	0	0	0	0	288	0	0	0	288
G0RZK0_G0RYH9	0	0	0	0	902	902	0	99	906
G0RZK0_G0S8K3	0	0	0	0	208	208	0	0	208
G0RZK0_G0SHW7	0	0	0	0	328	328	0	65	330
G0RZK0_G0S065	0	0	0	139	999	0	0	329	999
G0RZK0_G0SC93	0	0	0	0	0	0	0	428	428
G0RZK0_G0S6W5	0	0	0	113	0	0	0	152	197
G0RZK0_G0SB34	0	0	0	782	999	0	900	545	999
G0RZK0_G0SGQ5	0	0	0	0	173	173	0	0	173
G0RZK0_G0RY65	0	0	0	303	493	493	0	0	623
G0RZK0_G0SF24	0	0	0	0	391	391	0	0	391
G0RZK0_G0RXR3	0	0	0	763	999	0	900	530	999
G0RZK0_G0SE15	0	0	0	0	0	0	0	191	191
G0RZK0_G0SAY2	0	0	0	0	0	0	0	185	185
G0RZK0_G0S0X7	0	0	0	296	999	0	720	704	999
G0RZK0_G0S198	0	0	0	0	288	0	0	0	288
G0RZK0_G0RY12	0	0	0	642	999	0	900	743	999
G0RZK0_No Uniprot	0	0	0	0	264	0	0	0	264
G0RZK0_G0S938	0	0	0	104	709	709	0	0	722
G0RZK0_G0SAC4	0	0	0	0	816	0	900	365	986
G0RZK0_G0SE04	0	0	0	0	290	290	0	0	290
G0RZK0_G0S2X5	0	0	0	0	493	493	900	749	985
G0RZK0_G0SC17	0	0	0	0	311	311	0	0	311
G0RZK0_G0SF92	0	0	0	0	228	228	0	71	234
G0RZK0_G0S6J7	0	0	0	0	288	0	0	0	288
G0RZK0_G0RY48	0	0	0	0	627	627	0	0	627
G0RZK0_G0S9J9	0	0	0	159	0	0	0	0	159
G0RZK0_G0SH60	0	0	0	783	999	0	900	808	999
G0RZK0_G0SDA8	0	0	0	0	0	0	0	152	152
G0RZK0_G0S6Y2	0	0	0	85	278	278	0	525	642
G0RZL3_G0SCH5	0	0	0	0	0	0	0	286	286
G0RZL3_G0S8I8	0	0	0	0	0	0	0	283	283
G0RZL3_G0S1X1	0	0	0	201	0	0	0	0	201
G0RZL3_G0SG52	0	0	0	296	0	0	0	0	296
G0RZL3_G0RY43	0	0	0	74	0	0	0	150	161
G0RZL3_G0RZ05	0	0	0	987	0	0	0	111	987
G0RZL3_G0SB20	0	0	0	157	0	0	0	0	157
G0RZL3_G0SBU7	0	0	0	928	0	0	0	0	928
G0RZL3_G0S998	0	0	0	122	0	0	0	350	391
G0RZL3_G0RZ09	0	0	0	287	0	0	0	0	287
G0RZL3_G0SHE7	0	0	0	146	0	0	0	213	283
G0RZL3_G0RYE0	0	0	0	375	0	0	0	0	375
G0RZL3_G0SHL4	0	0	0	0	0	0	0	188	188
G0RZL3_G0SEB1	0	0	0	322	117	117	0	311	531
G0RZL3_G0S5U4	0	0	0	728	0	0	0	0	728
G0RZL3_G0RYM7	0	0	0	983	0	0	0	283	987
G0RZL3_G0S9T7	0	0	0	172	0	0	0	82	189
G0RZL3_G0S9T3	0	0	0	0	0	0	0	154	154
G0RZL3_G0SBL1	0	0	0	183	0	0	0	0	183
G0RZL3_G0S5K1	0	0	0	0	0	0	0	429	429
G0RZL3_G0S8T8	0	0	0	0	322	322	0	86	338
G0RZL3_G0SBV6	0	0	0	104	0	0	0	485	507
G0RZL3_No Uniprot	0	0	0	217	0	0	0	0	217
G0RZL3_G0RZP8	0	0	0	160	0	0	0	0	160
G0RZL3_G0S866	0	0	0	0	337	0	0	125	382
G0RZL3_G0SH15	0	0	0	0	815	815	0	0	815
G0RZL3_G0S7F6	0	0	0	104	117	117	0	0	156
G0RZL3_G0RY46	0	0	0	421	0	0	0	109	450
G0RZL3_G0S1Q8	0	0	0	996	999	0	948	617	999
G0RZL3_G0SGM5	0	0	0	153	0	0	0	0	153
G0RZL3_G0SE88	0	0	0	0	0	0	0	196	196
G0RZL3_G0SCM3	0	0	0	986	999	0	948	746	999
G0RZL3_G0RY39	0	0	0	0	0	0	899	0	899
G0RZM0_G0SHF6	0	0	0	570	0	0	0	0	570
G0RZM0_G0S4X6	0	0	0	210	0	0	0	0	210
G0RZM0_G0SGW8	0	0	0	0	997	0	0	889	999
G0RZM0_G0SE70	0	0	0	0	112	0	0	723	737
G0RZM0_G0SC18	0	0	0	158	0	0	0	0	158
G0RZM0_G0S4R3	0	0	0	0	0	0	0	726	726
G0RZM0_G0S378	0	0	0	243	0	0	0	0	243
G0RZM0_G0S2X8	0	0	0	104	0	0	0	186	222
G0RZM0_G0SBH4	0	0	0	0	278	278	0	93	301
G0RZM0_G0SH40	0	0	0	276	0	0	0	0	276
G0RZM0_G0RYL1	0	0	0	0	196	196	0	0	196
G0RZM0_G0S7A2	0	0	0	71	0	0	0	147	154
G0RZM0_G0SGT5	0	0	0	166	0	0	0	388	455
G0RZM0_G0S1U0	0	0	0	0	381	381	0	0	381
G0RZM0_G0SEU9	0	0	0	184	0	0	0	0	184
G0RZM0_G0SAD3	0	0	0	235	999	0	900	781	999
G0RZM0_G0S7I0	0	0	0	196	0	0	0	0	196
G0RZM0_G0S308	0	0	0	229	0	0	0	0	229
G0RZM0_G0SEK9	0	0	0	193	0	0	0	0	193
G0RZM0_G0S7W7	0	0	0	383	0	0	0	0	383
G0RZM0_G0SH15	0	0	0	0	177	177	0	0	177
G0RZM0_G0SBL8	0	0	0	219	999	0	948	874	999
G0RZM0_G0S0X6	0	0	0	255	999	0	948	875	999
G0RZM0_G0S0J7	0	0	0	266	0	0	0	0	266
G0RZM0_G0SBY8	0	0	0	71	182	182	0	0	189
G0RZM0_G0RXS5	0	0	0	107	0	0	0	140	180
G0RZM0_G0S1V2	0	0	0	0	0	0	0	185	185
G0RZM0_G0S6J5	0	0	0	0	0	0	0	193	193
G0RZM0_G0SFI7	0	0	0	0	845	0	0	952	992
G0RZM0_G0S3F1	0	0	0	365	999	0	948	811	999
G0RZM0_G0S938	0	0	0	0	814	814	0	120	825
G0RZM0_G0S7G6	0	0	0	0	323	0	0	458	608
G0RZM0_G0SB60	0	0	0	350	0	0	0	0	350
G0RZM0_G0RY60	0	0	0	393	999	0	948	877	999
G0RZM0_G0SE15	0	0	0	0	152	0	0	723	749
G0RZM0_G0RZJ6	0	0	0	0	358	358	0	0	358
G0RZM0_G0SA92	0	0	0	415	426	426	0	146	673
G0RZM7_G0S5T7	0	0	0	0	0	0	521	0	521
G0RZM7_G0S573	0	0	0	0	0	0	0	288	288
G0RZM7_G0S9T4	0	0	0	213	0	0	522	0	599
G0RZM7_G0S8M7	0	0	0	185	0	0	0	0	185
G0RZM7_G0S3M1	0	0	0	0	0	0	949	0	949
G0RZM7_G0SBV2	0	0	0	201	999	0	948	652	999
G0RZM7_G0S8A6	0	0	0	104	999	0	0	93	999
G0RZM7_G0SDA3	0	0	0	0	981	981	948	159	999
G0RZM7_G0S066	0	0	0	0	997	0	0	530	998
G0RZM7_G0SFL3	0	0	0	296	972	0	948	0	998
G0RZM7_G0S5A2	0	0	0	82	999	0	948	867	999
G0RZM7_G0RZ86	0	0	0	104	0	0	194	0	230
G0RZM7_G0S189	0	0	0	71	0	0	0	525	529
G0RZM7_G0SE05	0	0	0	0	0	0	948	76	949
G0RZM7_G0RYP6	0	0	0	0	102	102	0	213	245
G0RZM7_G0S5N3	0	0	0	0	0	0	0	530	530
G0RZM7_G0SB16	0	0	0	0	0	0	521	0	521
G0RZM7_G0SGW8	0	0	0	0	0	0	0	176	176
G0RZM7_G0SF55	0	0	0	0	0	0	192	0	192
G0RZM7_G0SG70	0	0	0	0	981	981	948	0	998
G0RZM7_G0SF87	0	0	0	104	999	0	0	366	999
G0RZM7_G0S256	0	0	0	0	0	0	949	0	949
G0RZM7_G0S583	0	0	0	160	0	0	0	0	160
G0RZM7_G0S620	0	0	0	213	996	0	0	523	998
G0RZM7_G0S9E0	0	0	0	160	0	0	948	0	954
G0RZM7_G0S871	0	0	0	0	0	0	0	402	402
G0RZM7_G0RYD3	0	0	0	0	999	999	948	810	999
G0RZM7_G0RY84	0	0	0	106	0	0	0	219	255
G0RZM7_G0SCU5	0	0	0	0	91	91	0	198	221
G0RZM7_G0S2D8	0	0	0	104	0	0	522	0	543
G0RZM7_G0S0X2	0	0	0	0	999	0	522	570	999
G0RZM7_G0S0I8	0	0	0	0	0	0	949	0	949
G0RZM9_G0SF13	73	0	0	432	982	0	0	0	989
G0RZM9_G0S9B5	99	0	0	783	966	0	522	486	997
G0RZM9_G0S6V4	0	0	0	999	966	0	900	530	999
G0RZM9_G0SF00	0	0	0	985	996	0	0	350	999
G0RZM9_G0S625	0	0	0	495	0	0	0	0	495
G0RZM9_G0SH57	172	0	0	0	0	0	0	0	172
G0RZM9_G0S871	0	0	0	996	968	968	948	192	999
G0RZM9_G0S468	0	0	0	954	0	0	0	0	954
[truncated: 73,916 more rows]

## Sheet: Binary interactions (TP|TN)
Binary interations derived from PDB and AP-MS (Benchop et al.) manually curated benchmark
PDB|AP-MS combined benchmark binary interaction, True positive, TP=1 /True Negative, TN=0
G0RXR3_G0RXS5,0
G0RXR3_G0RXW1,0
G0RXR3_G0RXW2,0
G0RXR3_G0RXY6,0
G0RXR3_G0RXZ5,0
G0RXR3_G0RY12,0
G0RXR3_G0RY17,0
G0RXR3_G0RY43,0
G0RXR3_G0RY45,0
G0RXR3_G0RY75,0
G0RXR3_G0RY84,0
G0RXR3_G0RYC9,0
G0RXR3_G0RYE0,0
G0RXR3_G0RYF8,0
G0RXR3_G0RYF9,0
G0RXR3_G0RYM0,0
G0RXR3_G0RYN9,0
G0RXR3_G0RYU6,0
G0RXR3_G0RYY7,0
G0RXR3_G0RZ03,0
G0RXR3_G0RZ09,0
G0RXR3_G0RZ20,0
G0RXR3_G0RZ49,0
G0RXR3_G0RZ82,0
G0RXR3_G0RZ86,0
G0RXR3_G0RZ88,0
G0RXR3_G0RZC0,0
G0RXR3_G0RZD0,0
G0RXR3_G0RZD8,0
G0RXR3_G0RZE3,0
G0RXR3_G0RZE9,0
G0RXR3_G0RZG4,0
G0RXR3_G0RZH3,0
G0RXR3_G0RZH5,0
G0RXR3_G0RZH6,0
G0RXR3_G0RZL0,0
G0RXR3_G0RZM7,0
G0RXR3_G0RZM9,0
G0RXR3_G0RZN2,0
G0RXR3_G0RZP3,0
G0RXR3_G0RZP8,1
G0RXR3_G0RZT5,0
G0RXR3_G0RZX8,0
G0RXR3_G0RZZ0,0
G0RXR3_G0S046,0
G0RXR3_G0S066,0
G0RXR3_G0S078,0
G0RXR3_G0S079,0
G0RXR3_G0S084,0
G0RXR3_G0S0B4,0
G0RXR3_G0S0B9,0
G0RXR3_G0S0C5,0
G0RXR3_G0S0D6,0
G0RXR3_G0S0D7,0
G0RXR3_G0S0E5,0
G0RXR3_G0S0I8,0
G0RXR3_G0S0J7,1
G0RXR3_G0S0R8,0
G0RXR3_G0S0S6,0
G0RXR3_G0S0U6,0
G0RXR3_G0S0Z3,0
G0RXR3_G0S0Z4,0
G0RXR3_G0S101,0
G0RXR3_G0S125,0
G0RXR3_G0S136,0
G0RXR3_G0S177,0
G0RXR3_G0S1A6,0
G0RXR3_G0S1E6,0
G0RXR3_G0S1H9,0
G0RXR3_G0S1I1,0
G0RXR3_G0S1P1,0
G0RXR3_G0S1P9,0
G0RXR3_G0S1Q8,0
G0RXR3_G0S1R0,0
G0RXR3_G0S1S3,0
G0RXR3_G0S1S4,0
G0RXR3_G0S1T8,0
G0RXR3_G0S1W3,0
G0RXR3_G0S1X1,0
G0RXR3_G0S1Y1,0
G0RXR3_G0S1Y9,0
G0RXR3_G0S1Z0,0
G0RXR3_G0S245,0
G0RXR3_G0S246,0
G0RXR3_G0S248,0
G0RXR3_G0S256,0
G0RXR3_G0S2D8,0
G0RXR3_G0S2E1,0
G0RXR3_G0S2P9,0
G0RXR3_G0S2X4,0
G0RXR3_G0S2X5,0
G0RXR3_G0S2X8,0
G0RXR3_G0S2Y0,0
G0RXR3_G0S2Z9,0
G0RXR3_G0S300,0
G0RXR3_G0S308,0
G0RXR3_G0S379,0
G0RXR3_G0S384,0
G0RXR3_G0S399,0
G0RXR3_G0S3F1,0
G0RXR3_G0S3M0,0
G0RXR3_G0S3M1,0
G0RXR3_G0S3P6,0
G0RXR3_G0S3T9,0
G0RXR3_G0S428,0
G0RXR3_G0S492,0
G0RXR3_G0S4A2,0
G0RXR3_G0S4E4,0
G0RXR3_G0S4F4,0
G0RXR3_G0S4F5,0
G0RXR3_G0S4K5,0
G0RXR3_G0S4M8,0
G0RXR3_G0S4P1,0
G0RXR3_G0S4P8,0
G0RXR3_G0S4Q2,0
G0RXR3_G0S4R3,0
G0RXR3_G0S4X6,0
G0RXR3_G0S4Z9,0
G0RXR3_G0S507,0
G0RXR3_G0S554,0
G0RXR3_G0S570,0
G0RXR3_G0S572,0
G0RXR3_G0S573,0
G0RXR3_G0S597,0
G0RXR3_G0S5A2,0
G0RXR3_G0S5B0,0
G0RXR3_G0S5D1,0
G0RXR3_G0S5K1,0
G0RXR3_G0S5N9,0
G0RXR3_G0S5Q0,0
G0RXR3_G0S5S4,0
G0RXR3_G0S614,0
G0RXR3_G0S620,0
G0RXR3_G0S625,0
G0RXR3_G0S6B0,0
G0RXR3_G0S6B2,0
G0RXR3_G0S6B5,0
G0RXR3_G0S6G7,0
G0RXR3_G0S6I4,0
G0RXR3_G0S6I7,0
G0RXR3_G0S6J7,0
G0RXR3_G0S6K5,0
G0RXR3_G0S6S9,0
G0RXR3_G0S6V1,0
G0RXR3_G0S6V4,0
G0RXR3_G0S6Y2,0
G0RXR3_G0S724,0
G0RXR3_G0S727,0
G0RXR3_G0S767,0
G0RXR3_G0S7A2,0
G0RXR3_G0S7I0,1
G0RXR3_G0S7J6,0
G0RXR3_G0S7Q9,0
G0RXR3_G0S7T8,0
G0RXR3_G0S7U6,0
G0RXR3_G0S7V1,0
G0RXR3_G0S7V2,0
G0RXR3_G0S7Y9,0
G0RXR3_G0S811,0
G0RXR3_G0S866,0
G0RXR3_G0S867,0
G0RXR3_G0S871,0
G0RXR3_G0S874,0
G0RXR3_G0S8A6,0
G0RXR3_G0S8C4,0
G0RXR3_G0S8E5,1
G0RXR3_G0S8F3,0
G0RXR3_G0S8K3,0
G0RXR3_G0S8T8,0
G0RXR3_G0S8U5,0
G0RXR3_G0S8V2,0
G0RXR3_G0S8Y3,0
G0RXR3_G0S918,0
G0RXR3_G0S938,0
G0RXR3_G0S992,0
G0RXR3_G0S998,0
G0RXR3_G0S9A0,0
G0RXR3_G0S9B5,0
G0RXR3_G0S9C1,0
G0RXR3_G0S9E0,0
G0RXR3_G0S9M2,0
G0RXR3_G0S9M9,0
G0RXR3_G0S9T3,0
G0RXR3_G0S9T7,0
G0RXR3_G0S9U0,0
G0RXR3_G0SA41,0
G0RXR3_G0SA54,0
G0RXR3_G0SA60,0
G0RXR3_G0SA92,0
G0RXR3_G0SAC4,1
G0RXR3_G0SAE3,0
G0RXR3_G0SAI3,0
G0RXR3_G0SAJ9,0
G0RXR3_G0SAU1,0
G0RXR3_G0SAV4,0
G0RXR3_G0SAX9,0
G0RXR3_G0SAY1,0
G0RXR3_G0SAY2,0
G0RXR3_G0SB20,0
G0RXR3_G0SB30,0
G0RXR3_G0SB34,0
G0RXR3_G0SB59,0
G0RXR3_G0SBC0,0
G0RXR3_G0SBH4,0
G0RXR3_G0SBL1,0
G0RXR3_G0SBN1,0
G0RXR3_G0SBP8,0
G0RXR3_G0SBQ1,0
G0RXR3_G0SBQ6,0
G0RXR3_G0SBR0,0
G0RXR3_G0SBR6,0
G0RXR3_G0SBR7,0
G0RXR3_G0SBS7,1
G0RXR3_G0SBU7,0
G0RXR3_G0SBV2,0
G0RXR3_G0SBX8,0
G0RXR3_G0SBZ6,0
G0RXR3_G0SBZ7,0
G0RXR3_G0SC21,0
G0RXR3_G0SC30,0
G0RXR3_G0SCB6,0
G0RXR3_G0SCD1,0
G0RXR3_G0SCE2,0
G0RXR3_G0SCF9,0
G0RXR3_G0SCG5,0
G0RXR3_G0SCH5,0
G0RXR3_G0SCJ6,0
G0RXR3_G0SCL3,0
G0RXR3_G0SCM3,0
G0RXR3_G0SCP6,0
G0RXR3_G0SCS7,0
G0RXR3_G0SCU7,0
G0RXR3_G0SD22,0
G0RXR3_G0SD31,0
G0RXR3_G0SD68,0
G0RXR3_G0SD84,1
G0RXR3_G0SDA3,0
G0RXR3_G0SDA7,0
G0RXR3_G0SDC0,0
G0RXR3_G0SDC3,0
G0RXR3_G0SDF0,0
G0RXR3_G0SDH0,0
G0RXR3_G0SDH1,0
G0RXR3_G0SDJ3,0
G0RXR3_G0SDL5,0
G0RXR3_G0SDN9,0
G0RXR3_G0SDS8,0
G0RXR3_G0SDT2,0
G0RXR3_G0SDW5,0
G0RXR3_G0SE05,0
G0RXR3_G0SE12,0
G0RXR3_G0SE17,0
G0RXR3_G0SEG2,0
G0RXR3_G0SEG9,0
G0RXR3_G0SEI0,0
G0RXR3_G0SEI1,0
G0RXR3_G0SEJ0,1
G0RXR3_G0SEK9,1
G0RXR3_G0SEU9,1
G0RXR3_G0SEX3,0
G0RXR3_G0SF00,0
G0RXR3_G0SF20,0
G0RXR3_G0SF55,0
G0RXR3_G0SF87,0
G0RXR3_G0SF92,0
G0RXR3_G0SFA5,0
G0RXR3_G0SFB3,0
G0RXR3_G0SFC3,0
G0RXR3_G0SFF1,0
G0RXR3_G0SFK8,0
G0RXR3_G0SFL0,0
G0RXR3_G0SFL1,0
G0RXR3_G0SFL2,0
G0RXR3_G0SFL3,0
G0RXR3_G0SFN0,0
G0RXR3_G0SFY0,0
G0RXR3_G0SG42,0
G0RXR3_G0SG44,0
G0RXR3_G0SG52,1
G0RXR3_G0SG70,0
G0RXR3_G0SG89,0
G0RXR3_G0SGH0,0
G0RXR3_G0SGH3,0
G0RXR3_G0SGH8,0
G0RXR3_G0SGM5,0
G0RXR3_G0SGP3,0
G0RXR3_G0SGT6,0
G0RXR3_G0SGW5,0
G0RXR3_G0SGW9,0
G0RXR3_G0SGX0,0
G0RXR3_G0SGX1,0
G0RXR3_G0SGY1,0
G0RXR3_G0SH12,0
G0RXR3_G0SH57,0
G0RXR3_G0SH61,0
G0RXR3_G0SH76,0
G0RXR3_G0SH90,0
G0RXR3_G0SHB1,0
G0RXR3_G0SHB3,0
G0RXR3_G0SHF3,0
G0RXR3_G0SHF6,1
G0RXR3_G0SHG0,0
G0RXR3_G0SHH9,0
G0RXR3_G0SHI0,0
G0RXR3_G0SHJ3,0
G0RXR3_G0SHQ1,0
G0RXR3_G0SHQ2,0
G0RXR3_G0SHQ3,0
G0RXR3_G0SHR7,0
G0RXR3_G0SHT4,0
G0RXR3_G0SHU6,0
G0RXR3_G0SHW4,0
G0RXR3_G0SI21,0
G0RXR3_G0SI44,0
G0RXS5_G0RXR3,0
G0RXS5_G0RXW1,0
G0RXS5_G0RXW2,0
G0RXS5_G0RXY6,0
G0RXS5_G0RXZ5,0
G0RXS5_G0RY12,0
G0RXS5_G0RY17,0
G0RXS5_G0RY43,0
G0RXS5_G0RY45,0
G0RXS5_G0RY75,0
G0RXS5_G0RY84,0
G0RXS5_G0RY95,0
G0RXS5_G0RYC9,0
G0RXS5_G0RYE0,0
G0RXS5_G0RYF8,0
G0RXS5_G0RYF9,0
G0RXS5_G0RYM0,0
G0RXS5_G0RYN9,0
G0RXS5_G0RYS1,0
G0RXS5_G0RYU6,0
G0RXS5_G0RYY7,0
G0RXS5_G0RZ03,0
G0RXS5_G0RZ09,0
G0RXS5_G0RZ20,0
G0RXS5_G0RZ49,0
G0RXS5_G0RZ82,0
G0RXS5_G0RZ86,0
G0RXS5_G0RZ88,0
G0RXS5_G0RZC0,1
G0RXS5_G0RZD0,0
G0RXS5_G0RZD8,0
G0RXS5_G0RZE3,0
G0RXS5_G0RZE9,0
G0RXS5_G0RZG4,0
G0RXS5_G0RZH3,0
G0RXS5_G0RZH5,0
G0RXS5_G0RZH6,0
G0RXS5_G0RZK0,0
G0RXS5_G0RZL0,0
G0RXS5_G0RZM7,0
G0RXS5_G0RZM9,0
G0RXS5_G0RZN2,0
G0RXS5_G0RZP3,0
G0RXS5_G0RZP8,0
G0RXS5_G0RZQ0,0
G0RXS5_G0RZT5,0
G0RXS5_G0RZX8,0
G0RXS5_G0RZZ0,0
G0RXS5_G0S046,0
G0RXS5_G0S065,0
G0RXS5_G0S066,0
G0RXS5_G0S078,0
G0RXS5_G0S079,0
G0RXS5_G0S084,0
G0RXS5_G0S0B4,0
G0RXS5_G0S0B9,0
G0RXS5_G0S0C5,0
G0RXS5_G0S0D6,0
G0RXS5_G0S0D7,0
G0RXS5_G0S0E5,0
G0RXS5_G0S0I8,0
G0RXS5_G0S0J7,0
G0RXS5_G0S0R8,0
G0RXS5_G0S0S6,0
G0RXS5_G0S0U6,0
G0RXS5_G0S0X7,0
G0RXS5_G0S0Z3,0
G0RXS5_G0S0Z4,0
G0RXS5_G0S101,0
G0RXS5_G0S125,0
G0RXS5_G0S136,0
G0RXS5_G0S177,0
G0RXS5_G0S1A6,0
G0RXS5_G0S1E6,0
G0RXS5_G0S1H9,0
G0RXS5_G0S1I1,0
G0RXS5_G0S1L4,0
G0RXS5_G0S1P1,0
G0RXS5_G0S1P9,0
G0RXS5_G0S1Q8,0
G0RXS5_G0S1R0,0
G0RXS5_G0S1S3,1
G0RXS5_G0S1S4,0
G0RXS5_G0S1T8,0
G0RXS5_G0S1W3,0
G0RXS5_G0S1X1,0
G0RXS5_G0S1Y1,0
G0RXS5_G0S1Y9,0
G0RXS5_G0S1Z0,0
G0RXS5_G0S245,0
G0RXS5_G0S246,0
G0RXS5_G0S248,0
G0RXS5_G0S256,0
G0RXS5_G0S283,0
G0RXS5_G0S2A0,0
G0RXS5_G0S2D8,0
G0RXS5_G0S2E1,0
G0RXS5_G0S2P9,0
G0RXS5_G0S2R3,0
G0RXS5_G0S2X4,0
G0RXS5_G0S2X5,0
G0RXS5_G0S2X8,1
G0RXS5_G0S2Y0,0
G0RXS5_G0S2Z9,1
G0RXS5_G0S300,1
G0RXS5_G0S308,0
G0RXS5_G0S379,0
G0RXS5_G0S384,0
G0RXS5_G0S399,0
G0RXS5_G0S3F1,0
G0RXS5_G0S3M0,0
G0RXS5_G0S3M1,0
G0RXS5_G0S3P6,0
G0RXS5_G0S3T9,0
G0RXS5_G0S428,0
G0RXS5_G0S492,0
G0RXS5_G0S4A2,0
G0RXS5_G0S4E4,0
G0RXS5_G0S4F4,0
G0RXS5_G0S4F5,0
G0RXS5_G0S4K5,0
G0RXS5_G0S4M8,0
G0RXS5_G0S4P1,0
G0RXS5_G0S4P8,0
G0RXS5_G0S4Q2,0
G0RXS5_G0S4R3,0
G0RXS5_G0S4X6,0
G0RXS5_G0S4Z9,0
G0RXS5_G0S507,0
G0RXS5_G0S554,0
G0RXS5_G0S570,0
G0RXS5_G0S572,0
G0RXS5_G0S573,0
G0RXS5_G0S597,0
G0RXS5_G0S5A2,0
G0RXS5_G0S5B0,0
G0RXS5_G0S5D1,0
G0RXS5_G0S5K1,0
G0RXS5_G0S5K9,0
G0RXS5_G0S5N9,0
G0RXS5_G0S5Q0,0
G0RXS5_G0S5S4,0
G0RXS5_G0S614,0
G0RXS5_G0S620,0
G0RXS5_G0S625,0
G0RXS5_G0S6B0,0
G0RXS5_G0S6B2,0
G0RXS5_G0S6B5,1
G0RXS5_G0S6F9,0
G0RXS5_G0S6G7,0
G0RXS5_G0S6I4,0
G0RXS5_G0S6I7,0
G0RXS5_G0S6J7,0
G0RXS5_G0S6K5,0
G0RXS5_G0S6S9,0
G0RXS5_G0S6V1,0
G0RXS5_G0S6V4,0
G0RXS5_G0S6Y2,0
G0RXS5_G0S724,0
G0RXS5_G0S727,0
G0RXS5_G0S767,0
G0RXS5_G0S7A2,1
G0RXS5_G0S7I0,0
G0RXS5_G0S7J6,0
G0RXS5_G0S7Q9,0
G0RXS5_G0S7T8,0
G0RXS5_G0S7U6,0
G0RXS5_G0S7V1,0
G0RXS5_G0S7V2,0
G0RXS5_G0S7Y9,0
G0RXS5_G0S811,0
G0RXS5_G0S866,0
G0RXS5_G0S867,0
G0RXS5_G0S871,0
G0RXS5_G0S874,0
G0RXS5_G0S8A6,0
G0RXS5_G0S8C4,0
G0RXS5_G0S8E5,0
G0RXS5_G0S8F3,0
G0RXS5_G0S8K3,0
G0RXS5_G0S8T8,0
G0RXS5_G0S8U5,0
G0RXS5_G0S8V2,0
G0RXS5_G0S8Y3,0
G0RXS5_G0S8Z7,0
G0RXS5_G0S918,1
G0RXS5_G0S938,0
G0RXS5_G0S992,0
G0RXS5_G0S998,0
G0RXS5_G0S9A0,0
G0RXS5_G0S9B5,0
G0RXS5_G0S9C1,0
G0RXS5_G0S9E0,0
G0RXS5_G0S9M2,0
G0RXS5_G0S9M9,0
G0RXS5_G0S9T3,0
G0RXS5_G0S9T7,0
G0RXS5_G0S9U0,0
G0RXS5_G0SA41,0
G0RXS5_G0SA54,0
G0RXS5_G0SA60,0
G0RXS5_G0SA92,0
G0RXS5_G0SAC4,0
G0RXS5_G0SAE3,0
G0RXS5_G0SAI3,0
G0RXS5_G0SAJ9,0
G0RXS5_G0SAU1,0
G0RXS5_G0SAV4,0
G0RXS5_G0SAX9,0
G0RXS5_G0SAY1,0
G0RXS5_G0SAY2,0
G0RXS5_G0SB20,0
G0RXS5_G0SB30,0
G0RXS5_G0SB34,0
G0RXS5_G0SB59,0
G0RXS5_G0SB60,0
G0RXS5_G0SBC0,0
G0RXS5_G0SBH4,0
G0RXS5_G0SBL1,0
G0RXS5_G0SBN1,0
G0RXS5_G0SBP8,0
G0RXS5_G0SBQ1,0
G0RXS5_G0SBQ6,0
G0RXS5_G0SBR0,1
G0RXS5_G0SBR1,0
G0RXS5_G0SBR6,0
G0RXS5_G0SBR7,0
G0RXS5_G0SBS7,0
G0RXS5_G0SBU7,0
G0RXS5_G0SBV2,0
G0RXS5_G0SBX8,0
G0RXS5_G0SBZ6,0
G0RXS5_G0SBZ7,0
G0RXS5_G0SC18,0
G0RXS5_G0SC21,0
G0RXS5_G0SC30,0
G0RXS5_G0SCB6,0
G0RXS5_G0SCD1,0
G0RXS5_G0SCE2,0
G0RXS5_G0SCF9,0
G0RXS5_G0SCG5,0
G0RXS5_G0SCH5,0
G0RXS5_G0SCJ6,0
G0RXS5_G0SCL3,0
G0RXS5_G0SCM3,0
G0RXS5_G0SCN9,0
G0RXS5_G0SCP6,0
G0RXS5_G0SCS7,0
G0RXS5_G0SCU7,0
G0RXS5_G0SD22,0
G0RXS5_G0SD31,0
G0RXS5_G0SD68,0
G0RXS5_G0SD84,0
G0RXS5_G0SDA3,0
G0RXS5_G0SDA7,0
G0RXS5_G0SDC0,0
G0RXS5_G0SDC3,0
G0RXS5_G0SDF0,0
G0RXS5_G0SDH0,0
G0RXS5_G0SDH1,0
G0RXS5_G0SDJ3,0
G0RXS5_G0SDL5,0
G0RXS5_G0SDN9,0
G0RXS5_G0SDS8,0
G0RXS5_G0SDT2,0
G0RXS5_G0SDW5,0
G0RXS5_G0SE05,0
G0RXS5_G0SE12,0
G0RXS5_G0SE17,0
G0RXS5_G0SEG2,0
G0RXS5_G0SEG9,0
G0RXS5_G0SEI0,0
G0RXS5_G0SEI1,0
G0RXS5_G0SEJ0,0
G0RXS5_G0SEK9,0
G0RXS5_G0SEU9,0
G0RXS5_G0SEX3,0
G0RXS5_G0SF00,0
G0RXS5_G0SF20,0
G0RXS5_G0SF55,0
G0RXS5_G0SF87,0
G0RXS5_G0SF92,0
G0RXS5_G0SFA5,0
G0RXS5_G0SFB3,0
G0RXS5_G0SFC3,0
G0RXS5_G0SFF1,0
G0RXS5_G0SFK8,0
G0RXS5_G0SFL0,0
G0RXS5_G0SFL1,0
G0RXS5_G0SFL2,0
G0RXS5_G0SFL3,0
G0RXS5_G0SFN0,0
G0RXS5_G0SFY0,0
G0RXS5_G0SG42,0
G0RXS5_G0SG44,0
G0RXS5_G0SG52,0
G0RXS5_G0SG70,0
G0RXS5_G0SG89,0
G0RXS5_G0SGH0,0
G0RXS5_G0SGH3,0
G0RXS5_G0SGH8,0
G0RXS5_G0SGM5,0
G0RXS5_G0SGP3,0
G0RXS5_G0SGT6,0
G0RXS5_G0SGW5,0
G0RXS5_G0SGW9,0
G0RXS5_G0SGX0,0
G0RXS5_G0SGX1,0
G0RXS5_G0SGY1,0
G0RXS5_G0SH12,0
G0RXS5_G0SH57,0
G0RXS5_G0SH60,0
G0RXS5_G0SH61,0
G0RXS5_G0SH76,0
G0RXS5_G0SH90,0
G0RXS5_G0SHB1,0
G0RXS5_G0SHB3,0
G0RXS5_G0SHF3,0
G0RXS5_G0SHF6,0
G0RXS5_G0SHG0,0
G0RXS5_G0SHH9,0
G0RXS5_G0SHI0,0
G0RXS5_G0SHJ3,0
G0RXS5_G0SHQ1,0
G0RXS5_G0SHQ2,0
G0RXS5_G0SHQ3,0
G0RXS5_G0SHR7,0
G0RXS5_G0SHT4,0
G0RXS5_G0SHU6,0
G0RXS5_G0SHW4,0
G0RXS5_G0SI21,0
G0RXS5_G0SI44,0
G0RXW1_G0RXR3,0
G0RXW1_G0RXS5,0
G0RXW1_G0RXW2,0
G0RXW1_G0RXY6,0
G0RXW1_G0RXZ5,0
G0RXW1_G0RY12,0
G0RXW1_G0RY43,1
G0RXW1_G0RY75,0
G0RXW1_G0RY84,0
G0RXW1_G0RY95,0
G0RXW1_G0RYC9,0
G0RXW1_G0RYE0,0
G0RXW1_G0RYF8,0
G0RXW1_G0RYN9,1
G0RXW1_G0RYS1,0
G0RXW1_G0RYU6,0
G0RXW1_G0RYY7,0
G0RXW1_G0RZ03,0
G0RXW1_G0RZ09,0
G0RXW1_G0RZ20,0
G0RXW1_G0RZ49,0
G0RXW1_G0RZ82,0
G0RXW1_G0RZ86,0
G0RXW1_G0RZ88,1
G0RXW1_G0RZC0,0
G0RXW1_G0RZD0,0
G0RXW1_G0RZE3,0
G0RXW1_G0RZE9,1
G0RXW1_G0RZG4,0
G0RXW1_G0RZH3,0
G0RXW1_G0RZH5,0
G0RXW1_G0RZH6,0
G0RXW1_G0RZK0,0
G0RXW1_G0RZL0,0
G0RXW1_G0RZM7,0
G0RXW1_G0RZN2,0
G0RXW1_G0RZP3,0
G0RXW1_G0RZP8,0
G0RXW1_G0RZQ0,0
G0RXW1_G0RZT5,0
G0RXW1_G0RZX8,0
G0RXW1_G0RZZ0,0
G0RXW1_G0S046,0
G0RXW1_G0S065,0
G0RXW1_G0S066,0
G0RXW1_G0S078,0
G0RXW1_G0S079,1
G0RXW1_G0S084,1
G0RXW1_G0S0B4,0
G0RXW1_G0S0B9,0
G0RXW1_G0S0C5,0
G0RXW1_G0S0D6,1
G0RXW1_G0S0D7,1
G0RXW1_G0S0E5,1
G0RXW1_G0S0I8,0
G0RXW1_G0S0J7,0
G0RXW1_G0S0R8,0
G0RXW1_G0S0S6,0
G0RXW1_G0S0U6,0
G0RXW1_G0S0X7,0
G0RXW1_G0S0Z3,1
G0RXW1_G0S101,1
G0RXW1_G0S125,0
G0RXW1_G0S136,0
G0RXW1_G0S177,0
G0RXW1_G0S1E6,0
G0RXW1_G0S1H9,0
G0RXW1_G0S1I1,0
G0RXW1_G0S1L4,0
G0RXW1_G0S1P1,0
G0RXW1_G0S1P9,1
G0RXW1_G0S1Q8,0
G0RXW1_G0S1R0,1
G0RXW1_G0S1S3,0
G0RXW1_G0S1T8,0
G0RXW1_G0S1W3,0
G0RXW1_G0S1X1,0
G0RXW1_G0S1Y1,0
G0RXW1_G0S1Z0,1
G0RXW1_G0S245,0
G0RXW1_G0S246,0
G0RXW1_G0S248,0
G0RXW1_G0S256,0
G0RXW1_G0S283,0
G0RXW1_G0S2A0,0
G0RXW1_G0S2D8,0
G0RXW1_G0S2E1,0
G0RXW1_G0S2P9,0
G0RXW1_G0S2R3,0
G0RXW1_G0S2X8,0
G0RXW1_G0S2Y0,0
G0RXW1_G0S2Z9,0
G0RXW1_G0S300,0
G0RXW1_G0S308,0
G0RXW1_G0S384,0
G0RXW1_G0S399,0
G0RXW1_G0S3F1,0
G0RXW1_G0S3M0,0
G0RXW1_G0S3M1,0
G0RXW1_G0S3P6,0
G0RXW1_G0S3T9,0
G0RXW1_G0S428,1
G0RXW1_G0S492,0
G0RXW1_G0S4A2,0
G0RXW1_G0S4E4,0
G0RXW1_G0S4F4,0
G0RXW1_G0S4F5,0
G0RXW1_G0S4K5,0
G0RXW1_G0S4P1,0
G0RXW1_G0S4P8,1
G0RXW1_G0S4Q2,0
G0RXW1_G0S4R3,0
G0RXW1_G0S4X6,0
G0RXW1_G0S4Z9,1
G0RXW1_G0S507,1
G0RXW1_G0S554,0
G0RXW1_G0S570,0
G0RXW1_G0S572,0
G0RXW1_G0S573,0
G0RXW1_G0S5A2,0
G0RXW1_G0S5B0,0
G0RXW1_G0S5D1,0
G0RXW1_G0S5K1,0
G0RXW1_G0S5K9,0
G0RXW1_G0S5N9,0
G0RXW1_G0S5Q0,0
G0RXW1_G0S5S4,0
G0RXW1_G0S614,0
G0RXW1_G0S620,0
G0RXW1_G0S625,0
G0RXW1_G0S6B0,1
G0RXW1_G0S6B2,0
G0RXW1_G0S6B5,0
G0RXW1_G0S6F9,0
G0RXW1_G0S6G7,0
G0RXW1_G0S6I4,0
G0RXW1_G0S6I7,1
G0RXW1_G0S6K5,0
G0RXW1_G0S6S9,0
G0RXW1_G0S6V1,0
G0RXW1_G0S6V4,1
G0RXW1_G0S6Y2,0
G0RXW1_G0S724,0
G0RXW1_G0S727,0
G0RXW1_G0S767,0
G0RXW1_G0S7A2,0
G0RXW1_G0S7I0,0
G0RXW1_G0S7J6,0
G0RXW1_G0S7Q9,0
G0RXW1_G0S7T8,1
G0RXW1_G0S7U6,0
G0RXW1_G0S7V1,0
G0RXW1_G0S7V2,0
G0RXW1_G0S7Y9,0
G0RXW1_G0S866,0
G0RXW1_G0S867,0
G0RXW1_G0S871,1
G0RXW1_G0S874,0
G0RXW1_G0S8A6,0
G0RXW1_G0S8C4,1
G0RXW1_G0S8E5,0
G0RXW1_G0S8F3,0
G0RXW1_G0S8K3,0
G0RXW1_G0S8T8,0
G0RXW1_G0S8U5,0
G0RXW1_G0S8V2,0
G0RXW1_G0S8Y3,0
G0RXW1_G0S8Z7,0
G0RXW1_G0S918,0
G0RXW1_G0S938,0
G0RXW1_G0S992,1
G0RXW1_G0S998,0
G0RXW1_G0S9A0,0
G0RXW1_G0S9B5,1
G0RXW1_G0S9C1,0
G0RXW1_G0S9E0,0
G0RXW1_G0S9M2,0
G0RXW1_G0S9T3,1
G0RXW1_G0S9T7,0
G0RXW1_G0SA41,0
G0RXW1_G0SA54,0
G0RXW1_G0SA60,0
G0RXW1_G0SA92,0
G0RXW1_G0SAC4,0
G0RXW1_G0SAE3,1
G0RXW1_G0SAI3,0
G0RXW1_G0SAJ9,1
G0RXW1_G0SAU1,0
G0RXW1_G0SAV4,1
G0RXW1_G0SAX9,0
G0RXW1_G0SAY1,0
G0RXW1_G0SAY2,0
G0RXW1_G0SB20,0
G0RXW1_G0SB34,0
G0RXW1_G0SB59,0
G0RXW1_G0SB60,0
G0RXW1_G0SBC0,0
G0RXW1_G0SBH4,0
G0RXW1_G0SBL1,0
G0RXW1_G0SBN1,1
G0RXW1_G0SBQ6,0
G0RXW1_G0SBR0,0
G0RXW1_G0SBR1,0
G0RXW1_G0SBR6,0
G0RXW1_G0SBR7,1
G0RXW1_G0SBS7,0
G0RXW1_G0SBU7,0
G0RXW1_G0SBV2,0
G0RXW1_G0SBX8,0
G0RXW1_G0SBZ6,1
G0RXW1_G0SBZ7,0
G0RXW1_G0SC18,0
G0RXW1_G0SC21,0
G0RXW1_G0SC30,0
G0RXW1_G0SCB6,0
G0RXW1_G0SCD1,0
G0RXW1_G0SCE2,1
G0RXW1_G0SCF9,0
G0RXW1_G0SCG5,0
G0RXW1_G0SCH5,0
G0RXW1_G0SCJ6,0
G0RXW1_G0SCL3,1
G0RXW1_G0SCM3,0
G0RXW1_G0SCN9,0
G0RXW1_G0SCP6,0
G0RXW1_G0SCS7,0
G0RXW1_G0SCU7,0
G0RXW1_G0SD22,0
G0RXW1_G0SD31,0
G0RXW1_G0SD68,1
G0RXW1_G0SD84,0
G0RXW1_G0SDA3,0
G0RXW1_G0SDA7,0
G0RXW1_G0SDC0,0
G0RXW1_G0SDF0,0
G0RXW1_G0SDH0,0
G0RXW1_G0SDH1,0
G0RXW1_G0SDL5,0
G0RXW1_G0SDN9,0
G0RXW1_G0SDS8,1
G0RXW1_G0SDT2,0
G0RXW1_G0SDW5,0
G0RXW1_G0SE05,0
G0RXW1_G0SE12,0
G0RXW1_G0SE17,0
G0RXW1_G0SEG2,1
G0RXW1_G0SEG9,1
G0RXW1_G0SEI0,1
G0RXW1_G0SEI1,1
G0RXW1_G0SEJ0,0
G0RXW1_G0SEK9,0
G0RXW1_G0SEU9,0
G0RXW1_G0SEX3,0
G0RXW1_G0SF20,0
G0RXW1_G0SF55,0
G0RXW1_G0SF87,0
G0RXW1_G0SF92,0
G0RXW1_G0SFA5,0
G0RXW1_G0SFB3,0
G0RXW1_G0SFC3,1
G0RXW1_G0SFF1,0
G0RXW1_G0SFK8,1
G0RXW1_G0SFL0,1
G0RXW1_G0SFL1,1
G0RXW1_G0SFL3,0
G0RXW1_G0SFN0,1
G0RXW1_G0SFY0,0
G0RXW1_G0SG42,0
G0RXW1_G0SG44,0
G0RXW1_G0SG52,0
G0RXW1_G0SG70,0
G0RXW1_G0SG89,1
G0RXW1_G0SGH0,0
G0RXW1_G0SGH3,0
G0RXW1_G0SGH8,1
G0RXW1_G0SGM5,0
G0RXW1_G0SGP3,1
G0RXW1_G0SGT6,1
G0RXW1_G0SGW5,0
G0RXW1_G0SGW9,0
G0RXW1_G0SGX0,0
G0RXW1_G0SGX1,0
G0RXW1_G0SGY1,1
G0RXW1_G0SH12,0
G0RXW1_G0SH57,0
G0RXW1_G0SH60,0
G0RXW1_G0SH61,1
G0RXW1_G0SH76,0
G0RXW1_G0SH90,0
G0RXW1_G0SHB3,0
G0RXW1_G0SHF3,0
G0RXW1_G0SHF6,0
G0RXW1_G0SHG0,0
G0RXW1_G0SHJ3,0
G0RXW1_G0SHQ1,0
G0RXW1_G0SHQ2,1
G0RXW1_G0SHQ3,0
G0RXW1_G0SHR7,0
G0RXW1_G0SHT4,0
G0RXW1_G0SHU6,0
G0RXW1_G0SHW4,0
G0RXW1_G0SI44,1
G0RXW2_G0RXR3,0
G0RXW2_G0RXS5,0
G0RXW2_G0RXW1,0
G0RXW2_G0RXY6,0
G0RXW2_G0RXZ5,0
G0RXW2_G0RY12,0
G0RXW2_G0RY17,0
G0RXW2_G0RY43,0
G0RXW2_G0RY45,0
G0RXW2_G0RY75,0
G0RXW2_G0RY84,0
G0RXW2_G0RY95,0
G0RXW2_G0RYC9,0
G0RXW2_G0RYE0,0
G0RXW2_G0RYF8,0
G0RXW2_G0RYF9,0
G0RXW2_G0RYM0,0
G0RXW2_G0RYN9,0
G0RXW2_G0RYS1,0
G0RXW2_G0RYU6,0
G0RXW2_G0RYY7,0
G0RXW2_G0RZ03,0
G0RXW2_G0RZ09,0
G0RXW2_G0RZ20,0
G0RXW2_G0RZ49,0
G0RXW2_G0RZ82,0
G0RXW2_G0RZ86,0
G0RXW2_G0RZ88,0
G0RXW2_G0RZC0,0
G0RXW2_G0RZD0,0
G0RXW2_G0RZD8,0
G0RXW2_G0RZE3,0
G0RXW2_G0RZE9,0
G0RXW2_G0RZG4,0
G0RXW2_G0RZH3,0
G0RXW2_G0RZH5,0
G0RXW2_G0RZH6,0
G0RXW2_G0RZK0,0
G0RXW2_G0RZL0,0
G0RXW2_G0RZM7,0
G0RXW2_G0RZM9,0
G0RXW2_G0RZN2,0
G0RXW2_G0RZP3,0
G0RXW2_G0RZP8,0
G0RXW2_G0RZQ0,0
G0RXW2_G0RZT5,0
G0RXW2_G0RZX8,0
G0RXW2_G0RZZ0,0
G0RXW2_G0S046,0
G0RXW2_G0S065,0
G0RXW2_G0S066,0
G0RXW2_G0S078,0
G0RXW2_G0S079,0
G0RXW2_G0S084,0
G0RXW2_G0S0B4,0
G0RXW2_G0S0B9,0
G0RXW2_G0S0C5,0
G0RXW2_G0S0D6,0
G0RXW2_G0S0D7,0
G0RXW2_G0S0E5,0
G0RXW2_G0S0I8,0
G0RXW2_G0S0J7,0
G0RXW2_G0S0R8,0
G0RXW2_G0S0S6,0
G0RXW2_G0S0U6,0
G0RXW2_G0S0X7,0
G0RXW2_G0S0Z3,0
G0RXW2_G0S0Z4,0
G0RXW2_G0S101,0
G0RXW2_G0S125,0
G0RXW2_G0S136,0
G0RXW2_G0S177,0
G0RXW2_G0S1A6,0
G0RXW2_G0S1E6,0
G0RXW2_G0S1H9,0
G0RXW2_G0S1I1,0
G0RXW2_G0S1L4,0
G0RXW2_G0S1P1,0
G0RXW2_G0S1P9,0
G0RXW2_G0S1Q8,0
G0RXW2_G0S1R0,0
G0RXW2_G0S1S3,0
G0RXW2_G0S1S4,0
G0RXW2_G0S1T8,0
G0RXW2_G0S1W3,0
G0RXW2_G0S1X1,0
G0RXW2_G0S1Y1,0
G0RXW2_G0S1Y9,0
G0RXW2_G0S1Z0,0
G0RXW2_G0S245,0
G0RXW2_G0S246,0
G0RXW2_G0S248,0
G0RXW2_G0S256,0
G0RXW2_G0S283,0
G0RXW2_G0S2A0,0
G0RXW2_G0S2D8,0
G0RXW2_G0S2E1,0
G0RXW2_G0S2P9,0
G0RXW2_G0S2R3,0
G0RXW2_G0S2X4,0
G0RXW2_G0S2X5,0
G0RXW2_G0S2X8,0
G0RXW2_G0S2Y0,0
G0RXW2_G0S2Z9,0
G0RXW2_G0S300,0
G0RXW2_G0S308,0
G0RXW2_G0S379,0
G0RXW2_G0S384,0
G0RXW2_G0S399,0
G0RXW2_G0S3F1,0
G0RXW2_G0S3M0,0
G0RXW2_G0S3M1,0
G0RXW2_G0S3P6,0
G0RXW2_G0S3T9,0
G0RXW2_G0S428,0
G0RXW2_G0S492,0
G0RXW2_G0S4A2,0
G0RXW2_G0S4E4,0
G0RXW2_G0S4F4,0
G0RXW2_G0S4F5,0
G0RXW2_G0S4K5,0
G0RXW2_G0S4M8,0
G0RXW2_G0S4P1,0
G0RXW2_G0S4P8,0
G0RXW2_G0S4Q2,0
G0RXW2_G0S4R3,0
G0RXW2_G0S4X6,0
G0RXW2_G0S4Z9,0
G0RXW2_G0S507,0
G0RXW2_G0S554,0
G0RXW2_G0S570,0
G0RXW2_G0S572,0
G0RXW2_G0S573,0
G0RXW2_G0S597,0
G0RXW2_G0S5A2,0
G0RXW2_G0S5B0,0
G0RXW2_G0S5D1,0
G0RXW2_G0S5K1,0
G0RXW2_G0S5K9,0
G0RXW2_G0S5N9,0
G0RXW2_G0S5Q0,0
G0RXW2_G0S5S4,0
G0RXW2_G0S614,0
G0RXW2_G0S620,0
G0RXW2_G0S625,0
G0RXW2_G0S6B0,0
G0RXW2_G0S6B2,0
G0RXW2_G0S6B5,0
G0RXW2_G0S6F9,0
G0RXW2_G0S6G7,0
G0RXW2_G0S6I4,0
G0RXW2_G0S6I7,0
G0RXW2_G0S6J7,0
G0RXW2_G0S6K5,0
G0RXW2_G0S6S9,0
G0RXW2_G0S6V1,0
G0RXW2_G0S6V4,0
G0RXW2_G0S6Y2,0
G0RXW2_G0S724,0
G0RXW2_G0S727,0
G0RXW2_G0S767,0
G0RXW2_G0S7A2,0
G0RXW2_G0S7I0,0
G0RXW2_G0S7J6,0
G0RXW2_G0S7Q9,0
G0RXW2_G0S7T8,0
G0RXW2_G0S7U6,0
G0RXW2_G0S7V1,0
G0RXW2_G0S7V2,0
G0RXW2_G0S7Y9,0
G0RXW2_G0S811,0
G0RXW2_G0S866,0
G0RXW2_G0S867,0
G0RXW2_G0S871,0
G0RXW2_G0S874,0
G0RXW2_G0S8A6,0
G0RXW2_G0S8C4,0
G0RXW2_G0S8E5,0
G0RXW2_G0S8F3,0
G0RXW2_G0S8K3,0
G0RXW2_G0S8T8,0
G0RXW2_G0S8U5,0
G0RXW2_G0S8V2,0
G0RXW2_G0S8Y3,0
G0RXW2_G0S8Z7,0
G0RXW2_G0S918,0
G0RXW2_G0S938,0
G0RXW2_G0S992,0
G0RXW2_G0S998,0
G0RXW2_G0S9A0,0
G0RXW2_G0S9B5,0
G0RXW2_G0S9C1,0
G0RXW2_G0S9E0,0
G0RXW2_G0S9M2,0
G0RXW2_G0S9M9,0
G0RXW2_G0S9T3,0
G0RXW2_G0S9T7,0
G0RXW2_G0S9U0,0
G0RXW2_G0SA41,0
G0RXW2_G0SA54,0
G0RXW2_G0SA60,0
G0RXW2_G0SA92,0
G0RXW2_G0SAC4,0
G0RXW2_G0SAE3,0
G0RXW2_G0SAI3,0
G0RXW2_G0SAJ9,0
G0RXW2_G0SAU1,0
G0RXW2_G0SAV4,0
G0RXW2_G0SAX9,0
G0RXW2_G0SAY1,0
G0RXW2_G0SAY2,0
G0RXW2_G0SB20,0
G0RXW2_G0SB30,0
G0RXW2_G0SB34,0
G0RXW2_G0SB59,0
G0RXW2_G0SB60,0
G0RXW2_G0SBC0,0
G0RXW2_G0SBH4,0
G0RXW2_G0SBL1,0
G0RXW2_G0SBN1,0
G0RXW2_G0SBP8,0
G0RXW2_G0SBQ1,0
G0RXW2_G0SBQ6,0
G0RXW2_G0SBR0,0
G0RXW2_G0SBR1,0
G0RXW2_G0SBR6,0
G0RXW2_G0SBR7,0
G0RXW2_G0SBS7,0
G0RXW2_G0SBU7,0
G0RXW2_G0SBV2,0
G0RXW2_G0SBX8,0
G0RXW2_G0SBZ6,0
G0RXW2_G0SBZ7,0
G0RXW2_G0SC18,0
G0RXW2_G0SC21,0
G0RXW2_G0SC30,0
G0RXW2_G0SCB6,0
G0RXW2_G0SCD1,0
G0RXW2_G0SCE2,0
G0RXW2_G0SCF9,0
G0RXW2_G0SCG5,0
G0RXW2_G0SCH5,0
G0RXW2_G0SCJ6,0
G0RXW2_G0SCL3,0
G0RXW2_G0SCM3,0
G0RXW2_G0SCN9,0
G0RXW2_G0SCP6,0
G0RXW2_G0SCS7,0
G0RXW2_G0SCU7,0
G0RXW2_G0SD22,0
G0RXW2_G0SD31,0
G0RXW2_G0SD68,0
G0RXW2_G0SD84,0
G0RXW2_G0SDA3,0
G0RXW2_G0SDA7,0
G0RXW2_G0SDC0,0
G0RXW2_G0SDC3,0
G0RXW2_G0SDF0,0
G0RXW2_G0SDH0,0
G0RXW2_G0SDH1,0
G0RXW2_G0SDJ3,0
G0RXW2_G0SDL5,0
G0RXW2_G0SDN9,0
G0RXW2_G0SDS8,0
G0RXW2_G0SDT2,0
G0RXW2_G0SDW5,0
G0RXW2_G0SE05,0
G0RXW2_G0SE12,0
G0RXW2_G0SE17,0
G0RXW2_G0SEG2,0
G0RXW2_G0SEG9,0
G0RXW2_G0SEI0,0
G0RXW2_G0SEI1,0
G0RXW2_G0SEJ0,0
G0RXW2_G0SEK9,0
G0RXW2_G0SEU9,0
G0RXW2_G0SEX3,0
G0RXW2_G0SF00,0
G0RXW2_G0SF20,0
G0RXW2_G0SF55,0
G0RXW2_G0SF87,0
G0RXW2_G0SF92,0
G0RXW2_G0SFA5,0
G0RXW2_G0SFB3,0
G0RXW2_G0SFC3,0
G0RXW2_G0SFF1,0
G0RXW2_G0SFK8,0
G0RXW2_G0SFL0,0
G0RXW2_G0SFL1,0
G0RXW2_G0SFL2,0
G0RXW2_G0SFL3,0
G0RXW2_G0SFN0,0
G0RXW2_G0SFY0,0
G0RXW2_G0SG42,0
G0RXW2_G0SG44,0
G0RXW2_G0SG52,0
G0RXW2_G0SG70,0
G0RXW2_G0SG89,0
G0RXW2_G0SGH0,0
G0RXW2_G0SGH3,0
G0RXW2_G0SGH8,0
G0RXW2_G0SGM5,0
G0RXW2_G0SGP3,0
G0RXW2_G0SGT6,0
G0RXW2_G0SGW5,0
G0RXW2_G0SGW9,0
G0RXW2_G0SGX0,0
G0RXW2_G0SGX1,0
G0RXW2_G0SGY1,0
G0RXW2_G0SH12,0
G0RXW2_G0SH57,0
G0RXW2_G0SH60,0
G0RXW2_G0SH61,0
G0RXW2_G0SH76,0
G0RXW2_G0SH90,0
G0RXW2_G0SHB1,0
G0RXW2_G0SHB3,0
G0RXW2_G0SHF3,0
G0RXW2_G0SHF6,0
G0RXW2_G0SHG0,0
G0RXW2_G0SHH9,0
G0RXW2_G0SHI0,0
G0RXW2_G0SHJ3,1
G0RXW2_G0SHQ1,0
G0RXW2_G0SHQ2,0
G0RXW2_G0SHQ3,0
G0RXW2_G0SHR7,0
G0RXW2_G0SHT4,0
G0RXW2_G0SHU6,0
G0RXW2_G0SHW4,0
G0RXW2_G0SI21,0
G0RXW2_G0SI44,0
G0RXY6_G0RXR3,0
G0RXY6_G0RXS5,0
G0RXY6_G0RXW1,0
G0RXY6_G0RXW2,0
G0RXY6_G0RXZ5,0
G0RXY6_G0RY12,0
G0RXY6_G0RY17,0
G0RXY6_G0RY43,0
G0RXY6_G0RY45,0
G0RXY6_G0RY75,0
G0RXY6_G0RY84,0
G0RXY6_G0RY95,0
G0RXY6_G0RYC9,0
G0RXY6_G0RYE0,0
G0RXY6_G0RYF8,0
G0RXY6_G0RYF9,0
G0RXY6_G0RYM0,0
G0RXY6_G0RYN9,0
G0RXY6_G0RYS1,0
G0RXY6_G0RYU6,0
G0RXY6_G0RYY7,0
G0RXY6_G0RZ03,0
G0RXY6_G0RZ09,0
G0RXY6_G0RZ20,0
G0RXY6_G0RZ49,0
G0RXY6_G0RZ82,0
G0RXY6_G0RZ86,0
G0RXY6_G0RZ88,0
G0RXY6_G0RZC0,0
G0RXY6_G0RZD0,0
G0RXY6_G0RZD8,0
G0RXY6_G0RZE3,0
G0RXY6_G0RZE9,0
G0RXY6_G0RZG4,0
G0RXY6_G0RZH3,0
G0RXY6_G0RZH5,0
G0RXY6_G0RZH6,0
G0RXY6_G0RZK0,0
G0RXY6_G0RZL0,0
G0RXY6_G0RZM7,0
G0RXY6_G0RZM9,0
G0RXY6_G0RZN2,0
G0RXY6_G0RZP3,0
G0RXY6_G0RZP8,0
G0RXY6_G0RZQ0,0
G0RXY6_G0RZT5,0
G0RXY6_G0RZX8,0
G0RXY6_G0RZZ0,0
G0RXY6_G0S046,0
G0RXY6_G0S065,0
G0RXY6_G0S066,0
G0RXY6_G0S078,0
G0RXY6_G0S079,0
G0RXY6_G0S084,0
G0RXY6_G0S0B4,0
G0RXY6_G0S0B9,0
G0RXY6_G0S0C5,0
G0RXY6_G0S0D6,0
G0RXY6_G0S0D7,0
G0RXY6_G0S0E5,0
G0RXY6_G0S0I8,0
G0RXY6_G0S0J7,0
G0RXY6_G0S0R8,0
G0RXY6_G0S0S6,0
G0RXY6_G0S0U6,0
G0RXY6_G0S0X7,0
G0RXY6_G0S0Z3,0
G0RXY6_G0S0Z4,0
G0RXY6_G0S101,0
G0RXY6_G0S125,0
G0RXY6_G0S136,0
G0RXY6_G0S177,0
G0RXY6_G0S1A6,0
G0RXY6_G0S1E6,0
G0RXY6_G0S1H9,0
G0RXY6_G0S1I1,0
G0RXY6_G0S1L4,0
G0RXY6_G0S1P1,0
G0RXY6_G0S1P9,0
G0RXY6_G0S1Q8,0
G0RXY6_G0S1R0,0
G0RXY6_G0S1S3,0
G0RXY6_G0S1S4,0
G0RXY6_G0S1T8,0
G0RXY6_G0S1W3,0
G0RXY6_G0S1X1,0
G0RXY6_G0S1Y1,0
G0RXY6_G0S1Y9,0
G0RXY6_G0S1Z0,0
G0RXY6_G0S245,0
G0RXY6_G0S246,0
G0RXY6_G0S248,0
G0RXY6_G0S256,0
G0RXY6_G0S283,0
G0RXY6_G0S2A0,0
G0RXY6_G0S2D8,0
G0RXY6_G0S2E1,0
G0RXY6_G0S2P9,0
G0RXY6_G0S2R3,0
G0RXY6_G0S2X4,0
G0RXY6_G0S2X5,0
G0RXY6_G0S2X8,0
G0RXY6_G0S2Y0,0
G0RXY6_G0S2Z9,0
G0RXY6_G0S300,0
G0RXY6_G0S308,0
G0RXY6_G0S379,0
G0RXY6_G0S384,0
G0RXY6_G0S399,0
G0RXY6_G0S3F1,0
G0RXY6_G0S3M0,0
G0RXY6_G0S3M1,0
G0RXY6_G0S3P6,0
G0RXY6_G0S3T9,0
G0RXY6_G0S428,0
G0RXY6_G0S492,0
G0RXY6_G0S4A2,0
G0RXY6_G0S4E4,0
G0RXY6_G0S4F4,0
G0RXY6_G0S4F5,0
G0RXY6_G0S4K5,0
G0RXY6_G0S4M8,0
G0RXY6_G0S4P1,0
G0RXY6_G0S4P8,0
G0RXY6_G0S4Q2,0
G0RXY6_G0S4R3,0
G0RXY6_G0S4X6,0
G0RXY6_G0S4Z9,0
G0RXY6_G0S507,0
G0RXY6_G0S554,0
G0RXY6_G0S570,0
G0RXY6_G0S572,0
G0RXY6_G0S573,0
G0RXY6_G0S597,0
G0RXY6_G0S5A2,0
G0RXY6_G0S5B0,0
G0RXY6_G0S5D1,0
G0RXY6_G0S5K1,0
G0RXY6_G0S5K9,0
G0RXY6_G0S5N9,0
G0RXY6_G0S5Q0,0
G0RXY6_G0S5S4,0
G0RXY6_G0S614,0
G0RXY6_G0S620,0
G0RXY6_G0S625,0
G0RXY6_G0S6B0,0
G0RXY6_G0S6B2,0
G0RXY6_G0S6B5,0
G0RXY6_G0S6F9,0
G0RXY6_G0S6G7,0
G0RXY6_G0S6I4,0
G0RXY6_G0S6I7,0
G0RXY6_G0S6J7,0
G0RXY6_G0S6K5,0
G0RXY6_G0S6S9,0
G0RXY6_G0S6V1,0
G0RXY6_G0S6V4,0
G0RXY6_G0S6Y2,0
G0RXY6_G0S724,0
G0RXY6_G0S727,0
G0RXY6_G0S767,0
G0RXY6_G0S7A2,0
G0RXY6_G0S7I0,0
G0RXY6_G0S7J6,0
G0RXY6_G0S7Q9,0
G0RXY6_G0S7T8,0
G0RXY6_G0S7U6,0
G0RXY6_G0S7V1,0
G0RXY6_G0S7V2,0
G0RXY6_G0S7Y9,0
G0RXY6_G0S811,0
G0RXY6_G0S866,0
G0RXY6_G0S867,0
G0RXY6_G0S871,0
G0RXY6_G0S874,0
G0RXY6_G0S8A6,0
G0RXY6_G0S8C4,0
G0RXY6_G0S8E5,0
G0RXY6_G0S8F3,0
G0RXY6_G0S8K3,0
G0RXY6_G0S8T8,0
G0RXY6_G0S8U5,0
G0RXY6_G0S8V2,0
G0RXY6_G0S8Y3,0
G0RXY6_G0S8Z7,0
G0RXY6_G0S918,0
G0RXY6_G0S938,0
G0RXY6_G0S992,0
G0RXY6_G0S998,0
G0RXY6_G0S9A0,0
G0RXY6_G0S9B5,0
G0RXY6_G0S9C1,0
G0RXY6_G0S9E0,0
G0RXY6_G0S9M2,0
G0RXY6_G0S9M9,0
G0RXY6_G0S9T3,0
G0RXY6_G0S9T7,0
G0RXY6_G0S9U0,0
G0RXY6_G0SA41,0
G0RXY6_G0SA54,0
G0RXY6_G0SA60,0
G0RXY6_G0SA92,0
G0RXY6_G0SAC4,0
G0RXY6_G0SAE3,0
G0RXY6_G0SAI3,0
G0RXY6_G0SAJ9,0
G0RXY6_G0SAU1,0
G0RXY6_G0SAV4,0
G0RXY6_G0SAX9,0
G0RXY6_G0SAY1,0
G0RXY6_G0SAY2,0
G0RXY6_G0SB20,0
G0RXY6_G0SB30,0
G0RXY6_G0SB34,0
G0RXY6_G0SB59,0
G0RXY6_G0SB60,0
G0RXY6_G0SBC0,0
G0RXY6_G0SBH4,0
G0RXY6_G0SBL1,0
G0RXY6_G0SBN1,0
G0RXY6_G0SBP8,0
G0RXY6_G0SBQ1,0
G0RXY6_G0SBQ6,0
G0RXY6_G0SBR0,0
G0RXY6_G0SBR1,0
G0RXY6_G0SBR6,0
G0RXY6_G0SBR7,0
G0RXY6_G0SBS7,0
G0RXY6_G0SBU7,0
G0RXY6_G0SBV2,0
G0RXY6_G0SBX8,0
G0RXY6_G0SBZ6,0
G0RXY6_G0SBZ7,0
G0RXY6_G0SC18,0
G0RXY6_G0SC21,0
G0RXY6_G0SC30,0
G0RXY6_G0SCB6,0
G0RXY6_G0SCD1,0
G0RXY6_G0SCE2,0
G0RXY6_G0SCF9,0
G0RXY6_G0SCG5,0
G0RXY6_G0SCH5,0
G0RXY6_G0SCJ6,0
G0RXY6_G0SCL3,0
G0RXY6_G0SCM3,0
G0RXY6_G0SCN9,0
G0RXY6_G0SCP6,0
G0RXY6_G0SCS7,0
G0RXY6_G0SCU7,0
G0RXY6_G0SD22,0
G0RXY6_G0SD31,0
G0RXY6_G0SD68,0
G0RXY6_G0SD84,0
G0RXY6_G0SDA3,0
G0RXY6_G0SDA7,0
G0RXY6_G0SDC0,0
G0RXY6_G0SDC3,0
G0RXY6_G0SDF0,0
G0RXY6_G0SDH0,0
G0RXY6_G0SDH1,0
G0RXY6_G0SDJ3,0
G0RXY6_G0SDL5,0
G0RXY6_G0SDN9,0
G0RXY6_G0SDS8,0
G0RXY6_G0SDT2,0
G0RXY6_G0SDW5,0
G0RXY6_G0SE05,0
G0RXY6_G0SE12,0
G0RXY6_G0SE17,0
G0RXY6_G0SEG2,0
G0RXY6_G0SEG9,0
G0RXY6_G0SEI0,0
G0RXY6_G0SEI1,0
G0RXY6_G0SEJ0,0
G0RXY6_G0SEK9,0
G0RXY6_G0SEU9,0
G0RXY6_G0SEX3,0
G0RXY6_G0SF00,0
G0RXY6_G0SF20,0
G0RXY6_G0SF55,0
G0RXY6_G0SF87,0
G0RXY6_G0SF92,0
G0RXY6_G0SFA5,0
G0RXY6_G0SFB3,0
G0RXY6_G0SFC3,0
G0RXY6_G0SFF1,0
G0RXY6_G0SFK8,0
G0RXY6_G0SFL0,0
G0RXY6_G0SFL1,0
G0RXY6_G0SFL2,0
G0RXY6_G0SFL3,0
G0RXY6_G0SFN0,0
G0RXY6_G0SFY0,0
G0RXY6_G0SG42,0
G0RXY6_G0SG44,0
G0RXY6_G0SG52,0
G0RXY6_G0SG70,0
G0RXY6_G0SG89,0
G0RXY6_G0SGH0,1
G0RXY6_G0SGH3,0
G0RXY6_G0SGH8,0
G0RXY6_G0SGM5,0
G0RXY6_G0SGP3,0
G0RXY6_G0SGT6,0
G0RXY6_G0SGW5,0
G0RXY6_G0SGW9,0
G0RXY6_G0SGX0,0
G0RXY6_G0SGX1,0
G0RXY6_G0SGY1,0
G0RXY6_G0SH12,0
G0RXY6_G0SH57,0
G0RXY6_G0SH60,0
G0RXY6_G0SH61,0
G0RXY6_G0SH76,0
G0RXY6_G0SH90,0
G0RXY6_G0SHB1,0
G0RXY6_G0SHB3,0
G0RXY6_G0SHF3,0
G0RXY6_G0SHF6,0
G0RXY6_G0SHG0,0
G0RXY6_G0SHH9,0
G0RXY6_G0SHI0,0
G0RXY6_G0SHJ3,0
G0RXY6_G0SHQ1,0
G0RXY6_G0SHQ2,0
G0RXY6_G0SHQ3,0
G0RXY6_G0SHR7,0
G0RXY6_G0SHT4,0
G0RXY6_G0SHU6,0
G0RXY6_G0SHW4,0
G0RXY6_G0SI21,0
G0RXY6_G0SI44,0
G0RXZ5_G0RXR3,0
G0RXZ5_G0RXS5,0
G0RXZ5_G0RXW1,0
G0RXZ5_G0RXW2,0
G0RXZ5_G0RXY6,0
G0RXZ5_G0RY12,0
G0RXZ5_G0RY17,0
G0RXZ5_G0RY43,0
G0RXZ5_G0RY45,0
G0RXZ5_G0RY75,0
G0RXZ5_G0RY84,0
G0RXZ5_G0RY95,0
G0RXZ5_G0RYC9,0
G0RXZ5_G0RYE0,0
G0RXZ5_G0RYF8,0
G0RXZ5_G0RYF9,0
G0RXZ5_G0RYM0,0
G0RXZ5_G0RYN9,0
G0RXZ5_G0RYS1,0
G0RXZ5_G0RYU6,0
G0RXZ5_G0RYY7,0
G0RXZ5_G0RZ03,0
G0RXZ5_G0RZ09,0
G0RXZ5_G0RZ20,0
G0RXZ5_G0RZ49,0
G0RXZ5_G0RZ82,0
G0RXZ5_G0RZ86,0
G0RXZ5_G0RZ88,0
G0RXZ5_G0RZC0,0
G0RXZ5_G0RZD0,0
G0RXZ5_G0RZD8,0
G0RXZ5_G0RZE3,0
G0RXZ5_G0RZE9,0
G0RXZ5_G0RZG4,0
G0RXZ5_G0RZH3,0
G0RXZ5_G0RZH5,0
G0RXZ5_G0RZH6,0
G0RXZ5_G0RZK0,0
G0RXZ5_G0RZL0,0
G0RXZ5_G0RZM7,0
G0RXZ5_G0RZM9,0
G0RXZ5_G0RZN2,0
G0RXZ5_G0RZP3,0
G0RXZ5_G0RZP8,0
G0RXZ5_G0RZQ0,0
G0RXZ5_G0RZT5,0
G0RXZ5_G0RZX8,0
G0RXZ5_G0RZZ0,0
G0RXZ5_G0S046,0
G0RXZ5_G0S065,0
G0RXZ5_G0S066,0
G0RXZ5_G0S078,0
G0RXZ5_G0S079,0
G0RXZ5_G0S084,0
G0RXZ5_G0S0B4,0
G0RXZ5_G0S0B9,0
G0RXZ5_G0S0C5,0
G0RXZ5_G0S0D6,0
G0RXZ5_G0S0D7,0
G0RXZ5_G0S0E5,0
G0RXZ5_G0S0I8,0
G0RXZ5_G0S0J7,0
G0RXZ5_G0S0R8,0
G0RXZ5_G0S0S6,0
G0RXZ5_G0S0U6,0
G0RXZ5_G0S0X7,0
G0RXZ5_G0S0Z3,0
G0RXZ5_G0S0Z4,0
G0RXZ5_G0S101,0
G0RXZ5_G0S125,0
G0RXZ5_G0S136,0
G0RXZ5_G0S177,0
G0RXZ5_G0S1A6,0
G0RXZ5_G0S1E6,0
G0RXZ5_G0S1H9,0
G0RXZ5_G0S1I1,0
G0RXZ5_G0S1L4,0
G0RXZ5_G0S1P1,0
G0RXZ5_G0S1P9,0
G0RXZ5_G0S1Q8,0
G0RXZ5_G0S1R0,0
G0RXZ5_G0S1S3,0
G0RXZ5_G0S1S4,0
G0RXZ5_G0S1T8,0
G0RXZ5_G0S1W3,0
G0RXZ5_G0S1X1,0
G0RXZ5_G0S1Y1,0
G0RXZ5_G0S1Y9,0
G0RXZ5_G0S1Z0,0
G0RXZ5_G0S245,0
G0RXZ5_G0S246,0
G0RXZ5_G0S248,0
G0RXZ5_G0S256,0
G0RXZ5_G0S283,0
G0RXZ5_G0S2A0,0
G0RXZ5_G0S2D8,0
G0RXZ5_G0S2E1,0
G0RXZ5_G0S2P9,0
G0RXZ5_G0S2R3,0
G0RXZ5_G0S2X4,0
G0RXZ5_G0S2X5,0
G0RXZ5_G0S2X8,0
G0RXZ5_G0S2Y0,0
G0RXZ5_G0S2Z9,0
G0RXZ5_G0S300,0
G0RXZ5_G0S308,0
G0RXZ5_G0S379,0
G0RXZ5_G0S384,0
G0RXZ5_G0S399,0
G0RXZ5_G0S3F1,0
G0RXZ5_G0S3M0,0
G0RXZ5_G0S3M1,0
G0RXZ5_G0S3P6,0
G0RXZ5_G0S3T9,0
G0RXZ5_G0S428,0
G0RXZ5_G0S492,0
G0RXZ5_G0S4A2,0
G0RXZ5_G0S4E4,0
G0RXZ5_G0S4F4,0
G0RXZ5_G0S4F5,0
G0RXZ5_G0S4K5,0
G0RXZ5_G0S4M8,0
G0RXZ5_G0S4P1,0
G0RXZ5_G0S4P8,0
G0RXZ5_G0S4Q2,0
G0RXZ5_G0S4R3,0
G0RXZ5_G0S4X6,0
G0RXZ5_G0S4Z9,0
G0RXZ5_G0S507,0
G0RXZ5_G0S554,0
G0RXZ5_G0S570,0
G0RXZ5_G0S572,0
G0RXZ5_G0S573,0
G0RXZ5_G0S597,0
G0RXZ5_G0S5A2,0
G0RXZ5_G0S5B0,0
G0RXZ5_G0S5D1,0
G0RXZ5_G0S5K1,0
G0RXZ5_G0S5K9,0
G0RXZ5_G0S5N9,0
G0RXZ5_G0S5Q0,0
G0RXZ5_G0S5S4,0
G0RXZ5_G0S614,0
G0RXZ5_G0S620,0
G0RXZ5_G0S625,0
G0RXZ5_G0S6B0,0
G0RXZ5_G0S6B2,0
G0RXZ5_G0S6B5,0
G0RXZ5_G0S6F9,0
G0RXZ5_G0S6G7,0
G0RXZ5_G0S6I4,0
G0RXZ5_G0S6I7,0
G0RXZ5_G0S6J7,0
G0RXZ5_G0S6K5,0
G0RXZ5_G0S6S9,0
G0RXZ5_G0S6V1,0
G0RXZ5_G0S6V4,0
G0RXZ5_G0S6Y2,0
G0RXZ5_G0S724,0
G0RXZ5_G0S727,0
G0RXZ5_G0S767,0
G0RXZ5_G0S7A2,0
G0RXZ5_G0S7I0,0
G0RXZ5_G0S7J6,1
G0RXZ5_G0S7Q9,0
G0RXZ5_G0S7T8,0
G0RXZ5_G0S7U6,0
G0RXZ5_G0S7V1,0
G0RXZ5_G0S7V2,0
G0RXZ5_G0S7Y9,0
G0RXZ5_G0S811,0
G0RXZ5_G0S866,0
G0RXZ5_G0S871,0
G0RXZ5_G0S874,0
G0RXZ5_G0S8A6,0
G0RXZ5_G0S8C4,0
G0RXZ5_G0S8E5,0
G0RXZ5_G0S8F3,0
G0RXZ5_G0S8K3,0
G0RXZ5_G0S8T8,0
G0RXZ5_G0S8U5,0
G0RXZ5_G0S8V2,0
G0RXZ5_G0S8Y3,0
G0RXZ5_G0S8Z7,0
G0RXZ5_G0S918,0
G0RXZ5_G0S938,0
G0RXZ5_G0S992,0
G0RXZ5_G0S998,0
G0RXZ5_G0S9A0,0
G0RXZ5_G0S9B5,0
G0RXZ5_G0S9C1,0
G0RXZ5_G0S9E0,0
G0RXZ5_G0S9M2,0
G0RXZ5_G0S9M9,0
G0RXZ5_G0S9T3,0
G0RXZ5_G0S9T7,0
G0RXZ5_G0S9U0,0
G0RXZ5_G0SA41,0
G0RXZ5_G0SA54,0
G0RXZ5_G0SA60,0
G0RXZ5_G0SA92,0
G0RXZ5_G0SAC4,0
G0RXZ5_G0SAE3,0
G0RXZ5_G0SAI3,0
G0RXZ5_G0SAJ9,0
G0RXZ5_G0SAU1,0
G0RXZ5_G0SAV4,0
G0RXZ5_G0SAX9,0
G0RXZ5_G0SAY1,0
G0RXZ5_G0SAY2,0
G0RXZ5_G0SB20,0
G0RXZ5_G0SB30,0
G0RXZ5_G0SB34,0
G0RXZ5_G0SB59,0
G0RXZ5_G0SB60,0
G0RXZ5_G0SBC0,0
G0RXZ5_G0SBH4,0
G0RXZ5_G0SBL1,0
G0RXZ5_G0SBN1,0
G0RXZ5_G0SBP8,0
G0RXZ5_G0SBQ1,0
G0RXZ5_G0SBQ6,0
G0RXZ5_G0SBR0,0
G0RXZ5_G0SBR1,0
G0RXZ5_G0SBR6,0
G0RXZ5_G0SBR7,0
G0RXZ5_G0SBS7,0
G0RXZ5_G0SBU7,0
G0RXZ5_G0SBV2,0
G0RXZ5_G0SBX8,0
G0RXZ5_G0SBZ6,0
G0RXZ5_G0SBZ7,0
G0RXZ5_G0SC18,0
G0RXZ5_G0SC21,0
G0RXZ5_G0SC30,0
G0RXZ5_G0SCB6,0
G0RXZ5_G0SCD1,0
G0RXZ5_G0SCE2,0
G0RXZ5_G0SCF9,0
G0RXZ5_G0SCG5,0
G0RXZ5_G0SCH5,0
G0RXZ5_G0SCJ6,0
G0RXZ5_G0SCL3,0
G0RXZ5_G0SCM3,0
G0RXZ5_G0SCN9,0
G0RXZ5_G0SCP6,0
G0RXZ5_G0SCS7,0
G0RXZ5_G0SCU7,0
G0RXZ5_G0SD22,0
G0RXZ5_G0SD31,0
G0RXZ5_G0SD68,0
G0RXZ5_G0SD84,0
G0RXZ5_G0SDA3,0
G0RXZ5_G0SDA7,0
G0RXZ5_G0SDC0,0
G0RXZ5_G0SDC3,0
G0RXZ5_G0SDF0,0
G0RXZ5_G0SDH0,0
G0RXZ5_G0SDH1,0
G0RXZ5_G0SDJ3,0
G0RXZ5_G0SDL5,0
G0RXZ5_G0SDN9,0
G0RXZ5_G0SDS8,0
G0RXZ5_G0SDT2,0
G0RXZ5_G0SDW5,0
G0RXZ5_G0SE05,0
G0RXZ5_G0SE12,0
G0RXZ5_G0SE17,0
G0RXZ5_G0SEG2,0
G0RXZ5_G0SEG9,0
G0RXZ5_G0SEI0,0
G0RXZ5_G0SEI1,0
G0RXZ5_G0SEJ0,0
G0RXZ5_G0SEK9,0
G0RXZ5_G0SEU9,0
G0RXZ5_G0SEX3,0
G0RXZ5_G0SF00,0
G0RXZ5_G0SF20,0
G0RXZ5_G0SF55,0
G0RXZ5_G0SF87,0
G0RXZ5_G0SF92,0
G0RXZ5_G0SFA5,0
G0RXZ5_G0SFB3,0
G0RXZ5_G0SFC3,0
G0RXZ5_G0SFF1,0
G0RXZ5_G0SFK8,0
G0RXZ5_G0SFL0,0
G0RXZ5_G0SFL1,0
G0RXZ5_G0SFL2,0
G0RXZ5_G0SFL3,0
G0RXZ5_G0SFN0,0
G0RXZ5_G0SFY0,0
G0RXZ5_G0SG42,0
G0RXZ5_G0SG44,0
G0RXZ5_G0SG52,0
G0RXZ5_G0SG70,0
G0RXZ5_G0SG89,0
G0RXZ5_G0SGH0,0
G0RXZ5_G0SGH3,0
G0RXZ5_G0SGH8,0
G0RXZ5_G0SGM5,0
G0RXZ5_G0SGP3,0
G0RXZ5_G0SGT6,0
G0RXZ5_G0SGW5,0
G0RXZ5_G0SGW9,0
G0RXZ5_G0SGX0,0
G0RXZ5_G0SGX1,0
G0RXZ5_G0SGY1,0
G0RXZ5_G0SH12,0
G0RXZ5_G0SH57,0
G0RXZ5_G0SH60,0
G0RXZ5_G0SH61,0
G0RXZ5_G0SH76,0
G0RXZ5_G0SH90,0
G0RXZ5_G0SHB1,0
G0RXZ5_G0SHB3,0
G0RXZ5_G0SHF3,0
G0RXZ5_G0SHF6,0
G0RXZ5_G0SHG0,0
G0RXZ5_G0SHH9,0
G0RXZ5_G0SHI0,0
G0RXZ5_G0SHJ3,0
G0RXZ5_G0SHQ1,0
G0RXZ5_G0SHQ2,0
G0RXZ5_G0SHQ3,0
G0RXZ5_G0SHR7,0
G0RXZ5_G0SHT4,0
G0RXZ5_G0SHU6,0
G0RXZ5_G0SHW4,0
G0RXZ5_G0SI21,0
G0RXZ5_G0SI44,0
G0RY12_G0RXR3,0
G0RY12_G0RXS5,0
G0RY12_G0RXW1,0
G0RY12_G0RXW2,0
G0RY12_G0RXY6,0
G0RY12_G0RXZ5,0
G0RY12_G0RY12,0
G0RY12_G0RY17,0
G0RY12_G0RY43,0
G0RY12_G0RY45,0
G0RY12_G0RY75,0
G0RY12_G0RY84,0
G0RY12_G0RY95,1
G0RY12_G0RY95,0
G0RY12_G0RYC9,0
G0RY12_G0RYE0,0
G0RY12_G0RYF8,0
G0RY12_G0RYF9,0
G0RY12_G0RYM0,0
G0RY12_G0RYN9,0
G0RY12_G0RYS1,1
G0RY12_G0RYS1,0
G0RY12_G0RYU6,0
G0RY12_G0RYY7,0
G0RY12_G0RZ03,1
G0RY12_G0RZ03,0
G0RY12_G0RZ09,0
G0RY12_G0RZ20,0
G0RY12_G0RZ49,0
G0RY12_G0RZ82,0
G0RY12_G0RZ86,0
G0RY12_G0RZ88,0
G0RY12_G0RZC0,0
G0RY12_G0RZD0,0
G0RY12_G0RZD8,0
G0RY12_G0RZE3,0
G0RY12_G0RZE9,0
G0RY12_G0RZG4,0
G0RY12_G0RZH3,0
G0RY12_G0RZH5,0
G0RY12_G0RZH6,0
G0RY12_G0RZK0,1
G0RY12_G0RZK0,0
G0RY12_G0RZL0,0
G0RY12_G0RZM7,0
G0RY12_G0RZM9,0
G0RY12_G0RZN2,0
G0RY12_G0RZP3,1
G0RY12_G0RZP3,0
G0RY12_G0RZP8,0
G0RY12_G0RZQ0,1
G0RY12_G0RZQ0,0
G0RY12_G0RZT5,0
G0RY12_G0RZX8,0
G0RY12_G0RZZ0,0
[truncated: 103,765 more rows]

## Sheet: RF class assignment
Random Forest probability for protein-protein interactions (1SD 0.85 RF probability cut-off)
Uniprot1_Uniprot	CCC	CCC to Z score	Mechismo score	combined_score	PDB|AP-MS combined benchmark binary interaction	rf_class; rf_probability
G0RZE9_G0S6I7	0.17413	0.175923	0	0.999222	1	1;1
G0S6I7_G0RZE9	0.17413	0.175923	0	0.999222	1	1;1
G0SBR7_G0SG89	0.174286	0.176084	0	0.896274	1	1;1
G0SG89_G0SBR7	0.174286	0.176084	0	0.896274	1	1;1
G0SAV4_G0SCL3	0.175082	0.176905	0	0.9904	1	1;1
G0SCL3_G0SAV4	0.175082	0.176905	0	0.9904	1	1;1
G0RZ88_G0SFK8	0.175246	0.177074	0	0.975172	1	1;1
G0SFK8_G0RZ88	0.175246	0.177074	0	0.975172	1	1;1
G0RY95_G0RYS1	0.17532	0.17715	0	0.994499	1	1;1
G0RYS1_G0RY95	0.17532	0.17715	0	0.994499	1	1;1
G0S1P9_G0S871	0.175908	0.177757	0	0.999257	1	1;1
G0S871_G0S1P9	0.175908	0.177757	0	0.999257	1	1;1
G0SEI1_G0SFL1	0.176515	0.178383	0	0.977406	1	1;1
G0SFL1_G0SEI1	0.176515	0.178383	0	0.977406	1	1;1
G0S6V4_G0SAV4	0.177439	0.179337	0	0.999966	1	1;1
G0SAV4_G0S6V4	0.177439	0.179337	0	0.999966	1	1;1
G0SBR7_G0SHQ2	0.177932	0.179846	0	0.999715	1	1;1
G0SHQ2_G0SBR7	0.177932	0.179846	0	0.999715	1	1;1
G0S084_G0S507	0.179197	0.181153	0	0.999999	1	1;1
G0S507_G0S084	0.179197	0.181153	0	0.999999	1	1;1
G0S5S4_G0SDH1	0.180325	0.182319	0.896	1	1	1;1
G0S5S4_G0SDH1	0.180325	0.182319	0.847	1	1	1;1
G0SDH1_G0S5S4	0.180325	0.182319	0.847	1	1	1;1
G0SDH1_G0S5S4	0.180325	0.182319	0.896	1	1	1;1
G0S7T8_G0SCL3	0.180467	0.182465	0	0.999376	1	1;1
G0SCL3_G0S7T8	0.180467	0.182465	0	0.999376	1	1;1
G0SAV4_G0SG89	0.181331	0.183359	0	0.998743	1	1;1
G0SG89_G0SAV4	0.181331	0.183359	0	0.998743	1	1;1
G0S0D7_G0S1Z0	0.181987	0.184037	0	0.999076	1	1;1
G0S1Z0_G0S0D7	0.181987	0.184037	0	0.999076	1	1;1
G0RZE9_G0SFK8	0.182262	0.184321	0	0.99616	1	1;1
G0SFK8_G0RZE9	0.182262	0.184321	0	0.99616	1	1;1
G0RY95_G0S2A0	0.183864	0.185979	0	0.997691	1	1;1
G0S2A0_G0RY95	0.183864	0.185979	0	0.997691	1	1;1
G0S0E5_G0S6I7	0.185066	0.187223	0	0.99981	1	1;1
G0S6I7_G0S0E5	0.185066	0.187223	0	0.99981	1	1;1
G0S625_G0SCF9	0.186184	0.188381	0	0.997659	1	1;1
G0SCF9_G0S625	0.186184	0.188381	0	0.997659	1	1;1
G0S9B5_G0SFK8	0.186537	0.188747	0	0.999562	1	1;1
G0SFK8_G0S9B5	0.186537	0.188747	0	0.999562	1	1;1
G0SEU9_G0SG52	0.186684	0.188899	1.407	0.993175	1	1;1
G0SG52_G0SEU9	0.186684	0.188899	1.407	0.993175	1	1;1
G0S4P8_G0S7T8	0.187595	0.189843	0	0.988966	1	1;1
G0S7T8_G0S4P8	0.187595	0.189843	0	0.988966	1	1;1
G0S871_G0SFL0	0.188741	0.191031	0	0.996	1	1;1
G0SFL0_G0S871	0.188741	0.191031	0	0.996	1	1;1
G0SBZ6_G0SFL1	0.188816	0.191109	0	0.980002	1	1;1
G0SFL1_G0SBZ6	0.188816	0.191109	0	0.980002	1	1;1
G0S6I7_G0SFN0	0.189407	0.191722	0	0.999746	1	1;1
G0SFN0_G0S6I7	0.189407	0.191722	0	0.999746	1	1;1
G0S507_G0SFL1	0.190616	0.192976	0	0.997699	1	1;1
G0SFL1_G0S507	0.190616	0.192976	0	0.997699	1	1;1
G0SAV4_G0SFL0	0.191451	0.193843	0	0.988287	1	1;1
G0SFL0_G0SAV4	0.191451	0.193843	0	0.988287	1	1;1
G0RZH5_G0SAY1	0.192807	0.195251	0.723	0.94834	1	1;1
G0SAY1_G0RZH5	0.192807	0.195251	0.723	0.94834	1	1;1
G0S7T8_G0SG89	0.192977	0.195427	0	0.995572	1	1;1
G0SG89_G0S7T8	0.192977	0.195427	0	0.995572	1	1;1
G0S6V4_G0S7T8	0.193044	0.195497	0	0.999586	1	1;1
G0S7T8_G0S6V4	0.193044	0.195497	0	0.999586	1	1;1
G0S084_G0SCE2	0.194939	0.197466	0	0.999675	1	1;1
G0SCE2_G0S084	0.194939	0.197466	0	0.999675	1	1;1
G0S6I7_G0SFC3	0.195669	0.198225	0	0.998201	1	1;1
G0SFC3_G0S6I7	0.195669	0.198225	0	0.998201	1	1;1
G0S6I7_G0S9T3	0.196163	0.198739	0	0.999648	1	1;1
G0S9T3_G0S6I7	0.196163	0.198739	0	0.999648	1	1;1
G0S8C4_G0SD68	0.19724	0.199859	0	0.99952	1	1;1
G0SD68_G0S8C4	0.19724	0.199859	0	0.99952	1	1;1
G0RY95_G0SH60	0.197556	0.200188	0	0.994694	1	1;1
G0SH60_G0RY95	0.197556	0.200188	0	0.994694	1	1;1
G0SAV4_G0SI44	0.198174	0.200831	0	0.999509	1	1;1
G0SI44_G0SAV4	0.198174	0.200831	0	0.999509	1	1;1
G0S428_G0SFK8	0.198601	0.201276	0	0.964	1	1;1
G0SFK8_G0S428	0.198601	0.201276	0	0.964	1	1;1
G0S4Z9_G0S7T8	0.199533	0.202246	0	0.997264	1	1;1
G0S7T8_G0S4Z9	0.199533	0.202246	0	0.997264	1	1;1
G0S101_G0S871	0.200725	0.203488	0	0.999128	1	1;1
G0S871_G0S101	0.200725	0.203488	0	0.999128	1	1;1
G0S0D6_G0SFK8	0.20098	0.203754	0	0.99952	1	1;1
G0SFK8_G0S0D6	0.20098	0.203754	0	0.99952	1	1;1
G0SBR7_G0SCE2	0.201192	0.203975	0	0.918637	1	1;1
G0SCE2_G0SBR7	0.201192	0.203975	0	0.918637	1	1;1
G0SFC3_G0SFK8	0.201419	0.204211	0	0.960755	1	1;1
G0SFK8_G0SFC3	0.201419	0.204211	0	0.960755	1	1;1
G0SEG9_G0SGT6	0.202711	0.205558	0	0.999817	1	1;1
G0SGT6_G0SEG9	0.202711	0.205558	0	0.999817	1	1;1
G0SCE2_G0SFL1	0.203511	0.206393	0	0.923252	1	1;1
G0SFL1_G0SCE2	0.203511	0.206393	0	0.923252	1	1;1
G0S9T3_G0SFK8	0.204074	0.20698	0	0.999353	1	1;1
G0SFK8_G0S9T3	0.204074	0.20698	0	0.999353	1	1;1
G0S4Z9_G0SAV4	0.204354	0.207272	0	0.999039	1	1;1
G0SAV4_G0S4Z9	0.204354	0.207272	0	0.999039	1	1;1
G0SAE3_G0SD68	0.204773	0.207709	0	0.998278	1	1;1
G0SD68_G0SAE3	0.204773	0.207709	0	0.998278	1	1;1
G0S6I7_G0SGT6	0.204815	0.207753	0	1	1	1;1
G0SGT6_G0S6I7	0.204815	0.207753	0	1	1	1;1
G0S084_G0SBZ6	0.204936	0.20788	0	0.998648	1	1;1
G0SBZ6_G0S084	0.204936	0.20788	0	0.998648	1	1;1
G0S6I7_G0S992	0.205371	0.208334	0	0.999	1	1;1
G0S992_G0S6I7	0.205371	0.208334	0	0.999	1	1;1
G0S1R0_G0S6I7	0.205531	0.208501	0	0.999339	1	1;1
G0S6I7_G0S1R0	0.205531	0.208501	0	0.999339	1	1;1
G0SCF9_G0SCS7	0.205709	0.208687	0	0.999994	1	1;1
G0SCS7_G0SCF9	0.205709	0.208687	0	0.999994	1	1;1
G0S871_G0SHQ2	0.206889	0.209919	0	0.99961	1	1;1
G0SHQ2_G0S871	0.206889	0.209919	0	0.99961	1	1;1
G0SBR7_G0SEG2	0.207465	0.210521	0	0.936304	1	1;1
G0SEG2_G0SBR7	0.207465	0.210521	0	0.936304	1	1;1
G0SFK8_G0SFN0	0.209243	0.21238	0	0.99664	1	1;1
G0SFN0_G0SFK8	0.209243	0.21238	0	0.99664	1	1;1
G0S6I7_G0SDS8	0.209764	0.212924	0	0.999969	1	1;1
G0SDS8_G0S6I7	0.209764	0.212924	0	0.999969	1	1;1
G0S0J7_G0SG52	0.210228	0.21341	0	0.998503	1	1;1
G0SG52_G0S0J7	0.210228	0.21341	0	0.998503	1	1;1
G0S0E5_G0SFK8	0.211053	0.214273	0	0.99961	1	1;1
G0SFK8_G0S0E5	0.211053	0.214273	0	0.99961	1	1;1
G0S625_G0SF55	0.212434	0.215719	0	0.957927	1	1;1
G0SF55_G0S625	0.212434	0.215719	0	0.957927	1	1;1
G0SEG9_G0SGY1	0.212514	0.215803	0	0.996748	1	1;1
G0SGY1_G0SEG9	0.212514	0.215803	0	0.996748	1	1;1
G0SFL1_G0SHQ2	0.213247	0.216571	0	0.999743	1	1;1
G0SHQ2_G0SFL1	0.213247	0.216571	0	0.999743	1	1;1
G0RY12_G0RY95	0.21359	0.21693	0	0.996335	1	1;1
G0RY95_G0RY12	0.21359	0.21693	0	0.996335	1	1;1
G0RYN9_G0SBR7	0.213615	0.216956	0	0.997631	1	1;1
G0SBR7_G0RYN9	0.213615	0.216956	0	0.997631	1	1;1
G0S871_G0SEG2	0.213913	0.217268	0	0.999644	1	1;1
G0SEG2_G0S871	0.213913	0.217268	0	0.999644	1	1;1
G0SEG9_G0SG89	0.214309	0.217683	0	0.999987	1	1;1
G0SG89_G0SEG9	0.214309	0.217683	0	0.999987	1	1;1
G0S0D7_G0SAE3	0.215214	0.218632	0	0.99568	1	1;1
G0SAE3_G0S0D7	0.215214	0.218632	0	0.99568	1	1;1
G0RXW1_G0S6I7	0.215471	0.218902	0	1	1	1;1
G0S6I7_G0RXW1	0.215471	0.218902	0	1	1	1;1
G0SEI0_G0SFL1	0.216652	0.220141	0	0.999391	1	1;1
G0SFL1_G0SEI0	0.216652	0.220141	0	0.999391	1	1;1
G0S4P8_G0S871	0.216745	0.220238	0	0.998519	1	1;1
G0S871_G0S4P8	0.216745	0.220238	0	0.998519	1	1;1
G0S1R0_G0SFK8	0.216792	0.220287	0	0.999493	1	1;1
G0SFK8_G0S1R0	0.216792	0.220287	0	0.999493	1	1;1
G0RZ88_G0S7T8	0.217384	0.220909	0	0.999328	1	1;1
G0S7T8_G0RZ88	0.217384	0.220909	0	0.999328	1	1;1
G0S992_G0SFK8	0.219361	0.222985	0	0.999	1	1;1
G0SFK8_G0S992	0.219361	0.222985	0	0.999	1	1;1
G0RXW1_G0SEG9	0.220665	0.224355	0	0.999161	1	1;1
G0SEG9_G0RXW1	0.220665	0.224355	0	0.999161	1	1;1
G0SFL1_G0SI44	0.220797	0.224494	0	0.993987	1	1;1
G0SI44_G0SFL1	0.220797	0.224494	0	0.993987	1	1;1
G0S9T3_G0SEG9	0.222114	0.225879	0	0.995485	1	1;1
G0SEG9_G0S9T3	0.222114	0.225879	0	0.995485	1	1;1
G0SBR7_G0SCL3	0.222179	0.225947	0	0.901133	1	1;1
G0SCL3_G0SBR7	0.222179	0.225947	0	0.901133	1	1;1
G0RYN9_G0SFL1	0.222516	0.226302	0	0.992318	1	1;1
G0SFL1_G0RYN9	0.222516	0.226302	0	0.992318	1	1;1
G0SFL1_G0SG89	0.222618	0.226409	0	0.991176	1	1;1
G0SG89_G0SFL1	0.222618	0.226409	0	0.991176	1	1;1
G0S7T8_G0SFL0	0.223731	0.22758	0	0.998512	1	1;1
G0SFL0_G0S7T8	0.223731	0.22758	0	0.998512	1	1;1
G0RY43_G0SCE2	0.224211	0.228086	0	0.918424	1	1;1
G0SCE2_G0RY43	0.224211	0.228086	0	0.918424	1	1;1
G0S620_G0S8A6	0.225592	0.22954	0	0.999174	1	1;1
G0S8A6_G0S620	0.225592	0.22954	0	0.999174	1	1;1
G0SEG9_G0SFL0	0.225614	0.229563	0	0.996	1	1;1
G0SFL0_G0SEG9	0.225614	0.229563	0	0.996	1	1;1
G0S507_G0S871	0.22714	0.231172	0	0.999991	1	1;1
G0S871_G0S507	0.22714	0.231172	0	0.999991	1	1;1
G0S871_G0SEI1	0.227343	0.231386	0	0.999958	1	1;1
G0SEI1_G0S871	0.227343	0.231386	0	0.999958	1	1;1
G0SEG9_G0SFC3	0.227523	0.231576	0	0.989003	1	1;1
G0SFC3_G0SEG9	0.227523	0.231576	0	0.989003	1	1;1
G0S4P8_G0SFL1	0.227659	0.231719	0	0.998019	1	1;1
G0SFL1_G0S4P8	0.227659	0.231719	0	0.998019	1	1;1
G0S7T8_G0SH61	0.228262	0.232355	0	0.999192	1	1;1
G0SH61_G0S7T8	0.228262	0.232355	0	0.999192	1	1;1
G0RY95_G0RZQ0	0.228724	0.232843	0	0.997568	1	1;1
G0RZQ0_G0RY95	0.228724	0.232843	0	0.997568	1	1;1
G0RXW1_G0SFK8	0.229146	0.233288	0	0.998532	1	1;1
G0SFK8_G0RXW1	0.229146	0.233288	0	0.998532	1	1;1
G0S0D7_G0SGH8	0.23019	0.23439	0	0.990833	1	1;1
G0SGH8_G0S0D7	0.23019	0.23439	0	0.990833	1	1;1
G0S871_G0SEI0	0.230613	0.234837	0	0.999997	1	1;1
G0SEI0_G0S871	0.230613	0.234837	0	0.999997	1	1;1
G0SAJ9_G0SEG9	0.231544	0.23582	0	0.99856	1	1;1
G0SEG9_G0SAJ9	0.231544	0.23582	0	0.99856	1	1;1
G0S6V4_G0S871	0.231572	0.23585	0	0.999822	1	1;1
G0S871_G0S6V4	0.231572	0.23585	0	0.999822	1	1;1
G0SCL3_G0SFL1	0.231646	0.235928	0	0.999676	1	1;1
G0SFL1_G0SCL3	0.231646	0.235928	0	0.999676	1	1;1
G0S428_G0S6I7	0.232152	0.236463	0	0.997213	1	1;1
G0S6I7_G0S428	0.232152	0.236463	0	0.997213	1	1;1
G0S0D6_G0SEG9	0.233133	0.2375	0	0.99952	1	1;1
G0SEG9_G0S0D6	0.233133	0.2375	0	0.99952	1	1;1
G0S992_G0SEG9	0.233319	0.237697	0	0.999	1	1;1
G0SEG9_G0S992	0.233319	0.237697	0	0.999	1	1;1
G0SEG2_G0SEG9	0.236154	0.240697	0	0.999725	1	1;1
G0SEG9_G0SEG2	0.236154	0.240697	0	0.999725	1	1;1
G0S9B5_G0SAV4	0.236346	0.2409	0	0.999427	1	1;1
G0SAV4_G0S9B5	0.236346	0.2409	0	0.999427	1	1;1
G0S871_G0SBZ6	0.236562	0.241129	0	0.99596	1	1;1
G0SBZ6_G0S871	0.236562	0.241129	0	0.99596	1	1;1
G0SFK8_G0SGY1	0.236579	0.241147	0	0.987	1	1;1
G0SGY1_G0SFK8	0.236579	0.241147	0	0.987	1	1;1
G0SAV4_G0SH61	0.236868	0.241453	0	0.999466	1	1;1
G0SH61_G0SAV4	0.236868	0.241453	0	0.999466	1	1;1
G0RY95_G0RZK0	0.240071	0.244849	0	0.985007	1	1;1
G0RZK0_G0RY95	0.240071	0.244849	0	0.985007	1	1;1
G0S084_G0SCL3	0.240125	0.244907	0	0.998896	1	1;1
G0SCL3_G0S084	0.240125	0.244907	0	0.998896	1	1;1
G0S0Z3_G0S7T8	0.240502	0.245307	0	0.999505	1	1;1
G0S7T8_G0S0Z3	0.240502	0.245307	0	0.999505	1	1;1
G0SDS8_G0SFK8	0.240555	0.245363	0	0.999436	1	1;1
G0SFK8_G0SDS8	0.240555	0.245363	0	0.999436	1	1;1
G0S9B5_G0SBR7	0.241225	0.246074	0	0.936649	1	1;1
G0SBR7_G0S9B5	0.241225	0.246074	0	0.936649	1	1;1
G0S1R0_G0SEG9	0.241251	0.246102	0	0.999232	1	1;1
G0SEG9_G0S1R0	0.241251	0.246102	0	0.999232	1	1;1
G0RYN9_G0S871	0.241328	0.246184	0	0.999186	1	1;1
G0S871_G0RYN9	0.241328	0.246184	0	0.999186	1	1;1
G0S0D6_G0S7T8	0.244543	0.2496	0	0.999264	1	1;1
G0S7T8_G0S0D6	0.244543	0.2496	0	0.999264	1	1;1
G0RZ88_G0SBR7	0.24487	0.249948	0	0.913473	1	1;1
G0SBR7_G0RZ88	0.24487	0.249948	0	0.913473	1	1;1
G0S1Z0_G0S6B0	0.245003	0.25009	0	0.999625	1	1;1
G0S6B0_G0S1Z0	0.245003	0.25009	0	0.999625	1	1;1
G0RZ88_G0SEG9	0.245316	0.250423	0	0.972948	1	1;1
G0SEG9_G0RZ88	0.245316	0.250423	0	0.972948	1	1;1
G0SEG2_G0SFK8	0.245384	0.250495	0	0.999703	1	1;1
G0SFK8_G0SEG2	0.245384	0.250495	0	0.999703	1	1;1
G0S0D6_G0SAV4	0.245849	0.25099	0	0.998918	1	1;1
G0SAV4_G0S0D6	0.245849	0.25099	0	0.998918	1	1;1
G0RY43_G0SEI0	0.246462	0.251642	0	0.99966	1	1;1
G0SEI0_G0RY43	0.246462	0.251642	0	0.99966	1	1;1
G0S871_G0SCE2	0.246527	0.251712	0	0.918392	1	1;1
G0SCE2_G0S871	0.246527	0.251712	0	0.918392	1	1;1
G0RY95_G0S6F9	0.248174	0.253466	0	0.993171	1	1;1
G0S6F9_G0RY95	0.248174	0.253466	0	0.993171	1	1;1
G0RY95_G0S1L4	0.248573	0.253891	0	0.98922	1	1;1
G0S1L4_G0RY95	0.248573	0.253891	0	0.98922	1	1;1
G0S084_G0S4Z9	0.248624	0.253946	0	0.993545	1	1;1
G0S4Z9_G0S084	0.248624	0.253946	0	0.993545	1	1;1
G0SEG9_G0SH61	0.249068	0.254419	0	0.99377	1	1;1
G0SH61_G0SEG9	0.249068	0.254419	0	0.99377	1	1;1
G0S4Z9_G0SBR7	0.250039	0.255454	0	0.995636	1	1;1
G0SBR7_G0S4Z9	0.250039	0.255454	0	0.995636	1	1;1
G0SDS8_G0SEG9	0.250123	0.255544	0	0.999948	1	1;1
G0SEG9_G0SDS8	0.250123	0.255544	0	0.999948	1	1;1
G0S1P9_G0SEG9	0.250279	0.25571	0	0.999271	1	1;1
G0SEG9_G0S1P9	0.250279	0.25571	0	0.999271	1	1;1
G0SFL0_G0SFL1	0.250738	0.2562	0	0.983601	1	1;1
G0SFL1_G0SFL0	0.250738	0.2562	0	0.983601	1	1;1
G0S6I7_G0SAJ9	0.252089	0.257642	0	0.999595	1	1;1
G0SAJ9_G0S6I7	0.252089	0.257642	0	0.999595	1	1;1
G0S101_G0SEG9	0.252753	0.258352	0	0.999312	1	1;1
G0SEG9_G0S101	0.252753	0.258352	0	0.999312	1	1;1
G0S0B9_G0SFL3	0.252791	0.258392	0	0.99998	1	1;1
G0SFL3_G0S0B9	0.252791	0.258392	0	0.99998	1	1;1
G0S7T8_G0SFN0	0.254384	0.260095	0	0.99778	1	1;1
G0SFN0_G0S7T8	0.254384	0.260095	0	0.99778	1	1;1
G0S7T8_G0S9B5	0.254959	0.260709	0	0.99936	1	1;1
G0S9B5_G0S7T8	0.254959	0.260709	0	0.99936	1	1;1
G0RZE9_G0S7T8	0.255284	0.261057	0	0.999091	1	1;1
G0S7T8_G0RZE9	0.255284	0.261057	0	0.999091	1	1;1
G0S0D6_G0S871	0.255363	0.261142	0	0.999631	1	1;1
G0S871_G0S0D6	0.255363	0.261142	0	0.999631	1	1;1
G0S1P9_G0S1Z0	0.255757	0.261563	0	0.99926	1	1;1
G0S1Z0_G0S1P9	0.255757	0.261563	0	0.99926	1	1;1
G0S0D6_G0SBR7	0.25602	0.261845	0	0.901834	1	1;1
G0SBR7_G0S0D6	0.25602	0.261845	0	0.901834	1	1;1
G0SAV4_G0SEG2	0.256217	0.262055	0	0.999979	1	1;1
G0SEG2_G0SAV4	0.256217	0.262055	0	0.999979	1	1;1
G0S4P8_G0SEG9	0.258245	0.264227	0	0.982677	1	1;1
G0SEG9_G0S4P8	0.258245	0.264227	0	0.982677	1	1;1
G0S7T8_G0SEG2	0.259182	0.265231	0	0.999126	1	1;1
G0SEG2_G0S7T8	0.259182	0.265231	0	0.999126	1	1;1
G0S4Z9_G0S871	0.259671	0.265756	0	0.993528	1	1;1
G0S871_G0S4Z9	0.259671	0.265756	0	0.993528	1	1;1
G0RZE9_G0SAV4	0.259684	0.26577	0	0.975045	1	1;1
G0SAV4_G0RZE9	0.259684	0.26577	0	0.975045	1	1;1
G0S9B5_G0SEG9	0.260034	0.266145	0	0.910006	1	1;1
G0SEG9_G0S9B5	0.260034	0.266145	0	0.910006	1	1;1
G0SG70_G0SHQ3	0.260035	0.266146	0	0.999991	1	1;1
G0SHQ3_G0SG70	0.260035	0.266146	0	0.999991	1	1;1
G0S871_G0S9B5	0.262289	0.268565	0	0.99856	1	1;1
G0S9B5_G0S871	0.262289	0.268565	0	0.99856	1	1;1
G0S7T8_G0SDS8	0.263688	0.270068	0	0.999095	1	1;1
G0SDS8_G0S7T8	0.263688	0.270068	0	0.999095	1	1;1
G0S871_G0SGY1	0.264256	0.270678	0	0.999	1	1;1
G0SGY1_G0S871	0.264256	0.270678	0	0.999	1	1;1
G0SD68_G0SGH8	0.264376	0.270807	0	0.999412	1	1;1
G0SGH8_G0SD68	0.264376	0.270807	0	0.999412	1	1;1
G0RY43_G0S4P8	0.264455	0.270892	0	0.999693	1	1;1
G0S4P8_G0RY43	0.264455	0.270892	0	0.999693	1	1;1
G0RZE9_G0SEG9	0.264956	0.271431	0	0.99664	1	1;1
G0SEG9_G0RZE9	0.264956	0.271431	0	0.99664	1	1;1
G0S0E5_G0S7T8	0.265127	0.271615	0	0.999188	1	1;1
G0S7T8_G0S0E5	0.265127	0.271615	0	0.999188	1	1;1
G0SBR7_G0SH61	0.265236	0.271732	0	0.935694	1	1;1
G0SH61_G0SBR7	0.265236	0.271732	0	0.935694	1	1;1
G0S084_G0SFN0	0.265534	0.272053	0	0.999663	1	1;1
G0SFN0_G0S084	0.265534	0.272053	0	0.999663	1	1;1
G0S0B9_G0SBV2	0.266432	0.273019	0	0.999983	1	1;1
G0SBV2_G0S0B9	0.266432	0.273019	0	0.999983	1	1;1
G0SBR7_G0SGY1	0.266662	0.273267	0	0.915119	1	1;1
G0SGY1_G0SBR7	0.266662	0.273267	0	0.915119	1	1;1
G0SFL1_G0SH61	0.266663	0.273268	0	0.999488	1	1;1
G0SH61_G0SFL1	0.266663	0.273268	0	0.999488	1	1;1
G0RY43_G0S6V4	0.266831	0.273449	0	0.999286	1	1;1
G0S6V4_G0RY43	0.266831	0.273449	0	0.999286	1	1;1
G0RZ88_G0SFL1	0.267506	0.274176	0	0.943091	1	1;1
G0SFL1_G0RZ88	0.267506	0.274176	0	0.943091	1	1;1
G0S871_G0SH61	0.26769	0.274374	0	0.999	1	1;1
G0SH61_G0S871	0.26769	0.274374	0	0.999	1	1;1
G0SF55_G0SFB3	0.267904	0.274604	0	0.999938	1	1;1
G0SFB3_G0SF55	0.267904	0.274604	0	0.999938	1	1;1
G0RXR3_G0SG52	0.268407	0.275146	0	0.997124	1	1;1
G0SG52_G0RXR3	0.268407	0.275146	0	0.997124	1	1;1
G0SEG2_G0SFL1	0.268465	0.275209	0	0.999041	1	1;1
G0SFL1_G0SEG2	0.268465	0.275209	0	0.999041	1	1;1
G0RZH5_G0SAY2	0.269116	0.275911	0	0.939441	1	1;1
G0SAY2_G0RZH5	0.269116	0.275911	0	0.939441	1	1;1
G0S871_G0SI44	0.269536	0.276363	0	0.999569	1	1;1
G0SI44_G0S871	0.269536	0.276363	0	0.999569	1	1;1
G0S0E5_G0S871	0.269814	0.276663	0	0.99961	1	1;1
G0S871_G0S0E5	0.269814	0.276663	0	0.99961	1	1;1
G0S7T8_G0SFC3	0.272357	0.279408	0	0.98896	1	1;1
G0SFC3_G0S7T8	0.272357	0.279408	0	0.98896	1	1;1
G0S6V4_G0SEG9	0.272706	0.279785	0	0.9997	1	1;1
G0SEG9_G0S6V4	0.272706	0.279785	0	0.9997	1	1;1
G0RZ88_G0S084	0.273183	0.2803	0	0.999728	1	1;1
G0S084_G0RZ88	0.273183	0.2803	0	0.999728	1	1;1
G0S0E5_G0SAV4	0.273422	0.280559	0	0.997987	1	1;1
G0SAV4_G0S0E5	0.273422	0.280559	0	0.997987	1	1;1
G0RY43_G0SI44	0.274269	0.281474	0	0.9179	1	1;1
G0SI44_G0RY43	0.274269	0.281474	0	0.9179	1	1;1
G0S0Z3_G0SEG9	0.274581	0.281812	0	0.999186	1	1;1
G0SEG9_G0S0Z3	0.274581	0.281812	0	0.999186	1	1;1
G0S7T8_G0S9T3	0.275334	0.282626	0	0.991228	1	1;1
G0S9T3_G0S7T8	0.275334	0.282626	0	0.991228	1	1;1
G0S871_G0SGT6	0.275368	0.282663	0	0.999996	1	1;1
G0SGT6_G0S871	0.275368	0.282663	0	0.999996	1	1;1
G0S084_G0S6V4	0.276645	0.284045	0	0.999969	1	1;1
G0S6V4_G0S084	0.276645	0.284045	0	0.999969	1	1;1
G0S084_G0S2X4	0.277311	0.284767	0	0.999192	1	1;1
G0S2X4_G0S084	0.277311	0.284767	0	0.999192	1	1;1
G0S1Z0_G0SG89	0.27764	0.285123	0	0.999825	1	1;1
G0SG89_G0S1Z0	0.27764	0.285123	0	0.999825	1	1;1
G0SAV4_G0SGY1	0.277751	0.285243	0	0.99962	1	1;1
G0SGY1_G0SAV4	0.277751	0.285243	0	0.99962	1	1;1
G0SAV4_G0SFC3	0.277981	0.285493	0	0.999091	1	1;1
G0SFC3_G0SAV4	0.277981	0.285493	0	0.999091	1	1;1
G0S871_G0S9T3	0.278917	0.286507	0	0.996256	1	1;1
G0S9T3_G0S871	0.278917	0.286507	0	0.996256	1	1;1
G0RYN9_G0SEG9	0.279328	0.286953	0	0.998632	1	1;1
G0SEG9_G0RYN9	0.279328	0.286953	0	0.998632	1	1;1
G0S7T8_G0S992	0.279519	0.28716	0	0.999	1	1;1
G0S992_G0S7T8	0.279519	0.28716	0	0.999	1	1;1
G0SBR7_G0SI44	0.280404	0.28812	0	0.999065	1	1;1
G0SI44_G0SBR7	0.280404	0.28812	0	0.999065	1	1;1
G0S084_G0SH61	0.280714	0.288457	0	0.999462	1	1;1
G0SH61_G0S084	0.280714	0.288457	0	0.999462	1	1;1
G0S9B5_G0SFL1	0.281393	0.289194	0	0.941751	1	1;1
G0SFL1_G0S9B5	0.281393	0.289194	0	0.941751	1	1;1
G0S6B0_G0SEG9	0.281769	0.289603	0	0.99952	1	1;1
G0SEG9_G0S6B0	0.281769	0.289603	0	0.99952	1	1;1
G0SD68_G0SGP3	0.281779	0.289613	0	0.958032	1	1;1
G0SGP3_G0SD68	0.281779	0.289613	0	0.958032	1	1;1
G0S9T3_G0SAV4	0.281881	0.289724	0	0.988895	1	1;1
G0SAV4_G0S9T3	0.281881	0.289724	0	0.988895	1	1;1
G0S1R0_G0S7T8	0.28281	0.290734	0	0.999104	1	1;1
G0S7T8_G0S1R0	0.28281	0.290734	0	0.999104	1	1;1
G0S7T8_G0SGY1	0.28286	0.290788	0	0.999	1	1;1
G0SGY1_G0S7T8	0.28286	0.290788	0	0.999	1	1;1
G0S0E5_G0SBR7	0.282938	0.290873	0	0.940738	1	1;1
G0SBR7_G0S0E5	0.282938	0.290873	0	0.940738	1	1;1
G0S084_G0S4P8	0.283577	0.291568	0	0.999702	1	1;1
G0S4P8_G0S084	0.283577	0.291568	0	0.999702	1	1;1
G0SEG9_G0SHQ2	0.283905	0.291924	0	0.999641	1	1;1
G0SHQ2_G0SEG9	0.283905	0.291924	0	0.999641	1	1;1
G0S084_G0SDS8	0.284203	0.292248	0	0.999844	1	1;1
G0SDS8_G0S084	0.284203	0.292248	0	0.999844	1	1;1
G0SAJ9_G0SFK8	0.284446	0.292513	0	0.999726	1	1;1
G0SFK8_G0SAJ9	0.284446	0.292513	0	0.999726	1	1;1
G0SAV4_G0SGT6	0.284485	0.292555	0	0.999999	1	1;1
G0SGT6_G0SAV4	0.284485	0.292555	0	0.999999	1	1;1
G0RY95_G0S2R3	0.284693	0.292782	0	0.976172	1	1;1
G0S2R3_G0RY95	0.284693	0.292782	0	0.976172	1	1;1
G0RZE9_G0SBR7	0.285041	0.29316	0	0.916868	1	1;1
G0SBR7_G0RZE9	0.285041	0.29316	0	0.916868	1	1;1
G0RZE9_G0S871	0.285045	0.293165	0	0.99808	1	1;1
G0S871_G0RZE9	0.285045	0.293165	0	0.99808	1	1;1
G0S4Z9_G0SEG9	0.286274	0.294503	0	0.99287	1	1;1
G0SEG9_G0S4Z9	0.286274	0.294503	0	0.99287	1	1;1
G0S0Z3_G0SFL1	0.286817	0.295094	0	0.994	1	1;1
G0SFL1_G0S0Z3	0.286817	0.295094	0	0.994	1	1;1
G0S992_G0SAV4	0.287168	0.295477	0	0.994256	1	1;1
G0SAV4_G0S992	0.287168	0.295477	0	0.994256	1	1;1
G0S084_G0S0Z3	0.287233	0.295548	0	0.999187	1	1;1
G0S0Z3_G0S084	0.287233	0.295548	0	0.999187	1	1;1
G0S871_G0SFN0	0.28915	0.297638	0	0.999564	1	1;1
G0SFN0_G0S871	0.28915	0.297638	0	0.999564	1	1;1
G0S1R0_G0S871	0.289323	0.297827	0	0.999	1	1;1
G0S871_G0S1R0	0.289323	0.297827	0	0.999	1	1;1
G0S1Z0_G0SEI1	0.289513	0.298035	0	0.999999	1	1;1
G0SEI1_G0S1Z0	0.289513	0.298035	0	0.999999	1	1;1
G0SFL1_G0SFN0	0.289526	0.298049	0	0.98992	1	1;1
G0SFN0_G0SFL1	0.289526	0.298049	0	0.98992	1	1;1
G0S1R0_G0SAV4	0.28983	0.298381	0	0.998498	1	1;1
G0SAV4_G0S1R0	0.28983	0.298381	0	0.998498	1	1;1
G0SAV4_G0SDS8	0.289866	0.29842	0	0.999565	1	1;1
G0SDS8_G0SAV4	0.289866	0.29842	0	0.999565	1	1;1
G0S2X4_G0SFK8	0.29216	0.300926	0	0.99632	1	1;1
G0SFK8_G0S2X4	0.29216	0.300926	0	0.99632	1	1;1
G0SDS8_G0SFL1	0.292306	0.301086	0	0.997005	1	1;1
G0SFL1_G0SDS8	0.292306	0.301086	0	0.997005	1	1;1
G0RXW1_G0S871	0.292467	0.301262	0	0.999963	1	1;1
G0S871_G0RXW1	0.292467	0.301262	0	0.999963	1	1;1
G0SEG9_G0SEI1	0.292923	0.301761	0	0.996463	1	1;1
G0SEI1_G0SEG9	0.292923	0.301761	0	0.996463	1	1;1
G0SD84_G0SG52	0.293567	0.302465	0	0.999189	1	1;1
G0SG52_G0SD84	0.293567	0.302465	0	0.999189	1	1;1
G0S7T8_G0SGT6	0.294196	0.303154	0	0.99926	1	1;1
G0SGT6_G0S7T8	0.294196	0.303154	0	0.99926	1	1;1
G0RXW1_G0S7T8	0.294238	0.3032	0	0.998236	1	1;1
G0S7T8_G0RXW1	0.294238	0.3032	0	0.998236	1	1;1
G0RZE9_G0SFL1	0.294618	0.303616	0	0.990771	1	1;1
G0SFL1_G0RZE9	0.294618	0.303616	0	0.990771	1	1;1
G0S871_G0S992	0.294718	0.303725	0	0.998	1	1;1
G0S992_G0S871	0.294718	0.303725	0	0.998	1	1;1
G0RY95_G0SBR1	0.294878	0.3039	0	0.994838	1	1;1
G0SBR1_G0RY95	0.294878	0.3039	0	0.994838	1	1;1
G0SAC4_G0SEJ0	0.295158	0.304207	0	0.9	1	1;1
G0SEJ0_G0SAC4	0.295158	0.304207	0	0.9	1	1;1
G0S101_G0S1Z0	0.295648	0.304744	0	0.991454	1	1;1
G0S1Z0_G0S101	0.295648	0.304744	0	0.991454	1	1;1
G0S428_G0S7T8	0.295871	0.304988	0	0.999	1	1;1
G0S7T8_G0S428	0.295871	0.304988	0	0.999	1	1;1
G0S0B9_G0SDA3	0.296447	0.30562	0	0.99997	1	1;1
G0SDA3_G0S0B9	0.296447	0.30562	0	0.99997	1	1;1
G0SAV4_G0SFN0	0.296964	0.306187	0	0.998697	1	1;1
G0SFN0_G0SAV4	0.296964	0.306187	0	0.998697	1	1;1
G0S0Z3_G0S871	0.296998	0.306224	0	0.998752	1	1;1
G0S871_G0S0Z3	0.296998	0.306224	0	0.998752	1	1;1
G0RXW1_G0SBR7	0.297056	0.306288	0	0.942015	1	1;1
G0SBR7_G0RXW1	0.297056	0.306288	0	0.942015	1	1;1
G0S0E5_G0SFL1	0.297588	0.306871	0	0.998281	1	1;1
G0SFL1_G0S0E5	0.297588	0.306871	0	0.998281	1	1;1
G0S084_G0SG89	0.297873	0.307184	0	0.999919	1	1;1
G0SG89_G0S084	0.297873	0.307184	0	0.999919	1	1;1
G0RXW1_G0SAV4	0.29881	0.308212	0	0.999976	1	1;1
G0SAV4_G0RXW1	0.29881	0.308212	0	0.999976	1	1;1
G0SAE3_G0SI44	0.298855	0.308262	0	0.999676	1	1;1
G0SI44_G0SAE3	0.298855	0.308262	0	0.999676	1	1;1
G0S992_G0SBR7	0.299178	0.308617	0	0.999615	1	1;1
G0SBR7_G0S992	0.299178	0.308617	0	0.999615	1	1;1
G0S3P6_G0SF55	0.29987	0.309377	0	0.999968	1	1;1
G0SF55_G0S3P6	0.29987	0.309377	0	0.999968	1	1;1
G0S871_G0SDS8	0.30009	0.309619	0	0.98593	1	1;1
G0SDS8_G0S871	0.30009	0.309619	0	0.98593	1	1;1
G0S507_G0SEG9	0.300668	0.310254	0	0.999644	1	1;1
G0SEG9_G0S507	0.300668	0.310254	0	0.999644	1	1;1
G0SCE2_G0SEG9	0.301347	0.311	0	0.908695	1	1;1
G0SEG9_G0SCE2	0.301347	0.311	0	0.908695	1	1;1
G0SCL3_G0SEG9	0.302777	0.312574	0	0.99952	1	1;1
G0SEG9_G0SCL3	0.302777	0.312574	0	0.99952	1	1;1
G0RY43_G0RZ88	0.303478	0.313346	0	0.939004	1	1;1
G0RZ88_G0RY43	0.303478	0.313346	0	0.939004	1	1;1
G0S1P9_G0S8C4	0.303607	0.313488	0	0.999379	1	1;1
G0S8C4_G0S1P9	0.303607	0.313488	0	0.999379	1	1;1
G0S084_G0S428	0.305452	0.315522	0	0.998	1	1;1
G0S428_G0S084	0.305452	0.315522	0	0.998	1	1;1
G0SAC4_G0SHF6	0.306916	0.317137	0.587	0.9289	1	1;1
G0SHF6_G0SAC4	0.306916	0.317137	0.587	0.9289	1	1;1
G0SFC3_G0SFL1	0.307644	0.317941	0	0.967293	1	1;1
G0SFL1_G0SFC3	0.307644	0.317941	0	0.967293	1	1;1
G0SEG9_G0SEI0	0.30877	0.319185	0	0.999965	1	1;1
G0SEI0_G0SEG9	0.30877	0.319185	0	0.999965	1	1;1
G0SBZ6_G0SEG9	0.309378	0.319857	0	0.999185	1	1;1
G0SEG9_G0SBZ6	0.309378	0.319857	0	0.999185	1	1;1
G0S6B0_G0SAE3	0.309938	0.320477	0	0.922724	1	1;1
G0SAE3_G0S6B0	0.309938	0.320477	0	0.922724	1	1;1
G0S9T3_G0SFL1	0.310124	0.320683	0	0.966328	1	1;1
G0SFL1_G0S9T3	0.310124	0.320683	0	0.966328	1	1;1
G0S428_G0SAV4	0.311232	0.321909	0	0.985	1	1;1
G0SAV4_G0S428	0.311232	0.321909	0	0.985	1	1;1
G0S1Z0_G0S507	0.312732	0.323571	0	0.999999	1	1;1
G0S507_G0S1Z0	0.312732	0.323571	0	0.999999	1	1;1
G0S992_G0SFL1	0.313843	0.324803	0	0.998858	1	1;1
G0SFL1_G0S992	0.313843	0.324803	0	0.998858	1	1;1
G0RZM9_G0S2X4	0.314002	0.324979	0	0.992	1	1;1
G0S2X4_G0RZM9	0.314002	0.324979	0	0.992	1	1;1
G0SBR7_G0SFN0	0.314121	0.325111	0	0.920865	1	1;1
G0SFN0_G0SBR7	0.314121	0.325111	0	0.920865	1	1;1
G0S3P6_G0SCF9	0.314173	0.325169	0	0.999998	1	1;1
G0SCF9_G0S3P6	0.314173	0.325169	0	0.999998	1	1;1
G0S0I8_G0SF55	0.314243	0.325246	0	0.999977	1	1;1
G0SF55_G0S0I8	0.314243	0.325246	0	0.999977	1	1;1
G0RZE9_G0S084	0.315048	0.32614	0	0.998506	1	1;1
G0S084_G0RZE9	0.315048	0.32614	0	0.998506	1	1;1
G0S084_G0S0D6	0.315499	0.326641	0	0.999674	1	1;1
G0S0D6_G0S084	0.315499	0.326641	0	0.999674	1	1;1
G0S8C4_G0SG89	0.316262	0.327488	0	0.999896	1	1;1
G0SG89_G0S8C4	0.316262	0.327488	0	0.999896	1	1;1
G0S1Z0_G0SI44	0.316483	0.327734	0	0.999668	1	1;1
G0SI44_G0S1Z0	0.316483	0.327734	0	0.999668	1	1;1
G0S1Z0_G0SHQ2	0.316519	0.327774	0	0.999709	1	1;1
G0SHQ2_G0S1Z0	0.316519	0.327774	0	0.999709	1	1;1
G0SEG9_G0SFN0	0.317344	0.328691	0	0.999564	1	1;1
G0SFN0_G0SEG9	0.317344	0.328691	0	0.999564	1	1;1
G0S1R0_G0SFL1	0.317438	0.328795	0	0.999319	1	1;1
G0SFL1_G0S1R0	0.317438	0.328795	0	0.999319	1	1;1
G0S871_G0SAJ9	0.317754	0.329147	0	0.998863	1	1;1
G0SAJ9_G0S871	0.317754	0.329147	0	0.998863	1	1;1
G0S1P9_G0SAE3	0.318993	0.330526	0	0.999154	1	1;1
G0SAE3_G0S1P9	0.318993	0.330526	0	0.999154	1	1;1
G0S7T8_G0SAJ9	0.319811	0.331437	0	0.999282	1	1;1
G0SAJ9_G0S7T8	0.319811	0.331437	0	0.999282	1	1;1
G0S1Z0_G0SEI0	0.320739	0.332471	0	0.999999	1	1;1
G0SEI0_G0S1Z0	0.320739	0.332471	0	0.999999	1	1;1
G0S1Z0_G0SFL0	0.321173	0.332954	0	0.99153	1	1;1
G0SFL0_G0S1Z0	0.321173	0.332954	0	0.99153	1	1;1
G0RY43_G0SH61	0.322231	0.334135	0	0.998172	1	1;1
G0SH61_G0RY43	0.322231	0.334135	0	0.998172	1	1;1
G0SFL1_G0SGT6	0.322518	0.334455	0	0.999542	1	1;1
G0SGT6_G0SFL1	0.322518	0.334455	0	0.999542	1	1;1
G0S1Z0_G0S4P8	0.324381	0.336536	0	0.999343	1	1;1
G0S4P8_G0S1Z0	0.324381	0.336536	0	0.999343	1	1;1
G0RY43_G0S9B5	0.324641	0.336826	0	0.901523	1	1;1
G0S9B5_G0RY43	0.324641	0.336826	0	0.901523	1	1;1
G0RXW1_G0SFL1	0.325586	0.337883	0	0.998357	1	1;1
G0SFL1_G0RXW1	0.325586	0.337883	0	0.998357	1	1;1
G0S1Z0_G0SEG2	0.328403	0.341037	0	0.999999	1	1;1
G0SEG2_G0S1Z0	0.328403	0.341037	0	0.999999	1	1;1
G0S1P9_G0SGH8	0.328735	0.341409	0	0.963	1	1;1
G0SGH8_G0S1P9	0.328735	0.341409	0	0.963	1	1;1
G0S084_G0S0E5	0.328929	0.341627	0	0.999108	1	1;1
G0S0E5_G0S084	0.328929	0.341627	0	0.999108	1	1;1
G0RY43_G0S0D6	0.333415	0.346665	0	0.945369	1	1;1
G0S0D6_G0RY43	0.333415	0.346665	0	0.945369	1	1;1
G0S0D7_G0SGP3	0.334063	0.347395	0	0.94314	1	1;1
G0SGP3_G0S0D7	0.334063	0.347395	0	0.94314	1	1;1
G0RYN9_G0S1Z0	0.334109	0.347446	0	0.999569	1	1;1
G0S1Z0_G0RYN9	0.334109	0.347446	0	0.999569	1	1;1
G0S2X4_G0SFL1	0.438398	0.470246	0.054	0.984544	1	1;1
G0SFL1_G0S2X4	0.438398	0.470246	0.054	0.984544	1	1;1
G0SCU7_G0SF55	0.495609	0.543469	0.236	0.986636	1	1;1
G0SF55_G0SCU7	0.495609	0.543469	0.236	0.986636	1	1;1
G0SFL0_G0SI44	0.543692	0.609382	0	0.995722	1	1;1
G0SI44_G0SFL0	0.543692	0.609382	0	0.995722	1	1;1
G0RYN9_G0SGH8	0.544099	0.60996	0	0.978794	1	1;1
G0SGH8_G0RYN9	0.544099	0.60996	0	0.978794	1	1;1
G0S428_G0SGP3	0.544183	0.610079	0	0.981	1	1;1
G0SGP3_G0S428	0.544183	0.610079	0	0.981	1	1;1
G0S0D7_G0SEG2	0.546314	0.613112	0	0.996062	1	1;1
G0SEG2_G0S0D7	0.546314	0.613112	0	0.996062	1	1;1
G0SD68_G0SFN0	0.547981	0.615491	0	0.99856	1	1;1
G0SFN0_G0SD68	0.547981	0.615491	0	0.99856	1	1;1
G0SFL0_G0SGP3	0.548251	0.615877	0	0.987036	1	1;1
G0SGP3_G0SFL0	0.548251	0.615877	0	0.987036	1	1;1
G0S256_G0S9E0	0.550189	0.618652	0	0.996536	1	1;1
G0S9E0_G0S256	0.550189	0.618652	0	0.996536	1	1;1
G0SCE2_G0SGP3	0.550228	0.618708	0	0.998366	1	1;1
G0SGP3_G0SCE2	0.550228	0.618708	0	0.998366	1	1;1
G0RZ88_G0SGH8	0.550757	0.619467	0	0.979863	1	1;1
G0SGH8_G0RZ88	0.550757	0.619467	0	0.979863	1	1;1
G0SGH8_G0SHQ2	0.550767	0.619482	0	0.999741	1	1;1
G0SHQ2_G0SGH8	0.550767	0.619482	0	0.999741	1	1;1
G0RZ88_G0SGP3	0.551701	0.620823	0	0.991578	1	1;1
G0SGP3_G0RZ88	0.551701	0.620823	0	0.991578	1	1;1
G0S2X4_G0S871	0.55228	0.621656	0	0.997504	1	1;1
G0S871_G0S2X4	0.55228	0.621656	0	0.997504	1	1;1
G0S2X4_G0SAE3	0.556552	0.627824	0	0.99636	1	1;1
G0SAE3_G0S2X4	0.556552	0.627824	0	0.99636	1	1;1
G0SEI0_G0SGH8	0.557573	0.629304	0	0.98945	1	1;1
G0SGH8_G0SEI0	0.557573	0.629304	0	0.98945	1	1;1
G0S9E0_G0SF55	0.557998	0.629921	0	0.999965	1	1;1
G0SF55_G0S9E0	0.557998	0.629921	0	0.999965	1	1;1
G0RZP8_G0S7I0	0.558342	0.630421	2.043	0.997625	1	1;1
G0RZP8_G0S7I0	0.558342	0.630421	2.154	0.997625	1	1;1
G0S7I0_G0RZP8	0.558342	0.630421	2.043	0.997625	1	1;1
G0S7I0_G0RZP8	0.558342	0.630421	2.154	0.997625	1	1;1
G0S256_G0S625	0.562624	0.636664	0	0.999994	1	1;1
G0S625_G0S256	0.562624	0.636664	0	0.999994	1	1;1
G0SGH8_G0SGT6	0.564127	0.638866	0	0.999401	1	1;1
G0SGT6_G0SGH8	0.564127	0.638866	0	0.999401	1	1;1
G0SEK9_G0SG52	0.564485	0.639391	0	0.999281	1	1;1
G0SG52_G0SEK9	0.564485	0.639391	0	0.999281	1	1;1
G0S0Z3_G0SGP3	0.565192	0.64043	0	0.993	1	1;1
G0SGP3_G0S0Z3	0.565192	0.64043	0	0.993	1	1;1
G0S2X5_G0S6I7	0.566103	0.641769	0	0.999967	1	1;1
G0S6I7_G0S2X5	0.566103	0.641769	0	0.999967	1	1;1
G0S1Z0_G0S2X4	0.566375	0.64217	0	0.997459	1	1;1
G0S2X4_G0S1Z0	0.566375	0.64217	0	0.997459	1	1;1
G0S9T3_G0SGH8	0.567289	0.643516	0	0.994	1	1;1
G0SGH8_G0S9T3	0.567289	0.643516	0	0.994	1	1;1
G0RXW1_G0SGH8	0.56893	0.645939	0	0.99881	1	1;1
G0SGH8_G0RXW1	0.56893	0.645939	0	0.99881	1	1;1
G0SFC3_G0SGH8	0.56991	0.64739	0	0.989902	1	1;1
G0SGH8_G0SFC3	0.56991	0.64739	0	0.989902	1	1;1
G0S4P8_G0SGH8	0.570594	0.648403	0	0.999089	1	1;1
G0SGH8_G0S4P8	0.570594	0.648403	0	0.999089	1	1;1
G0S992_G0SGH8	0.570668	0.648513	0	0.99935	1	1;1
G0SGH8_G0S992	0.570668	0.648513	0	0.99935	1	1;1
G0S084_G0S2X5	0.57109	0.649139	0	0.999957	1	1;1
G0S2X5_G0S084	0.57109	0.649139	0	0.999957	1	1;1
G0S0Z3_G0SGH8	0.571677	0.65001	0	0.999264	1	1;1
G0SGH8_G0S0Z3	0.571677	0.65001	0	0.999264	1	1;1
G0SCL3_G0SGP3	0.574226	0.653805	0	0.99044	1	1;1
G0SGP3_G0SCL3	0.574226	0.653805	0	0.99044	1	1;1
G0SGP3_G0SGT6	0.574585	0.654341	0	0.999998	1	1;1
G0SGT6_G0SGP3	0.574585	0.654341	0	0.999998	1	1;1
G0SEI1_G0SGH8	0.574803	0.654666	0	0.980361	1	1;1
G0SGH8_G0SEI1	0.574803	0.654666	0	0.980361	1	1;1
G0S2A0_G0SB60	0.576009	0.656469	0.582	0.994635	1	1;1
G0SB60_G0S2A0	0.576009	0.656469	0.582	0.994635	1	1;1
G0S2X5_G0SHI0	0.576677	0.65747	0	0.999277	1	1;1
G0SHI0_G0S2X5	0.576677	0.65747	0	0.999277	1	1;1
G0SEI0_G0SGP3	0.577913	0.659323	0	0.99885	1	1;1
G0SGP3_G0SEI0	0.577913	0.659323	0	0.99885	1	1;1
G0S2X4_G0S8C4	0.578469	0.660159	0	0.999376	1	1;1
G0S8C4_G0S2X4	0.578469	0.660159	0	0.999376	1	1;1
G0S992_G0SGP3	0.578669	0.660459	0	0.968392	1	1;1
G0SGP3_G0S992	0.578669	0.660459	0	0.968392	1	1;1
G0S0Z4_G0S2X5	0.579081	0.661079	0	0.960135	1	1;1
G0S2X5_G0S0Z4	0.579081	0.661079	0	0.960135	1	1;1
G0S2X5_G0SAV4	0.57922	0.661288	0	0.999933	1	1;1
G0SAV4_G0S2X5	0.57922	0.661288	0	0.999933	1	1;1
G0SAJ9_G0SGP3	0.579975	0.662425	0	0.997835	1	1;1
G0SGP3_G0SAJ9	0.579975	0.662425	0	0.997835	1	1;1
G0S0D6_G0SGP3	0.579993	0.662452	0	0.997118	1	1;1
G0SGP3_G0S0D6	0.579993	0.662452	0	0.997118	1	1;1
G0S4Z9_G0SGP3	0.581933	0.665381	0	0.978974	1	1;1
G0SGP3_G0S4Z9	0.581933	0.665381	0	0.978974	1	1;1
G0S0D7_G0S6B0	0.581967	0.665432	0	0.999649	1	1;1
G0S6B0_G0S0D7	0.581967	0.665432	0	0.999649	1	1;1
G0SGH8_G0SGY1	0.5823	0.665936	0	0.983573	1	1;1
G0SGY1_G0SGH8	0.5823	0.665936	0	0.983573	1	1;1
G0S1R0_G0SGH8	0.58276	0.666632	0	0.999363	1	1;1
G0SGH8_G0S1R0	0.58276	0.666632	0	0.999363	1	1;1
G0RXW1_G0SGP3	0.583638	0.667962	0	0.999986	1	1;1
G0SGP3_G0RXW1	0.583638	0.667962	0	0.999986	1	1;1
G0SGP3_G0SHQ2	0.584408	0.669131	0	0.99012	1	1;1
G0SHQ2_G0SGP3	0.584408	0.669131	0	0.99012	1	1;1
G0RYN9_G0SGP3	0.584742	0.669638	0	0.958867	1	1;1
G0SGP3_G0RYN9	0.584742	0.669638	0	0.958867	1	1;1
G0S6V4_G0SGP3	0.58611	0.67172	0	0.998744	1	1;1
G0SGP3_G0S6V4	0.58611	0.67172	0	0.998744	1	1;1
G0SFC3_G0SGP3	0.58639	0.672146	0	0.999061	1	1;1
G0SGP3_G0SFC3	0.58639	0.672146	0	0.999061	1	1;1
G0S256_G0S2P9	0.587867	0.6744	0	0.909	1	1;1
G0S2P9_G0S256	0.587867	0.6744	0	0.909	1	1;1
G0S4Z9_G0SGH8	0.588115	0.674779	0	0.987879	1	1;1
G0SGH8_G0S4Z9	0.588115	0.674779	0	0.987879	1	1;1
G0S9B5_G0SGP3	0.590232	0.678022	0	0.998896	1	1;1
G0SGP3_G0S9B5	0.590232	0.678022	0	0.998896	1	1;1
G0SG89_G0SGP3	0.590517	0.67846	0	0.99932	1	1;1
G0SGP3_G0SG89	0.590517	0.67846	0	0.99932	1	1;1
G0SGP3_G0SH61	0.590705	0.678748	0	0.983283	1	1;1
G0SH61_G0SGP3	0.590705	0.678748	0	0.983283	1	1;1
G0S2X5_G0SI21	0.592434	0.681408	0	0.99907	1	1;1
G0SI21_G0S2X5	0.592434	0.681408	0	0.99907	1	1;1
G0S0E5_G0SGP3	0.592966	0.682228	0	0.989651	1	1;1
G0SGP3_G0S0E5	0.592966	0.682228	0	0.989651	1	1;1
G0SAJ9_G0SGH8	0.593252	0.682669	0	0.999674	1	1;1
G0SGH8_G0SAJ9	0.593252	0.682669	0	0.999674	1	1;1
G0S2X5_G0S7T8	0.593519	0.683081	0	0.999572	1	1;1
G0S7T8_G0S2X5	0.593519	0.683081	0	0.999572	1	1;1
G0SGH8_G0SH61	0.59363	0.683253	0	0.975921	1	1;1
G0SH61_G0SGH8	0.59363	0.683253	0	0.975921	1	1;1
G0SB34_G0SB60	0.594438	0.684501	0	0.995208	1	1;1
G0SB60_G0SB34	0.594438	0.684501	0	0.995208	1	1;1
G0S4P8_G0SGP3	0.594562	0.684693	0	0.999671	1	1;1
G0SGP3_G0S4P8	0.594562	0.684693	0	0.999671	1	1;1
G0SBS7_G0SG52	0.595759	0.686547	0	0.980888	1	1;1
G0SG52_G0SBS7	0.595759	0.686547	0	0.980888	1	1;1
G0RY45_G0S2X4	0.596094	0.687066	0	0.999	1	1;1
G0S2X4_G0RY45	0.596094	0.687066	0	0.999	1	1;1
G0S6B0_G0SEG2	0.59674	0.688069	0	0.999044	1	1;1
G0SEG2_G0S6B0	0.59674	0.688069	0	0.999044	1	1;1
G0S1P9_G0SGT6	0.597213	0.688804	0	0.997978	1	1;1
G0SGT6_G0S1P9	0.597213	0.688804	0	0.997978	1	1;1
G0S0E5_G0SGH8	0.598905	0.691438	0	0.993622	1	1;1
G0SGH8_G0S0E5	0.598905	0.691438	0	0.993622	1	1;1
G0S2P9_G0SCS7	0.599482	0.692338	0	0.9094	1	1;1
G0SCS7_G0S2P9	0.599482	0.692338	0	0.9094	1	1;1
G0RZE9_G0SGH8	0.601993	0.696267	0	0.999426	1	1;1
G0SGH8_G0RZE9	0.601993	0.696267	0	0.999426	1	1;1
G0S3M1_G0SFB3	0.602066	0.696382	0	0.990343	1	1;1
G0SFB3_G0S3M1	0.602066	0.696382	0	0.990343	1	1;1
G0S0D6_G0SGH8	0.602077	0.696399	0	0.993725	1	1;1
G0SGH8_G0S0D6	0.602077	0.696399	0	0.993725	1	1;1
G0S2X4_G0S379	0.608452	0.70646	0	0.993864	1	1;1
G0S379_G0S2X4	0.608452	0.70646	0	0.993864	1	1;1
G0S5K9_G0SB60	0.61064	0.709941	0	0.984403	1	1;1
G0SB60_G0S5K9	0.61064	0.709941	0	0.984403	1	1;1
G0S1W3_G0S3P6	0.611256	0.710924	0	0.999766	1	1;1
G0S3P6_G0S1W3	0.611256	0.710924	0	0.999766	1	1;1
G0S0D7_G0SAJ9	0.611315	0.711018	0	0.973414	1	1;1
G0SAJ9_G0S0D7	0.611315	0.711018	0	0.973414	1	1;1
G0SD68_G0SGT6	0.612239	0.712495	0	0.999026	1	1;1
G0SGT6_G0SD68	0.612239	0.712495	0	0.999026	1	1;1
G0S6B0_G0SGT6	0.615227	0.717289	0	0.922889	1	1;1
G0SGT6_G0S6B0	0.615227	0.717289	0	0.922889	1	1;1
G0S0E5_G0SD68	0.615804	0.718218	0	0.999136	1	1;1
G0SD68_G0S0E5	0.615804	0.718218	0	0.999136	1	1;1
G0S1P9_G0SAJ9	0.617218	0.720499	0	0.999274	1	1;1
G0SAJ9_G0S1P9	0.617218	0.720499	0	0.999274	1	1;1
G0S1P9_G0SGY1	0.618161	0.722023	0	0.99938	1	1;1
G0SGY1_G0S1P9	0.618161	0.722023	0	0.99938	1	1;1
G0SD68_G0SI44	0.621129	0.726841	0	0.982609	1	1;1
G0SI44_G0SD68	0.621129	0.726841	0	0.982609	1	1;1
G0SAJ9_G0SD68	0.621152	0.726879	0	0.997483	1	1;1
G0SD68_G0SAJ9	0.621152	0.726879	0	0.997483	1	1;1
G0S8Z7_G0SB60	0.62131	0.727136	0	0.992797	1	1;1
G0SB60_G0S8Z7	0.62131	0.727136	0	0.992797	1	1;1
G0RZP8_G0SBS7	0.623472	0.730665	0	0.994899	1	1;1
G0SBS7_G0RZP8	0.623472	0.730665	0	0.994899	1	1;1
G0SEG2_G0SGH8	0.624376	0.732145	0	0.989827	1	1;1
G0SGH8_G0SEG2	0.624376	0.732145	0	0.989827	1	1;1
G0S1P9_G0SFL0	0.625512	0.734009	0	0.997903	1	1;1
G0SFL0_G0S1P9	0.625512	0.734009	0	0.997903	1	1;1
G0S1P9_G0SFN0	0.625596	0.734147	0	0.999092	1	1;1
G0SFN0_G0S1P9	0.625596	0.734147	0	0.999092	1	1;1
G0S1P9_G0SDS8	0.625941	0.734714	0	0.999074	1	1;1
G0SDS8_G0S1P9	0.625941	0.734714	0	0.999074	1	1;1
G0S2P9_G0S9E0	0.626227	0.735185	0	0.999928	1	1;1
G0S9E0_G0S2P9	0.626227	0.735185	0	0.999928	1	1;1
G0S9B5_G0SD68	0.63174	0.744306	0	0.999645	1	1;1
G0SD68_G0S9B5	0.63174	0.744306	0	0.999645	1	1;1
G0SD68_G0SGY1	0.633255	0.746832	0	0.997453	1	1;1
G0SGY1_G0SD68	0.633255	0.746832	0	0.997453	1	1;1
G0SFN0_G0SGP3	0.635841	0.751161	0	0.990918	1	1;1
G0SGP3_G0SFN0	0.635841	0.751161	0	0.990918	1	1;1
G0RXW1_G0SD68	0.637488	0.753931	0	0.920614	1	1;1
G0SD68_G0RXW1	0.637488	0.753931	0	0.920614	1	1;1
G0S0E5_G0S1P9	0.637547	0.75403	0	0.999282	1	1;1
G0S1P9_G0S0E5	0.637547	0.75403	0	0.999282	1	1;1
G0S256_G0SCU7	0.637903	0.75463	0	0.999992	1	1;1
G0SCU7_G0S256	0.637903	0.75463	0	0.999992	1	1;1
G0S0D7_G0S0E5	0.638719	0.756007	0	0.998803	1	1;1
G0S0E5_G0S0D7	0.638719	0.756007	0	0.998803	1	1;1
G0SB60_G0SH60	0.638835	0.756203	0	0.98992	1	1;1
G0SH60_G0SB60	0.638835	0.756203	0	0.98992	1	1;1
G0S0D7_G0SG89	0.639241	0.756889	0	0.996654	1	1;1
G0SG89_G0S0D7	0.639241	0.756889	0	0.996654	1	1;1
G0S2X5_G0SFL1	0.642637	0.762653	0	0.993	1	1;1
G0SFL1_G0S2X5	0.642637	0.762653	0	0.993	1	1;1
G0S0D7_G0SFL0	0.64308	0.763408	0	0.964512	1	1;1
G0SFL0_G0S0D7	0.64308	0.763408	0	0.964512	1	1;1
G0RY12_G0SB60	0.644773	0.7663	0	0.994624	1	1;1
G0SB60_G0RY12	0.644773	0.7663	0	0.994624	1	1;1
G0SFN0_G0SGH8	0.646962	0.770056	0	0.97792	1	1;1
G0SGH8_G0SFN0	0.646962	0.770056	0	0.97792	1	1;1
G0S1L4_G0SB60	0.647256	0.770562	0	0.979037	1	1;1
G0SB60_G0S1L4	0.647256	0.770562	0	0.979037	1	1;1
G0S1R0_G0SD68	0.650294	0.775808	0	0.999	1	1;1
G0SD68_G0S1R0	0.650294	0.775808	0	0.999	1	1;1
G0RZE9_G0SD68	0.651006	0.777043	0	0.999624	1	1;1
G0SD68_G0RZE9	0.651006	0.777043	0	0.999624	1	1;1
G0RXW1_G0S1P9	0.651604	0.778081	0.931	0.999525	1	1;1
G0RXW1_G0S1P9	0.651604	0.778081	0.838	0.999525	1	1;1
G0S1P9_G0RXW1	0.651604	0.778081	0.838	0.999525	1	1;1
G0S1P9_G0RXW1	0.651604	0.778081	0.931	0.999525	1	1;1
G0S0D7_G0SGY1	0.652124	0.778985	0	0.997262	1	1;1
G0SGY1_G0S0D7	0.652124	0.778985	0	0.997262	1	1;1
G0S0D6_G0SD68	0.652458	0.779567	0	0.999631	1	1;1
G0SD68_G0S0D6	0.652458	0.779567	0	0.999631	1	1;1
G0S0D7_G0SEI1	0.653413	0.781232	0	0.980453	1	1;1
G0SEI1_G0S0D7	0.653413	0.781232	0	0.980453	1	1;1
G0S0D6_G0S1P9	0.653699	0.781731	0	0.999219	1	1;1
G0S1P9_G0S0D6	0.653699	0.781731	0	0.999219	1	1;1
G0SD68_G0SEI1	0.654574	0.78326	0	0.905448	1	1;1
G0SEI1_G0SD68	0.654574	0.78326	0	0.905448	1	1;1
G0S7I0_G0SHF6	0.654848	0.78374	0	0.995236	1	1;1
G0SHF6_G0S7I0	0.654848	0.78374	0	0.995236	1	1;1
G0S0D7_G0S9B5	0.65687	0.787288	0	0.87952	1	1;1
G0S9B5_G0S0D7	0.65687	0.787288	0	0.87952	1	1;1
G0SBZ7_G0SCF9	0.657387	0.788198	0	0.978036	1	1;1
G0SCF9_G0SBZ7	0.657387	0.788198	0	0.978036	1	1;1
G0RYS1_G0SB60	0.658384	0.789956	0	0.99196	1	1;1
G0SB60_G0RYS1	0.658384	0.789956	0	0.99196	1	1;1
G0S0D6_G0S0D7	0.658867	0.790809	0	0.999713	1	1;1
G0S0D7_G0S0D6	0.658867	0.790809	0	0.999713	1	1;1
G0S1P9_G0S9T3	0.660942	0.794485	0	0.996785	1	1;1
G0S9T3_G0S1P9	0.660942	0.794485	0	0.996785	1	1;1
G0SBZ6_G0SI44	0.661218	0.794975	0	0.995745	1	1;1
G0SI44_G0SBZ6	0.661218	0.794975	0	0.995745	1	1;1
G0SEG2_G0SI44	0.662262	0.796832	0	0.997554	1	1;1
G0SI44_G0SEG2	0.662262	0.796832	0	0.997554	1	1;1
G0S0D7_G0S1R0	0.663082	0.798294	0	0.99747	1	1;1
G0S1R0_G0S0D7	0.663082	0.798294	0	0.99747	1	1;1
G0S9T3_G0SD68	0.665681	0.802947	0	0.996468	1	1;1
G0SD68_G0S9T3	0.665681	0.802947	0	0.996468	1	1;1
G0RXW1_G0S0D7	0.666552	0.804513	0	0.985338	1	1;1
G0S0D7_G0RXW1	0.666552	0.804513	0	0.985338	1	1;1
G0SD68_G0SFC3	0.667254	0.805777	0	0.87664	1	1;1
G0SFC3_G0SD68	0.667254	0.805777	0	0.87664	1	1;1
G0S0D7_G0SI44	0.668605	0.808216	0	0.999425	1	1;1
G0SI44_G0S0D7	0.668605	0.808216	0	0.999425	1	1;1
G0S0D7_G0SGT6	0.66951	0.809855	0	0.999449	1	1;1
G0SGT6_G0S0D7	0.66951	0.809855	0	0.999449	1	1;1
G0S8E5_G0SG52	0.670159	0.811032	0	0.999006	1	1;1
G0SG52_G0S8E5	0.670159	0.811032	0	0.999006	1	1;1
G0S2X5_G0SF00	0.670347	0.811373	0	0.984481	1	1;1
G0SF00_G0S2X5	0.670347	0.811373	0	0.984481	1	1;1
G0S992_G0SD68	0.672351	0.815021	0	0.999	1	1;1
G0SD68_G0S992	0.672351	0.815021	0	0.999	1	1;1
G0S7I0_G0SEJ0	0.672546	0.815377	0	0.996589	1	1;1
G0SEJ0_G0S7I0	0.672546	0.815377	0	0.996589	1	1;1
G0S8E5_G0SD84	0.6736	0.817304	0	0.998017	1	1;1
G0SD84_G0S8E5	0.6736	0.817304	0	0.998017	1	1;1
G0S1P9_G0SFC3	0.674049	0.818127	0	0.987	1	1;1
G0SFC3_G0S1P9	0.674049	0.818127	0	0.987	1	1;1
G0S1A6_G0S2X5	0.675441	0.820682	0	0.98974	1	1;1
G0S2X5_G0S1A6	0.675441	0.820682	0	0.98974	1	1;1
G0RZK0_G0SB60	0.676357	0.822369	0	0.996485	1	1;1
G0SB60_G0RZK0	0.676357	0.822369	0	0.996485	1	1;1
G0RZE9_G0S0D7	0.677556	0.824582	0	0.999072	1	1;1
G0S0D7_G0RZE9	0.677556	0.824582	0	0.999072	1	1;1
G0S079_G0SGP3	0.680894	0.830779	0	1	1	1;1
G0SGP3_G0S079	0.680894	0.830779	0	1	1	1;1
G0S0D7_G0S992	0.681613	0.832121	0	0.994924	1	1;1
G0S992_G0S0D7	0.681613	0.832121	0	0.994924	1	1;1
G0RXR3_G0SBS7	0.683485	0.835625	0	0.992167	1	1;1
G0SBS7_G0RXR3	0.683485	0.835625	0	0.992167	1	1;1
G0SD68_G0SH61	0.683569	0.835783	0	0.99316	1	1;1
G0SH61_G0SD68	0.683569	0.835783	0	0.99316	1	1;1
G0S1P9_G0S9B5	0.684107	0.836794	0	0.999489	1	1;1
G0S9B5_G0S1P9	0.684107	0.836794	0	0.999489	1	1;1
G0S1P9_G0S1R0	0.684516	0.837563	0	0.999285	1	1;1
G0S1R0_G0S1P9	0.684516	0.837563	0	0.999285	1	1;1
G0S6B0_G0SD68	0.684927	0.838337	0	0.999611	1	1;1
G0SD68_G0S6B0	0.684927	0.838337	0	0.999611	1	1;1
G0S1S4_G0S2X5	0.68493	0.838342	0	0.981064	1	1;1
G0S2X5_G0S1S4	0.68493	0.838342	0	0.981064	1	1;1
G0S2X5_G0S871	0.685304	0.839047	0	0.999876	1	1;1
G0S871_G0S2X5	0.685304	0.839047	0	0.999876	1	1;1
G0SDA3_G0SG70	0.68532	0.839077	0	0.966928	1	1;1
G0SG70_G0SDA3	0.68532	0.839077	0	0.966928	1	1;1
G0S0I8_G0SFB3	0.685537	0.839487	0	0.999987	1	1;1
G0SFB3_G0S0I8	0.685537	0.839487	0	0.999987	1	1;1
G0S256_G0S3P6	0.686695	0.841675	0	0.999996	1	1;1
G0S3P6_G0S256	0.686695	0.841675	0	0.999996	1	1;1
G0S283_G0SB60	0.6868	0.841873	0	0.989495	1	1;1
G0SB60_G0S283	0.6868	0.841873	0	0.989495	1	1;1
G0S2X5_G0S9U0	0.687254	0.842733	0	0.999152	1	1;1
G0S9U0_G0S2X5	0.687254	0.842733	0	0.999152	1	1;1
G0S4P8_G0SD68	0.687669	0.84352	0	0.967677	1	1;1
G0SD68_G0S4P8	0.687669	0.84352	0	0.967677	1	1;1
G0S0D7_G0SH61	0.689307	0.846634	0	0.998746	1	1;1
G0SH61_G0S0D7	0.689307	0.846634	0	0.998746	1	1;1
G0S6V4_G0SD68	0.689449	0.846905	0	0.997771	1	1;1
G0SD68_G0S6V4	0.689449	0.846905	0	0.997771	1	1;1
G0RY95_G0SB60	0.690592	0.849087	0	0.996298	1	1;1
G0SB60_G0RY95	0.690592	0.849087	0	0.996298	1	1;1
G0RZE9_G0S1P9	0.690623	0.849146	0	0.999078	1	1;1
G0S1P9_G0RZE9	0.690623	0.849146	0	0.999078	1	1;1
G0S0D7_G0S4Z9	0.691852	0.851499	0	0.966373	1	1;1
G0S4Z9_G0S0D7	0.691852	0.851499	0	0.966373	1	1;1
G0S1P9_G0S992	0.69385	0.855342	0	0.999194	1	1;1
G0S992_G0S1P9	0.69385	0.855342	0	0.999194	1	1;1
G0S6B0_G0SI44	0.69391	0.855458	0	0.925179	1	1;1
G0SI44_G0S6B0	0.69391	0.855458	0	0.925179	1	1;1
G0S8E5_G0SEU9	0.694101	0.855826	0	0.990568	1	1;1
G0SEU9_G0S8E5	0.694101	0.855826	0	0.990568	1	1;1
G0S0D7_G0S9T3	0.695543	0.858614	0	0.996785	1	1;1
G0S9T3_G0S0D7	0.695543	0.858614	0	0.996785	1	1;1
G0S256_G0SFB3	0.696333	0.860146	2.485	0.999991	1	1;1
G0S256_G0SFB3	0.696333	0.860146	2.346	0.999991	1	1;1
G0SFB3_G0S256	0.696333	0.860146	2.485	0.999991	1	1;1
G0SFB3_G0S256	0.696333	0.860146	2.346	0.999991	1	1;1
G0SBS7_G0SEU9	0.697446	0.86231	0	0.995549	1	1;1
G0SEU9_G0SBS7	0.697446	0.86231	0	0.995549	1	1;1
G0RZ49_G0S0R8	0.697606	0.862622	0	0.9097	1	1;1
G0S0R8_G0RZ49	0.697606	0.862622	0	0.9097	1	1;1
G0SD68_G0SEI0	0.698456	0.864279	0	0.994895	1	1;1
G0SEI0_G0SD68	0.698456	0.864279	0	0.994895	1	1;1
G0S4P8_G0S6B0	0.700884	0.869036	1.513	0.922766	1	1;1
G0S4P8_G0S6B0	0.700884	0.869036	1.519	0.922766	1	1;1
G0S6B0_G0S4P8	0.700884	0.869036	1.513	0.922766	1	1;1
G0S6B0_G0S4P8	0.700884	0.869036	1.519	0.922766	1	1;1
G0RZQ0_G0SB60	0.701277	0.869809	0	0.989817	1	1;1
G0SB60_G0RZQ0	0.701277	0.869809	0	0.989817	1	1;1
G0S4Z9_G0SD68	0.701676	0.870594	0	0.935284	1	1;1
G0SD68_G0S4Z9	0.701676	0.870594	0	0.935284	1	1;1
G0S6F9_G0SB60	0.703429	0.874056	0	0.995809	1	1;1
G0SB60_G0S6F9	0.703429	0.874056	0	0.995809	1	1;1
G0SCL3_G0SD68	0.704329	0.87584	0	0.999815	1	1;1
G0SD68_G0SCL3	0.704329	0.87584	0	0.999815	1	1;1
G0S125_G0SCG5	0.704358	0.875897	3.269	0.982125	1	1;1
G0S125_G0SCG5	0.704358	0.875897	3.035	0.982125	1	1;1
G0SCG5_G0S125	0.704358	0.875897	3.035	0.982125	1	1;1
G0SCG5_G0S125	0.704358	0.875897	3.269	0.982125	1	1;1
G0SBZ6_G0SD68	0.704656	0.876489	0	0.994	1	1;1
G0SD68_G0SBZ6	0.704656	0.876489	0	0.994	1	1;1
G0S6B0_G0SHQ2	0.706501	0.880163	0	0.999643	1	1;1
G0SHQ2_G0S6B0	0.706501	0.880163	0	0.999643	1	1;1
G0S7I0_G0SBS7	0.707348	0.881856	0	0.988287	1	1;1
G0SBS7_G0S7I0	0.707348	0.881856	0	0.988287	1	1;1
G0SD68_G0SHQ2	0.707754	0.882669	0	0.99904	1	1;1
G0SHQ2_G0SD68	0.707754	0.882669	0	0.99904	1	1;1
G0S1P9_G0SH61	0.707938	0.883038	0	0.999483	1	1;1
G0SH61_G0S1P9	0.707938	0.883038	0	0.999483	1	1;1
G0RXW1_G0S6B0	0.708333	0.88383	0	0.99847	1	1;1
G0S6B0_G0RXW1	0.708333	0.88383	0	0.99847	1	1;1
G0S0D7_G0S0Z3	0.710292	0.887773	0	0.99736	1	1;1
G0S0Z3_G0S0D7	0.710292	0.887773	0	0.99736	1	1;1
G0S6B0_G0S9B5	0.710393	0.887977	0	0.999653	1	1;1
G0S9B5_G0S6B0	0.710393	0.887977	0	0.999653	1	1;1
G0SB60_G0SBR1	0.716958	0.901357	0	0.99392	1	1;1
G0SBR1_G0SB60	0.716958	0.901357	0	0.99392	1	1;1
G0S0D7_G0SEI0	0.717615	0.90271	0	0.999307	1	1;1
G0SEI0_G0S0D7	0.717615	0.90271	0	0.999307	1	1;1
G0S1P9_G0S4P8	0.71931	0.906214	0	0.999091	1	1;1
G0S4P8_G0S1P9	0.71931	0.906214	0	0.999091	1	1;1
G0S379_G0SAE3	0.719425	0.906452	0	0.999696	1	1;1
G0SAE3_G0S379	0.719425	0.906452	0	0.999696	1	1;1
G0S2X5_G0SAE3	0.719521	0.906651	0	0.975664	1	1;1
G0SAE3_G0S2X5	0.719521	0.906651	0	0.975664	1	1;1
G0SFL0_G0SFN0	0.719862	0.907358	0	0.996104	1	1;1
G0SFN0_G0SFL0	0.719862	0.907358	0	0.996104	1	1;1
G0SEG9_G0SGP3	0.720618	0.908929	0	1	1	1;1
G0SGP3_G0SEG9	0.720618	0.908929	0	1	1	1;1
G0RZ86_G0SCS7	0.721277	0.910302	0	0.966701	1	1;1
G0SCS7_G0RZ86	0.721277	0.910302	0	0.966701	1	1;1
G0S0Z3_G0SD68	0.722517	0.912891	0	0.999354	1	1;1
G0SD68_G0S0Z3	0.722517	0.912891	0	0.999354	1	1;1
G0S0S6_G0S2E1	0.724531	0.917118	0	0.998475	1	1;1
G0S2E1_G0S0S6	0.724531	0.917118	0	0.998475	1	1;1
G0S1P9_G0SEI1	0.725976	0.920166	0	0.98843	1	1;1
G0SEI1_G0S1P9	0.725976	0.920166	0	0.98843	1	1;1
G0RYN9_G0SD68	0.726455	0.92118	0	0.997595	1	1;1
G0SD68_G0RYN9	0.726455	0.92118	0	0.997595	1	1;1
G0RZ88_G0S0D7	0.726975	0.922282	0	0.944496	1	1;1
G0S0D7_G0RZ88	0.726975	0.922282	0	0.944496	1	1;1
G0RZ88_G0SD68	0.727036	0.922411	0	0.995407	1	1;1
G0SD68_G0RZ88	0.727036	0.922411	0	0.995407	1	1;1
G0RZP8_G0SHF6	0.727233	0.922829	0	0.999024	1	1;1
G0SHF6_G0RZP8	0.727233	0.922829	0	0.999024	1	1;1
G0S6B0_G0SFC3	0.731144	0.931181	0	0.91217	1	1;1
G0SFC3_G0S6B0	0.731144	0.931181	0	0.91217	1	1;1
G0S6B0_G0SAJ9	0.73489	0.939277	0	0.902238	1	1;1
G0SAJ9_G0S6B0	0.73489	0.939277	0	0.902238	1	1;1
G0S1R0_G0S6B0	0.735178	0.939904	0	0.999512	1	1;1
G0S6B0_G0S1R0	0.735178	0.939904	0	0.999512	1	1;1
G0S0D7_G0S4P8	0.737045	0.943979	0	0.9945	1	1;1
G0S4P8_G0S0D7	0.737045	0.943979	0	0.9945	1	1;1
G0S9B5_G0SI44	0.738348	0.946838	0	0.909658	1	1;1
G0SI44_G0S9B5	0.738348	0.946838	0	0.909658	1	1;1
G0S0D7_G0SBZ6	0.740842	0.952343	0	0.999256	1	1;1
G0SBZ6_G0S0D7	0.740842	0.952343	0	0.999256	1	1;1
G0RXR3_G0S8E5	0.741091	0.952895	0	0.998403	1	1;1
G0S8E5_G0RXR3	0.741091	0.952895	0	0.998403	1	1;1
G0S507_G0SD68	0.741232	0.953208	0	0.996312	1	1;1
G0SD68_G0S507	0.741232	0.953208	0	0.996312	1	1;1
G0RZZ0_G0SFY0	0.741303	0.953366	0	0.9959	1	1;1
G0SFY0_G0RZZ0	0.741303	0.953366	0	0.9959	1	1;1
G0S428_G0SEG2	0.741393	0.953566	0	0.997213	1	1;1
G0SEG2_G0S428	0.741393	0.953566	0	0.997213	1	1;1
G0S379_G0SFK8	0.741496	0.953794	0	0.989962	1	1;1
G0SFK8_G0S379	0.741496	0.953794	0	0.989962	1	1;1
G0S256_G0S3M1	0.741656	0.95415	0	0.999991	1	1;1
G0S3M1_G0S256	0.741656	0.95415	0	0.999991	1	1;1
G0S6V4_G0SI44	0.742293	0.955567	0	0.999473	1	1;1
G0SI44_G0S6V4	0.742293	0.955567	0	0.999473	1	1;1
G0S0J7_G0S8E5	0.742296	0.955574	0	0.996903	1	1;1
G0S8E5_G0S0J7	0.742296	0.955574	0	0.996903	1	1;1
G0RZM9_G0S379	0.742335	0.955661	0	1	1	1;1
G0S379_G0RZM9	0.742335	0.955661	0	1	1	1;1
G0S2P9_G0S625	0.742409	0.955825	0	0.9998	1	1;1
G0S625_G0S2P9	0.742409	0.955825	0	0.9998	1	1;1
G0SHQ2_G0SI44	0.743102	0.957371	0	0.99104	1	1;1
G0SI44_G0SHQ2	0.743102	0.957371	0	0.99104	1	1;1
G0RZP8_G0SD84	0.743261	0.957726	0	0.999366	1	1;1
G0SD84_G0RZP8	0.743261	0.957726	0	0.999366	1	1;1
G0S1Z0_G0S2X5	0.743988	0.959353	0	0.999957	1	1;1
G0S2X5_G0S1Z0	0.743988	0.959353	0	0.999957	1	1;1
G0S625_G0SCS7	0.744521	0.960548	0	0.999996	1	1;1
G0SCS7_G0S625	0.744521	0.960548	0	0.999996	1	1;1
G0SBZ6_G0SEG2	0.744565	0.960646	0	0.917785	1	1;1
G0SEG2_G0SBZ6	0.744565	0.960646	0	0.917785	1	1;1
G0S0D6_G0S6B0	0.744589	0.9607	0	0.999657	1	1;1
G0S6B0_G0S0D6	0.744589	0.9607	0	0.999657	1	1;1
G0S1Y1_G0SA54	0.747644	0.967592	2.449	0.977313	1	1;1
G0SA54_G0S1Y1	0.747644	0.967592	2.449	0.977313	1	1;1
G0S0J7_G0SBS7	0.759576	0.995212	2.201	0.990565	1	1;1
G0SBS7_G0S0J7	0.759576	0.995212	2.201	0.990565	1	1;1
G0S0D7_G0S507	0.771658	1.02441	0.552	0.999539	1	1;1
G0S0D7_G0S507	0.771658	1.02441	0.694	0.999539	1	1;1
G0S507_G0S0D7	0.771658	1.02441	0.694	0.999539	1	1;1
G0S507_G0S0D7	0.771658	1.02441	0.552	0.999539	1	1;1
G0S7I0_G0SAC4	0.774404	1.03124	0	0.9	1	1;1
G0SAC4_G0S7I0	0.774404	1.03124	0	0.9	1	1;1
G0RY45_G0RZM9	0.774755	1.03211	0	0.907684	1	1;1
G0RZM9_G0RY45	0.774755	1.03211	0	0.907684	1	1;1
G0S2P9_G0SCU7	0.774784	1.03219	0	0.999968	1	1;1
G0SCU7_G0S2P9	0.774784	1.03219	0	0.999968	1	1;1
G0SGT6_G0SI44	0.777691	1.0395	0	0.991965	1	1;1
G0SI44_G0SGT6	0.777691	1.0395	0	0.991965	1	1;1
G0S6B0_G0SEI0	0.777968	1.0402	0	0.933408	1	1;1
G0SEI0_G0S6B0	0.777968	1.0402	0	0.933408	1	1;1
G0SAJ9_G0SBZ6	0.778006	1.0403	0	0.993052	1	1;1
G0SBZ6_G0SAJ9	0.778006	1.0403	0	0.993052	1	1;1
G0RXW1_G0SI44	0.778151	1.04067	0	0.964227	1	1;1
G0SI44_G0RXW1	0.778151	1.04067	0	0.964227	1	1;1
G0RYN9_G0S0D7	0.778841	1.04242	0	0.996785	1	1;1
G0S0D7_G0RYN9	0.778841	1.04242	0	0.996785	1	1;1
G0S4P8_G0SI44	0.779332	1.04367	0	0.999776	1	1;1
G0SI44_G0S4P8	0.779332	1.04367	0	0.999776	1	1;1
G0S7I0_G0SG52	0.779427	1.04391	0	0.993558	1	1;1
G0SG52_G0S7I0	0.779427	1.04391	0	0.993558	1	1;1
G0S507_G0SEG2	0.779474	1.04403	0	0.999999	1	1;1
G0SEG2_G0S507	0.779474	1.04403	0	0.999999	1	1;1
G0S625_G0S9E0	0.780053	1.04551	0	0.999992	1	1;1
G0S9E0_G0S625	0.780053	1.04551	0	0.999992	1	1;1
G0S1P9_G0SHQ2	0.781241	1.04855	0	0.999232	1	1;1
G0SHQ2_G0S1P9	0.781241	1.04855	0	0.999232	1	1;1
G0SBS7_G0SD84	0.781406	1.04897	0	0.992568	1	1;1
G0SD84_G0SBS7	0.781406	1.04897	0	0.992568	1	1;1
G0S5K9_G0SB34	0.781534	1.0493	0	0.975458	1	1;1
G0SB34_G0S5K9	0.781534	1.0493	0	0.975458	1	1;1
G0S6G7_G0SCG5	0.782431	1.05161	0	0.972687	1	1;1
G0SCG5_G0S6G7	0.782431	1.05161	0	0.972687	1	1;1
G0S6I4_G0SCG5	0.782559	1.05194	0	0.988703	1	1;1
G0SCG5_G0S6I4	0.782559	1.05194	0	0.988703	1	1;1
G0SBZ6_G0SG89	0.783583	1.05459	0	0.99545	1	1;1
G0SG89_G0SBZ6	0.783583	1.05459	0	0.99545	1	1;1
G0S125_G0S7Y9	0.784471	1.05689	0	0.992182	1	1;1
G0S7Y9_G0S125	0.784471	1.05689	0	0.992182	1	1;1
G0SBV2_G0SG70	0.784627	1.0573	0	0.999972	1	1;1
G0SG70_G0SBV2	0.784627	1.0573	0	0.999972	1	1;1
G0S079_G0SEG9	0.78538	1.05926	1.252	1	1	1;1
G0SEG9_G0S079	0.78538	1.05926	1.252	1	1	1;1
G0S0I8_G0SCS7	0.7855	1.05957	0	0.999992	1	1;1
G0SCS7_G0S0I8	0.7855	1.05957	0	0.999992	1	1;1
G0RYN9_G0S1P9	0.785576	1.05977	0	0.999	1	1;1
G0S1P9_G0RYN9	0.785576	1.05977	0	0.999	1	1;1
G0S2X5_G0S8C4	0.785759	1.06025	0	0.999815	1	1;1
G0S8C4_G0S2X5	0.785759	1.06025	0	0.999815	1	1;1
G0S0D7_G0SCE2	0.785824	1.06042	0	0.9976	1	1;1
G0SCE2_G0S0D7	0.785824	1.06042	0	0.9976	1	1;1
G0S8E5_G0SHF6	0.786158	1.06129	0	0.996642	1	1;1
G0SHF6_G0S8E5	0.786158	1.06129	0	0.996642	1	1;1
G0SAE3_G0SF00	0.789697	1.07063	0	0.998644	1	1;1
G0SF00_G0SAE3	0.789697	1.07063	0	0.998644	1	1;1
G0SCE2_G0SI44	0.789819	1.07095	0	0.99975	1	1;1
G0SI44_G0SCE2	0.789819	1.07095	0	0.99975	1	1;1
G0SCL3_G0SI44	0.78991	1.07119	0	0.9976	1	1;1
G0SI44_G0SCL3	0.78991	1.07119	0	0.9976	1	1;1
G0S0Z3_G0S1P9	0.790422	1.07256	0	0.999184	1	1;1
G0S1P9_G0S0Z3	0.790422	1.07256	0	0.999184	1	1;1
G0RZZ0_G0S620	0.791613	1.07574	0	0.9981	1	1;1
G0S620_G0RZZ0	0.791613	1.07574	0	0.9981	1	1;1
G0SEI1_G0SFL0	0.791656	1.07585	0	0.992445	1	1;1
G0SFL0_G0SEI1	0.791656	1.07585	0	0.992445	1	1;1
G0SAC4_G0SG52	0.796091	1.08785	0	0.9282	1	1;1
G0SG52_G0SAC4	0.796091	1.08785	0	0.9282	1	1;1
G0S1P9_G0S6B0	0.7968	1.08979	0	0.999184	1	1;1
G0S6B0_G0S1P9	0.7968	1.08979	0	0.999184	1	1;1
G0SAE3_G0SBR7	0.79806	1.09325	0	0.999816	1	1;1
G0SBR7_G0SAE3	0.79806	1.09325	0	0.999816	1	1;1
G0S0I8_G0S2P9	0.798326	1.09398	0	0.999943	1	1;1
G0S2P9_G0S0I8	0.798326	1.09398	0	0.999943	1	1;1
G0RZ88_G0S6B0	0.79885	1.09543	0	0.999542	1	1;1
G0S6B0_G0RZ88	0.79885	1.09543	0	0.999542	1	1;1
G0S6B0_G0SH61	0.799733	1.09787	0	0.999184	1	1;1
G0SH61_G0S6B0	0.799733	1.09787	0	0.999184	1	1;1
G0S428_G0S6B0	0.801702	1.10336	0	0.969	1	1;1
G0S6B0_G0S428	0.801702	1.10336	0	0.969	1	1;1
G0S084_G0S379	0.801762	1.10353	0	1	1	1;1
G0S379_G0S084	0.801762	1.10353	0	1	1	1;1
G0RY45_G0S6J7	0.802751	1.1063	0	0.999376	1	1;1
G0S6J7_G0RY45	0.802751	1.1063	0	0.999376	1	1;1
G0S245_G0S9T7	0.803186	1.10753	0	0.830121	1	1;1
G0S9T7_G0S245	0.803186	1.10753	0	0.830121	1	1;1
G0S3P6_G0SCS7	0.803212	1.1076	0	0.999999	1	1;1
G0SCS7_G0S3P6	0.803212	1.1076	0	0.999999	1	1;1
G0RY43_G0SAE3	0.803269	1.10776	0	0.938185	1	1;1
G0SAE3_G0RY43	0.803269	1.10776	0	0.938185	1	1;1
G0S2X5_G0S379	0.805344	1.11364	0	0.999915	1	1;1
G0S379_G0S2X5	0.805344	1.11364	0	0.999915	1	1;1
G0RY45_G0SHI0	0.805446	1.11393	0	0.999578	1	1;1
G0SHI0_G0RY45	0.805446	1.11393	0	0.999578	1	1;1
G0SEI0_G0SI44	0.80574	1.11476	0	0.999656	1	1;1
G0SI44_G0SEI0	0.80574	1.11476	0	0.999656	1	1;1
G0S084_G0SHI0	0.805924	1.11529	0	0.996425	1	1;1
G0SHI0_G0S084	0.805924	1.11529	0	0.996425	1	1;1
G0S101_G0SFL0	0.806354	1.11652	0	0.976429	1	1;1
G0SFL0_G0S101	0.806354	1.11652	0	0.976429	1	1;1
G0RY12_G0S5K9	0.806397	1.11664	0	0.974522	1	1;1
G0S5K9_G0RY12	0.806397	1.11664	0	0.974522	1	1;1
G0SEG2_G0SEI0	0.806438	1.11676	0	0.99998	1	1;1
G0SEI0_G0SEG2	0.806438	1.11676	0	0.99998	1	1;1
G0S379_G0S6J7	0.807418	1.11957	0	0.907394	1	1;1
G0S6J7_G0S379	0.807418	1.11957	0	0.907394	1	1;1
G0S428_G0SG89	0.807576	1.12002	0	0.897	1	1;1
G0SG89_G0S428	0.807576	1.12002	0	0.897	1	1;1
G0S3M1_G0S9E0	0.808321	1.12217	0	0.999989	1	1;1
G0S9E0_G0S3M1	0.808321	1.12217	0	0.999989	1	1;1
G0S9U0_G0SAE3	0.808653	1.12312	0	0.968	1	1;1
G0SAE3_G0S9U0	0.808653	1.12312	0	0.968	1	1;1
G0SAE3_G0SHH9	0.809047	1.12426	0	0.999252	1	1;1
G0SHH9_G0SAE3	0.809047	1.12426	0	0.999252	1	1;1
G0SBS7_G0SEK9	0.809328	1.12508	0	0.988534	1	1;1
G0SEK9_G0SBS7	0.809328	1.12508	0	0.988534	1	1;1
G0RXZ5_G0S7J6	0.80957	1.12578	0	0.978	1	1;1
G0S7J6_G0RXZ5	0.80957	1.12578	0	0.978	1	1;1
G0S1R0_G0SI44	0.80967	1.12607	0	0.999309	1	1;1
G0SI44_G0S1R0	0.80967	1.12607	0	0.999309	1	1;1
G0S101_G0S1P9	0.810502	1.12849	0	0.999481	1	1;1
G0S1P9_G0S101	0.810502	1.12849	0	0.999481	1	1;1
G0S5K9_G0SC18	0.811941	1.1327	0	0.970784	1	1;1
G0SC18_G0S5K9	0.811941	1.1327	0	0.970784	1	1;1
G0S2X4_G0S2X5	0.812193	1.13344	0	0.999105	1	1;1
G0S2X5_G0S2X4	0.812193	1.13344	0	0.999105	1	1;1
G0S614_G0SHG0	0.812939	1.13563	0	0.825436	1	1;1
G0SHG0_G0S614	0.812939	1.13563	0	0.825436	1	1;1
G0S6B0_G0SDS8	0.813513	1.13733	0	0.9184	1	1;1
G0SDS8_G0S6B0	0.813513	1.13733	0	0.9184	1	1;1
G0S1P9_G0SEI0	0.813544	1.13742	0	0.997855	1	1;1
G0SEI0_G0S1P9	0.813544	1.13742	0	0.997855	1	1;1
G0S1W3_G0SCS7	0.813831	1.13827	0	0.96721	1	1;1
G0SCS7_G0S1W3	0.813831	1.13827	0	0.96721	1	1;1
G0S992_G0SI44	0.814443	1.14009	0	0.999	1	1;1
G0SI44_G0S992	0.814443	1.14009	0	0.999	1	1;1
G0S2R3_G0S5K9	0.814623	1.14062	0	0.995589	1	1;1
G0S5K9_G0S2R3	0.814623	1.14062	0	0.995589	1	1;1
G0S308_G0SC30	0.81596	1.14461	2.931	0.937113	1	1;1
G0SC30_G0S308	0.81596	1.14461	2.931	0.937113	1	1;1
G0S101_G0SEG2	0.816875	1.14735	0	0.980516	1	1;1
G0SEG2_G0S101	0.816875	1.14735	0	0.980516	1	1;1
G0S9T3_G0SBZ6	0.817312	1.14867	0	0.999189	1	1;1
G0SBZ6_G0S9T3	0.817312	1.14867	0	0.999189	1	1;1
G0SB59_G0SCG5	0.817338	1.14875	0	0.94566	1	1;1
G0SCG5_G0SB59	0.817338	1.14875	0	0.94566	1	1;1
G0S101_G0SD68	0.81951	1.15532	0	0.99957	1	1;1
G0SD68_G0S101	0.81951	1.15532	0	0.99957	1	1;1
G0S2D8_G0SCJ6	0.820311	1.15777	0	0.999688	1	1;1
G0SCJ6_G0S2D8	0.820311	1.15777	0	0.999688	1	1;1
G0S6B0_G0SCE2	0.820316	1.15778	0	0.919476	1	1;1
G0SCE2_G0S6B0	0.820316	1.15778	0	0.919476	1	1;1
G0S6B2_G0SD22	0.820443	1.15817	0	0.824	1	1;1
G0SD22_G0S6B2	0.820443	1.15817	0	0.824	1	1;1
G0RZM9_G0SAE3	0.821608	1.16175	0	0.997911	1	1;1
G0SAE3_G0RZM9	0.821608	1.16175	0	0.997911	1	1;1
G0S0D6_G0SI44	0.821766	1.16223	0	0.993487	1	1;1
G0SI44_G0S0D6	0.821766	1.16223	0	0.993487	1	1;1
G0SBZ6_G0SGT6	0.821955	1.16281	0	0.99546	1	1;1
G0SGT6_G0SBZ6	0.821955	1.16281	0	0.99546	1	1;1
G0S0E5_G0SBZ6	0.821965	1.16285	0	0.999065	1	1;1
G0SBZ6_G0S0E5	0.821965	1.16285	0	0.999065	1	1;1
G0S101_G0S6B0	0.822032	1.16305	0	0.99969	1	1;1
G0S6B0_G0S101	0.822032	1.16305	0	0.99969	1	1;1
G0S570_G0S6B2	0.822618	1.16486	0	0.767	1	1;1
G0S6B2_G0S570	0.822618	1.16486	0	0.767	1	1;1
G0SAJ9_G0SI44	0.823463	1.16748	0	0.999712	1	1;1
G0SI44_G0SAJ9	0.823463	1.16748	0	0.999712	1	1;1
G0SBZ6_G0SGY1	0.823581	1.16785	0	0.998424	1	1;1
G0SGY1_G0SBZ6	0.823581	1.16785	0	0.998424	1	1;1
G0S507_G0S6B0	0.823862	1.16872	0	0.999071	1	1;1
G0S6B0_G0S507	0.823862	1.16872	0	0.999071	1	1;1
G0SCE2_G0SDS8	0.825372	1.17344	0	0.999688	1	1;1
G0SDS8_G0SCE2	0.825372	1.17344	0	0.999688	1	1;1
G0S2A0_G0S5K9	0.825492	1.17382	0	0.991689	1	1;1
G0S5K9_G0S2A0	0.825492	1.17382	0	0.991689	1	1;1
G0SDS8_G0SHQ2	0.825537	1.17396	0	0.999712	1	1;1
G0SHQ2_G0SDS8	0.825537	1.17396	0	0.999712	1	1;1
G0S0I8_G0S256	0.82664	1.17743	0	0.999992	1	1;1
G0S256_G0S0I8	0.82664	1.17743	0	0.999992	1	1;1
G0S5B0_G0SCM3	0.826941	1.17838	0.987	0.999983	1	1;1
G0S5B0_G0SCM3	0.826941	1.17838	1.156	0.999983	1	1;1
G0SCM3_G0S5B0	0.826941	1.17838	0.987	0.999983	1	1;1
G0SCM3_G0S5B0	0.826941	1.17838	1.156	0.999983	1	1;1
G0S4Z9_G0SI44	0.830492	1.18972	0	0.996565	1	1;1
G0SI44_G0S4Z9	0.830492	1.18972	0	0.996565	1	1;1
G0SBS7_G0SEJ0	0.830632	1.19017	1.909	0.9956	1	1;1
G0SEJ0_G0SBS7	0.830632	1.19017	1.909	0.9956	1	1;1
G0SDS8_G0SG89	0.831254	1.19218	0	0.989444	1	1;1
G0SG89_G0SDS8	0.831254	1.19218	0	0.989444	1	1;1
G0SEI1_G0SG89	0.831266	1.19222	0	0.99983	1	1;1
G0SG89_G0SEI1	0.831266	1.19222	0	0.99983	1	1;1
G0RXW1_G0SBZ6	0.831368	1.19255	0	0.995248	1	1;1
G0SBZ6_G0RXW1	0.831368	1.19255	0	0.995248	1	1;1
G0S8E5_G0SEJ0	0.831545	1.19312	1.938	0.999099	1	1;1
G0SEJ0_G0S8E5	0.831545	1.19312	1.938	0.999099	1	1;1
G0SD84_G0SEK9	0.831755	1.1938	0	0.996168	1	1;1
G0SEK9_G0SD84	0.831755	1.1938	0	0.996168	1	1;1
G0SFK8_G0SHH9	0.831781	1.19389	0	0.993943	1	1;1
G0SHH9_G0SFK8	0.831781	1.19389	0	0.993943	1	1;1
G0S507_G0SFL0	0.831995	1.19458	0	0.995193	1	1;1
G0SFL0_G0S507	0.831995	1.19458	0	0.995193	1	1;1
G0SAE3_G0SI21	0.832058	1.19479	0	0.999712	1	1;1
G0SI21_G0SAE3	0.832058	1.19479	0	0.999712	1	1;1
G0S0E5_G0SI44	0.832643	1.19669	0	0.99304	1	1;1
G0SI44_G0S0E5	0.832643	1.19669	0	0.99304	1	1;1
G0S6V4_G0SDS8	0.832697	1.19687	0	0.999982	1	1;1
G0SDS8_G0S6V4	0.832697	1.19687	0	0.999982	1	1;1
G0SEJ0_G0SHF6	0.833267	1.19873	2.641	0.996426	1	1;1
G0SEJ0_G0SHF6	0.833267	1.19873	2.62	0.996426	1	1;1
G0SHF6_G0SEJ0	0.833267	1.19873	2.641	0.996426	1	1;1
G0SHF6_G0SEJ0	0.833267	1.19873	2.62	0.996426	1	1;1
G0SBZ6_G0SFC3	0.833515	1.19954	0	0.946144	1	1;1
G0SFC3_G0SBZ6	0.833515	1.19954	0	0.946144	1	1;1
G0S507_G0SI44	0.833606	1.19984	0	0.98685	1	1;1
G0SI44_G0S507	0.833606	1.19984	0	0.98685	1	1;1
G0SEG2_G0SEI1	0.833677	1.20007	0	0.99999	1	1;1
G0SEI1_G0SEG2	0.833677	1.20007	0	0.99999	1	1;1
G0RZP8_G0SEK9	0.833777	1.2004	0	0.996443	1	1;1
G0SEK9_G0RZP8	0.833777	1.2004	0	0.996443	1	1;1
G0RZG4_G0RZX8	0.834104	1.20148	0	0.997014	1	1;1
G0RZX8_G0RZG4	0.834104	1.20148	0	0.997014	1	1;1
G0SGH8_G0SGP3	0.834105	1.20148	0	0.997059	1	1;1
G0SGP3_G0SGH8	0.834105	1.20148	0	0.997059	1	1;1
G0S066_G0SFY0	0.834738	1.20356	0	0.949885	1	1;1
G0SFY0_G0S066	0.834738	1.20356	0	0.949885	1	1;1
G0S1P9_G0S507	0.835001	1.20443	0	0.998818	1	1;1
G0S507_G0S1P9	0.835001	1.20443	0	0.998818	1	1;1
G0S0Z3_G0S6B0	0.836617	1.20979	0	0.999554	1	1;1
G0S6B0_G0S0Z3	0.836617	1.20979	0	0.999554	1	1;1
G0SFC3_G0SI44	0.83666	1.20994	0	0.955901	1	1;1
G0SI44_G0SFC3	0.83666	1.20994	0	0.955901	1	1;1
G0S6B0_G0SEI1	0.837528	1.21284	0	0.99546	1	1;1
G0SEI1_G0S6B0	0.837528	1.21284	0	0.99546	1	1;1
G0S0D6_G0SBZ6	0.837831	1.21385	0	0.986	1	1;1
G0SBZ6_G0S0D6	0.837831	1.21385	0	0.986	1	1;1
G0RY45_G0SAE3	0.838251	1.21526	0	0.929148	1	1;1
G0SAE3_G0RY45	0.838251	1.21526	0	0.929148	1	1;1
G0SFN0_G0SG89	0.839247	1.21862	0	0.998337	1	1;1
G0SG89_G0SFN0	0.839247	1.21862	0	0.998337	1	1;1
G0RYN9_G0SEG2	0.839473	1.21939	0	0.998699	1	1;1
G0SEG2_G0RYN9	0.839473	1.21939	0	0.998699	1	1;1
G0S065_G0SB34	0.839592	1.21979	0	0.703162	1	1;1
G0SB34_G0S065	0.839592	1.21979	0	0.703162	1	1;1
G0S7I0_G0SEK9	0.83972	1.22022	0	0.991355	1	1;1
G0SEK9_G0S7I0	0.83972	1.22022	0	0.991355	1	1;1
G0S7V1_G0SD22	0.840142	1.22166	0	0.709467	1	1;1
G0SD22_G0S7V1	0.840142	1.22166	0	0.709467	1	1;1
G0SDS8_G0SI44	0.840163	1.22173	0	0.984928	1	1;1
G0SI44_G0SDS8	0.840163	1.22173	0	0.984928	1	1;1
G0S0Z3_G0SI44	0.840264	1.22207	0	0.999	1	1;1
G0SI44_G0S0Z3	0.840264	1.22207	0	0.999	1	1;1
G0S308_G0SBC0	0.840455	1.22272	3.103	0.999884	1	1;1
G0S308_G0SBC0	0.840455	1.22272	3.081	0.999884	1	1;1
G0SBC0_G0S308	0.840455	1.22272	3.081	0.999884	1	1;1
G0SBC0_G0S308	0.840455	1.22272	3.103	0.999884	1	1;1
G0SAE3_G0SFK8	0.84151	1.22632	0	0.989865	1	1;1
G0SFK8_G0SAE3	0.84151	1.22632	0	0.989865	1	1;1
G0S1R0_G0SBZ6	0.841789	1.22728	0	0.996305	1	1;1
G0SBZ6_G0S1R0	0.841789	1.22728	0	0.996305	1	1;1
G0S084_G0SAE3	0.841812	1.22736	0	0.99387	1	1;1
G0SAE3_G0S084	0.841812	1.22736	0	0.99387	1	1;1
G0SFN0_G0SHQ2	0.841899	1.22766	0	0.999633	1	1;1
G0SHQ2_G0SFN0	0.841899	1.22766	0	0.999633	1	1;1
G0S3P6_G0S9E0	0.84191	1.2277	0	0.999996	1	1;1
G0S9E0_G0S3P6	0.84191	1.2277	0	0.999996	1	1;1
G0RXR3_G0RZP8	0.842118	1.22841	0	0.999032	1	1;1
G0RZP8_G0RXR3	0.842118	1.22841	0	0.999032	1	1;1
G0RYN9_G0SI44	0.842176	1.22861	0	0.996645	1	1;1
G0SI44_G0RYN9	0.842176	1.22861	0	0.996645	1	1;1
G0SEK9_G0SEU9	0.842281	1.22897	0	0.993235	1	1;1
G0SEU9_G0SEK9	0.842281	1.22897	0	0.993235	1	1;1
G0SAJ9_G0SFL0	0.84361	1.23356	0	0.999283	1	1;1
G0SFL0_G0SAJ9	0.84361	1.23356	0	0.999283	1	1;1
G0S1S4_G0SAE3	0.843634	1.23365	0	0.986272	1	1;1
G0SAE3_G0S1S4	0.843634	1.23365	0	0.986272	1	1;1
G0S992_G0SBZ6	0.843853	1.23441	0	0.981037	1	1;1
G0SBZ6_G0S992	0.843853	1.23441	0	0.981037	1	1;1
G0S379_G0SHI0	0.844	1.23492	0	0.996902	1	1;1
G0SHI0_G0S379	0.844	1.23492	0	0.996902	1	1;1
G0RZG4_G0SEX3	0.844041	1.23506	0	0.986563	1	1;1
G0SEX3_G0RZG4	0.844041	1.23506	0	0.986563	1	1;1
G0RZ49_G0SF92	0.844043	1.23507	1.424	0.916111	1	1;1
G0SF92_G0RZ49	0.844043	1.23507	1.424	0.916111	1	1;1
G0S4Z9_G0S6B0	0.844109	1.2353	0	0.708492	1	1;1
G0S6B0_G0S4Z9	0.844109	1.2353	0	0.708492	1	1;1
G0S8C4_G0SHI0	0.844502	1.23667	1.211	0.999754	1	1;1
G0S8C4_G0SHI0	0.844502	1.23667	1.27	0.999754	1	1;1
G0SHI0_G0S8C4	0.844502	1.23667	1.211	0.999754	1	1;1
G0SHI0_G0S8C4	0.844502	1.23667	1.27	0.999754	1	1;1
G0S0Z4_G0SAE3	0.844939	1.23819	0	0.99952	1	1;1
G0SAE3_G0S0Z4	0.844939	1.23819	0	0.99952	1	1;1
G0RXW2_G0SHJ3	0.845056	1.2386	0	0.999059	1	1;1
G0SHJ3_G0RXW2	0.845056	1.2386	0	0.999059	1	1;1
G0S3M1_G0S625	0.845254	1.23929	0	0.999992	1	1;1
G0S625_G0S3M1	0.845254	1.23929	0	0.999992	1	1;1
G0SEI1_G0SFN0	0.845741	1.241	0	0.974576	1	1;1
G0SFN0_G0SEI1	0.845741	1.241	0	0.974576	1	1;1
G0S0I8_G0S625	0.84575	1.24103	0	0.999993	1	1;1
G0S625_G0S0I8	0.84575	1.24103	0	0.999993	1	1;1
G0SBU7_G0SCP6	0.845765	1.24109	0.82	0.999994	1	1;1
G0SCP6_G0SBU7	0.845765	1.24109	0.82	0.999994	1	1;1
G0S379_G0S8C4	0.84593	1.24167	0	0.999858	1	1;1
G0S8C4_G0S379	0.84593	1.24167	0	0.999858	1	1;1
G0SEJ0_G0SEU9	0.846249	1.24279	0	0.994594	1	1;1
G0SEU9_G0SEJ0	0.846249	1.24279	0	0.994594	1	1;1
G0SCE2_G0SFL0	0.846334	1.24309	0	0.995945	1	1;1
G0SFL0_G0SCE2	0.846334	1.24309	0	0.995945	1	1;1
G0RY45_G0SI21	0.846539	1.24381	0	0.999113	1	1;1
G0SI21_G0RY45	0.846539	1.24381	0	0.999113	1	1;1
G0S428_G0SGY1	0.846872	1.24499	0	0.978	1	1;1
G0SGY1_G0S428	0.846872	1.24499	0	0.978	1	1;1
G0S245_G0SBQ6	0.847503	1.24722	0	0.69472	1	1;1
G0SBQ6_G0S245	0.847503	1.24722	0	0.69472	1	1;1
G0SCE2_G0SFN0	0.847704	1.24794	0	0.927928	1	1;1
G0SFN0_G0SCE2	0.847704	1.24794	0	0.927928	1	1;1
G0S084_G0SBR7	0.84864	1.25127	0	0.999153	1	1;1
G0SBR7_G0S084	0.84864	1.25127	0	0.999153	1	1;1
G0S625_G0SCU7	0.849382	1.25393	1.351	0.999988	1	1;1
G0SCU7_G0S625	0.849382	1.25393	1.351	0.999988	1	1;1
G0RZG4_G0SCD1	0.849427	1.25409	0	0.995788	1	1;1
G0SCD1_G0RZG4	0.849427	1.25409	0	0.995788	1	1;1
G0RXR3_G0SHF6	0.849636	1.25484	0	0.995285	1	1;1
G0SHF6_G0RXR3	0.849636	1.25484	0	0.995285	1	1;1
G0S570_G0SD22	0.850172	1.25677	0	0.94395	1	1;1
G0SD22_G0S570	0.850172	1.25677	0	0.94395	1	1;1
G0SDA3_G0SFL3	0.850327	1.25733	0	0.97556	1	1;1
G0SFL3_G0SDA3	0.850327	1.25733	0	0.97556	1	1;1
G0S0I8_G0S9E0	0.850878	1.25933	0	0.999992	1	1;1
G0S9E0_G0S0I8	0.850878	1.25933	0	0.999992	1	1;1
G0S6V4_G0SFN0	0.851808	1.2627	0	0.999657	1	1;1
G0SFN0_G0S6V4	0.851808	1.2627	0	0.999657	1	1;1
G0S428_G0SGT6	0.852011	1.26344	0	0.961	1	1;1
G0SGT6_G0S428	0.852011	1.26344	0	0.961	1	1;1
G0S7T8_G0SAE3	0.85229	1.26446	0	0.999367	1	1;1
G0SAE3_G0S7T8	0.85229	1.26446	0	0.999367	1	1;1
G0SAE3_G0SFL1	0.852622	1.26568	0	0.978348	1	1;1
G0SFL1_G0SAE3	0.852622	1.26568	0	0.978348	1	1;1
G0S507_G0SG89	0.852674	1.26587	0	0.999999	1	1;1
G0SG89_G0S507	0.852674	1.26587	0	0.999999	1	1;1
G0S0Z3_G0SFL0	0.852796	1.26632	0	0.997671	1	1;1
G0SFL0_G0S0Z3	0.852796	1.26632	0	0.997671	1	1;1
G0SH61_G0SI44	0.85288	1.26662	0	0.980385	1	1;1
G0SI44_G0SH61	0.85288	1.26662	0	0.980385	1	1;1
G0SBZ6_G0SH61	0.852957	1.26691	0	0.993097	1	1;1
G0SH61_G0SBZ6	0.852957	1.26691	0	0.993097	1	1;1
G0RY45_G0S084	0.853075	1.26734	0	0.999727	1	1;1
G0S084_G0RY45	0.853075	1.26734	0	0.999727	1	1;1
G0S4Z9_G0SFL0	0.853329	1.26827	0	0.988094	1	1;1
G0SFL0_G0S4Z9	0.853329	1.26827	0	0.988094	1	1;1
G0S0Z4_G0S379	0.853656	1.26948	0	0.999687	1	1;1
G0S379_G0S0Z4	0.853656	1.26948	0	0.999687	1	1;1
G0S101_G0SG89	0.854751	1.27353	0	0.999509	1	1;1
G0SG89_G0S101	0.854751	1.27353	0	0.999509	1	1;1
G0RXW1_G0SEI1	0.854846	1.27388	0	1	1	1;1
G0SEI1_G0RXW1	0.854846	1.27388	0	1	1	1;1
G0RY45_G0S2X5	0.854869	1.27397	0	0.999485	1	1;1
G0S2X5_G0RY45	0.854869	1.27397	0	0.999485	1	1;1
G0SEG2_G0SHQ2	0.855098	1.27482	0	0.999807	1	1;1
G0SHQ2_G0SEG2	0.855098	1.27482	0	0.999807	1	1;1
G0S283_G0S5K9	0.855169	1.27508	0	0.978992	1	1;1
G0S5K9_G0S283	0.855169	1.27508	0	0.978992	1	1;1
G0S0J7_G0SEK9	0.855182	1.27513	0	0.997321	1	1;1
G0SEK9_G0S0J7	0.855182	1.27513	0	0.997321	1	1;1
G0RZE9_G0SBZ6	0.85519	1.27516	0	0.999083	1	1;1
G0SBZ6_G0RZE9	0.85519	1.27516	0	0.999083	1	1;1
G0S0J7_G0SHF6	0.855602	1.2767	0	0.999193	1	1;1
G0SHF6_G0S0J7	0.855602	1.2767	0	0.999193	1	1;1
G0SE12_G0SH57	0.855613	1.27674	0	0.999909	1	1;1
G0SH57_G0SE12	0.855613	1.27674	0	0.999909	1	1;1
G0RZP8_G0SEU9	0.855633	1.27681	0	0.999618	1	1;1
G0SEU9_G0RZP8	0.855633	1.27681	0	0.999618	1	1;1
G0SCL3_G0SEG2	0.855658	1.2769	0	0.991151	1	1;1
G0SEG2_G0SCL3	0.855658	1.2769	0	0.991151	1	1;1
G0SBZ6_G0SFL0	0.85614	1.27871	0	0.995455	1	1;1
G0SFL0_G0SBZ6	0.85614	1.27871	0	0.995455	1	1;1
G0RZM9_G0SHI0	0.856781	1.28111	0	0.999068	1	1;1
G0SHI0_G0RZM9	0.856781	1.28111	0	0.999068	1	1;1
G0S8A6_G0SFY0	0.858257	1.28669	0	0.998715	1	1;1
G0SFY0_G0S8A6	0.858257	1.28669	0	0.998715	1	1;1
G0RZE9_G0SFL0	0.858376	1.28714	0	0.990859	1	1;1
G0SFL0_G0RZE9	0.858376	1.28714	0	0.990859	1	1;1
G0S4F5_G0S8Y3	0.858536	1.28775	0	0.82762	1	1;1
G0S8Y3_G0S4F5	0.858536	1.28775	0	0.82762	1	1;1
G0S5K9_G0S8Z7	0.860545	1.29544	0	0.966939	1	1;1
G0S8Z7_G0S5K9	0.860545	1.29544	0	0.966939	1	1;1
G0SBS7_G0SHF6	0.860649	1.29584	0	0.993576	1	1;1
G0SHF6_G0SBS7	0.860649	1.29584	0	0.993576	1	1;1
G0S6I7_G0S8C4	0.860691	1.296	0	0.999999	1	1;1
G0S8C4_G0S6I7	0.860691	1.296	0	0.999999	1	1;1
G0S507_G0SDS8	0.860863	1.29667	0	0.999993	1	1;1
G0SDS8_G0S507	0.860863	1.29667	0	0.999993	1	1;1
G0RZD0_G0S6B2	0.86139	1.29871	0	0.802	1	1;1
G0S6B2_G0RZD0	0.86139	1.29871	0	0.802	1	1;1
G0S379_G0S7T8	0.862484	1.30296	0	0.999102	1	1;1
G0S7T8_G0S379	0.862484	1.30296	0	0.999102	1	1;1
G0RY45_G0SAV4	0.862509	1.30306	0	0.801011	1	1;1
G0SAV4_G0RY45	0.862509	1.30306	0	0.801011	1	1;1
G0RZD0_G0S9T7	0.86301	1.30502	0	0.835253	1	1;1
G0S9T7_G0RZD0	0.86301	1.30502	0	0.835253	1	1;1
G0SCE2_G0SGY1	0.863261	1.306	0	0.851488	1	1;1
G0SGY1_G0SCE2	0.863261	1.306	0	0.851488	1	1;1
G0RY45_G0S0Z4	0.863389	1.30651	0	0.979739	1	1;1
G0S0Z4_G0RY45	0.863389	1.30651	0	0.979739	1	1;1
G0S1T8_G0S573	0.86401	1.30895	0	0.635653	1	1;1
G0S573_G0S1T8	0.86401	1.30895	0	0.635653	1	1;1
G0SAJ9_G0SEI1	0.86458	1.31121	0	0.99194	1	1;1
G0SEI1_G0SAJ9	0.86458	1.31121	0	0.99194	1	1;1
G0SEI0_G0SFL0	0.864854	1.31229	0	0.994411	1	1;1
G0SFL0_G0SEI0	0.864854	1.31229	0	0.994411	1	1;1
G0S5B0_G0SHR7	0.865015	1.31293	0	0.999255	1	1;1
G0SHR7_G0S5B0	0.865015	1.31293	0	0.999255	1	1;1
G0S8C4_G0SAV4	0.865649	1.31545	0	0.99998	1	1;1
G0SAV4_G0S8C4	0.865649	1.31545	0	0.99998	1	1;1
G0S6V4_G0SEG2	0.865993	1.31683	0	0.999998	1	1;1
G0SEG2_G0S6V4	0.865993	1.31683	0	0.999998	1	1;1
G0RZX8_G0SEX3	0.866444	1.31863	0	0.9844	1	1;1
G0SEX3_G0RZX8	0.866444	1.31863	0	0.9844	1	1;1
G0RZM7_G0S5A2	0.866537	1.31901	0	0.993651	1	1;1
G0S5A2_G0RZM7	0.866537	1.31901	0	0.993651	1	1;1
G0SEI1_G0SGT6	0.866614	1.31932	0	1	1	1;1
G0SGT6_G0SEI1	0.866614	1.31932	0	1	1	1;1
G0SD84_G0SEJ0	0.866758	1.3199	2.492	0.998591	1	1;1
G0SEJ0_G0SD84	0.866758	1.3199	2.492	0.998591	1	1;1
G0S6J7_G0S8C4	0.867119	1.32135	0	0.999	1	1;1
G0S8C4_G0S6J7	0.867119	1.32135	0	0.999	1	1;1
G0SF00_G0SHI0	0.8673	1.32208	0	0.994413	1	1;1
G0SHI0_G0SF00	0.8673	1.32208	0	0.994413	1	1;1
G0S101_G0SBZ6	0.867944	1.32468	0	0.999289	1	1;1
G0SBZ6_G0S101	0.867944	1.32468	0	0.999289	1	1;1
G0SEU9_G0SHF6	0.868316	1.32619	0	0.994528	1	1;1
G0SHF6_G0SEU9	0.868316	1.32619	0	0.994528	1	1;1
G0SB34_G0SBR1	0.86859	1.32731	0	0.991902	1	1;1
G0SBR1_G0SB34	0.86859	1.32731	0	0.991902	1	1;1
G0S1L4_G0S5K9	0.8686	1.32735	0	0.975523	1	1;1
G0S5K9_G0S1L4	0.8686	1.32735	0	0.975523	1	1;1
G0S8C4_G0SI21	0.86904	1.32914	0	0.999688	1	1;1
G0SI21_G0S8C4	0.86904	1.32914	0	0.999688	1	1;1
G0S4P8_G0SFN0	0.869043	1.32916	0	0.994788	1	1;1
G0SFN0_G0S4P8	0.869043	1.32916	0	0.994788	1	1;1
G0SDS8_G0SEG2	0.869733	1.33198	0	0.990844	1	1;1
G0SEG2_G0SDS8	0.869733	1.33198	0	0.990844	1	1;1
G0S101_G0SDS8	0.869737	1.332	0	0.998572	1	1;1
G0SDS8_G0S101	0.869737	1.332	0	0.998572	1	1;1
G0RYN9_G0SDS8	0.872201	1.34221	0	0.999429	1	1;1
G0SDS8_G0RYN9	0.872201	1.34221	0	0.999429	1	1;1
G0S101_G0SI44	0.872433	1.34318	0	0.99295	1	1;1
G0SI44_G0S101	0.872433	1.34318	0	0.99295	1	1;1
G0SEI1_G0SFC3	0.872538	1.34362	0	0.971066	1	1;1
G0SFC3_G0SEI1	0.872538	1.34362	0	0.971066	1	1;1
G0S084_G0S871	0.872939	1.3453	0	0.999996	1	1;1
G0S871_G0S084	0.872939	1.3453	0	0.999996	1	1;1
G0S379_G0SI21	0.873092	1.34594	0	0.992102	1	1;1
G0SI21_G0S379	0.873092	1.34594	0	0.992102	1	1;1
G0SFN0_G0SGT6	0.873137	1.34613	0	0.999498	1	1;1
G0SGT6_G0SFN0	0.873137	1.34613	0	0.999498	1	1;1
G0S1R0_G0SEI1	0.873233	1.34654	0	0.959275	1	1;1
G0SEI1_G0S1R0	0.873233	1.34654	0	0.959275	1	1;1
G0RZQ0_G0S5K9	0.87335	1.34703	0	0.979274	1	1;1
G0S5K9_G0RZQ0	0.87335	1.34703	0	0.979274	1	1;1
G0S084_G0S8C4	0.873462	1.3475	0	1	1	1;1
G0S8C4_G0S084	0.873462	1.3475	0	1	1	1;1
G0S6B2_G0SE17	0.873525	1.34777	0	0.732	1	1;1
G0SE17_G0S6B2	0.873525	1.34777	0	0.732	1	1;1
G0S507_G0SAJ9	0.874362	1.35131	0	0.998621	1	1;1
G0SAJ9_G0S507	0.874362	1.35131	0	0.998621	1	1;1
G0RZG4_G0S9A0	0.874602	1.35233	0	0.99684	1	1;1
G0S9A0_G0RZG4	0.874602	1.35233	0	0.99684	1	1;1
G0S0D7_G0SD68	0.87472	1.35283	0	0.9904	1	1;1
G0SD68_G0S0D7	0.87472	1.35283	0	0.9904	1	1;1
G0RZE9_G0SI44	0.874822	1.35327	0	0.999186	1	1;1
G0SI44_G0RZE9	0.874822	1.35327	0	0.999186	1	1;1
G0S4Z9_G0SEG2	0.874825	1.35328	0	0.999205	1	1;1
G0SEG2_G0S4Z9	0.874825	1.35328	0	0.999205	1	1;1
G0S992_G0SEI1	0.875181	1.3548	0	0.985057	1	1;1
G0SEI1_G0S992	0.875181	1.3548	0	0.985057	1	1;1
G0S1I1_G0SE12	0.875954	1.35811	0	0.992621	1	1;1
G0SE12_G0S1I1	0.875954	1.35811	0	0.992621	1	1;1
G0S0Z3_G0SG89	0.877003	1.36264	0	0.996285	1	1;1
G0SG89_G0S0Z3	0.877003	1.36264	0	0.996285	1	1;1
G0S6G7_G0S7Y9	0.877058	1.36287	0	0.990738	1	1;1
G0S7Y9_G0S6G7	0.877058	1.36287	0	0.990738	1	1;1
G0RY45_G0S871	0.877355	1.36416	0	0.932215	1	1;1
G0S871_G0RY45	0.877355	1.36416	0	0.932215	1	1;1
G0RY45_G0S7T8	0.877409	1.3644	0	0.851709	1	1;1
G0S7T8_G0RY45	0.877409	1.3644	0	0.851709	1	1;1
G0SDS8_G0SEI0	0.877414	1.36442	0	0.999991	1	1;1
G0SEI0_G0SDS8	0.877414	1.36442	0	0.999991	1	1;1
G0S6I4_G0S7Y9	0.877743	1.36585	0	0.984509	1	1;1
G0S7Y9_G0S6I4	0.877743	1.36585	0	0.984509	1	1;1
G0RYN9_G0SFL0	0.877747	1.36587	0	0.988511	1	1;1
G0SFL0_G0RYN9	0.877747	1.36587	0	0.988511	1	1;1
G0S084_G0SHH9	0.877998	1.36696	0	0.999981	1	1;1
G0SHH9_G0S084	0.877998	1.36696	0	0.999981	1	1;1
G0S1Z0_G0SAE3	0.878094	1.36738	0	0.999575	1	1;1
G0SAE3_G0S1Z0	0.878094	1.36738	0	0.999575	1	1;1
G0RYU6_G0SE17	0.878127	1.36753	0	0.624	1	1;1
G0SE17_G0RYU6	0.878127	1.36753	0	0.624	1	1;1
G0S245_G0SE17	0.878234	1.36799	0	0.787204	1	1;1
G0SE17_G0S245	0.878234	1.36799	0	0.787204	1	1;1
G0RZ88_G0SG89	0.878371	1.36859	0	0.957858	1	1;1
G0SG89_G0RZ88	0.878371	1.36859	0	0.957858	1	1;1
G0RXR3_G0SEJ0	0.87847	1.36903	0	0.994726	1	1;1
G0SEJ0_G0RXR3	0.87847	1.36903	0	0.994726	1	1;1
G0RZ88_G0SFN0	0.878751	1.37026	0	0.960164	1	1;1
G0SFN0_G0RZ88	0.878751	1.37026	0	0.960164	1	1;1
G0SAJ9_G0SHQ2	0.879036	1.37151	0	0.999632	1	1;1
G0SHQ2_G0SAJ9	0.879036	1.37151	0	0.999632	1	1;1
G0S5K9_G0S6F9	0.879436	1.37327	0	0.993004	1	1;1
G0S6F9_G0S5K9	0.879436	1.37327	0	0.993004	1	1;1
G0SCL3_G0SG89	0.879474	1.37344	0	0.999267	1	1;1
G0SG89_G0SCL3	0.879474	1.37344	0	0.999267	1	1;1
G0SEK9_G0SHF6	0.879567	1.37385	0	0.996384	1	1;1
G0SHF6_G0SEK9	0.879567	1.37385	0	0.996384	1	1;1
G0S2A0_G0SC18	0.879589	1.37395	0	0.998887	1	1;1
G0SC18_G0S2A0	0.879589	1.37395	0	0.998887	1	1;1
G0SEI1_G0SGY1	0.879649	1.37421	0	0.996779	1	1;1
G0SGY1_G0SEI1	0.879649	1.37421	0	0.996779	1	1;1
G0S065_G0SC18	0.87967	1.37431	0	0.793762	1	1;1
G0SC18_G0S065	0.87967	1.37431	0	0.793762	1	1;1
G0SFN0_G0SGY1	0.879855	1.37513	0	0.998424	1	1;1
G0SGY1_G0SFN0	0.879855	1.37513	0	0.998424	1	1;1
G0S0X7_G0S5K9	0.879893	1.37529	0	0.852376	1	1;1
G0S5K9_G0S0X7	0.879893	1.37529	0	0.852376	1	1;1
G0RZM9_G0SI21	0.880023	1.37587	0	0.998781	1	1;1
G0SI21_G0RZM9	0.880023	1.37587	0	0.998781	1	1;1
G0SBR7_G0SFK8	0.880324	1.37721	0	0.999566	1	1;1
G0SFK8_G0SBR7	0.880324	1.37721	0	0.999566	1	1;1
G0S379_G0SAV4	0.880447	1.37775	0	0.999988	1	1;1
G0SAV4_G0S379	0.880447	1.37775	0	0.999988	1	1;1
G0SDS8_G0SGT6	0.880537	1.37815	0	0.995028	1	1;1
G0SGT6_G0SDS8	0.880537	1.37815	0	0.995028	1	1;1
G0SFK8_G0SHI0	0.881485	1.38239	0	0.992833	1	1;1
G0SHI0_G0SFK8	0.881485	1.38239	0	0.992833	1	1;1
G0S4Z9_G0SG89	0.881794	1.38378	0	0.994204	1	1;1
G0SG89_G0S4Z9	0.881794	1.38378	0	0.994204	1	1;1
G0S507_G0SGT6	0.881856	1.38405	0	1	1	1;1
G0SGT6_G0S507	0.881856	1.38405	0	1	1	1;1
G0S6V4_G0SEI1	0.881976	1.38459	0	0.999955	1	1;1
G0SEI1_G0S6V4	0.881976	1.38459	0	0.999955	1	1;1
G0S379_G0S6I7	0.882008	1.38474	0	0.999992	1	1;1
G0S6I7_G0S379	0.882008	1.38474	0	0.999992	1	1;1
G0S428_G0SAJ9	0.882039	1.38488	0	0.999	1	1;1
G0SAJ9_G0S428	0.882039	1.38488	0	0.999	1	1;1
G0S428_G0SBZ6	0.882073	1.38503	0	0.944	1	1;1
G0SBZ6_G0S428	0.882073	1.38503	0	0.944	1	1;1
G0S9M2_G0SG42	0.882134	1.38531	0	0.92776	1	1;1
G0SG42_G0S9M2	0.882134	1.38531	0	0.92776	1	1;1
G0RYS1_G0S2A0	0.882429	1.38664	0	0.995929	1	1;1
G0S2A0_G0RYS1	0.882429	1.38664	0	0.995929	1	1;1
G0S0E5_G0SFL0	0.882516	1.38703	0	0.997148	1	1;1
G0SFL0_G0S0E5	0.882516	1.38703	0	0.997148	1	1;1
G0RXR3_G0SEK9	0.882704	1.38788	0	0.993771	1	1;1
G0SEK9_G0RXR3	0.882704	1.38788	0	0.993771	1	1;1
G0S7Y9_G0SB59	0.882958	1.38903	2.155	0.919269	1	1;1
G0S7Y9_G0SB59	0.882958	1.38903	2.036	0.919269	1	1;1
G0SB59_G0S7Y9	0.882958	1.38903	2.036	0.919269	1	1;1
G0SB59_G0S7Y9	0.882958	1.38903	2.155	0.919269	1	1;1
G0S1A6_G0SHI0	0.883124	1.38979	0	0.999456	1	1;1
G0SHI0_G0S1A6	0.883124	1.38979	0	0.999456	1	1;1
G0SAJ9_G0SEI0	0.884153	1.39448	0	0.999651	1	1;1
G0SEI0_G0SAJ9	0.884153	1.39448	0	0.999651	1	1;1
G0S0D6_G0SFL0	0.884303	1.39517	0	0.995845	1	1;1
G0SFL0_G0S0D6	0.884303	1.39517	0	0.995845	1	1;1
G0SFL2_G0SHB1	0.884356	1.39541	0	0.997398	1	1;1
G0SHB1_G0SFL2	0.884356	1.39541	0	0.997398	1	1;1
G0S0D6_G0S428	0.884471	1.39594	0	0.998	1	1;1
G0S428_G0S0D6	0.884471	1.39594	0	0.998	1	1;1
G0SCL3_G0SFL0	0.884575	1.39642	0	0.994	1	1;1
G0SFL0_G0SCL3	0.884575	1.39642	0	0.994	1	1;1
G0S9B5_G0SFN0	0.885004	1.39839	0	0.894608	1	1;1
G0SFN0_G0S9B5	0.885004	1.39839	0	0.894608	1	1;1
G0RZM9_G0S871	0.885048	1.3986	0	0.999995	1	1;1
G0S871_G0RZM9	0.885048	1.3986	0	0.999995	1	1;1
G0S0E5_G0SEI1	0.885465	1.40052	0	0.998033	1	1;1
G0SEI1_G0S0E5	0.885465	1.40052	0	0.998033	1	1;1
G0S0E5_G0SCE2	0.886572	1.40567	1.55	0.900709	1	1;1
G0S0E5_G0SCE2	0.886572	1.40567	1.62	0.900709	1	1;1
G0SCE2_G0S0E5	0.886572	1.40567	1.62	0.900709	1	1;1
G0SCE2_G0S0E5	0.886572	1.40567	1.55	0.900709	1	1;1
G0SF00_G0SFK8	0.886644	1.40601	0	0.997625	1	1;1
G0SFK8_G0SF00	0.886644	1.40601	0	0.997625	1	1;1
G0S1Z0_G0SFK8	0.886928	1.40734	0	0.999751	1	1;1
G0SFK8_G0S1Z0	0.886928	1.40734	0	0.999751	1	1;1
G0SDF0_G0SFF1	0.8871	1.40815	0	0.995968	1	1;1
G0SFF1_G0SDF0	0.8871	1.40815	0	0.995968	1	1;1
G0SBX8_G0SDL5	0.887196	1.4086	0	0.735376	1	1;1
G0SDL5_G0SBX8	0.887196	1.4086	0	0.735376	1	1;1
G0S570_G0SBQ6	0.887598	1.41049	0	0.615	1	1;1
G0SBQ6_G0S570	0.887598	1.41049	0	0.615	1	1;1
G0RZP8_G0SEJ0	0.887697	1.41096	0	0.999035	1	1;1
G0SEJ0_G0RZP8	0.887697	1.41096	0	0.999035	1	1;1
G0SDS8_G0SEI1	0.887734	1.41113	0	0.944963	1	1;1
G0SEI1_G0SDS8	0.887734	1.41113	0	0.944963	1	1;1
G0S8C4_G0SHH9	0.887876	1.4118	0	0.999892	1	1;1
G0SHH9_G0S8C4	0.887876	1.4118	0	0.999892	1	1;1
G0RZ88_G0SFL0	0.888103	1.41287	0	0.894488	1	1;1
G0SFL0_G0RZ88	0.888103	1.41287	0	0.894488	1	1;1
G0SEI0_G0SG89	0.888235	1.4135	0	0.999999	1	1;1
G0SG89_G0SEI0	0.888235	1.4135	0	0.999999	1	1;1
G0RXW1_G0SCE2	0.888498	1.41475	0	0.999633	1	1;1
G0SCE2_G0RXW1	0.888498	1.41475	0	0.999633	1	1;1
G0RY45_G0SBR7	0.888611	1.41528	0	0.89392	1	1;1
G0SBR7_G0RY45	0.888611	1.41528	0	0.89392	1	1;1
G0S9B5_G0SBZ6	0.888722	1.41581	0	0.999219	1	1;1
G0SBZ6_G0S9B5	0.888722	1.41581	0	0.999219	1	1;1
G0S101_G0SEI1	0.889874	1.42132	0	0.873132	1	1;1
G0SEI1_G0S101	0.889874	1.42132	0	0.873132	1	1;1
G0S871_G0SFK8	0.88997	1.42178	0	0.99904	1	1;1
G0SFK8_G0S871	0.88997	1.42178	0	0.99904	1	1;1
G0S0X7_G0SC18	0.890117	1.42249	0	0.983066	1	1;1
G0SC18_G0S0X7	0.890117	1.42249	0	0.983066	1	1;1
G0RZM9_G0SF00	0.890166	1.42272	0	0.99025	1	1;1
G0SF00_G0RZM9	0.890166	1.42272	0	0.99025	1	1;1
G0S9U0_G0SFK8	0.89023	1.42303	0	0.982	1	1;1
G0SFK8_G0S9U0	0.89023	1.42303	0	0.982	1	1;1
G0SFN0_G0SI44	0.890295	1.42335	0	0.997882	1	1;1
G0SI44_G0SFN0	0.890295	1.42335	0	0.997882	1	1;1
G0S0D6_G0SCE2	0.890378	1.42375	0	0.917152	1	1;1
G0SCE2_G0S0D6	0.890378	1.42375	0	0.917152	1	1;1
G0S6J7_G0SF00	0.890648	1.42505	0	0.999555	1	1;1
G0SF00_G0S6J7	0.890648	1.42505	0	0.999555	1	1;1
G0RZM9_G0S084	0.891182	1.42764	0	1	1	1;1
G0S084_G0RZM9	0.891182	1.42764	0	1	1	1;1
G0S597_G0SDC3	0.891239	1.42792	0	0.999999	1	1;1
G0SDC3_G0S597	0.891239	1.42792	0	0.999999	1	1;1
G0RZM9_G0S1Z0	0.892033	1.43179	0	1	1	1;1
G0S1Z0_G0RZM9	0.892033	1.43179	0	1	1	1;1
G0RZM9_G0S9U0	0.892487	1.43402	0	0.999068	1	1;1
G0S9U0_G0RZM9	0.892487	1.43402	0	0.999068	1	1;1
G0S3P6_G0S625	0.89252	1.43418	0	0.999997	1	1;1
G0S625_G0S3P6	0.89252	1.43418	0	0.999997	1	1;1
G0S0B4_G0S6Y2	0.892694	1.43504	0	0.9973	1	1;1
G0S6Y2_G0S0B4	0.892694	1.43504	0	0.9973	1	1;1
G0S507_G0SFN0	0.892739	1.43526	0	0.999254	1	1;1
G0SFN0_G0S507	0.892739	1.43526	0	0.999254	1	1;1
G0S084_G0SI21	0.892873	1.43592	0	0.997706	1	1;1
G0SI21_G0S084	0.892873	1.43592	0	0.997706	1	1;1
G0S9T3_G0SFL0	0.893184	1.43745	0	0.995582	1	1;1
G0SFL0_G0S9T3	0.893184	1.43745	0	0.995582	1	1;1
G0SEI0_G0SGY1	0.893235	1.43771	0	0.999261	1	1;1
G0SGY1_G0SEI0	0.893235	1.43771	0	0.999261	1	1;1
G0S084_G0SFK8	0.893336	1.43821	0	0.998248	1	1;1
G0SFK8_G0S084	0.893336	1.43821	0	0.998248	1	1;1
G0S9T3_G0SCE2	0.893499	1.43901	0	0.999095	1	1;1
G0SCE2_G0S9T3	0.893499	1.43901	0	0.999095	1	1;1
G0RYS1_G0S1L4	0.893723	1.44013	0	0.990905	1	1;1
G0S1L4_G0RYS1	0.893723	1.44013	0	0.990905	1	1;1
G0S8C4_G0SFK8	0.893764	1.44033	0	0.99952	1	1;1
G0SFK8_G0S8C4	0.893764	1.44033	0	0.99952	1	1;1
G0S554_G0S6S9	0.893979	1.4414	0	0.969239	1	1;1
G0S6S9_G0S554	0.893979	1.4414	0	0.969239	1	1;1
G0S428_G0SDS8	0.894353	1.44326	0	0.966	1	1;1
G0SDS8_G0S428	0.894353	1.44326	0	0.966	1	1;1
G0S428_G0S4P8	0.894657	1.44479	0	0.971	1	1;1
G0S4P8_G0S428	0.894657	1.44479	0	0.971	1	1;1
G0S2A0_G0SBR1	0.894785	1.44543	0	0.998198	1	1;1
G0SBR1_G0S2A0	0.894785	1.44543	0	0.998198	1	1;1
G0RXW1_G0S428	0.894811	1.44556	0	0.990672	1	1;1
G0S428_G0RXW1	0.894811	1.44556	0	0.990672	1	1;1
G0S6J7_G0SHH9	0.894952	1.44627	0	0.835658	1	1;1
G0SHH9_G0S6J7	0.894952	1.44627	0	0.835658	1	1;1
G0RYN9_G0SFN0	0.895395	1.4485	0	0.999255	1	1;1
G0SFN0_G0RYN9	0.895395	1.4485	0	0.999255	1	1;1
G0RZE9_G0SEG2	0.895457	1.44881	0	0.997162	1	1;1
G0SEG2_G0RZE9	0.895457	1.44881	0	0.997162	1	1;1
G0S871_G0SF00	0.895801	1.45055	0	0.998	1	1;1
G0SF00_G0S871	0.895801	1.45055	0	0.998	1	1;1
G0S101_G0SGT6	0.895883	1.45096	0	0.999648	1	1;1
G0SGT6_G0S101	0.895883	1.45096	0	0.999648	1	1;1
G0S084_G0S6J7	0.896363	1.4534	1.491	0.999599	1	1;1
G0S084_G0S6J7	0.896363	1.4534	1.061	0.999599	1	1;1
G0S6J7_G0S084	0.896363	1.4534	1.491	0.999599	1	1;1
G0S6J7_G0S084	0.896363	1.4534	1.061	0.999599	1	1;1
G0RZM9_G0S8C4	0.896425	1.45371	0	0.999906	1	1;1
G0S8C4_G0RZM9	0.896425	1.45371	0	0.999906	1	1;1
G0RY43_G0S8C4	0.896465	1.45392	0	0.89392	1	1;1
G0S8C4_G0RY43	0.896465	1.45392	0	0.89392	1	1;1
G0S6V4_G0SAJ9	0.89654	1.4543	0	0.998176	1	1;1
G0SAJ9_G0S6V4	0.89654	1.4543	0	0.998176	1	1;1
G0S1I1_G0SH57	0.896608	1.45465	0	0.999596	1	1;1
G0SH57_G0S1I1	0.896608	1.45465	0	0.999596	1	1;1
G0SBX8_G0SGX1	0.896651	1.45487	0	0.634036	1	1;1
G0SGX1_G0SBX8	0.896651	1.45487	0	0.634036	1	1;1
G0SCL3_G0SFN0	0.896683	1.45503	0	0.999564	1	1;1
G0SFN0_G0SCL3	0.896683	1.45503	0	0.999564	1	1;1
G0RZQ0_G0S065	0.897265	1.45801	0	0.845621	1	1;1
G0S065_G0RZQ0	0.897265	1.45801	0	0.845621	1	1;1
G0S9U0_G0SHI0	0.897301	1.45819	0	0.987865	1	1;1
G0SHI0_G0S9U0	0.897301	1.45819	0	0.987865	1	1;1
G0RY43_G0RZM9	0.897493	1.45918	0	0.929881	1	1;1
G0RZM9_G0RY43	0.897493	1.45918	0	0.929881	1	1;1
G0S1R0_G0SFL0	0.897494	1.45918	0	0.999275	1	1;1
G0SFL0_G0S1R0	0.897494	1.45918	0	0.999275	1	1;1
G0RYS1_G0S0X7	0.89773	1.4604	0	0.933164	1	1;1
G0S0X7_G0RYS1	0.89773	1.4604	0	0.933164	1	1;1
G0RZ88_G0S428	0.898203	1.46284	0	0.983	1	1;1
G0S428_G0RZ88	0.898203	1.46284	0	0.983	1	1;1
G0S0J7_G0SEJ0	0.898246	1.46306	0	0.998142	1	1;1
G0SEJ0_G0S0J7	0.898246	1.46306	0	0.998142	1	1;1
G0SDF0_G0SHW4	0.898912	1.46652	0	0.98576	1	1;1
G0SHW4_G0SDF0	0.898912	1.46652	0	0.98576	1	1;1
G0RY45_G0SFL1	0.89929	1.4685	0	0.920334	1	1;1
G0SFL1_G0RY45	0.89929	1.4685	0	0.920334	1	1;1
G0RYU6_G0SD22	0.8995	1.46959	0	0.884955	1	1;1
G0SD22_G0RYU6	0.8995	1.46959	0	0.884955	1	1;1
G0SD84_G0SHF6	0.899559	1.4699	0	0.99956	1	1;1
G0SHF6_G0SD84	0.899559	1.4699	0	0.99956	1	1;1
G0SEI1_G0SHQ2	0.899644	1.47035	0	0.994645	1	1;1
G0SHQ2_G0SEI1	0.899644	1.47035	0	0.994645	1	1;1
G0S4Z9_G0SBZ6	0.899699	1.47064	0	0.990484	1	1;1
G0SBZ6_G0S4Z9	0.899699	1.47064	0	0.990484	1	1;1
G0S101_G0SGY1	0.899928	1.47184	0	0.995566	1	1;1
G0SGY1_G0S101	0.899928	1.47184	0	0.995566	1	1;1
G0S1P9_G0SD68	0.89995	1.47196	0	0.998576	1	1;1
G0SD68_G0S1P9	0.89995	1.47196	0	0.998576	1	1;1
G0S5K9_G0SBR1	0.900121	1.47286	0	0.974218	1	1;1
G0SBR1_G0S5K9	0.900121	1.47286	0	0.974218	1	1;1
G0SEJ0_G0SEK9	0.900364	1.47414	1.895	0.996301	1	1;1
G0SEK9_G0SEJ0	0.900364	1.47414	1.895	0.996301	1	1;1
G0S1A6_G0S379	0.900416	1.47441	0	0.992744	1	1;1
G0S379_G0S1A6	0.900416	1.47441	0	0.992744	1	1;1
G0S136_G0SAU1	0.900982	1.47741	1.284	0.999988	1	1;1
G0SAU1_G0S136	0.900982	1.47741	1.284	0.999988	1	1;1
G0S428_G0S9T3	0.901325	1.47924	0	0.987	1	1;1
G0S9T3_G0S428	0.901325	1.47924	0	0.987	1	1;1
G0SAJ9_G0SG89	0.901355	1.4794	0	0.989962	1	1;1
G0SG89_G0SAJ9	0.901355	1.4794	0	0.989962	1	1;1
G0SCL3_G0SDS8	0.901502	1.48018	0	0.99952	1	1;1
G0SDS8_G0SCL3	0.901502	1.48018	0	0.99952	1	1;1
G0S871_G0SAV4	0.901528	1.48032	0	0.99946	1	1;1
G0SAV4_G0S871	0.901528	1.48032	0	0.99946	1	1;1
G0SEI0_G0SGT6	0.902489	1.48548	0	1	1	1;1
G0SGT6_G0SEI0	0.902489	1.48548	0	1	1	1;1
G0S065_G0SH60	0.902626	1.48622	0.571	0.816154	1	1;1
G0SH60_G0S065	0.902626	1.48622	0.571	0.816154	1	1;1
G0RZ88_G0SEG2	0.902723	1.48674	0	0.999357	1	1;1
G0SEG2_G0RZ88	0.902723	1.48674	0	0.999357	1	1;1
G0S065_G0S2A0	0.902917	1.48779	0	0.941684	1	1;1
G0S2A0_G0S065	0.902917	1.48779	0	0.941684	1	1;1
G0SEI0_G0SFN0	0.902968	1.48806	0	0.999044	1	1;1
G0SFN0_G0SEI0	0.902968	1.48806	0	0.999044	1	1;1
G0RZQ0_G0S2A0	0.903161	1.48911	0	0.994147	1	1;1
G0S2A0_G0RZQ0	0.903161	1.48911	0	0.994147	1	1;1
G0RZD0_G0SE17	0.903191	1.48927	0	0.826192	1	1;1
G0SE17_G0RZD0	0.903191	1.48927	0	0.826192	1	1;1
G0S8C4_G0SF00	0.903319	1.48997	0	0.9984	1	1;1
G0SF00_G0S8C4	0.903319	1.48997	0	0.9984	1	1;1
G0SAV4_G0SHI0	0.90394	1.49335	0	0.968684	1	1;1
G0SHI0_G0SAV4	0.90394	1.49335	0	0.968684	1	1;1
G0S9B5_G0SDS8	0.904076	1.4941	0	0.848224	1	1;1
G0SDS8_G0S9B5	0.904076	1.4941	0	0.848224	1	1;1
G0S0Z3_G0SBZ6	0.904861	1.49841	0	0.999406	1	1;1
G0SBZ6_G0S0Z3	0.904861	1.49841	0	0.999406	1	1;1
G0S046_G0S4K5	0.905631	1.50268	0	0.993654	1	1;1
G0S4K5_G0S046	0.905631	1.50268	0	0.993654	1	1;1
G0S379_G0SFL1	0.905639	1.50272	0	0.998396	1	1;1
G0SFL1_G0S379	0.905639	1.50272	0	0.998396	1	1;1
G0S1Z0_G0SHI0	0.905737	1.50327	0	0.999714	1	1;1
G0SHI0_G0S1Z0	0.905737	1.50327	0	0.999714	1	1;1
G0RZ88_G0SBZ6	0.905764	1.50342	0	0.983071	1	1;1
G0SBZ6_G0RZ88	0.905764	1.50342	0	0.983071	1	1;1
G0S1R0_G0SCE2	0.905903	1.50419	0	0.999575	1	1;1
G0SCE2_G0S1R0	0.905903	1.50419	0	0.999575	1	1;1
G0RXW1_G0S507	0.905995	1.50471	0	0.999999	1	1;1
G0S507_G0RXW1	0.905995	1.50471	0	0.999999	1	1;1
G0SCE2_G0SFC3	0.906109	1.50534	0	0.913545	1	1;1
G0SFC3_G0SCE2	0.906109	1.50534	0	0.913545	1	1;1
G0RYN9_G0SAJ9	0.90613	1.50546	0	0.999	1	1;1
G0SAJ9_G0RYN9	0.90613	1.50546	0	0.999	1	1;1
G0S245_G0S8F3	0.906238	1.50606	0	0.704	1	1;1
G0S8F3_G0S245	0.906238	1.50606	0	0.704	1	1;1
G0S1S4_G0SFK8	0.906429	1.50713	0	0.99931	1	1;1
G0SFK8_G0S1S4	0.906429	1.50713	0	0.99931	1	1;1
G0S101_G0SAJ9	0.906448	1.50724	0	0.998919	1	1;1
G0SAJ9_G0S101	0.906448	1.50724	0	0.998919	1	1;1
G0RY43_G0SFK8	0.906466	1.50734	0	0.923323	1	1;1
G0SFK8_G0RY43	0.906466	1.50734	0	0.923323	1	1;1
G0S8C4_G0SFL1	0.906546	1.50779	0	0.985552	1	1;1
G0SFL1_G0S8C4	0.906546	1.50779	0	0.985552	1	1;1
G0S992_G0SCE2	0.906778	1.50909	0	0.999	1	1;1
G0SCE2_G0S992	0.906778	1.50909	0	0.999	1	1;1
G0S9B5_G0SEI1	0.90697	1.51017	0	0.999405	1	1;1
G0SEI1_G0S9B5	0.90697	1.51017	0	0.999405	1	1;1
G0S2A0_G0S6F9	0.907294	1.512	0	0.998123	1	1;1
G0S6F9_G0S2A0	0.907294	1.512	0	0.998123	1	1;1
G0S570_G0S8F3	0.907419	1.51271	0	0.95003	1	1;1
G0S8F3_G0S570	0.907419	1.51271	0	0.95003	1	1;1
G0RXW1_G0SFN0	0.90742	1.51272	0	0.993569	1	1;1
G0SFN0_G0RXW1	0.90742	1.51272	0	0.993569	1	1;1
G0SEG2_G0SFL0	0.907448	1.51288	0	0.998519	1	1;1
G0SFL0_G0SEG2	0.907448	1.51288	0	0.998519	1	1;1
G0S9T7_G0SD22	0.907452	1.5129	0	0.60999	1	1;1
G0SD22_G0S9T7	0.907452	1.5129	0	0.60999	1	1;1
G0S8C4_G0S9U0	0.907491	1.51312	0	0.999257	1	1;1
G0S9U0_G0S8C4	0.907491	1.51312	0	0.999257	1	1;1
G0RZM9_G0SAV4	0.907507	1.51321	0	0.999997	1	1;1
G0SAV4_G0RZM9	0.907507	1.51321	0	0.999997	1	1;1
G0S428_G0SHQ2	0.907518	1.51327	0	0.964	1	1;1
G0SHQ2_G0S428	0.907518	1.51327	0	0.964	1	1;1
G0SDS8_G0SGY1	0.907617	1.51383	0	0.9964	1	1;1
G0SGY1_G0SDS8	0.907617	1.51383	0	0.9964	1	1;1
G0S101_G0S9B5	0.907791	1.51482	0	0.82768	1	1;1
G0S9B5_G0S101	0.907791	1.51482	0	0.82768	1	1;1
G0S1L4_G0SC18	0.908138	1.5168	0	0.994322	1	1;1
G0SC18_G0S1L4	0.908138	1.5168	0	0.994322	1	1;1
G0RZD0_G0S7V1	0.908332	1.51791	0	0.817424	1	1;1
G0S7V1_G0RZD0	0.908332	1.51791	0	0.817424	1	1;1
G0S0Z4_G0S8C4	0.908474	1.51872	0	0.99952	1	1;1
G0S8C4_G0S0Z4	0.908474	1.51872	0	0.99952	1	1;1
G0S1S3_G0S2Z9	0.908786	1.52051	0	0.62	1	1;1
G0S2Z9_G0S1S3	0.908786	1.52051	0	0.62	1	1;1
G0RZP8_G0S0J7	0.908827	1.52074	0	0.99948	1	1;1
G0S0J7_G0RZP8	0.908827	1.52074	0	0.99948	1	1;1
G0SEI1_G0SH61	0.909156	1.52264	0	0.983039	1	1;1
G0SH61_G0SEI1	0.909156	1.52264	0	0.983039	1	1;1
G0S7T8_G0S8C4	0.909169	1.52271	0	0.999	1	1;1
G0S8C4_G0S7T8	0.909169	1.52271	0	0.999	1	1;1
G0SG89_G0SH61	0.909234	1.52309	0	0.994618	1	1;1
G0SH61_G0SG89	0.909234	1.52309	0	0.994618	1	1;1
G0S0E5_G0S428	0.909372	1.52388	0	0.976	1	1;1
G0S428_G0S0E5	0.909372	1.52388	0	0.976	1	1;1
G0SEI0_G0SEI1	0.909836	1.52657	0	0.999999	1	1;1
G0SEI1_G0SEI0	0.909836	1.52657	0	0.999999	1	1;1
G0S4P8_G0SBZ6	0.909844	1.52662	0	0.988576	1	1;1
G0SBZ6_G0S4P8	0.909844	1.52662	0	0.988576	1	1;1
G0S1L4_G0SBR1	0.909847	1.52664	0	0.994079	1	1;1
G0SBR1_G0S1L4	0.909847	1.52664	0	0.994079	1	1;1
G0S1S4_G0SHI0	0.909868	1.52676	0	0.999155	1	1;1
G0SHI0_G0S1S4	0.909868	1.52676	0	0.999155	1	1;1
G0S7Y9_G0SCG5	0.910033	1.52772	0	0.982697	1	1;1
G0SCG5_G0S7Y9	0.910033	1.52772	0	0.982697	1	1;1
G0SHH9_G0SHI0	0.910439	1.53008	0	0.98653	1	1;1
G0SHI0_G0SHH9	0.910439	1.53008	0	0.98653	1	1;1
G0S0D6_G0S507	0.910523	1.53058	0	0.999244	1	1;1
G0S507_G0S0D6	0.910523	1.53058	0	0.999244	1	1;1
G0S2R3_G0SB34	0.910614	1.53111	0	0.976298	1	1;1
G0SB34_G0S2R3	0.910614	1.53111	0	0.976298	1	1;1
G0S992_G0SG89	0.910811	1.53226	0	0.994	1	1;1
G0SG89_G0S992	0.910811	1.53226	0	0.994	1	1;1
G0RYS1_G0S065	0.910854	1.53252	0	0.818542	1	1;1
G0S065_G0RYS1	0.910854	1.53252	0	0.818542	1	1;1
G0S8F3_G0SHG0	0.910885	1.5327	0	0.904	1	1;1
G0SHG0_G0S8F3	0.910885	1.5327	0	0.904	1	1;1
G0S507_G0SEI1	0.911049	1.53366	0	0.999998	1	1;1
G0SEI1_G0S507	0.911049	1.53366	0	0.999998	1	1;1
G0S065_G0S8Z7	0.911201	1.53456	0	0.645324	1	1;1
G0S8Z7_G0S065	0.911201	1.53456	0	0.645324	1	1;1
G0S2A0_G0S2R3	0.911244	1.53481	0	0.994649	1	1;1
G0S2R3_G0S2A0	0.911244	1.53481	0	0.994649	1	1;1
G0S8Z7_G0SBR1	0.911473	1.53616	0	0.99294	1	1;1
G0SBR1_G0S8Z7	0.911473	1.53616	0	0.99294	1	1;1
G0S0X7_G0SBR1	0.911817	1.5382	0	0.943422	1	1;1
G0SBR1_G0S0X7	0.911817	1.5382	0	0.943422	1	1;1
G0SFK8_G0SI21	0.911917	1.53879	0	0.999676	1	1;1
G0SI21_G0SFK8	0.911917	1.53879	0	0.999676	1	1;1
G0SAV4_G0SFK8	0.911982	1.53918	0	0.975	1	1;1
G0SFK8_G0SAV4	0.911982	1.53918	0	0.975	1	1;1
G0RZE9_G0SEI1	0.91208	1.53976	0	0.865155	1	1;1
G0SEI1_G0RZE9	0.91208	1.53976	0	0.865155	1	1;1
G0S7T8_G0SHI0	0.912447	1.54195	0	0.995	1	1;1
G0SHI0_G0S7T8	0.912447	1.54195	0	0.995	1	1;1
G0RYN9_G0SG89	0.912718	1.54357	0	0.99743	1	1;1
G0SG89_G0RYN9	0.912718	1.54357	0	0.99743	1	1;1
G0S4P8_G0SEI1	0.913055	1.54559	0	0.979065	1	1;1
G0SEI1_G0S4P8	0.913055	1.54559	0	0.979065	1	1;1
G0S3M1_G0S3P6	0.913086	1.54578	0	0.993756	1	1;1
G0S3P6_G0S3M1	0.913086	1.54578	0	0.993756	1	1;1
G0S379_G0SBR7	0.913522	1.54841	0	0.947612	1	1;1
G0SBR7_G0S379	0.913522	1.54841	0	0.947612	1	1;1
G0RY43_G0SHI0	0.913717	1.54959	0	0.862923	1	1;1
G0SHI0_G0RY43	0.913717	1.54959	0	0.862923	1	1;1
G0S0E5_G0S507	0.913844	1.55035	0	0.998134	1	1;1
G0S507_G0S0E5	0.913844	1.55035	0	0.998134	1	1;1
G0S871_G0SAE3	0.913984	1.5512	0	0.999472	1	1;1
G0SAE3_G0S871	0.913984	1.5512	0	0.999472	1	1;1
G0SAJ9_G0SCL3	0.914091	1.55185	0	0.999649	1	1;1
G0SCL3_G0SAJ9	0.914091	1.55185	0	0.999649	1	1;1
G0S4P8_G0SEG2	0.914115	1.552	0	0.998762	1	1;1
G0SEG2_G0S4P8	0.914115	1.552	0	0.998762	1	1;1
G0RZM9_G0S6I7	0.914207	1.55256	0	1	1	1;1
G0S6I7_G0RZM9	0.914207	1.55256	0	1	1	1;1
G0SEG2_G0SH61	0.914465	1.55413	0	0.999563	1	1;1
G0SH61_G0SEG2	0.914465	1.55413	0	0.999563	1	1;1
G0S8Z7_G0SC18	0.914946	1.55708	0	0.991066	1	1;1
G0SC18_G0S8Z7	0.914946	1.55708	0	0.991066	1	1;1
G0RXW1_G0SEI0	0.915191	1.55859	0	0.999909	1	1;1
G0SEI0_G0RXW1	0.915191	1.55859	0	0.999909	1	1;1
G0S9B5_G0SCE2	0.91525	1.55895	0	0.904528	1	1;1
G0SCE2_G0S9B5	0.91525	1.55895	0	0.904528	1	1;1
G0RYS1_G0S8Z7	0.915467	1.56029	0	0.988819	1	1;1
G0S8Z7_G0RYS1	0.915467	1.56029	0	0.988819	1	1;1
G0S428_G0SFC3	0.91548	1.56037	0	0.92696	1	1;1
G0SFC3_G0S428	0.91548	1.56037	0	0.92696	1	1;1
G0RXW1_G0SFL0	0.91575	1.56204	0	0.996731	1	1;1
G0SFL0_G0RXW1	0.91575	1.56204	0	0.996731	1	1;1
G0RXW1_G0SDS8	0.915783	1.56224	0	0.999762	1	1;1
G0SDS8_G0RXW1	0.915783	1.56224	0	0.999762	1	1;1
G0S9T3_G0SDS8	0.915842	1.56261	0	0.999	1	1;1
G0SDS8_G0S9T3	0.915842	1.56261	0	0.999	1	1;1
G0RY45_G0S8C4	0.915962	1.56335	0	0.999649	1	1;1
G0S8C4_G0RY45	0.915962	1.56335	0	0.999649	1	1;1
G0SF00_G0SI21	0.916053	1.56392	0	0.989	1	1;1
G0SI21_G0SF00	0.916053	1.56392	0	0.989	1	1;1
G0RY43_G0RY45	0.916186	1.56475	0	0.932371	1	1;1
G0RY45_G0RY43	0.916186	1.56475	0	0.932371	1	1;1
G0S3P6_G0SCU7	0.916292	1.56541	1.78	0.999993	1	1;1
G0SCU7_G0S3P6	0.916292	1.56541	1.78	0.999993	1	1;1
G0SFL0_G0SG89	0.916407	1.56612	0	0.984309	1	1;1
G0SG89_G0SFL0	0.916407	1.56612	0	0.984309	1	1;1
G0S6I7_G0SFK8	0.916676	1.56781	0	0.998176	1	1;1
G0SFK8_G0S6I7	0.916676	1.56781	0	0.998176	1	1;1
G0RY45_G0S1A6	0.916893	1.56917	0	0.935689	1	1;1
G0S1A6_G0RY45	0.916893	1.56917	0	0.935689	1	1;1
G0S871_G0S9U0	0.917268	1.57153	0	0.986	1	1;1
G0S9U0_G0S871	0.917268	1.57153	0	0.986	1	1;1
G0SCE2_G0SEI1	0.91729	1.57166	0	0.992719	1	1;1
G0SEI1_G0SCE2	0.91729	1.57166	0	0.992719	1	1;1
G0S084_G0SAV4	0.917492	1.57294	0	0.999984	1	1;1
G0SAV4_G0S084	0.917492	1.57294	0	0.999984	1	1;1
G0S6I7_G0S871	0.917523	1.57314	0	0.999968	1	1;1
G0S871_G0S6I7	0.917523	1.57314	0	0.999968	1	1;1
G0RZH3_G0SBR6	0.91811	1.57686	0	0.999999	1	1;1
G0SBR6_G0RZH3	0.91811	1.57686	0	0.999999	1	1;1
G0S507_G0S9T3	0.918139	1.57704	0	0.97345	1	1;1
G0S9T3_G0S507	0.918139	1.57704	0	0.97345	1	1;1
G0S8A6_G0SF87	0.918302	1.57808	0	0.619933	1	1;1
G0SF87_G0S8A6	0.918302	1.57808	0	0.619933	1	1;1
G0RZQ0_G0S0X7	0.91835	1.57839	0	0.879773	1	1;1
G0S0X7_G0RZQ0	0.91835	1.57839	0	0.879773	1	1;1
G0S428_G0S6V4	0.918527	1.57952	0	0.989	1	1;1
G0S6V4_G0S428	0.918527	1.57952	0	0.989	1	1;1
G0RYN9_G0SEI1	0.918592	1.57994	0	0.958305	1	1;1
G0SEI1_G0RYN9	0.918592	1.57994	0	0.958305	1	1;1
G0S0D6_G0SEI1	0.919131	1.5834	0	0.993427	1	1;1
G0SEI1_G0S0D6	0.919131	1.5834	0	0.993427	1	1;1
G0SCL3_G0SGT6	0.919182	1.58373	0	0.999727	1	1;1
G0SGT6_G0SCL3	0.919182	1.58373	0	0.999727	1	1;1
G0S428_G0S992	0.919348	1.5848	0	0.993	1	1;1
G0S992_G0S428	0.919348	1.5848	0	0.993	1	1;1
G0SBZ6_G0SEI1	0.920055	1.58939	0	0.9898	1	1;1
G0SEI1_G0SBZ6	0.920055	1.58939	0	0.9898	1	1;1
G0SCE2_G0SH61	0.920102	1.58969	0	0.870769	1	1;1
G0SH61_G0SCE2	0.920102	1.58969	0	0.870769	1	1;1
G0RY45_G0S1S4	0.920149	1.59	0	0.95008	1	1;1
G0S1S4_G0RY45	0.920149	1.59	0	0.95008	1	1;1
G0RXW1_G0S101	0.920398	1.59162	0	0.970769	1	1;1
G0S101_G0RXW1	0.920398	1.59162	0	0.970769	1	1;1
G0S0X7_G0SB34	0.920412	1.59172	0	0.78524	1	1;1
G0SB34_G0S0X7	0.920412	1.59172	0	0.78524	1	1;1
G0S1Z0_G0S6J7	0.920965	1.59535	0	0.885966	1	1;1
G0S6J7_G0S1Z0	0.920965	1.59535	0	0.885966	1	1;1
G0S1L4_G0S2R3	0.921003	1.5956	0	0.977965	1	1;1
G0S2R3_G0S1L4	0.921003	1.5956	0	0.977965	1	1;1
G0RYN9_G0SGY1	0.921468	1.59867	0	0.998255	1	1;1
G0SGY1_G0RYN9	0.921468	1.59867	0	0.998255	1	1;1
G0S0E5_G0S101	0.921523	1.59903	0	0.99856	1	1;1
G0S101_G0S0E5	0.921523	1.59903	0	0.99856	1	1;1
G0S0J7_G0SD84	0.921566	1.59932	0	0.998881	1	1;1
G0SD84_G0S0J7	0.921566	1.59932	0	0.998881	1	1;1
G0S0D6_G0SEI0	0.921644	1.59984	0	0.999502	1	1;1
G0SEI0_G0S0D6	0.921644	1.59984	0	0.999502	1	1;1
G0RY12_G0S065	0.921824	1.60103	0	0.78251	1	1;1
G0S065_G0RY12	0.921824	1.60103	0	0.78251	1	1;1
G0S1L4_G0S6F9	0.921931	1.60175	0	0.992737	1	1;1
G0S6F9_G0S1L4	0.921931	1.60175	0	0.992737	1	1;1
G0SFL1_G0SHI0	0.922214	1.60364	0	0.999754	1	1;1
G0SHI0_G0SFL1	0.922214	1.60364	0	0.999754	1	1;1
G0S1A6_G0S871	0.922339	1.60447	0	0.96679	1	1;1
G0S871_G0S1A6	0.922339	1.60447	0	0.96679	1	1;1
G0S6V4_G0SG89	0.922344	1.60451	0	0.999521	1	1;1
G0SG89_G0S6V4	0.922344	1.60451	0	0.999521	1	1;1
G0SCS7_G0SCU7	0.922415	1.60498	0	0.989199	1	1;1
G0SCU7_G0SCS7	0.922415	1.60498	0	0.989199	1	1;1
G0RZM9_G0SFL1	0.922622	1.60637	0	0.999522	1	1;1
G0SFL1_G0RZM9	0.922622	1.60637	0	0.999522	1	1;1
G0S1A6_G0S6J7	0.922712	1.60698	0	0.834311	1	1;1
G0S6J7_G0S1A6	0.922712	1.60698	0	0.834311	1	1;1
G0SFK8_G0SFL1	0.922876	1.60808	0	0.992613	1	1;1
G0SFL1_G0SFK8	0.922876	1.60808	0	0.992613	1	1;1
G0S507_G0S9B5	0.923458	1.61202	0	0.999167	1	1;1
G0S9B5_G0S507	0.923458	1.61202	0	0.999167	1	1;1
G0S2A0_G0SH60	0.923505	1.61234	0	0.998164	1	1;1
G0SH60_G0S2A0	0.923505	1.61234	0	0.998164	1	1;1
G0S6F9_G0SB34	0.92355	1.61265	0	0.995819	1	1;1
G0SB34_G0S6F9	0.92355	1.61265	0	0.995819	1	1;1
G0S9T3_G0SFN0	0.923583	1.61287	0	0.995668	1	1;1
G0SFN0_G0S9T3	0.923583	1.61287	0	0.995668	1	1;1
G0S6J7_G0SHI0	0.923737	1.61392	0	0.837588	1	1;1
G0SHI0_G0S6J7	0.923737	1.61392	0	0.837588	1	1;1
G0SGY1_G0SHQ2	0.923782	1.61423	0	0.998678	1	1;1
G0SHQ2_G0SGY1	0.923782	1.61423	0	0.998678	1	1;1
G0S1R0_G0S428	0.923983	1.6156	0	0.953	1	1;1
G0S428_G0S1R0	0.923983	1.6156	0	0.953	1	1;1
G0S9T3_G0SEI0	0.924009	1.61578	0	0.987	1	1;1
G0SEI0_G0S9T3	0.924009	1.61578	0	0.987	1	1;1
G0S0D6_G0SFN0	0.924076	1.61623	0	0.999658	1	1;1
G0SFN0_G0S0D6	0.924076	1.61623	0	0.999658	1	1;1
G0SBV2_G0SDA3	0.924135	1.61664	0	0.99998	1	1;1
G0SDA3_G0SBV2	0.924135	1.61664	0	0.99998	1	1;1
G0RZE9_G0SCE2	0.924215	1.61719	0	0.999558	1	1;1
G0SCE2_G0RZE9	0.924215	1.61719	0	0.999558	1	1;1
G0RY43_G0S871	0.924632	1.62005	0	0.99904	1	1;1
G0S871_G0RY43	0.924632	1.62005	0	0.99904	1	1;1
G0S1S4_G0S8C4	0.924776	1.62105	0	0.999328	1	1;1
G0S8C4_G0S1S4	0.924776	1.62105	0	0.999328	1	1;1
G0RZX8_G0S9A0	0.924835	1.62145	0	0.998065	1	1;1
G0S9A0_G0RZX8	0.924835	1.62145	0	0.998065	1	1;1
G0S0X7_G0S2R3	0.925091	1.62323	0	0.831432	1	1;1
G0S2R3_G0S0X7	0.925091	1.62323	0	0.831432	1	1;1
[truncated: 46,964 more rows]

## Sheet: PDB|AP-MS combined benchmark
Protein complexes used for parameter variation of clustering
UniProt Accession	Unique merged code
G0S8V2	1
G0SA92	1
G0S1X1	2
G0S1E6	2
G0S4K5	3
G0S046	3
G0S9M2	4
G0SG42	4
G0S308	5
G0SBC0	5
G0SC30	5
G0S248	6
G0S246	6
G0RZN2	7
G0S4E4	7
G0S6Y2	8
G0SH90	8
G0S6Y2	9
G0S0B4	9
G0RXS5	10
G0RZC0	10
G0S1S3	10
G0S2X8	10
G0S2Z9	10
G0S6B5	10
G0S7A2	10
G0S918	10
G0SBR0	10
G0S300	10
G0SHQ1	11
G0SGW5	11
G0S2D8	12
G0SCJ6	12
G0SA60	13
G0RZE3	13
G0RY12	14
G0RZP3	14
G0S5D1	14
G0S6V1	14
G0S874	14
G0SB34	14
G0SDH0	14
G0RZ03	14
G0S125	15
G0S3T9	15
G0S6G7	15
G0S6I4	15
G0SB59	15
G0SCG5	15
G0SDN9	15
G0S7Y9	15
G0RXW2	16
G0SHJ3	16
G0RXW1	17
G0RY43	17
G0RYN9	17
G0RZ88	17
G0RZE9	17
G0S079	17
G0S084	17
G0S0D6	17
G0S0D7	17
G0S0E5	17
G0S0Z3	17
G0S101	17
G0S1P9	17
G0S1R0	17
G0S1Z0	17
G0S428	17
G0S4P8	17
G0S4Z9	17
G0S507	17
G0S6B0	17
G0S6V4	17
G0S7T8	17
G0S871	17
G0S8C4	17
G0S992	17
G0S9B5	17
G0S9T3	17
G0SAE3	17
G0SAJ9	17
G0SAV4	17
G0SBN1	17
G0SBR7	17
G0SBZ6	17
G0SCE2	17
G0SCL3	17
G0SD68	17
G0SDS8	17
G0SEG2	17
G0SEG9	17
G0SEI0	17
G0SEI1	17
G0SFC3	17
G0SFK8	17
G0SFL0	17
G0SFL1	17
G0SFN0	17
G0SG89	17
G0SGH8	17
G0SGP3	17
G0SGT6	17
G0SGY1	17
G0SH61	17
G0SHQ2	17
G0SI44	17
G0S6I7	17
G0RY17	18
G0RY43	18
G0RY45	18
G0RYF9	18
G0RZD8	18
G0RZM9	18
G0S084	18
G0S1A6	18
G0S1S4	18
G0S1Y9	18
G0S1Z0	18
G0S2X4	18
G0S2X5	18
G0S379	18
G0S6I7	18
G0S6J7	18
G0S7T8	18
G0S871	18
G0S8C4	18
G0S9M9	18
G0S9U0	18
G0SAE3	18
G0SAV4	18
G0SBR7	18
G0SF00	18
G0SFK8	18
G0SFL1	18
G0SHH9	18
G0SHI0	18
G0SI21	18
G0S0Z4	18
G0S7U6	19
G0SDH1	19
G0S5S4	19
G0S4M8	20
G0SDJ3	20
G0SFL2	20
G0SHB1	20
G0SBP8	20
G0SE12	21
G0SH57	21
G0S1I1	21
G0SAU1	22
G0SGX0	22
G0S136	22
G0RYM0	23
G0S597	23
G0S811	23
G0SB30	23
G0SBQ1	23
G0SDC3	23
G0S724	24
G0S177	24
G0RZG4	25
G0RZX8	25
G0S1P1	25
G0S9A0	25
G0SCD1	25
G0SEX3	25
G0SC21	25
G0S866	26
G0S867	26
G0S492	27
G0SFF1	27
G0SHW4	27
G0SDF0	27
G0RXZ5	28
G0S7J6	28
G0RYU6	29
G0RZD0	29
G0S078	29
G0S1H9	29
G0S245	29
G0S384	29
G0S3M0	29
G0S4F5	29
G0S570	29
G0S5K1	29
G0S5N9	29
G0S614	29
G0S6B2	29
G0S7V2	29
G0S8F3	29
G0S8U5	29
G0S8Y3	29
G0S9T7	29
G0SBQ6	29
G0SD22	29
G0SE17	29
G0SH12	29
G0SHG0	29
G0S7V1	29
G0RY75	30
G0RYF8	30
G0RYY7	30
G0RZ20	30
G0S1T8	30
G0S2Y0	30
G0S573	30
G0S998	30
G0SBX8	30
G0SCH5	30
G0SDL5	30
G0SFA5	30
G0SGM5	30
G0SGX1	30
G0SAI3	30
G0RZ09	31
G0SAX9	31
G0SB20	31
G0S1Q8	32
G0S5B0	32
G0SCM3	32
G0SHR7	32
G0RYC9	32
G0SCP6	33
G0SBU7	33
G0SE05	34
G0S4F4	34
G0RZH6	35
G0SAY1	35
G0SAY2	35
G0RZH5	35
G0S8K3	36
G0S4R3	36
G0RXR3	37
G0RZP8	37
G0S0J7	37
G0S7I0	37
G0S8E5	37
G0SAC4	37
G0SBS7	37
G0SD84	37
G0SEK9	37
G0SEU9	37
G0SG52	37
G0SHF6	37
G0SEJ0	37
G0RY12	38
G0RY95	38
G0RYS1	38
G0RZK0	38
G0RZQ0	38
G0S065	38
G0S1L4	38
G0S283	38
G0S2A0	38
G0S2R3	38
G0S5K9	38
G0S6F9	38
G0S8Z7	38
G0SB34	38
G0SB60	38
G0SBR1	38
G0SC18	38
G0SCN9	38
G0SH60	38
G0S0X7	38
G0S554	39
G0S6S9	39
G0S0C5	40
G0S0U6	40
G0SDW5	41
G0SA41	41
G0RYE0	42
G0S4X6	42
G0SHF3	42
G0S5Q0	42
G0RZH3	43
G0S3P6	43
G0SBR6	43
G0SCS7	43
G0SCF9	43
G0S0I8	44
G0S1W3	44
G0S256	44
G0S2P9	44
G0S3M1	44
G0S3P6	44
G0S625	44
G0S727	44
G0S9C1	44
G0S9E0	44
G0SCS7	44
G0SCU7	44
G0SF55	44
G0SFB3	44
G0SHB3	44
G0S6K5	44
G0RZ86	45
G0S1W3	45
G0S3P6	45
G0S625	45
G0SBZ7	45
G0SCF9	45
G0SCS7	45
G0S9C1	45
G0SH76	46
G0SDC0	46
G0RZ49	47
G0S0R8	47
G0SF92	47
G0S572	47
G0S399	48
G0RZ82	48
G0S0S6	49
G0S2E1	49
G0SHU6	50
G0S4P1	50
G0RZM7	51
G0S767	51
G0S5A2	51
G0RY84	52
G0RZZ0	52
G0S066	52
G0S4Q2	52
G0S8A6	52
G0SF87	52
G0SFY0	52
G0S620	52
G0RZT5	53
G0SDA7	53
G0S8T8	54
G0S4A2	54
G0S3F1	55
G0SG44	55
G0SA54	56
G0SHT4	56
G0S1Y1	56
G0RZL0	57
G0S0B9	57
G0SDA3	57
G0SFL3	57
G0SG70	57
G0SHQ3	57
G0SBV2	57
G0S938	58
G0SF20	58
G0SDT2	59
G0SBL1	59
G0SGW9	60
G0SD31	60
G0SB59	61
G0SBH4	61
G0S7Q9	62
G0S5A2	62
G0SGH0	63
G0RXY6	63
G0SGH3	64
G0SCB6	64

## Sheet: 679 nodes, 6002 edges network
Binary interactions in the protein-protein interaction network
Interaction	CCC	CCC to Z score	String score from ortholog	FIST score	rf class;rf probability	Literature evidence from ortholog; Pathway co-occurrence of ortholog	Pathway 1	Pathway 2	Pathway 3	Pathway 4	Pathway 5	Pathway 6	Pathway 7	Pathway 8	Pathway 9	Pathway 10	Pathway 11	Pathway 12	Pathway 13	Pathway 14	Pathway 15	Pathway 16	Pathway 17	Pathway 18	Pathway 19	Pathway 20	Pathway 21	Pathway 22	Pathway 23	Pathway 24	Pathway 25	Pathway 26	Pathway 27	Pathway 28	Pathway 29	Pathway 30	Pathway 31	Pathway 32	Pathway 33
G0SD68_G0SHQ2	0.707754	0.882669	0.99904	0	1;1	1;1	Eukaryotic Translation Elongation (Reactome: REACT_82124)	Translation (Reactome: REACT_100851)	Gene Expression (Reactome: REACT_83470)	Ribosome - Saccharomyces cerevisiae (budding yeast) (KEGG: path:sce03010)	SRP-dependent cotranslational protein targeting to membrane (Reactome: REACT_118486)	Metabolism of RNA (Reactome: REACT_78815)	Metabolism of proteins (Reactome: REACT_85873)	Cytoplasmic Ribosomal Proteins (Wikipathways: WP210)	Nonsense Mediated Decay Independent of the Exon Junction Complex (Reactome: REACT_147313)	L13a-mediated translational silencing of Ceruloplasmin expression (Reactome: REACT_79537)	Eukaryotic Translation Initiation (Reactome: REACT_30227)	Nonsense-Mediated Decay (Reactome: REACT_132523)	3, -UTR-mediated translational regulation (Reactome: REACT_45663)	Cap-dependent Translation Initiation (Reactome: REACT_100314)	Nonsense Mediated Decay Enhanced by the Exon Junction Complex (Reactome: REACT_129251)	Metabolism of mRNA (Reactome: REACT_98319)	GTP hydrolysis and joining of the 60S ribosomal subunit (Reactome: REACT_110187)	Peptide chain elongation (Reactome: REACT_105694)
G0SD68_G0SGP3	0.281779	0.289613	0.958032	0	1;1	1;1	Eukaryotic Translation Elongation (Reactome: REACT_82124)	Translation (Reactome: REACT_100851)	Gene Expression (Reactome: REACT_83470)	Ribosome - Saccharomyces cerevisiae (budding yeast) (KEGG: path:sce03010)	SRP-dependent cotranslational protein targeting to membrane (Reactome: REACT_118486)	Metabolism of RNA (Reactome: REACT_78815)	Metabolism of proteins (Reactome: REACT_85873)	Cytoplasmic Ribosomal Proteins (Wikipathways: WP210)	Nonsense Mediated Decay Independent of the Exon Junction Complex (Reactome: REACT_147313)	L13a-mediated translational silencing of Ceruloplasmin expression (Reactome: REACT_79537)	Eukaryotic Translation Initiation (Reactome: REACT_30227)	Nonsense-Mediated Decay (Reactome: REACT_132523)	3, -UTR-mediated translational regulation (Reactome: REACT_45663)	Cap-dependent Translation Initiation (Reactome: REACT_100314)	Nonsense Mediated Decay Enhanced by the Exon Junction Complex (Reactome: REACT_129251)	Metabolism of mRNA (Reactome: REACT_98319)	GTP hydrolysis and joining of the 60S ribosomal subunit (Reactome: REACT_110187)	Peptide chain elongation (Reactome: REACT_105694)
G0SD68_G0SH61	0.683569	0.835783	0.99316	0	1;1	1;1	Eukaryotic Translation Elongation (Reactome: REACT_82124)	Translation (Reactome: REACT_100851)	Gene Expression (Reactome: REACT_83470)	Ribosome - Saccharomyces cerevisiae (budding yeast) (KEGG: path:sce03010)	SRP-dependent cotranslational protein targeting to membrane (Reactome: REACT_118486)	Metabolism of RNA (Reactome: REACT_78815)	Metabolism of proteins (Reactome: REACT_85873)	Cytoplasmic Ribosomal Proteins (Wikipathways: WP210)	Nonsense Mediated Decay Independent of the Exon Junction Complex (Reactome: REACT_147313)	L13a-mediated translational silencing of Ceruloplasmin expression (Reactome: REACT_79537)	Eukaryotic Translation Initiation (Reactome: REACT_30227)	Nonsense-Mediated Decay (Reactome: REACT_132523)	3, -UTR-mediated translational regulation (Reactome: REACT_45663)	Cap-dependent Translation Initiation (Reactome: REACT_100314)	Nonsense Mediated Decay Enhanced by the Exon Junction Complex (Reactome: REACT_129251)	Metabolism of mRNA (Reactome: REACT_98319)	GTP hydrolysis and joining of the 60S ribosomal subunit (Reactome: REACT_110187)	Peptide chain elongation (Reactome: REACT_105694)
G0SD68_G0SGY1	0.633255	0.746832	0.997453	0	1;1	1;1	Eukaryotic Translation Elongation (Reactome: REACT_82124)	Translation (Reactome: REACT_100851)	Gene Expression (Reactome: REACT_83470)	Ribosome - Saccharomyces cerevisiae (budding yeast) (KEGG: path:sce03010)	SRP-dependent cotranslational protein targeting to membrane (Reactome: REACT_118486)	Metabolism of RNA (Reactome: REACT_78815)	Metabolism of proteins (Reactome: REACT_85873)	Cytoplasmic Ribosomal Proteins (Wikipathways: WP210)	Nonsense Mediated Decay Independent of the Exon Junction Complex (Reactome: REACT_147313)	L13a-mediated translational silencing of Ceruloplasmin expression (Reactome: REACT_79537)	Eukaryotic Translation Initiation (Reactome: REACT_30227)	Nonsense-Mediated Decay (Reactome: REACT_132523)	3, -UTR-mediated translational regulation (Reactome: REACT_45663)	Cap-dependent Translation Initiation (Reactome: REACT_100314)	Nonsense Mediated Decay Enhanced by the Exon Junction Complex (Reactome: REACT_129251)	Metabolism of mRNA (Reactome: REACT_98319)	GTP hydrolysis and joining of the 60S ribosomal subunit (Reactome: REACT_110187)	Peptide chain elongation (Reactome: REACT_105694)
G0SD68_G0SI44	0.621129	0.726841	0.982609	0	1;1	0;1	Eukaryotic Translation Elongation (Reactome: REACT_82124)	Translation (Reactome: REACT_100851)	Gene Expression (Reactome: REACT_83470)	Ribosome - Saccharomyces cerevisiae (budding yeast) (KEGG: path:sce03010)	SRP-dependent cotranslational protein targeting to membrane (Reactome: REACT_118486)	Metabolism of RNA (Reactome: REACT_78815)	Metabolism of proteins (Reactome: REACT_85873)	Cytoplasmic Ribosomal Proteins (Wikipathways: WP210)	Nonsense Mediated Decay Independent of the Exon Junction Complex (Reactome: REACT_147313)	L13a-mediated translational silencing of Ceruloplasmin expression (Reactome: REACT_79537)	Eukaryotic Translation Initiation (Reactome: REACT_30227)	Nonsense-Mediated Decay (Reactome: REACT_132523)	3, -UTR-mediated translational regulation (Reactome: REACT_45663)	Cap-dependent Translation Initiation (Reactome: REACT_100314)	Nonsense Mediated Decay Enhanced by the Exon Junction Complex (Reactome: REACT_129251)	Metabolism of mRNA (Reactome: REACT_98319)	GTP hydrolysis and joining of the 60S ribosomal subunit (Reactome: REACT_110187)	Peptide chain elongation (Reactome: REACT_105694)
G0SD68_G0SFL1	0.0290131	0.0290212	0.918617	0	1;0.816	1;1	Ribosome - Saccharomyces cerevisiae (budding yeast) (KEGG: path:sce03010)	Cytoplasmic Ribosomal Proteins (Wikipathways: WP210)
G0SD68_G0SGH8	0.264376	0.270807	0.999412	0	1;1	1;1	Eukaryotic Translation Elongation (Reactome: REACT_82124)	Translation (Reactome: REACT_100851)	Gene Expression (Reactome: REACT_83470)	Ribosome - Saccharomyces cerevisiae (budding yeast) (KEGG: path:sce03010)	SRP-dependent cotranslational protein targeting to membrane (Reactome: REACT_118486)	Metabolism of RNA (Reactome: REACT_78815)	Metabolism of proteins (Reactome: REACT_85873)	Cytoplasmic Ribosomal Proteins (Wikipathways: WP210)	Nonsense Mediated Decay Independent of the Exon Junction Complex (Reactome: REACT_147313)	L13a-mediated translational silencing of Ceruloplasmin expression (Reactome: REACT_79537)	Eukaryotic Translation Initiation (Reactome: REACT_30227)	Nonsense-Mediated Decay (Reactome: REACT_132523)	3, -UTR-mediated translational regulation (Reactome: REACT_45663)	Cap-dependent Translation Initiation (Reactome: REACT_100314)	Nonsense Mediated Decay Enhanced by the Exon Junction Complex (Reactome: REACT_129251)	Metabolism of mRNA (Reactome: REACT_98319)	GTP hydrolysis and joining of the 60S ribosomal subunit (Reactome: REACT_110187)	Peptide chain elongation (Reactome: REACT_105694)
G0SD68_G0SG89	0.553142	0.622897	0.997935	0	1;0.998	0;1	Eukaryotic Translation Elongation (Reactome: REACT_82124)	Translation (Reactome: REACT_100851)	Gene Expression (Reactome: REACT_83470)	Ribosome - Saccharomyces cerevisiae (budding yeast) (KEGG: path:sce03010)	SRP-dependent cotranslational protein targeting to membrane (Reactome: REACT_118486)	Metabolism of RNA (Reactome: REACT_78815)	Metabolism of proteins (Reactome: REACT_85873)	Cytoplasmic Ribosomal Proteins (Wikipathways: WP210)	Nonsense Mediated Decay Independent of the Exon Junction Complex (Reactome: REACT_147313)	L13a-mediated translational silencing of Ceruloplasmin expression (Reactome: REACT_79537)	Eukaryotic Translation Initiation (Reactome: REACT_30227)	Nonsense-Mediated Decay (Reactome: REACT_132523)	3, -UTR-mediated translational regulation (Reactome: REACT_45663)	Cap-dependent Translation Initiation (Reactome: REACT_100314)	Nonsense Mediated Decay Enhanced by the Exon Junction Complex (Reactome: REACT_129251)	Metabolism of mRNA (Reactome: REACT_98319)	GTP hydrolysis and joining of the 60S ribosomal subunit (Reactome: REACT_110187)	Peptide chain elongation (Reactome: REACT_105694)
G0SD68_G0SGT6	0.612239	0.712495	0.999026	0	1;1	1;1	Eukaryotic Translation Elongation (Reactome: REACT_82124)	Translation (Reactome: REACT_100851)	Gene Expression (Reactome: REACT_83470)	Ribosome - Saccharomyces cerevisiae (budding yeast) (KEGG: path:sce03010)	SRP-dependent cotranslational protein targeting to membrane (Reactome: REACT_118486)	Metabolism of RNA (Reactome: REACT_78815)	Metabolism of proteins (Reactome: REACT_85873)	Cytoplasmic Ribosomal Proteins (Wikipathways: WP210)	Nonsense Mediated Decay Independent of the Exon Junction Complex (Reactome: REACT_147313)	L13a-mediated translational silencing of Ceruloplasmin expression (Reactome: REACT_79537)	Eukaryotic Translation Initiation (Reactome: REACT_30227)	Nonsense-Mediated Decay (Reactome: REACT_132523)	3, -UTR-mediated translational regulation (Reactome: REACT_45663)	Cap-dependent Translation Initiation (Reactome: REACT_100314)	Nonsense Mediated Decay Enhanced by the Exon Junction Complex (Reactome: REACT_129251)	Metabolism of mRNA (Reactome: REACT_98319)	GTP hydrolysis and joining of the 60S ribosomal subunit (Reactome: REACT_110187)	Peptide chain elongation (Reactome: REACT_105694)
G0SD68_G0SEI0	0.698456	0.864279	0.994895	0	1;1	1;1	Eukaryotic Translation Elongation (Reactome: REACT_82124)	Translation (Reactome: REACT_100851)	Gene Expression (Reactome: REACT_83470)	Ribosome - Saccharomyces cerevisiae (budding yeast) (KEGG: path:sce03010)	SRP-dependent cotranslational protein targeting to membrane (Reactome: REACT_118486)	Metabolism of RNA (Reactome: REACT_78815)	Metabolism of proteins (Reactome: REACT_85873)	Cytoplasmic Ribosomal Proteins (Wikipathways: WP210)	Nonsense Mediated Decay Independent of the Exon Junction Complex (Reactome: REACT_147313)	L13a-mediated translational silencing of Ceruloplasmin expression (Reactome: REACT_79537)	Eukaryotic Translation Initiation (Reactome: REACT_30227)	Nonsense-Mediated Decay (Reactome: REACT_132523)	3, -UTR-mediated translational regulation (Reactome: REACT_45663)	Cap-dependent Translation Initiation (Reactome: REACT_100314)	Nonsense Mediated Decay Enhanced by the Exon Junction Complex (Reactome: REACT_129251)	Metabolism of mRNA (Reactome: REACT_98319)	GTP hydrolysis and joining of the 60S ribosomal subunit (Reactome: REACT_110187)	Peptide chain elongation (Reactome: REACT_105694)
G0SD68_G0SFL0	0.584356	0.669052	0.87	0	1;0.988	1;1	Eukaryotic Translation Elongation (Reactome: REACT_82124)	Translation (Reactome: REACT_100851)	Gene Expression (Reactome: REACT_83470)	Ribosome - Saccharomyces cerevisiae (budding yeast) (KEGG: path:sce03010)	SRP-dependent cotranslational protein targeting to membrane (Reactome: REACT_118486)	Metabolism of RNA (Reactome: REACT_78815)	Metabolism of proteins (Reactome: REACT_85873)	Cytoplasmic Ribosomal Proteins (Wikipathways: WP210)	Nonsense Mediated Decay Independent of the Exon Junction Complex (Reactome: REACT_147313)	L13a-mediated translational silencing of Ceruloplasmin expression (Reactome: REACT_79537)	Eukaryotic Translation Initiation (Reactome: REACT_30227)	Nonsense-Mediated Decay (Reactome: REACT_132523)	3, -UTR-mediated translational regulation (Reactome: REACT_45663)	Cap-dependent Translation Initiation (Reactome: REACT_100314)	Nonsense Mediated Decay Enhanced by the Exon Junction Complex (Reactome: REACT_129251)	Metabolism of mRNA (Reactome: REACT_98319)	GTP hydrolysis and joining of the 60S ribosomal subunit (Reactome: REACT_110187)	Peptide chain elongation (Reactome: REACT_105694)
G0SD68_G0SFC3	0.667254	0.805777	0.87664	0	1;1	1;1	Eukaryotic Translation Elongation (Reactome: REACT_82124)	Translation (Reactome: REACT_100851)	Gene Expression (Reactome: REACT_83470)	Ribosome - Saccharomyces cerevisiae (budding yeast) (KEGG: path:sce03010)	SRP-dependent cotranslational protein targeting to membrane (Reactome: REACT_118486)	Metabolism of RNA (Reactome: REACT_78815)	Metabolism of proteins (Reactome: REACT_85873)	Cytoplasmic Ribosomal Proteins (Wikipathways: WP210)	Nonsense Mediated Decay Independent of the Exon Junction Complex (Reactome: REACT_147313)	L13a-mediated translational silencing of Ceruloplasmin expression (Reactome: REACT_79537)	Eukaryotic Translation Initiation (Reactome: REACT_30227)	Nonsense-Mediated Decay (Reactome: REACT_132523)	3, -UTR-mediated translational regulation (Reactome: REACT_45663)	Cap-dependent Translation Initiation (Reactome: REACT_100314)	Nonsense Mediated Decay Enhanced by the Exon Junction Complex (Reactome: REACT_129251)	Metabolism of mRNA (Reactome: REACT_98319)	GTP hydrolysis and joining of the 60S ribosomal subunit (Reactome: REACT_110187)	Peptide chain elongation (Reactome: REACT_105694)
G0SD68_G0SFN0	0.547981	0.615491	0.99856	0	1;1	0;1	Eukaryotic Translation Elongation (Reactome: REACT_82124)	Translation (Reactome: REACT_100851)	Gene Expression (Reactome: REACT_83470)	Ribosome - Saccharomyces cerevisiae (budding yeast) (KEGG: path:sce03010)	SRP-dependent cotranslational protein targeting to membrane (Reactome: REACT_118486)	Metabolism of RNA (Reactome: REACT_78815)	Metabolism of proteins (Reactome: REACT_85873)	Cytoplasmic Ribosomal Proteins (Wikipathways: WP210)	Nonsense Mediated Decay Independent of the Exon Junction Complex (Reactome: REACT_147313)	L13a-mediated translational silencing of Ceruloplasmin expression (Reactome: REACT_79537)	Eukaryotic Translation Initiation (Reactome: REACT_30227)	Nonsense-Mediated Decay (Reactome: REACT_132523)	3, -UTR-mediated translational regulation (Reactome: REACT_45663)	Cap-dependent Translation Initiation (Reactome: REACT_100314)	Nonsense Mediated Decay Enhanced by the Exon Junction Complex (Reactome: REACT_129251)	Metabolism of mRNA (Reactome: REACT_98319)	GTP hydrolysis and joining of the 60S ribosomal subunit (Reactome: REACT_110187)	Peptide chain elongation (Reactome: REACT_105694)
G0SD68_G0SDS8	0.572607	0.651393	0.9912	0	1;0.992	0;1	Eukaryotic Translation Elongation (Reactome: REACT_82124)	Translation (Reactome: REACT_100851)	Gene Expression (Reactome: REACT_83470)	Ribosome - Saccharomyces cerevisiae (budding yeast) (KEGG: path:sce03010)	SRP-dependent cotranslational protein targeting to membrane (Reactome: REACT_118486)	Metabolism of RNA (Reactome: REACT_78815)	Metabolism of proteins (Reactome: REACT_85873)	Cytoplasmic Ribosomal Proteins (Wikipathways: WP210)	Nonsense Mediated Decay Independent of the Exon Junction Complex (Reactome: REACT_147313)	L13a-mediated translational silencing of Ceruloplasmin expression (Reactome: REACT_79537)	Eukaryotic Translation Initiation (Reactome: REACT_30227)	Nonsense-Mediated Decay (Reactome: REACT_132523)	3, -UTR-mediated translational regulation (Reactome: REACT_45663)	Cap-dependent Translation Initiation (Reactome: REACT_100314)	Nonsense Mediated Decay Enhanced by the Exon Junction Complex (Reactome: REACT_129251)	Metabolism of mRNA (Reactome: REACT_98319)	GTP hydrolysis and joining of the 60S ribosomal subunit (Reactome: REACT_110187)	Peptide chain elongation (Reactome: REACT_105694)
G0SD68_G0SCL3	0.704329	0.87584	0.999815	0	1;1	1;1	Eukaryotic Translation Elongation (Reactome: REACT_82124)	Translation (Reactome: REACT_100851)	Gene Expression (Reactome: REACT_83470)	Ribosome - Saccharomyces cerevisiae (budding yeast) (KEGG: path:sce03010)	SRP-dependent cotranslational protein targeting to membrane (Reactome: REACT_118486)	Metabolism of RNA (Reactome: REACT_78815)	Metabolism of proteins (Reactome: REACT_85873)	Cytoplasmic Ribosomal Proteins (Wikipathways: WP210)	Nonsense Mediated Decay Independent of the Exon Junction Complex (Reactome: REACT_147313)	L13a-mediated translational silencing of Ceruloplasmin expression (Reactome: REACT_79537)	Eukaryotic Translation Initiation (Reactome: REACT_30227)	Nonsense-Mediated Decay (Reactome: REACT_132523)	3, -UTR-mediated translational regulation (Reactome: REACT_45663)	Cap-dependent Translation Initiation (Reactome: REACT_100314)	Nonsense Mediated Decay Enhanced by the Exon Junction Complex (Reactome: REACT_129251)	Metabolism of mRNA (Reactome: REACT_98319)	GTP hydrolysis and joining of the 60S ribosomal subunit (Reactome: REACT_110187)	Peptide chain elongation (Reactome: REACT_105694)
G0SD68_G0SEG2	0.534263	0.596092	0.993426	0	1;0.998	1;1	Eukaryotic Translation Elongation (Reactome: REACT_82124)	Translation (Reactome: REACT_100851)	Gene Expression (Reactome: REACT_83470)	Ribosome - Saccharomyces cerevisiae (budding yeast) (KEGG: path:sce03010)	SRP-dependent cotranslational protein targeting to membrane (Reactome: REACT_118486)	Metabolism of RNA (Reactome: REACT_78815)	Metabolism of proteins (Reactome: REACT_85873)	Cytoplasmic Ribosomal Proteins (Wikipathways: WP210)	Nonsense Mediated Decay Independent of the Exon Junction Complex (Reactome: REACT_147313)	L13a-mediated translational silencing of Ceruloplasmin expression (Reactome: REACT_79537)	Eukaryotic Translation Initiation (Reactome: REACT_30227)	Nonsense-Mediated Decay (Reactome: REACT_132523)	3, -UTR-mediated translational regulation (Reactome: REACT_45663)	Cap-dependent Translation Initiation (Reactome: REACT_100314)	Nonsense Mediated Decay Enhanced by the Exon Junction Complex (Reactome: REACT_129251)	Metabolism of mRNA (Reactome: REACT_98319)	GTP hydrolysis and joining of the 60S ribosomal subunit (Reactome: REACT_110187)	Peptide chain elongation (Reactome: REACT_105694)
G0SD68_G0SEI1	0.654574	0.78326	0.905448	0	1;1	1;1	Eukaryotic Translation Elongation (Reactome: REACT_82124)	Translation (Reactome: REACT_100851)	Gene Expression (Reactome: REACT_83470)	Ribosome - Saccharomyces cerevisiae (budding yeast) (KEGG: path:sce03010)	SRP-dependent cotranslational protein targeting to membrane (Reactome: REACT_118486)	Metabolism of RNA (Reactome: REACT_78815)	Metabolism of proteins (Reactome: REACT_85873)	Cytoplasmic Ribosomal Proteins (Wikipathways: WP210)	Nonsense Mediated Decay Independent of the Exon Junction Complex (Reactome: REACT_147313)	L13a-mediated translational silencing of Ceruloplasmin expression (Reactome: REACT_79537)	Eukaryotic Translation Initiation (Reactome: REACT_30227)	Nonsense-Mediated Decay (Reactome: REACT_132523)	3, -UTR-mediated translational regulation (Reactome: REACT_45663)	Cap-dependent Translation Initiation (Reactome: REACT_100314)	Nonsense Mediated Decay Enhanced by the Exon Junction Complex (Reactome: REACT_129251)	Metabolism of mRNA (Reactome: REACT_98319)	GTP hydrolysis and joining of the 60S ribosomal subunit (Reactome: REACT_110187)	Peptide chain elongation (Reactome: REACT_105694)
G0SD68_G0SBR7	0.0640246	0.0641123	0.999452	0	1;0.858	1;1	Eukaryotic Translation Elongation (Reactome: REACT_82124)	Translation (Reactome: REACT_100851)	Gene Expression (Reactome: REACT_83470)	Ribosome - Saccharomyces cerevisiae (budding yeast) (KEGG: path:sce03010)	SRP-dependent cotranslational protein targeting to membrane (Reactome: REACT_118486)	Metabolism of RNA (Reactome: REACT_78815)	Metabolism of proteins (Reactome: REACT_85873)	Cytoplasmic Ribosomal Proteins (Wikipathways: WP210)	Nonsense Mediated Decay Independent of the Exon Junction Complex (Reactome: REACT_147313)	L13a-mediated translational silencing of Ceruloplasmin expression (Reactome: REACT_79537)	Eukaryotic Translation Initiation (Reactome: REACT_30227)	Nonsense-Mediated Decay (Reactome: REACT_132523)	3, -UTR-mediated translational regulation (Reactome: REACT_45663)	Cap-dependent Translation Initiation (Reactome: REACT_100314)	Nonsense Mediated Decay Enhanced by the Exon Junction Complex (Reactome: REACT_129251)	Metabolism of mRNA (Reactome: REACT_98319)	GTP hydrolysis and joining of the 60S ribosomal subunit (Reactome: REACT_110187)	Peptide chain elongation (Reactome: REACT_105694)
G0SD68_G0SBN1	0.610835	0.710252	0	0	0;0.232	1;1	Eukaryotic Translation Elongation (Reactome: REACT_82124)	Translation (Reactome: REACT_100851)	Gene Expression (Reactome: REACT_83470)	Ribosome - Saccharomyces cerevisiae (budding yeast) (KEGG: path:sce03010)	SRP-dependent cotranslational protein targeting to membrane (Reactome: REACT_118486)	Metabolism of RNA (Reactome: REACT_78815)	Metabolism of proteins (Reactome: REACT_85873)	Cytoplasmic Ribosomal Proteins (Wikipathways: WP210)	Nonsense Mediated Decay Independent of the Exon Junction Complex (Reactome: REACT_147313)	L13a-mediated translational silencing of Ceruloplasmin expression (Reactome: REACT_79537)	Eukaryotic Translation Initiation (Reactome: REACT_30227)	Nonsense-Mediated Decay (Reactome: REACT_132523)	3, -UTR-mediated translational regulation (Reactome: REACT_45663)	Cap-dependent Translation Initiation (Reactome: REACT_100314)	Nonsense Mediated Decay Enhanced by the Exon Junction Complex (Reactome: REACT_129251)	Metabolism of mRNA (Reactome: REACT_98319)	GTP hydrolysis and joining of the 60S ribosomal subunit (Reactome: REACT_110187)	Peptide chain elongation (Reactome: REACT_105694)
G0SD68_G0SCE2	0.75269	0.979132	0.999691	0	1;0.998	1;1	Eukaryotic Translation Elongation (Reactome: REACT_82124)	Translation (Reactome: REACT_100851)	Gene Expression (Reactome: REACT_83470)	Ribosome - Saccharomyces cerevisiae (budding yeast) (KEGG: path:sce03010)	SRP-dependent cotranslational protein targeting to membrane (Reactome: REACT_118486)	Metabolism of RNA (Reactome: REACT_78815)	Metabolism of proteins (Reactome: REACT_85873)	Cytoplasmic Ribosomal Proteins (Wikipathways: WP210)	Nonsense Mediated Decay Independent of the Exon Junction Complex (Reactome: REACT_147313)	L13a-mediated translational silencing of Ceruloplasmin expression (Reactome: REACT_79537)	Eukaryotic Translation Initiation (Reactome: REACT_30227)	Nonsense-Mediated Decay (Reactome: REACT_132523)	3, -UTR-mediated translational regulation (Reactome: REACT_45663)	Cap-dependent Translation Initiation (Reactome: REACT_100314)	Nonsense Mediated Decay Enhanced by the Exon Junction Complex (Reactome: REACT_129251)	Metabolism of mRNA (Reactome: REACT_98319)	GTP hydrolysis and joining of the 60S ribosomal subunit (Reactome: REACT_110187)	Peptide chain elongation (Reactome: REACT_105694)
G0SD68_G0SBZ6	0.704656	0.876489	0.994	0	1;1	1;1	Eukaryotic Translation Elongation (Reactome: REACT_82124)	Translation (Reactome: REACT_100851)	Gene Expression (Reactome: REACT_83470)	Ribosome - Saccharomyces cerevisiae (budding yeast) (KEGG: path:sce03010)	SRP-dependent cotranslational protein targeting to membrane (Reactome: REACT_118486)	Metabolism of RNA (Reactome: REACT_78815)	Metabolism of proteins (Reactome: REACT_85873)	Cytoplasmic Ribosomal Proteins (Wikipathways: WP210)	Nonsense Mediated Decay Independent of the Exon Junction Complex (Reactome: REACT_147313)	L13a-mediated translational silencing of Ceruloplasmin expression (Reactome: REACT_79537)	Eukaryotic Translation Initiation (Reactome: REACT_30227)	Nonsense-Mediated Decay (Reactome: REACT_132523)	3, -UTR-mediated translational regulation (Reactome: REACT_45663)	Cap-dependent Translation Initiation (Reactome: REACT_100314)	Nonsense Mediated Decay Enhanced by the Exon Junction Complex (Reactome: REACT_129251)	Metabolism of mRNA (Reactome: REACT_98319)	GTP hydrolysis and joining of the 60S ribosomal subunit (Reactome: REACT_110187)	Peptide chain elongation (Reactome: REACT_105694)
G0SD68_G0S9T3	0.665681	0.802947	0.996468	0	1;1	1;1	Eukaryotic Translation Elongation (Reactome: REACT_82124)	Translation (Reactome: REACT_100851)	Gene Expression (Reactome: REACT_83470)	Ribosome - Saccharomyces cerevisiae (budding yeast) (KEGG: path:sce03010)	SRP-dependent cotranslational protein targeting to membrane (Reactome: REACT_118486)	Metabolism of RNA (Reactome: REACT_78815)	Metabolism of proteins (Reactome: REACT_85873)	Cytoplasmic Ribosomal Proteins (Wikipathways: WP210)	Nonsense Mediated Decay Independent of the Exon Junction Complex (Reactome: REACT_147313)	L13a-mediated translational silencing of Ceruloplasmin expression (Reactome: REACT_79537)	Eukaryotic Translation Initiation (Reactome: REACT_30227)	Nonsense-Mediated Decay (Reactome: REACT_132523)	3, -UTR-mediated translational regulation (Reactome: REACT_45663)	Cap-dependent Translation Initiation (Reactome: REACT_100314)	Nonsense Mediated Decay Enhanced by the Exon Junction Complex (Reactome: REACT_129251)	Metabolism of mRNA (Reactome: REACT_98319)	GTP hydrolysis and joining of the 60S ribosomal subunit (Reactome: REACT_110187)	Peptide chain elongation (Reactome: REACT_105694)
G0SD68_G0S9B5	0.63174	0.744306	0.999645	0	1;1	1;1	Eukaryotic Translation Elongation (Reactome: REACT_82124)	Translation (Reactome: REACT_100851)	Gene Expression (Reactome: REACT_83470)	Ribosome - Saccharomyces cerevisiae (budding yeast) (KEGG: path:sce03010)	SRP-dependent cotranslational protein targeting to membrane (Reactome: REACT_118486)	Metabolism of RNA (Reactome: REACT_78815)	Metabolism of proteins (Reactome: REACT_85873)	Cytoplasmic Ribosomal Proteins (Wikipathways: WP210)	Nonsense Mediated Decay Independent of the Exon Junction Complex (Reactome: REACT_147313)	L13a-mediated translational silencing of Ceruloplasmin expression (Reactome: REACT_79537)	Eukaryotic Translation Initiation (Reactome: REACT_30227)	Nonsense-Mediated Decay (Reactome: REACT_132523)	3, -UTR-mediated translational regulation (Reactome: REACT_45663)	Cap-dependent Translation Initiation (Reactome: REACT_100314)	Nonsense Mediated Decay Enhanced by the Exon Junction Complex (Reactome: REACT_129251)	Metabolism of mRNA (Reactome: REACT_98319)	GTP hydrolysis and joining of the 60S ribosomal subunit (Reactome: REACT_110187)	Peptide chain elongation (Reactome: REACT_105694)
G0SD68_G0SAJ9	0.621152	0.726879	0.997483	0	1;1	0;1	Eukaryotic Translation Elongation (Reactome: REACT_82124)	Translation (Reactome: REACT_100851)	Gene Expression (Reactome: REACT_83470)	Ribosome - Saccharomyces cerevisiae (budding yeast) (KEGG: path:sce03010)	SRP-dependent cotranslational protein targeting to membrane (Reactome: REACT_118486)	Metabolism of RNA (Reactome: REACT_78815)	Metabolism of proteins (Reactome: REACT_85873)	Cytoplasmic Ribosomal Proteins (Wikipathways: WP210)	Nonsense Mediated Decay Independent of the Exon Junction Complex (Reactome: REACT_147313)	L13a-mediated translational silencing of Ceruloplasmin expression (Reactome: REACT_79537)	Eukaryotic Translation Initiation (Reactome: REACT_30227)	Nonsense-Mediated Decay (Reactome: REACT_132523)	3, -UTR-mediated translational regulation (Reactome: REACT_45663)	Cap-dependent Translation Initiation (Reactome: REACT_100314)	Nonsense Mediated Decay Enhanced by the Exon Junction Complex (Reactome: REACT_129251)	Metabolism of mRNA (Reactome: REACT_98319)	GTP hydrolysis and joining of the 60S ribosomal subunit (Reactome: REACT_110187)	Peptide chain elongation (Reactome: REACT_105694)
G0SD68_G0SAE3	0.204773	0.207709	0.998278	0	1;1	1;1	Eukaryotic Translation Elongation (Reactome: REACT_82124)	Translation (Reactome: REACT_100851)	Gene Expression (Reactome: REACT_83470)	Ribosome - Saccharomyces cerevisiae (budding yeast) (KEGG: path:sce03010)	SRP-dependent cotranslational protein targeting to membrane (Reactome: REACT_118486)	Metabolism of RNA (Reactome: REACT_78815)	Metabolism of proteins (Reactome: REACT_85873)	Cytoplasmic Ribosomal Proteins (Wikipathways: WP210)	Nonsense Mediated Decay Independent of the Exon Junction Complex (Reactome: REACT_147313)	L13a-mediated translational silencing of Ceruloplasmin expression (Reactome: REACT_79537)	Eukaryotic Translation Initiation (Reactome: REACT_30227)	Peptide chain elongation (Reactome: REACT_105694)	Nonsense-Mediated Decay (Reactome: REACT_132523)	Cap-dependent Translation Initiation (Reactome: REACT_100314)	Nonsense Mediated Decay Enhanced by the Exon Junction Complex (Reactome: REACT_129251)	Metabolism of mRNA (Reactome: REACT_98319)	GTP hydrolysis and joining of the 60S ribosomal subunit (Reactome: REACT_110187)	3, -UTR-mediated translational regulation (Reactome: REACT_45663)
G0SD68_G0S871	0.0848052	0.0850094	0.997624	0	1;0.858	1;1	Eukaryotic Translation Elongation (Reactome: REACT_82124)	Translation (Reactome: REACT_100851)	Gene Expression (Reactome: REACT_83470)	Ribosome - Saccharomyces cerevisiae (budding yeast) (KEGG: path:sce03010)	SRP-dependent cotranslational protein targeting to membrane (Reactome: REACT_118486)	Metabolism of RNA (Reactome: REACT_78815)	Metabolism of proteins (Reactome: REACT_85873)	Cytoplasmic Ribosomal Proteins (Wikipathways: WP210)	Nonsense Mediated Decay Independent of the Exon Junction Complex (Reactome: REACT_147313)	L13a-mediated translational silencing of Ceruloplasmin expression (Reactome: REACT_79537)	Eukaryotic Translation Initiation (Reactome: REACT_30227)	Nonsense-Mediated Decay (Reactome: REACT_132523)	3, -UTR-mediated translational regulation (Reactome: REACT_45663)	Cap-dependent Translation Initiation (Reactome: REACT_100314)	Nonsense Mediated Decay Enhanced by the Exon Junction Complex (Reactome: REACT_129251)	Metabolism of mRNA (Reactome: REACT_98319)	GTP hydrolysis and joining of the 60S ribosomal subunit (Reactome: REACT_110187)	Peptide chain elongation (Reactome: REACT_105694)
G0SD68_G0S6V4	0.689449	0.846905	0.997771	0	1;1	1;1	Eukaryotic Translation Elongation (Reactome: REACT_82124)	Translation (Reactome: REACT_100851)	Gene Expression (Reactome: REACT_83470)	Ribosome - Saccharomyces cerevisiae (budding yeast) (KEGG: path:sce03010)	SRP-dependent cotranslational protein targeting to membrane (Reactome: REACT_118486)	Metabolism of RNA (Reactome: REACT_78815)	Metabolism of proteins (Reactome: REACT_85873)	Cytoplasmic Ribosomal Proteins (Wikipathways: WP210)	Nonsense Mediated Decay Independent of the Exon Junction Complex (Reactome: REACT_147313)	L13a-mediated translational silencing of Ceruloplasmin expression (Reactome: REACT_79537)	Eukaryotic Translation Initiation (Reactome: REACT_30227)	Nonsense-Mediated Decay (Reactome: REACT_132523)	3, -UTR-mediated translational regulation (Reactome: REACT_45663)	Cap-dependent Translation Initiation (Reactome: REACT_100314)	Nonsense Mediated Decay Enhanced by the Exon Junction Complex (Reactome: REACT_129251)	Metabolism of mRNA (Reactome: REACT_98319)	GTP hydrolysis and joining of the 60S ribosomal subunit (Reactome: REACT_110187)	Peptide chain elongation (Reactome: REACT_105694)
G0SD68_G0S992	0.672351	0.815021	0.999	0	1;1	1;1	Eukaryotic Translation Elongation (Reactome: REACT_82124)	Translation (Reactome: REACT_100851)	Gene Expression (Reactome: REACT_83470)	Ribosome - Saccharomyces cerevisiae (budding yeast) (KEGG: path:sce03010)	SRP-dependent cotranslational protein targeting to membrane (Reactome: REACT_118486)	Metabolism of RNA (Reactome: REACT_78815)	Metabolism of proteins (Reactome: REACT_85873)	Cytoplasmic Ribosomal Proteins (Wikipathways: WP210)	Nonsense Mediated Decay Independent of the Exon Junction Complex (Reactome: REACT_147313)	L13a-mediated translational silencing of Ceruloplasmin expression (Reactome: REACT_79537)	Eukaryotic Translation Initiation (Reactome: REACT_30227)	Nonsense-Mediated Decay (Reactome: REACT_132523)	3, -UTR-mediated translational regulation (Reactome: REACT_45663)	Cap-dependent Translation Initiation (Reactome: REACT_100314)	Nonsense Mediated Decay Enhanced by the Exon Junction Complex (Reactome: REACT_129251)	Metabolism of mRNA (Reactome: REACT_98319)	GTP hydrolysis and joining of the 60S ribosomal subunit (Reactome: REACT_110187)	Peptide chain elongation (Reactome: REACT_105694)
G0SD68_G0S8C4	0.19724	0.199859	0.99952	0	1;1	1;1	Eukaryotic Translation Elongation (Reactome: REACT_82124)	Translation (Reactome: REACT_100851)	Gene Expression (Reactome: REACT_83470)	Ribosome - Saccharomyces cerevisiae (budding yeast) (KEGG: path:sce03010)	SRP-dependent cotranslational protein targeting to membrane (Reactome: REACT_118486)	Metabolism of RNA (Reactome: REACT_78815)	Metabolism of proteins (Reactome: REACT_85873)	Cytoplasmic Ribosomal Proteins (Wikipathways: WP210)	Nonsense Mediated Decay Independent of the Exon Junction Complex (Reactome: REACT_147313)	L13a-mediated translational silencing of Ceruloplasmin expression (Reactome: REACT_79537)	Eukaryotic Translation Initiation (Reactome: REACT_30227)	Nonsense-Mediated Decay (Reactome: REACT_132523)	3, -UTR-mediated translational regulation (Reactome: REACT_45663)	Cap-dependent Translation Initiation (Reactome: REACT_100314)	Nonsense Mediated Decay Enhanced by the Exon Junction Complex (Reactome: REACT_129251)	Metabolism of mRNA (Reactome: REACT_98319)	GTP hydrolysis and joining of the 60S ribosomal subunit (Reactome: REACT_110187)	Peptide chain elongation (Reactome: REACT_105694)
G0SD68_G0S4Z9	0.701676	0.870594	0.935284	0	1;1	1;1	Ribosome - Saccharomyces cerevisiae (budding yeast) (KEGG: path:sce03010)	Cytoplasmic Ribosomal Proteins (Wikipathways: WP210)
G0SD68_G0S4P8	0.687669	0.84352	0.967677	0	1;1	1;1	Eukaryotic Translation Elongation (Reactome: REACT_82124)	Translation (Reactome: REACT_100851)	Gene Expression (Reactome: REACT_83470)	Ribosome - Saccharomyces cerevisiae (budding yeast) (KEGG: path:sce03010)	SRP-dependent cotranslational protein targeting to membrane (Reactome: REACT_118486)	Metabolism of RNA (Reactome: REACT_78815)	Metabolism of proteins (Reactome: REACT_85873)	Cytoplasmic Ribosomal Proteins (Wikipathways: WP210)	Nonsense Mediated Decay Independent of the Exon Junction Complex (Reactome: REACT_147313)	L13a-mediated translational silencing of Ceruloplasmin expression (Reactome: REACT_79537)	Eukaryotic Translation Initiation (Reactome: REACT_30227)	Nonsense-Mediated Decay (Reactome: REACT_132523)	3, -UTR-mediated translational regulation (Reactome: REACT_45663)	Cap-dependent Translation Initiation (Reactome: REACT_100314)	Nonsense Mediated Decay Enhanced by the Exon Junction Complex (Reactome: REACT_129251)	Metabolism of mRNA (Reactome: REACT_98319)	GTP hydrolysis and joining of the 60S ribosomal subunit (Reactome: REACT_110187)	Peptide chain elongation (Reactome: REACT_105694)
G0SD68_G0S6B0	0.684927	0.838337	0.999611	0	1;1	0;1	Eukaryotic Translation Elongation (Reactome: REACT_82124)	Translation (Reactome: REACT_100851)	Gene Expression (Reactome: REACT_83470)	Ribosome - Saccharomyces cerevisiae (budding yeast) (KEGG: path:sce03010)	SRP-dependent cotranslational protein targeting to membrane (Reactome: REACT_118486)	Metabolism of RNA (Reactome: REACT_78815)	Metabolism of proteins (Reactome: REACT_85873)	Cytoplasmic Ribosomal Proteins (Wikipathways: WP210)	Nonsense Mediated Decay Independent of the Exon Junction Complex (Reactome: REACT_147313)	L13a-mediated translational silencing of Ceruloplasmin expression (Reactome: REACT_79537)	Eukaryotic Translation Initiation (Reactome: REACT_30227)	Nonsense-Mediated Decay (Reactome: REACT_132523)	3, -UTR-mediated translational regulation (Reactome: REACT_45663)	Cap-dependent Translation Initiation (Reactome: REACT_100314)	Nonsense Mediated Decay Enhanced by the Exon Junction Complex (Reactome: REACT_129251)	Metabolism of mRNA (Reactome: REACT_98319)	GTP hydrolysis and joining of the 60S ribosomal subunit (Reactome: REACT_110187)	Peptide chain elongation (Reactome: REACT_105694)
G0SD68_G0S507	0.741232	0.953208	0.996312	0	1;1	1;1	Eukaryotic Translation Elongation (Reactome: REACT_82124)	Translation (Reactome: REACT_100851)	Gene Expression (Reactome: REACT_83470)	Ribosome - Saccharomyces cerevisiae (budding yeast) (KEGG: path:sce03010)	SRP-dependent cotranslational protein targeting to membrane (Reactome: REACT_118486)	Metabolism of RNA (Reactome: REACT_78815)	Metabolism of proteins (Reactome: REACT_85873)	Cytoplasmic Ribosomal Proteins (Wikipathways: WP210)	Nonsense Mediated Decay Independent of the Exon Junction Complex (Reactome: REACT_147313)	L13a-mediated translational silencing of Ceruloplasmin expression (Reactome: REACT_79537)	Eukaryotic Translation Initiation (Reactome: REACT_30227)	Nonsense-Mediated Decay (Reactome: REACT_132523)	3, -UTR-mediated translational regulation (Reactome: REACT_45663)	Cap-dependent Translation Initiation (Reactome: REACT_100314)	Nonsense Mediated Decay Enhanced by the Exon Junction Complex (Reactome: REACT_129251)	Metabolism of mRNA (Reactome: REACT_98319)	GTP hydrolysis and joining of the 60S ribosomal subunit (Reactome: REACT_110187)	Peptide chain elongation (Reactome: REACT_105694)
G0SD68_G0S1R0	0.650294	0.775808	0.999	0	1;1	1;1	Eukaryotic Translation Elongation (Reactome: REACT_82124)	Translation (Reactome: REACT_100851)	Gene Expression (Reactome: REACT_83470)	Ribosome - Saccharomyces cerevisiae (budding yeast) (KEGG: path:sce03010)	SRP-dependent cotranslational protein targeting to membrane (Reactome: REACT_118486)	Metabolism of RNA (Reactome: REACT_78815)	Metabolism of proteins (Reactome: REACT_85873)	Cytoplasmic Ribosomal Proteins (Wikipathways: WP210)	Nonsense Mediated Decay Independent of the Exon Junction Complex (Reactome: REACT_147313)	L13a-mediated translational silencing of Ceruloplasmin expression (Reactome: REACT_79537)	Eukaryotic Translation Initiation (Reactome: REACT_30227)	Nonsense-Mediated Decay (Reactome: REACT_132523)	3, -UTR-mediated translational regulation (Reactome: REACT_45663)	Cap-dependent Translation Initiation (Reactome: REACT_100314)	Nonsense Mediated Decay Enhanced by the Exon Junction Complex (Reactome: REACT_129251)	Metabolism of mRNA (Reactome: REACT_98319)	GTP hydrolysis and joining of the 60S ribosomal subunit (Reactome: REACT_110187)	Peptide chain elongation (Reactome: REACT_105694)
G0SD68_G0S1P9	0.89995	1.47196	0.998576	0	1;1	0;1	Eukaryotic Translation Elongation (Reactome: REACT_82124)	Translation (Reactome: REACT_100851)	Gene Expression (Reactome: REACT_83470)	Ribosome - Saccharomyces cerevisiae (budding yeast) (KEGG: path:sce03010)	SRP-dependent cotranslational protein targeting to membrane (Reactome: REACT_118486)	Metabolism of RNA (Reactome: REACT_78815)	Metabolism of proteins (Reactome: REACT_85873)	Cytoplasmic Ribosomal Proteins (Wikipathways: WP210)	Nonsense Mediated Decay Independent of the Exon Junction Complex (Reactome: REACT_147313)	L13a-mediated translational silencing of Ceruloplasmin expression (Reactome: REACT_79537)	Eukaryotic Translation Initiation (Reactome: REACT_30227)	Nonsense-Mediated Decay (Reactome: REACT_132523)	3, -UTR-mediated translational regulation (Reactome: REACT_45663)	Cap-dependent Translation Initiation (Reactome: REACT_100314)	Nonsense Mediated Decay Enhanced by the Exon Junction Complex (Reactome: REACT_129251)	Metabolism of mRNA (Reactome: REACT_98319)	GTP hydrolysis and joining of the 60S ribosomal subunit (Reactome: REACT_110187)	Peptide chain elongation (Reactome: REACT_105694)
G0SD68_G0S428	0.62137	0.727234	0.796	0	1;0.978	0;0
G0SD68_G0S1Z0	0.189838	0.192169	0.974366	0	1;0.998	1;1	Eukaryotic Translation Elongation (Reactome: REACT_82124)	Translation (Reactome: REACT_100851)	Gene Expression (Reactome: REACT_83470)	Ribosome - Saccharomyces cerevisiae (budding yeast) (KEGG: path:sce03010)	SRP-dependent cotranslational protein targeting to membrane (Reactome: REACT_118486)	Metabolism of RNA (Reactome: REACT_78815)	Metabolism of proteins (Reactome: REACT_85873)	Cytoplasmic Ribosomal Proteins (Wikipathways: WP210)	Nonsense Mediated Decay Independent of the Exon Junction Complex (Reactome: REACT_147313)	L13a-mediated translational silencing of Ceruloplasmin expression (Reactome: REACT_79537)	Eukaryotic Translation Initiation (Reactome: REACT_30227)	Peptide chain elongation (Reactome: REACT_105694)	Nonsense-Mediated Decay (Reactome: REACT_132523)	Cap-dependent Translation Initiation (Reactome: REACT_100314)	Nonsense Mediated Decay Enhanced by the Exon Junction Complex (Reactome: REACT_129251)	Metabolism of mRNA (Reactome: REACT_98319)	GTP hydrolysis and joining of the 60S ribosomal subunit (Reactome: REACT_110187)	3, -UTR-mediated translational regulation (Reactome: REACT_45663)
G0SD68_G0S0E5	0.615804	0.718218	0.999136	0	1;1	1;1	Eukaryotic Translation Elongation (Reactome: REACT_82124)	Translation (Reactome: REACT_100851)	Gene Expression (Reactome: REACT_83470)	Ribosome - Saccharomyces cerevisiae (budding yeast) (KEGG: path:sce03010)	SRP-dependent cotranslational protein targeting to membrane (Reactome: REACT_118486)	Metabolism of RNA (Reactome: REACT_78815)	Metabolism of proteins (Reactome: REACT_85873)	Cytoplasmic Ribosomal Proteins (Wikipathways: WP210)	Nonsense Mediated Decay Independent of the Exon Junction Complex (Reactome: REACT_147313)	L13a-mediated translational silencing of Ceruloplasmin expression (Reactome: REACT_79537)	Eukaryotic Translation Initiation (Reactome: REACT_30227)	Nonsense-Mediated Decay (Reactome: REACT_132523)	3, -UTR-mediated translational regulation (Reactome: REACT_45663)	Cap-dependent Translation Initiation (Reactome: REACT_100314)	Nonsense Mediated Decay Enhanced by the Exon Junction Complex (Reactome: REACT_129251)	Metabolism of mRNA (Reactome: REACT_98319)	GTP hydrolysis and joining of the 60S ribosomal subunit (Reactome: REACT_110187)	Peptide chain elongation (Reactome: REACT_105694)
G0SD68_G0S0D7	0.87472	1.35283	0.9904	0	1;1	1;1	Ribosome - Saccharomyces cerevisiae (budding yeast) (KEGG: path:sce03010)	Cytoplasmic Ribosomal Proteins (Wikipathways: WP210)
G0SD68_G0S101	0.81951	1.15532	0.99957	0	1;1	0;1	Ribosome - Saccharomyces cerevisiae (budding yeast) (KEGG: path:sce03010)	Cytoplasmic Ribosomal Proteins (Wikipathways: WP210)
G0SD68_G0S0Z3	0.722517	0.912891	0.999354	0	1;1	1;1	Eukaryotic Translation Elongation (Reactome: REACT_82124)	Translation (Reactome: REACT_100851)	Gene Expression (Reactome: REACT_83470)	Ribosome - Saccharomyces cerevisiae (budding yeast) (KEGG: path:sce03010)	SRP-dependent cotranslational protein targeting to membrane (Reactome: REACT_118486)	Metabolism of RNA (Reactome: REACT_78815)	Metabolism of proteins (Reactome: REACT_85873)	Cytoplasmic Ribosomal Proteins (Wikipathways: WP210)	Nonsense Mediated Decay Independent of the Exon Junction Complex (Reactome: REACT_147313)	L13a-mediated translational silencing of Ceruloplasmin expression (Reactome: REACT_79537)	Eukaryotic Translation Initiation (Reactome: REACT_30227)	Nonsense-Mediated Decay (Reactome: REACT_132523)	3, -UTR-mediated translational regulation (Reactome: REACT_45663)	Cap-dependent Translation Initiation (Reactome: REACT_100314)	Nonsense Mediated Decay Enhanced by the Exon Junction Complex (Reactome: REACT_129251)	Metabolism of mRNA (Reactome: REACT_98319)	GTP hydrolysis and joining of the 60S ribosomal subunit (Reactome: REACT_110187)	Peptide chain elongation (Reactome: REACT_105694)
G0SD68_G0RZE9	0.651006	0.777043	0.999624	0	1;1	1;1	Eukaryotic Translation Elongation (Reactome: REACT_82124)	Translation (Reactome: REACT_100851)	Gene Expression (Reactome: REACT_83470)	Ribosome - Saccharomyces cerevisiae (budding yeast) (KEGG: path:sce03010)	SRP-dependent cotranslational protein targeting to membrane (Reactome: REACT_118486)	Metabolism of RNA (Reactome: REACT_78815)	Metabolism of proteins (Reactome: REACT_85873)	Nonsense Mediated Decay Independent of the Exon Junction Complex (Reactome: REACT_147313)	L13a-mediated translational silencing of Ceruloplasmin expression (Reactome: REACT_79537)	Eukaryotic Translation Initiation (Reactome: REACT_30227)	Nonsense-Mediated Decay (Reactome: REACT_132523)	3, -UTR-mediated translational regulation (Reactome: REACT_45663)	Cap-dependent Translation Initiation (Reactome: REACT_100314)	Nonsense Mediated Decay Enhanced by the Exon Junction Complex (Reactome: REACT_129251)	Metabolism of mRNA (Reactome: REACT_98319)	GTP hydrolysis and joining of the 60S ribosomal subunit (Reactome: REACT_110187)	Peptide chain elongation (Reactome: REACT_105694)
G0SD68_G0RZ88	0.727036	0.922411	0.995407	0	1;1	1;1	Eukaryotic Translation Elongation (Reactome: REACT_82124)	Translation (Reactome: REACT_100851)	Gene Expression (Reactome: REACT_83470)	Ribosome - Saccharomyces cerevisiae (budding yeast) (KEGG: path:sce03010)	SRP-dependent cotranslational protein targeting to membrane (Reactome: REACT_118486)	Metabolism of RNA (Reactome: REACT_78815)	Metabolism of proteins (Reactome: REACT_85873)	Cytoplasmic Ribosomal Proteins (Wikipathways: WP210)	Nonsense Mediated Decay Independent of the Exon Junction Complex (Reactome: REACT_147313)	L13a-mediated translational silencing of Ceruloplasmin expression (Reactome: REACT_79537)	Eukaryotic Translation Initiation (Reactome: REACT_30227)	Nonsense-Mediated Decay (Reactome: REACT_132523)	3, -UTR-mediated translational regulation (Reactome: REACT_45663)	Cap-dependent Translation Initiation (Reactome: REACT_100314)	Nonsense Mediated Decay Enhanced by the Exon Junction Complex (Reactome: REACT_129251)	Metabolism of mRNA (Reactome: REACT_98319)	GTP hydrolysis and joining of the 60S ribosomal subunit (Reactome: REACT_110187)	Peptide chain elongation (Reactome: REACT_105694)
G0SD68_G0S0D6	0.652458	0.779567	0.999631	0	1;1	1;1	Eukaryotic Translation Elongation (Reactome: REACT_82124)	Translation (Reactome: REACT_100851)	Gene Expression (Reactome: REACT_83470)	Ribosome - Saccharomyces cerevisiae (budding yeast) (KEGG: path:sce03010)	SRP-dependent cotranslational protein targeting to membrane (Reactome: REACT_118486)	Metabolism of RNA (Reactome: REACT_78815)	Metabolism of proteins (Reactome: REACT_85873)	Cytoplasmic Ribosomal Proteins (Wikipathways: WP210)	Nonsense Mediated Decay Independent of the Exon Junction Complex (Reactome: REACT_147313)	L13a-mediated translational silencing of Ceruloplasmin expression (Reactome: REACT_79537)	Eukaryotic Translation Initiation (Reactome: REACT_30227)	Nonsense-Mediated Decay (Reactome: REACT_132523)	3, -UTR-mediated translational regulation (Reactome: REACT_45663)	Cap-dependent Translation Initiation (Reactome: REACT_100314)	Nonsense Mediated Decay Enhanced by the Exon Junction Complex (Reactome: REACT_129251)	Metabolism of mRNA (Reactome: REACT_98319)	GTP hydrolysis and joining of the 60S ribosomal subunit (Reactome: REACT_110187)	Peptide chain elongation (Reactome: REACT_105694)
G0SD68_G0S084	0.0144861	0.0144871	0.998358	0	1;0.852	1;1	Eukaryotic Translation Elongation (Reactome: REACT_82124)	Translation (Reactome: REACT_100851)	Gene Expression (Reactome: REACT_83470)	Ribosome - Saccharomyces cerevisiae (budding yeast) (KEGG: path:sce03010)	SRP-dependent cotranslational protein targeting to membrane (Reactome: REACT_118486)	Metabolism of RNA (Reactome: REACT_78815)	Metabolism of proteins (Reactome: REACT_85873)	Cytoplasmic Ribosomal Proteins (Wikipathways: WP210)	Nonsense Mediated Decay Independent of the Exon Junction Complex (Reactome: REACT_147313)	L13a-mediated translational silencing of Ceruloplasmin expression (Reactome: REACT_79537)	Eukaryotic Translation Initiation (Reactome: REACT_30227)	Peptide chain elongation (Reactome: REACT_105694)	Nonsense-Mediated Decay (Reactome: REACT_132523)	Cap-dependent Translation Initiation (Reactome: REACT_100314)	Nonsense Mediated Decay Enhanced by the Exon Junction Complex (Reactome: REACT_129251)	Metabolism of mRNA (Reactome: REACT_98319)	GTP hydrolysis and joining of the 60S ribosomal subunit (Reactome: REACT_110187)	3, -UTR-mediated translational regulation (Reactome: REACT_45663)
G0SD68_G0SHH9	0.141288	0.14224	0.997378	0	1;0.856	0;1	Eukaryotic Translation Elongation (Reactome: REACT_82124)	Translation (Reactome: REACT_100851)	Gene Expression (Reactome: REACT_83470)	Ribosome - Saccharomyces cerevisiae (budding yeast) (KEGG: path:sce03010)	SRP-dependent cotranslational protein targeting to membrane (Reactome: REACT_118486)	Metabolism of RNA (Reactome: REACT_78815)	Metabolism of proteins (Reactome: REACT_85873)	Cytoplasmic Ribosomal Proteins (Wikipathways: WP210)	Nonsense Mediated Decay Independent of the Exon Junction Complex (Reactome: REACT_147313)	L13a-mediated translational silencing of Ceruloplasmin expression (Reactome: REACT_79537)	Eukaryotic Translation Initiation (Reactome: REACT_30227)	Peptide chain elongation (Reactome: REACT_105694)	Nonsense-Mediated Decay (Reactome: REACT_132523)	Cap-dependent Translation Initiation (Reactome: REACT_100314)	Nonsense Mediated Decay Enhanced by the Exon Junction Complex (Reactome: REACT_129251)	Metabolism of mRNA (Reactome: REACT_98319)	GTP hydrolysis and joining of the 60S ribosomal subunit (Reactome: REACT_110187)	3, -UTR-mediated translational regulation (Reactome: REACT_45663)
G0SD68_G0RXW1	0.637488	0.753931	0.920614	0	1;1	1;1	Eukaryotic Translation Elongation (Reactome: REACT_82124)	Translation (Reactome: REACT_100851)	Gene Expression (Reactome: REACT_83470)	Ribosome - Saccharomyces cerevisiae (budding yeast) (KEGG: path:sce03010)	SRP-dependent cotranslational protein targeting to membrane (Reactome: REACT_118486)	Metabolism of RNA (Reactome: REACT_78815)	Metabolism of proteins (Reactome: REACT_85873)	Cytoplasmic Ribosomal Proteins (Wikipathways: WP210)	Nonsense Mediated Decay Independent of the Exon Junction Complex (Reactome: REACT_147313)	L13a-mediated translational silencing of Ceruloplasmin expression (Reactome: REACT_79537)	Eukaryotic Translation Initiation (Reactome: REACT_30227)	Nonsense-Mediated Decay (Reactome: REACT_132523)	3, -UTR-mediated translational regulation (Reactome: REACT_45663)	Cap-dependent Translation Initiation (Reactome: REACT_100314)	Nonsense Mediated Decay Enhanced by the Exon Junction Complex (Reactome: REACT_129251)	Metabolism of mRNA (Reactome: REACT_98319)	GTP hydrolysis and joining of the 60S ribosomal subunit (Reactome: REACT_110187)	Peptide chain elongation (Reactome: REACT_105694)
G0SD68_G0RYN9	0.726455	0.92118	0.997595	0	1;1	1;1	Eukaryotic Translation Elongation (Reactome: REACT_82124)	Translation (Reactome: REACT_100851)	Gene Expression (Reactome: REACT_83470)	Ribosome - Saccharomyces cerevisiae (budding yeast) (KEGG: path:sce03010)	SRP-dependent cotranslational protein targeting to membrane (Reactome: REACT_118486)	Metabolism of RNA (Reactome: REACT_78815)	Metabolism of proteins (Reactome: REACT_85873)	Cytoplasmic Ribosomal Proteins (Wikipathways: WP210)	Nonsense Mediated Decay Independent of the Exon Junction Complex (Reactome: REACT_147313)	L13a-mediated translational silencing of Ceruloplasmin expression (Reactome: REACT_79537)	Eukaryotic Translation Initiation (Reactome: REACT_30227)	Nonsense-Mediated Decay (Reactome: REACT_132523)	3, -UTR-mediated translational regulation (Reactome: REACT_45663)	Cap-dependent Translation Initiation (Reactome: REACT_100314)	Nonsense Mediated Decay Enhanced by the Exon Junction Complex (Reactome: REACT_129251)	Metabolism of mRNA (Reactome: REACT_98319)	GTP hydrolysis and joining of the 60S ribosomal subunit (Reactome: REACT_110187)	Peptide chain elongation (Reactome: REACT_105694)
G0SD68_G0RY43	0.034174	0.0341873	0.98896	0	1;0.862	1;1	Eukaryotic Translation Elongation (Reactome: REACT_82124)	Translation (Reactome: REACT_100851)	Nonsense Mediated Decay Independent of the Exon Junction Complex (Reactome: REACT_147313)	Nonsense-Mediated Decay (Reactome: REACT_132523)	SRP-dependent cotranslational protein targeting to membrane (Reactome: REACT_118486)	Metabolism of proteins (Reactome: REACT_85873)	GTP hydrolysis and joining of the 60S ribosomal subunit (Reactome: REACT_110187)	Cap-dependent Translation Initiation (Reactome: REACT_100314)	Cytoplasmic Ribosomal Proteins (Wikipathways: WP210)	Gene Expression (Reactome: REACT_83470)	L13a-mediated translational silencing of Ceruloplasmin expression (Reactome: REACT_79537)	Eukaryotic Translation Initiation (Reactome: REACT_30227)	Ribosome - Saccharomyces cerevisiae (budding yeast) (KEGG: path:sce03010)	3, -UTR-mediated translational regulation (Reactome: REACT_45663)	Nonsense Mediated Decay Enhanced by the Exon Junction Complex (Reactome: REACT_129251)	Metabolism of mRNA (Reactome: REACT_98319)	Metabolism of RNA (Reactome: REACT_78815)	Peptide chain elongation (Reactome: REACT_105694)
G0SD68_G0S2Y0	0.282188	0.290058	0.995	0	1;1	0;1	Eukaryotic Translation Elongation (Reactome: REACT_82124)	Translation (Reactome: REACT_100851)	Gene Expression (Reactome: REACT_83470)	Ribosome - Saccharomyces cerevisiae (budding yeast) (KEGG: path:sce03010)	SRP-dependent cotranslational protein targeting to membrane (Reactome: REACT_118486)	Metabolism of RNA (Reactome: REACT_78815)	Metabolism of proteins (Reactome: REACT_85873)	Cytoplasmic Ribosomal Proteins (Wikipathways: WP210)	Nonsense Mediated Decay Independent of the Exon Junction Complex (Reactome: REACT_147313)	L13a-mediated translational silencing of Ceruloplasmin expression (Reactome: REACT_79537)	Eukaryotic Translation Initiation (Reactome: REACT_30227)	Peptide chain elongation (Reactome: REACT_105694)	Nonsense-Mediated Decay (Reactome: REACT_132523)	Cap-dependent Translation Initiation (Reactome: REACT_100314)	Nonsense Mediated Decay Enhanced by the Exon Junction Complex (Reactome: REACT_129251)	Metabolism of mRNA (Reactome: REACT_98319)	GTP hydrolysis and joining of the 60S ribosomal subunit (Reactome: REACT_110187)	3, -UTR-mediated translational regulation (Reactome: REACT_45663)
G0SD68_G0S379	0.273443	0.280581	0.979365	0	1;1	0;1	Eukaryotic Translation Elongation (Reactome: REACT_82124)	Translation (Reactome: REACT_100851)	Gene Expression (Reactome: REACT_83470)	Ribosome - Saccharomyces cerevisiae (budding yeast) (KEGG: path:sce03010)	SRP-dependent cotranslational protein targeting to membrane (Reactome: REACT_118486)	Metabolism of RNA (Reactome: REACT_78815)	Metabolism of proteins (Reactome: REACT_85873)	Cytoplasmic Ribosomal Proteins (Wikipathways: WP210)	Nonsense Mediated Decay Independent of the Exon Junction Complex (Reactome: REACT_147313)	L13a-mediated translational silencing of Ceruloplasmin expression (Reactome: REACT_79537)	Eukaryotic Translation Initiation (Reactome: REACT_30227)	Peptide chain elongation (Reactome: REACT_105694)	Nonsense-Mediated Decay (Reactome: REACT_132523)	Cap-dependent Translation Initiation (Reactome: REACT_100314)	Nonsense Mediated Decay Enhanced by the Exon Junction Complex (Reactome: REACT_129251)	Metabolism of mRNA (Reactome: REACT_98319)	GTP hydrolysis and joining of the 60S ribosomal subunit (Reactome: REACT_110187)	3, -UTR-mediated translational regulation (Reactome: REACT_45663)
G0SD68_G0SAI3	0.165117	0.166643	0.793124	0	1;0.922	0;1	Ribosome - Saccharomyces cerevisiae (budding yeast) (KEGG: path:sce03010)
G0SD68_G0SF00	0.0922747	0.0925379	0.929532	0	1;0.854	0;1	Eukaryotic Translation Elongation (Reactome: REACT_82124)	Translation (Reactome: REACT_100851)	Gene Expression (Reactome: REACT_83470)	Ribosome - Saccharomyces cerevisiae (budding yeast) (KEGG: path:sce03010)	SRP-dependent cotranslational protein targeting to membrane (Reactome: REACT_118486)	Metabolism of RNA (Reactome: REACT_78815)	Metabolism of proteins (Reactome: REACT_85873)	Cytoplasmic Ribosomal Proteins (Wikipathways: WP210)	Nonsense Mediated Decay Independent of the Exon Junction Complex (Reactome: REACT_147313)	L13a-mediated translational silencing of Ceruloplasmin expression (Reactome: REACT_79537)	Eukaryotic Translation Initiation (Reactome: REACT_30227)	Peptide chain elongation (Reactome: REACT_105694)	Nonsense-Mediated Decay (Reactome: REACT_132523)	Cap-dependent Translation Initiation (Reactome: REACT_100314)	Nonsense Mediated Decay Enhanced by the Exon Junction Complex (Reactome: REACT_129251)	Metabolism of mRNA (Reactome: REACT_98319)	GTP hydrolysis and joining of the 60S ribosomal subunit (Reactome: REACT_110187)	3, -UTR-mediated translational regulation (Reactome: REACT_45663)
G0SD68_G0RY45	0.298371	0.30773	0.904092	0	1;1	0;1	Eukaryotic Translation Elongation (Reactome: REACT_82124)	Translation (Reactome: REACT_100851)	Gene Expression (Reactome: REACT_83470)	Ribosome - Saccharomyces cerevisiae (budding yeast) (KEGG: path:sce03010)	SRP-dependent cotranslational protein targeting to membrane (Reactome: REACT_118486)	Metabolism of RNA (Reactome: REACT_78815)	Metabolism of proteins (Reactome: REACT_85873)	Cytoplasmic Ribosomal Proteins (Wikipathways: WP210)	Nonsense Mediated Decay Independent of the Exon Junction Complex (Reactome: REACT_147313)	L13a-mediated translational silencing of Ceruloplasmin expression (Reactome: REACT_79537)	Eukaryotic Translation Initiation (Reactome: REACT_30227)	Nonsense-Mediated Decay (Reactome: REACT_132523)	3, -UTR-mediated translational regulation (Reactome: REACT_45663)	Cap-dependent Translation Initiation (Reactome: REACT_100314)	Nonsense Mediated Decay Enhanced by the Exon Junction Complex (Reactome: REACT_129251)	Metabolism of mRNA (Reactome: REACT_98319)	GTP hydrolysis and joining of the 60S ribosomal subunit (Reactome: REACT_110187)	Peptide chain elongation (Reactome: REACT_105694)
G0SD68_G0S1S4	0.103795	0.10417	0.997852	0	1;0.854	0;1	Eukaryotic Translation Elongation (Reactome: REACT_82124)	Translation (Reactome: REACT_100851)	Gene Expression (Reactome: REACT_83470)	Ribosome - Saccharomyces cerevisiae (budding yeast) (KEGG: path:sce03010)	SRP-dependent cotranslational protein targeting to membrane (Reactome: REACT_118486)	Metabolism of RNA (Reactome: REACT_78815)	Metabolism of proteins (Reactome: REACT_85873)	Cytoplasmic Ribosomal Proteins (Wikipathways: WP210)	Nonsense Mediated Decay Independent of the Exon Junction Complex (Reactome: REACT_147313)	L13a-mediated translational silencing of Ceruloplasmin expression (Reactome: REACT_79537)	Eukaryotic Translation Initiation (Reactome: REACT_30227)	Nonsense-Mediated Decay (Reactome: REACT_132523)	3, -UTR-mediated translational regulation (Reactome: REACT_45663)	Cap-dependent Translation Initiation (Reactome: REACT_100314)	Nonsense Mediated Decay Enhanced by the Exon Junction Complex (Reactome: REACT_129251)	Metabolism of mRNA (Reactome: REACT_98319)	GTP hydrolysis and joining of the 60S ribosomal subunit (Reactome: REACT_110187)	Peptide chain elongation (Reactome: REACT_105694)
G0SD68_G0S2X4	0.631751	0.744325	0.997308	0	1;1	0;1	Eukaryotic Translation Elongation (Reactome: REACT_82124)	Translation (Reactome: REACT_100851)	Gene Expression (Reactome: REACT_83470)	Ribosome - Saccharomyces cerevisiae (budding yeast) (KEGG: path:sce03010)	SRP-dependent cotranslational protein targeting to membrane (Reactome: REACT_118486)	Metabolism of RNA (Reactome: REACT_78815)	Metabolism of proteins (Reactome: REACT_85873)	Cytoplasmic Ribosomal Proteins (Wikipathways: WP210)	Nonsense Mediated Decay Independent of the Exon Junction Complex (Reactome: REACT_147313)	L13a-mediated translational silencing of Ceruloplasmin expression (Reactome: REACT_79537)	Eukaryotic Translation Initiation (Reactome: REACT_30227)	Peptide chain elongation (Reactome: REACT_105694)	Nonsense-Mediated Decay (Reactome: REACT_132523)	Cap-dependent Translation Initiation (Reactome: REACT_100314)	Nonsense Mediated Decay Enhanced by the Exon Junction Complex (Reactome: REACT_129251)	Metabolism of mRNA (Reactome: REACT_98319)	GTP hydrolysis and joining of the 60S ribosomal subunit (Reactome: REACT_110187)	3, -UTR-mediated translational regulation (Reactome: REACT_45663)
G0SD68_G0S2X5	0.51927	0.57534	0.9847	0	1;0.998	0;1	Eukaryotic Translation Elongation (Reactome: REACT_82124)	Translation (Reactome: REACT_100851)	Gene Expression (Reactome: REACT_83470)	Nonsense-Mediated Decay (Reactome: REACT_132523)	SRP-dependent cotranslational protein targeting to membrane (Reactome: REACT_118486)	Metabolism of proteins (Reactome: REACT_85873)	Cap-dependent Translation Initiation (Reactome: REACT_100314)	Cytoplasmic Ribosomal Proteins (Wikipathways: WP210)	Nonsense Mediated Decay Independent of the Exon Junction Complex (Reactome: REACT_147313)	L13a-mediated translational silencing of Ceruloplasmin expression (Reactome: REACT_79537)	Eukaryotic Translation Initiation (Reactome: REACT_30227)	Ribosome - Saccharomyces cerevisiae (budding yeast) (KEGG: path:sce03010)	3, -UTR-mediated translational regulation (Reactome: REACT_45663)	GTP hydrolysis and joining of the 60S ribosomal subunit (Reactome: REACT_110187)	Nonsense Mediated Decay Enhanced by the Exon Junction Complex (Reactome: REACT_129251)	Metabolism of mRNA (Reactome: REACT_98319)	Metabolism of RNA (Reactome: REACT_78815)	Peptide chain elongation (Reactome: REACT_105694)
G0SBR0_G0S2Z9	0.985852	2.47212	0.999992	0	1;1	4;1	Formation of tubulin folding intermediates by CCT/TriC (Reactome: REACT_77963)	Folding of actin by CCT/TriC (Reactome: REACT_126665)	Metabolism of proteins (Reactome: REACT_85873)	Chaperonin-mediated protein folding (Reactome: REACT_32155)	Protein folding (Reactome: REACT_30135)	Cooperation of Prefoldin and TriC/CCT in actin and tubulin folding (Reactome: REACT_91371)
G0SBR0_G0S6B5	0.98947	2.6207	0.991352	0	1;1	1;1	Formation of tubulin folding intermediates by CCT/TriC (Reactome: REACT_77963)	Folding of actin by CCT/TriC (Reactome: REACT_126665)	Metabolism of proteins (Reactome: REACT_85873)	Chaperonin-mediated protein folding (Reactome: REACT_32155)	Protein folding (Reactome: REACT_30135)	Cooperation of Prefoldin and TriC/CCT in actin and tubulin folding (Reactome: REACT_91371)
G0SBR0_G0S918	0.991947	2.75541	0.992086	0	1;1	0;1	Formation of tubulin folding intermediates by CCT/TriC (Reactome: REACT_77963)	Folding of actin by CCT/TriC (Reactome: REACT_126665)	Metabolism of proteins (Reactome: REACT_85873)	Chaperonin-mediated protein folding (Reactome: REACT_32155)	Protein folding (Reactome: REACT_30135)	Cooperation of Prefoldin and TriC/CCT in actin and tubulin folding (Reactome: REACT_91371)
G0SBR0_G0S7A2	0.996377	3.15589	0.99921	2.425	1;1	1;1	Formation of tubulin folding intermediates by CCT/TriC (Reactome: REACT_77963)	Folding of actin by CCT/TriC (Reactome: REACT_126665)	Metabolism of proteins (Reactome: REACT_85873)	Chaperonin-mediated protein folding (Reactome: REACT_32155)	Protein folding (Reactome: REACT_30135)	Cooperation of Prefoldin and TriC/CCT in actin and tubulin folding (Reactome: REACT_91371)
G0SBR0_G0RZC0	0.997012	3.2524	0.991709	0	1;1	4;1	Formation of tubulin folding intermediates by CCT/TriC (Reactome: REACT_77963)	Folding of actin by CCT/TriC (Reactome: REACT_126665)	Metabolism of proteins (Reactome: REACT_85873)	Chaperonin-mediated protein folding (Reactome: REACT_32155)	Protein folding (Reactome: REACT_30135)	Cooperation of Prefoldin and TriC/CCT in actin and tubulin folding (Reactome: REACT_91371)
G0SBR0_G0RXS5	0.989618	2.62781	0.999993	0	1;1	4;1	Formation of tubulin folding intermediates by CCT/TriC (Reactome: REACT_77963)	Folding of actin by CCT/TriC (Reactome: REACT_126665)	Metabolism of proteins (Reactome: REACT_85873)	Chaperonin-mediated protein folding (Reactome: REACT_32155)	Protein folding (Reactome: REACT_30135)	Cooperation of Prefoldin and TriC/CCT in actin and tubulin folding (Reactome: REACT_91371)
G0SBR0_G0S2X8	0.993394	2.85481	0.999814	0	1;1	2;1	Formation of tubulin folding intermediates by CCT/TriC (Reactome: REACT_77963)	Folding of actin by CCT/TriC (Reactome: REACT_126665)	Metabolism of proteins (Reactome: REACT_85873)	Chaperonin-mediated protein folding (Reactome: REACT_32155)	Protein folding (Reactome: REACT_30135)	Cooperation of Prefoldin and TriC/CCT in actin and tubulin folding (Reactome: REACT_91371)
G0SBR0_G0S300	0.935782	1.70299	0	0	1;0.76	0;0
G0SDA3_G0S0B9	0.296447	0.30562	0.99997	0	1;1	8;1	Gene Expression (Reactome: REACT_83470)	mRNA Processing (Reactome: REACT_99034)	Spliceosome - Saccharomyces cerevisiae (budding yeast) (KEGG: path:sce03040)	mRNA Splicing - Minor Pathway (Reactome: REACT_138059)	mRNA Splicing (Reactome: REACT_146803)	Processing of Capped Intron-Containing Pre-mRNA (Reactome: REACT_143894)
G0SDA3_G0SG70	0.68532	0.839077	0.966928	0	1;1	3;1	Gene Expression (Reactome: REACT_83470)	mRNA Processing (Reactome: REACT_99034)	Spliceosome - Saccharomyces cerevisiae (budding yeast) (KEGG: path:sce03040)	mRNA Splicing - Minor Pathway (Reactome: REACT_138059)	mRNA Splicing (Reactome: REACT_146803)	Processing of Capped Intron-Containing Pre-mRNA (Reactome: REACT_143894)
G0SDA3_G0SFL3	0.850327	1.25733	0.97556	0	1;1	4;1	Gene Expression (Reactome: REACT_83470)	mRNA Processing (Reactome: REACT_99034)	Spliceosome - Saccharomyces cerevisiae (budding yeast) (KEGG: path:sce03040)	mRNA Splicing - Minor Pathway (Reactome: REACT_138059)	mRNA Splicing (Reactome: REACT_146803)	Processing of Capped Intron-Containing Pre-mRNA (Reactome: REACT_143894)
G0SBR0_G0SE15	0.734877	0.939249	0.999198	0	1;1	1;0
G0SDA3_G0SCU7	0.486686	0.531709	0.949	0	1;0.966	0;1	Gene Expression (Reactome: REACT_83470)	mRNA Processing (Reactome: REACT_99034)	mRNA Splicing - Minor Pathway (Reactome: REACT_138059)	mRNA Splicing (Reactome: REACT_146803)	Processing of Capped Intron-Containing Pre-mRNA (Reactome: REACT_143894)
G0SDA3_G0SE05	0.0879713	0.0881993	0.965108	0	1;0.856	0;1	Gene Expression (Reactome: REACT_83470)	mRNA Processing (Reactome: REACT_99034)	Spliceosome - Saccharomyces cerevisiae (budding yeast) (KEGG: path:sce03040)	mRNA Splicing - Minor Pathway (Reactome: REACT_138059)	mRNA Splicing (Reactome: REACT_146803)	Processing of Capped Intron-Containing Pre-mRNA (Reactome: REACT_143894)
G0SDA3_G0SFB3	0.240296	0.245088	0.899	0	1;0.956	0;1	Gene Expression (Reactome: REACT_83470)	mRNA Processing (Reactome: REACT_99034)	mRNA Splicing - Minor Pathway (Reactome: REACT_138059)	mRNA Splicing (Reactome: REACT_146803)	Processing of Capped Intron-Containing Pre-mRNA (Reactome: REACT_143894)
G0SDA3_G0SBV2	0.924135	1.61664	0.99998	0	1;1	3;1	Gene Expression (Reactome: REACT_83470)	mRNA Processing (Reactome: REACT_99034)	Spliceosome - Saccharomyces cerevisiae (budding yeast) (KEGG: path:sce03040)	mRNA Splicing - Minor Pathway (Reactome: REACT_138059)	mRNA Splicing (Reactome: REACT_146803)	Processing of Capped Intron-Containing Pre-mRNA (Reactome: REACT_143894)
G0SDA3_G0S846	0.888262	1.41363	0.949	0	1;0.994	0;1	Gene Expression (Reactome: REACT_83470)	mRNA Processing (Reactome: REACT_99034)	mRNA Splicing - Minor Pathway (Reactome: REACT_138059)	mRNA Splicing (Reactome: REACT_146803)	Processing of Capped Intron-Containing Pre-mRNA (Reactome: REACT_143894)
G0SDA3_G0S9E0	0.551706	0.62083	0.949	0	1;0.962	0;1	Gene Expression (Reactome: REACT_83470)	mRNA Processing (Reactome: REACT_99034)	mRNA Splicing - Minor Pathway (Reactome: REACT_138059)	mRNA Splicing (Reactome: REACT_146803)	Processing of Capped Intron-Containing Pre-mRNA (Reactome: REACT_143894)
G0SDA3_G0SBQ7	0.979981	2.29708	0.980032	0	1;1	0;1	Gene Expression (Reactome: REACT_83470)	mRNA Processing (Reactome: REACT_99034)	Spliceosome - Saccharomyces cerevisiae (budding yeast) (KEGG: path:sce03040)	mRNA Splicing - Minor Pathway (Reactome: REACT_138059)	mRNA Splicing (Reactome: REACT_146803)	Processing of Capped Intron-Containing Pre-mRNA (Reactome: REACT_143894)
G0SDA3_G0SCS7	0.570815	0.648731	0.949	0	1;0.946	0;1	Gene Expression (Reactome: REACT_83470)	mRNA Processing (Reactome: REACT_99034)	mRNA Splicing - Minor Pathway (Reactome: REACT_138059)	mRNA Splicing (Reactome: REACT_146803)	Processing of Capped Intron-Containing Pre-mRNA (Reactome: REACT_143894)
G0SDA3_G0S3M1	0.349921	0.365354	0.949	0	1;0.974	0;1	Gene Expression (Reactome: REACT_83470)	mRNA Processing (Reactome: REACT_99034)	mRNA Splicing - Minor Pathway (Reactome: REACT_138059)	mRNA Splicing (Reactome: REACT_146803)	Processing of Capped Intron-Containing Pre-mRNA (Reactome: REACT_143894)
G0SDA3_G0S3P6	0.285541	0.293705	0.949	0	1;0.98	0;1	Gene Expression (Reactome: REACT_83470)	mRNA Processing (Reactome: REACT_99034)	mRNA Splicing - Minor Pathway (Reactome: REACT_138059)	mRNA Splicing (Reactome: REACT_146803)	Processing of Capped Intron-Containing Pre-mRNA (Reactome: REACT_143894)
G0SDA3_G0S5A2	0.871625	1.3398	0.9688	0	1;0.996	1;1	Spliceosome - Saccharomyces cerevisiae (budding yeast) (KEGG: path:sce03040)
G0SDA3_G0S625	0.177384	0.17928	0.949	0	1;0.982	0;1	Gene Expression (Reactome: REACT_83470)	mRNA Processing (Reactome: REACT_99034)	mRNA Splicing - Minor Pathway (Reactome: REACT_138059)	mRNA Splicing (Reactome: REACT_146803)	Processing of Capped Intron-Containing Pre-mRNA (Reactome: REACT_143894)
G0SDA3_G0RY82	0.274219	0.28142	0.999975	0	1;1	3;1	Gene Expression (Reactome: REACT_83470)	mRNA Processing (Reactome: REACT_99034)	Spliceosome - Saccharomyces cerevisiae (budding yeast) (KEGG: path:sce03040)	mRNA Splicing - Minor Pathway (Reactome: REACT_138059)	mRNA Splicing (Reactome: REACT_146803)	Processing of Capped Intron-Containing Pre-mRNA (Reactome: REACT_143894)
G0SDA3_G0RZM7	0.744035	0.959458	0.999169	0	1;1	1;1	Gene Expression (Reactome: REACT_83470)	mRNA Processing (Reactome: REACT_99034)	Spliceosome - Saccharomyces cerevisiae (budding yeast) (KEGG: path:sce03040)	mRNA Splicing - Minor Pathway (Reactome: REACT_138059)	mRNA Splicing (Reactome: REACT_146803)	Processing of Capped Intron-Containing Pre-mRNA (Reactome: REACT_143894)
G0SDA3_G0S0I8	0.287119	0.295424	0.949	0	1;0.98	0;1	Gene Expression (Reactome: REACT_83470)	mRNA Processing (Reactome: REACT_99034)	mRNA Splicing - Minor Pathway (Reactome: REACT_138059)	mRNA Splicing (Reactome: REACT_146803)	Processing of Capped Intron-Containing Pre-mRNA (Reactome: REACT_143894)
G0SDA3_G0S256	0.268796	0.275566	0.949	0	1;0.98	0;1	Gene Expression (Reactome: REACT_83470)	mRNA Processing (Reactome: REACT_99034)	mRNA Splicing - Minor Pathway (Reactome: REACT_138059)	mRNA Splicing (Reactome: REACT_146803)	Processing of Capped Intron-Containing Pre-mRNA (Reactome: REACT_143894)
G0S9T3_G0SGT6	0.979332	2.28096	0.999599	0	1;1	1;1	Eukaryotic Translation Elongation (Reactome: REACT_82124)	Translation (Reactome: REACT_100851)	Gene Expression (Reactome: REACT_83470)	Ribosome - Saccharomyces cerevisiae (budding yeast) (KEGG: path:sce03010)	SRP-dependent cotranslational protein targeting to membrane (Reactome: REACT_118486)	Metabolism of RNA (Reactome: REACT_78815)	Metabolism of proteins (Reactome: REACT_85873)	Cytoplasmic Ribosomal Proteins (Wikipathways: WP210)	Nonsense Mediated Decay Independent of the Exon Junction Complex (Reactome: REACT_147313)	L13a-mediated translational silencing of Ceruloplasmin expression (Reactome: REACT_79537)	Eukaryotic Translation Initiation (Reactome: REACT_30227)	Nonsense-Mediated Decay (Reactome: REACT_132523)	3, -UTR-mediated translational regulation (Reactome: REACT_45663)	Cap-dependent Translation Initiation (Reactome: REACT_100314)	Nonsense Mediated Decay Enhanced by the Exon Junction Complex (Reactome: REACT_129251)	Metabolism of mRNA (Reactome: REACT_98319)	GTP hydrolysis and joining of the 60S ribosomal subunit (Reactome: REACT_110187)	Peptide chain elongation (Reactome: REACT_105694)
G0S9T3_G0SHQ2	0.932337	1.67597	0.995394	0	1;1	1;1	Eukaryotic Translation Elongation (Reactome: REACT_82124)	Translation (Reactome: REACT_100851)	Gene Expression (Reactome: REACT_83470)	Ribosome - Saccharomyces cerevisiae (budding yeast) (KEGG: path:sce03010)	SRP-dependent cotranslational protein targeting to membrane (Reactome: REACT_118486)	Metabolism of RNA (Reactome: REACT_78815)	Metabolism of proteins (Reactome: REACT_85873)	Cytoplasmic Ribosomal Proteins (Wikipathways: WP210)	Nonsense Mediated Decay Independent of the Exon Junction Complex (Reactome: REACT_147313)	L13a-mediated translational silencing of Ceruloplasmin expression (Reactome: REACT_79537)	Eukaryotic Translation Initiation (Reactome: REACT_30227)	Nonsense-Mediated Decay (Reactome: REACT_132523)	3, -UTR-mediated translational regulation (Reactome: REACT_45663)	Cap-dependent Translation Initiation (Reactome: REACT_100314)	Nonsense Mediated Decay Enhanced by the Exon Junction Complex (Reactome: REACT_129251)	Metabolism of mRNA (Reactome: REACT_98319)	GTP hydrolysis and joining of the 60S ribosomal subunit (Reactome: REACT_110187)	Peptide chain elongation (Reactome: REACT_105694)
G0S9T3_G0SH61	0.984954	2.44112	0.98804	0	1;1	1;1	Eukaryotic Translation Elongation (Reactome: REACT_82124)	Translation (Reactome: REACT_100851)	Gene Expression (Reactome: REACT_83470)	Ribosome - Saccharomyces cerevisiae (budding yeast) (KEGG: path:sce03010)	SRP-dependent cotranslational protein targeting to membrane (Reactome: REACT_118486)	Metabolism of RNA (Reactome: REACT_78815)	Metabolism of proteins (Reactome: REACT_85873)	Cytoplasmic Ribosomal Proteins (Wikipathways: WP210)	Nonsense Mediated Decay Independent of the Exon Junction Complex (Reactome: REACT_147313)	L13a-mediated translational silencing of Ceruloplasmin expression (Reactome: REACT_79537)	Eukaryotic Translation Initiation (Reactome: REACT_30227)	Nonsense-Mediated Decay (Reactome: REACT_132523)	3, -UTR-mediated translational regulation (Reactome: REACT_45663)	Cap-dependent Translation Initiation (Reactome: REACT_100314)	Nonsense Mediated Decay Enhanced by the Exon Junction Complex (Reactome: REACT_129251)	Metabolism of mRNA (Reactome: REACT_98319)	GTP hydrolysis and joining of the 60S ribosomal subunit (Reactome: REACT_110187)	Peptide chain elongation (Reactome: REACT_105694)
G0S9T3_G0SI44	0.828326	1.18278	0.995303	0	1;0.992	0;1	Eukaryotic Translation Elongation (Reactome: REACT_82124)	Translation (Reactome: REACT_100851)	Gene Expression (Reactome: REACT_83470)	Ribosome - Saccharomyces cerevisiae (budding yeast) (KEGG: path:sce03010)	SRP-dependent cotranslational protein targeting to membrane (Reactome: REACT_118486)	Metabolism of RNA (Reactome: REACT_78815)	Metabolism of proteins (Reactome: REACT_85873)	Cytoplasmic Ribosomal Proteins (Wikipathways: WP210)	Nonsense Mediated Decay Independent of the Exon Junction Complex (Reactome: REACT_147313)	L13a-mediated translational silencing of Ceruloplasmin expression (Reactome: REACT_79537)	Eukaryotic Translation Initiation (Reactome: REACT_30227)	Nonsense-Mediated Decay (Reactome: REACT_132523)	3, -UTR-mediated translational regulation (Reactome: REACT_45663)	Cap-dependent Translation Initiation (Reactome: REACT_100314)	Nonsense Mediated Decay Enhanced by the Exon Junction Complex (Reactome: REACT_129251)	Metabolism of mRNA (Reactome: REACT_98319)	GTP hydrolysis and joining of the 60S ribosomal subunit (Reactome: REACT_110187)	Peptide chain elongation (Reactome: REACT_105694)
G0S9T3_G0SFL1	0.310124	0.320683	0.966328	0	1;1	1;1	Ribosome - Saccharomyces cerevisiae (budding yeast) (KEGG: path:sce03010)	Cytoplasmic Ribosomal Proteins (Wikipathways: WP210)
G0S9T3_G0SG89	0.940321	1.74081	0.994	0	1;1	0;1	Eukaryotic Translation Elongation (Reactome: REACT_82124)	Translation (Reactome: REACT_100851)	Gene Expression (Reactome: REACT_83470)	Ribosome - Saccharomyces cerevisiae (budding yeast) (KEGG: path:sce03010)	SRP-dependent cotranslational protein targeting to membrane (Reactome: REACT_118486)	Metabolism of RNA (Reactome: REACT_78815)	Metabolism of proteins (Reactome: REACT_85873)	Cytoplasmic Ribosomal Proteins (Wikipathways: WP210)	Nonsense Mediated Decay Independent of the Exon Junction Complex (Reactome: REACT_147313)	L13a-mediated translational silencing of Ceruloplasmin expression (Reactome: REACT_79537)	Eukaryotic Translation Initiation (Reactome: REACT_30227)	Nonsense-Mediated Decay (Reactome: REACT_132523)	3, -UTR-mediated translational regulation (Reactome: REACT_45663)	Cap-dependent Translation Initiation (Reactome: REACT_100314)	Nonsense Mediated Decay Enhanced by the Exon Junction Complex (Reactome: REACT_129251)	Metabolism of mRNA (Reactome: REACT_98319)	GTP hydrolysis and joining of the 60S ribosomal subunit (Reactome: REACT_110187)	Peptide chain elongation (Reactome: REACT_105694)
G0S9T3_G0SFN0	0.923583	1.61287	0.995668	0	1;1	0;1	Eukaryotic Translation Elongation (Reactome: REACT_82124)	Translation (Reactome: REACT_100851)	Gene Expression (Reactome: REACT_83470)	Ribosome - Saccharomyces cerevisiae (budding yeast) (KEGG: path:sce03010)	SRP-dependent cotranslational protein targeting to membrane (Reactome: REACT_118486)	Metabolism of RNA (Reactome: REACT_78815)	Metabolism of proteins (Reactome: REACT_85873)	Cytoplasmic Ribosomal Proteins (Wikipathways: WP210)	Nonsense Mediated Decay Independent of the Exon Junction Complex (Reactome: REACT_147313)	L13a-mediated translational silencing of Ceruloplasmin expression (Reactome: REACT_79537)	Eukaryotic Translation Initiation (Reactome: REACT_30227)	Nonsense-Mediated Decay (Reactome: REACT_132523)	3, -UTR-mediated translational regulation (Reactome: REACT_45663)	Cap-dependent Translation Initiation (Reactome: REACT_100314)	Nonsense Mediated Decay Enhanced by the Exon Junction Complex (Reactome: REACT_129251)	Metabolism of mRNA (Reactome: REACT_98319)	GTP hydrolysis and joining of the 60S ribosomal subunit (Reactome: REACT_110187)	Peptide chain elongation (Reactome: REACT_105694)
G0S9T3_G0SGY1	0.979827	2.29321	0.999329	0	1;1	1;1	Eukaryotic Translation Elongation (Reactome: REACT_82124)	Translation (Reactome: REACT_100851)	Gene Expression (Reactome: REACT_83470)	Ribosome - Saccharomyces cerevisiae (budding yeast) (KEGG: path:sce03010)	SRP-dependent cotranslational protein targeting to membrane (Reactome: REACT_118486)	Metabolism of RNA (Reactome: REACT_78815)	Metabolism of proteins (Reactome: REACT_85873)	Cytoplasmic Ribosomal Proteins (Wikipathways: WP210)	Nonsense Mediated Decay Independent of the Exon Junction Complex (Reactome: REACT_147313)	L13a-mediated translational silencing of Ceruloplasmin expression (Reactome: REACT_79537)	Eukaryotic Translation Initiation (Reactome: REACT_30227)	Nonsense-Mediated Decay (Reactome: REACT_132523)	3, -UTR-mediated translational regulation (Reactome: REACT_45663)	Cap-dependent Translation Initiation (Reactome: REACT_100314)	Nonsense Mediated Decay Enhanced by the Exon Junction Complex (Reactome: REACT_129251)	Metabolism of mRNA (Reactome: REACT_98319)	GTP hydrolysis and joining of the 60S ribosomal subunit (Reactome: REACT_110187)	Peptide chain elongation (Reactome: REACT_105694)
G0S9T3_G0SEI1	0.852247	1.26431	0.93	0	1;0.998	1;1	Eukaryotic Translation Elongation (Reactome: REACT_82124)	Translation (Reactome: REACT_100851)	Gene Expression (Reactome: REACT_83470)	Ribosome - Saccharomyces cerevisiae (budding yeast) (KEGG: path:sce03010)	SRP-dependent cotranslational protein targeting to membrane (Reactome: REACT_118486)	Metabolism of RNA (Reactome: REACT_78815)	Metabolism of proteins (Reactome: REACT_85873)	Cytoplasmic Ribosomal Proteins (Wikipathways: WP210)	Nonsense Mediated Decay Independent of the Exon Junction Complex (Reactome: REACT_147313)	L13a-mediated translational silencing of Ceruloplasmin expression (Reactome: REACT_79537)	Eukaryotic Translation Initiation (Reactome: REACT_30227)	Nonsense-Mediated Decay (Reactome: REACT_132523)	3, -UTR-mediated translational regulation (Reactome: REACT_45663)	Cap-dependent Translation Initiation (Reactome: REACT_100314)	Nonsense Mediated Decay Enhanced by the Exon Junction Complex (Reactome: REACT_129251)	Metabolism of mRNA (Reactome: REACT_98319)	GTP hydrolysis and joining of the 60S ribosomal subunit (Reactome: REACT_110187)	Peptide chain elongation (Reactome: REACT_105694)
G0S9T3_G0SEI0	0.924009	1.61578	0.987	0	1;1	1;1	Eukaryotic Translation Elongation (Reactome: REACT_82124)	Translation (Reactome: REACT_100851)	Gene Expression (Reactome: REACT_83470)	Ribosome - Saccharomyces cerevisiae (budding yeast) (KEGG: path:sce03010)	SRP-dependent cotranslational protein targeting to membrane (Reactome: REACT_118486)	Metabolism of RNA (Reactome: REACT_78815)	Metabolism of proteins (Reactome: REACT_85873)	Cytoplasmic Ribosomal Proteins (Wikipathways: WP210)	Nonsense Mediated Decay Independent of the Exon Junction Complex (Reactome: REACT_147313)	L13a-mediated translational silencing of Ceruloplasmin expression (Reactome: REACT_79537)	Eukaryotic Translation Initiation (Reactome: REACT_30227)	Nonsense-Mediated Decay (Reactome: REACT_132523)	3, -UTR-mediated translational regulation (Reactome: REACT_45663)	Cap-dependent Translation Initiation (Reactome: REACT_100314)	Nonsense Mediated Decay Enhanced by the Exon Junction Complex (Reactome: REACT_129251)	Metabolism of mRNA (Reactome: REACT_98319)	GTP hydrolysis and joining of the 60S ribosomal subunit (Reactome: REACT_110187)	Peptide chain elongation (Reactome: REACT_105694)
G0S9T3_G0SFK8	0.204074	0.20698	0.999353	0	1;1	0;1	Eukaryotic Translation Elongation (Reactome: REACT_82124)	Translation (Reactome: REACT_100851)	Gene Expression (Reactome: REACT_83470)	Ribosome - Saccharomyces cerevisiae (budding yeast) (KEGG: path:sce03010)	SRP-dependent cotranslational protein targeting to membrane (Reactome: REACT_118486)	Metabolism of RNA (Reactome: REACT_78815)	Metabolism of proteins (Reactome: REACT_85873)	Cytoplasmic Ribosomal Proteins (Wikipathways: WP210)	Nonsense Mediated Decay Independent of the Exon Junction Complex (Reactome: REACT_147313)	L13a-mediated translational silencing of Ceruloplasmin expression (Reactome: REACT_79537)	Eukaryotic Translation Initiation (Reactome: REACT_30227)	Nonsense-Mediated Decay (Reactome: REACT_132523)	3, -UTR-mediated translational regulation (Reactome: REACT_45663)	Cap-dependent Translation Initiation (Reactome: REACT_100314)	Nonsense Mediated Decay Enhanced by the Exon Junction Complex (Reactome: REACT_129251)	Metabolism of mRNA (Reactome: REACT_98319)	GTP hydrolysis and joining of the 60S ribosomal subunit (Reactome: REACT_110187)	Peptide chain elongation (Reactome: REACT_105694)
G0S9T3_G0SFC3	0.99799	3.45088	0.944087	0	1;1	1;1	Eukaryotic Translation Elongation (Reactome: REACT_82124)	Translation (Reactome: REACT_100851)	Gene Expression (Reactome: REACT_83470)	Ribosome - Saccharomyces cerevisiae (budding yeast) (KEGG: path:sce03010)	SRP-dependent cotranslational protein targeting to membrane (Reactome: REACT_118486)	Metabolism of RNA (Reactome: REACT_78815)	Metabolism of proteins (Reactome: REACT_85873)	Cytoplasmic Ribosomal Proteins (Wikipathways: WP210)	Nonsense Mediated Decay Independent of the Exon Junction Complex (Reactome: REACT_147313)	L13a-mediated translational silencing of Ceruloplasmin expression (Reactome: REACT_79537)	Eukaryotic Translation Initiation (Reactome: REACT_30227)	Nonsense-Mediated Decay (Reactome: REACT_132523)	3, -UTR-mediated translational regulation (Reactome: REACT_45663)	Cap-dependent Translation Initiation (Reactome: REACT_100314)	Nonsense Mediated Decay Enhanced by the Exon Junction Complex (Reactome: REACT_129251)	Metabolism of mRNA (Reactome: REACT_98319)	GTP hydrolysis and joining of the 60S ribosomal subunit (Reactome: REACT_110187)	Peptide chain elongation (Reactome: REACT_105694)
G0S9T3_G0SBR7	0.289684	0.298221	0.802205	0	1;0.996	1;1	Eukaryotic Translation Elongation (Reactome: REACT_82124)	Translation (Reactome: REACT_100851)	Gene Expression (Reactome: REACT_83470)	Ribosome - Saccharomyces cerevisiae (budding yeast) (KEGG: path:sce03010)	SRP-dependent cotranslational protein targeting to membrane (Reactome: REACT_118486)	Metabolism of RNA (Reactome: REACT_78815)	Metabolism of proteins (Reactome: REACT_85873)	Cytoplasmic Ribosomal Proteins (Wikipathways: WP210)	Nonsense Mediated Decay Independent of the Exon Junction Complex (Reactome: REACT_147313)	L13a-mediated translational silencing of Ceruloplasmin expression (Reactome: REACT_79537)	Eukaryotic Translation Initiation (Reactome: REACT_30227)	Nonsense-Mediated Decay (Reactome: REACT_132523)	3, -UTR-mediated translational regulation (Reactome: REACT_45663)	Cap-dependent Translation Initiation (Reactome: REACT_100314)	Nonsense Mediated Decay Enhanced by the Exon Junction Complex (Reactome: REACT_129251)	Metabolism of mRNA (Reactome: REACT_98319)	GTP hydrolysis and joining of the 60S ribosomal subunit (Reactome: REACT_110187)	Peptide chain elongation (Reactome: REACT_105694)
G0S9T3_G0SCL3	0.933435	1.68444	0.963808	0	1;1	0;1	Eukaryotic Translation Elongation (Reactome: REACT_82124)	Translation (Reactome: REACT_100851)	Gene Expression (Reactome: REACT_83470)	Ribosome - Saccharomyces cerevisiae (budding yeast) (KEGG: path:sce03010)	SRP-dependent cotranslational protein targeting to membrane (Reactome: REACT_118486)	Metabolism of RNA (Reactome: REACT_78815)	Metabolism of proteins (Reactome: REACT_85873)	Cytoplasmic Ribosomal Proteins (Wikipathways: WP210)	Nonsense Mediated Decay Independent of the Exon Junction Complex (Reactome: REACT_147313)	L13a-mediated translational silencing of Ceruloplasmin expression (Reactome: REACT_79537)	Eukaryotic Translation Initiation (Reactome: REACT_30227)	Nonsense-Mediated Decay (Reactome: REACT_132523)	3, -UTR-mediated translational regulation (Reactome: REACT_45663)	Cap-dependent Translation Initiation (Reactome: REACT_100314)	Nonsense Mediated Decay Enhanced by the Exon Junction Complex (Reactome: REACT_129251)	Metabolism of mRNA (Reactome: REACT_98319)	GTP hydrolysis and joining of the 60S ribosomal subunit (Reactome: REACT_110187)	Peptide chain elongation (Reactome: REACT_105694)
G0S9T3_G0SCE2	0.893499	1.43901	0.999095	0	1;1	1;1	Eukaryotic Translation Elongation (Reactome: REACT_82124)	Translation (Reactome: REACT_100851)	Gene Expression (Reactome: REACT_83470)	Ribosome - Saccharomyces cerevisiae (budding yeast) (KEGG: path:sce03010)	SRP-dependent cotranslational protein targeting to membrane (Reactome: REACT_118486)	Metabolism of RNA (Reactome: REACT_78815)	Metabolism of proteins (Reactome: REACT_85873)	Cytoplasmic Ribosomal Proteins (Wikipathways: WP210)	Nonsense Mediated Decay Independent of the Exon Junction Complex (Reactome: REACT_147313)	L13a-mediated translational silencing of Ceruloplasmin expression (Reactome: REACT_79537)	Eukaryotic Translation Initiation (Reactome: REACT_30227)	Nonsense-Mediated Decay (Reactome: REACT_132523)	3, -UTR-mediated translational regulation (Reactome: REACT_45663)	Cap-dependent Translation Initiation (Reactome: REACT_100314)	Nonsense Mediated Decay Enhanced by the Exon Junction Complex (Reactome: REACT_129251)	Metabolism of mRNA (Reactome: REACT_98319)	GTP hydrolysis and joining of the 60S ribosomal subunit (Reactome: REACT_110187)	Peptide chain elongation (Reactome: REACT_105694)
G0S9T3_G0SEG2	0.929794	1.65687	0.97994	0	1;1	0;1	Eukaryotic Translation Elongation (Reactome: REACT_82124)	Translation (Reactome: REACT_100851)	Gene Expression (Reactome: REACT_83470)	Ribosome - Saccharomyces cerevisiae (budding yeast) (KEGG: path:sce03010)	SRP-dependent cotranslational protein targeting to membrane (Reactome: REACT_118486)	Metabolism of RNA (Reactome: REACT_78815)	Metabolism of proteins (Reactome: REACT_85873)	Cytoplasmic Ribosomal Proteins (Wikipathways: WP210)	Nonsense Mediated Decay Independent of the Exon Junction Complex (Reactome: REACT_147313)	L13a-mediated translational silencing of Ceruloplasmin expression (Reactome: REACT_79537)	Eukaryotic Translation Initiation (Reactome: REACT_30227)	Nonsense-Mediated Decay (Reactome: REACT_132523)	3, -UTR-mediated translational regulation (Reactome: REACT_45663)	Cap-dependent Translation Initiation (Reactome: REACT_100314)	Nonsense Mediated Decay Enhanced by the Exon Junction Complex (Reactome: REACT_129251)	Metabolism of mRNA (Reactome: REACT_98319)	GTP hydrolysis and joining of the 60S ribosomal subunit (Reactome: REACT_110187)	Peptide chain elongation (Reactome: REACT_105694)
G0S9T3_G0SAE3	0.415377	0.442092	0.994546	0	1;0.996	1;1	Eukaryotic Translation Elongation (Reactome: REACT_82124)	Translation (Reactome: REACT_100851)	Gene Expression (Reactome: REACT_83470)	Ribosome - Saccharomyces cerevisiae (budding yeast) (KEGG: path:sce03010)	SRP-dependent cotranslational protein targeting to membrane (Reactome: REACT_118486)	Metabolism of RNA (Reactome: REACT_78815)	Metabolism of proteins (Reactome: REACT_85873)	Cytoplasmic Ribosomal Proteins (Wikipathways: WP210)	Nonsense Mediated Decay Independent of the Exon Junction Complex (Reactome: REACT_147313)	L13a-mediated translational silencing of Ceruloplasmin expression (Reactome: REACT_79537)	Eukaryotic Translation Initiation (Reactome: REACT_30227)	Peptide chain elongation (Reactome: REACT_105694)	Nonsense-Mediated Decay (Reactome: REACT_132523)	Cap-dependent Translation Initiation (Reactome: REACT_100314)	Nonsense Mediated Decay Enhanced by the Exon Junction Complex (Reactome: REACT_129251)	Metabolism of mRNA (Reactome: REACT_98319)	GTP hydrolysis and joining of the 60S ribosomal subunit (Reactome: REACT_110187)	3, -UTR-mediated translational regulation (Reactome: REACT_45663)
G0S9T3_G0SBN1	0.890513	1.4244	0	0	1;0.646	1;1	Eukaryotic Translation Elongation (Reactome: REACT_82124)	Translation (Reactome: REACT_100851)	Gene Expression (Reactome: REACT_83470)	Ribosome - Saccharomyces cerevisiae (budding yeast) (KEGG: path:sce03010)	SRP-dependent cotranslational protein targeting to membrane (Reactome: REACT_118486)	Metabolism of RNA (Reactome: REACT_78815)	Metabolism of proteins (Reactome: REACT_85873)	Cytoplasmic Ribosomal Proteins (Wikipathways: WP210)	Nonsense Mediated Decay Independent of the Exon Junction Complex (Reactome: REACT_147313)	L13a-mediated translational silencing of Ceruloplasmin expression (Reactome: REACT_79537)	Eukaryotic Translation Initiation (Reactome: REACT_30227)	Nonsense-Mediated Decay (Reactome: REACT_132523)	3, -UTR-mediated translational regulation (Reactome: REACT_45663)	Cap-dependent Translation Initiation (Reactome: REACT_100314)	Nonsense Mediated Decay Enhanced by the Exon Junction Complex (Reactome: REACT_129251)	Metabolism of mRNA (Reactome: REACT_98319)	GTP hydrolysis and joining of the 60S ribosomal subunit (Reactome: REACT_110187)	Peptide chain elongation (Reactome: REACT_105694)
G0S9T3_G0SAV4	0.281881	0.289724	0.988895	0	1;1	1;1	Eukaryotic Translation Elongation (Reactome: REACT_82124)	Translation (Reactome: REACT_100851)	Gene Expression (Reactome: REACT_83470)	Ribosome - Saccharomyces cerevisiae (budding yeast) (KEGG: path:sce03010)	SRP-dependent cotranslational protein targeting to membrane (Reactome: REACT_118486)	Metabolism of RNA (Reactome: REACT_78815)	Metabolism of proteins (Reactome: REACT_85873)	Cytoplasmic Ribosomal Proteins (Wikipathways: WP210)	Nonsense Mediated Decay Independent of the Exon Junction Complex (Reactome: REACT_147313)	L13a-mediated translational silencing of Ceruloplasmin expression (Reactome: REACT_79537)	Eukaryotic Translation Initiation (Reactome: REACT_30227)	Nonsense-Mediated Decay (Reactome: REACT_132523)	3, -UTR-mediated translational regulation (Reactome: REACT_45663)	Cap-dependent Translation Initiation (Reactome: REACT_100314)	Nonsense Mediated Decay Enhanced by the Exon Junction Complex (Reactome: REACT_129251)	Metabolism of mRNA (Reactome: REACT_98319)	GTP hydrolysis and joining of the 60S ribosomal subunit (Reactome: REACT_110187)	Peptide chain elongation (Reactome: REACT_105694)
G0S9T3_G0SBZ6	0.817312	1.14867	0.999189	0	1;1	1;1	Eukaryotic Translation Elongation (Reactome: REACT_82124)	Translation (Reactome: REACT_100851)	Gene Expression (Reactome: REACT_83470)	Ribosome - Saccharomyces cerevisiae (budding yeast) (KEGG: path:sce03010)	SRP-dependent cotranslational protein targeting to membrane (Reactome: REACT_118486)	Metabolism of RNA (Reactome: REACT_78815)	Metabolism of proteins (Reactome: REACT_85873)	Cytoplasmic Ribosomal Proteins (Wikipathways: WP210)	Nonsense Mediated Decay Independent of the Exon Junction Complex (Reactome: REACT_147313)	L13a-mediated translational silencing of Ceruloplasmin expression (Reactome: REACT_79537)	Eukaryotic Translation Initiation (Reactome: REACT_30227)	Nonsense-Mediated Decay (Reactome: REACT_132523)	3, -UTR-mediated translational regulation (Reactome: REACT_45663)	Cap-dependent Translation Initiation (Reactome: REACT_100314)	Nonsense Mediated Decay Enhanced by the Exon Junction Complex (Reactome: REACT_129251)	Metabolism of mRNA (Reactome: REACT_98319)	GTP hydrolysis and joining of the 60S ribosomal subunit (Reactome: REACT_110187)	Peptide chain elongation (Reactome: REACT_105694)
G0S9T3_G0S871	0.278917	0.286507	0.996256	0	1;1	1;1	Eukaryotic Translation Elongation (Reactome: REACT_82124)	Translation (Reactome: REACT_100851)	Gene Expression (Reactome: REACT_83470)	Ribosome - Saccharomyces cerevisiae (budding yeast) (KEGG: path:sce03010)	SRP-dependent cotranslational protein targeting to membrane (Reactome: REACT_118486)	Metabolism of RNA (Reactome: REACT_78815)	Metabolism of proteins (Reactome: REACT_85873)	Cytoplasmic Ribosomal Proteins (Wikipathways: WP210)	Nonsense Mediated Decay Independent of the Exon Junction Complex (Reactome: REACT_147313)	L13a-mediated translational silencing of Ceruloplasmin expression (Reactome: REACT_79537)	Eukaryotic Translation Initiation (Reactome: REACT_30227)	Nonsense-Mediated Decay (Reactome: REACT_132523)	3, -UTR-mediated translational regulation (Reactome: REACT_45663)	Cap-dependent Translation Initiation (Reactome: REACT_100314)	Nonsense Mediated Decay Enhanced by the Exon Junction Complex (Reactome: REACT_129251)	Metabolism of mRNA (Reactome: REACT_98319)	GTP hydrolysis and joining of the 60S ribosomal subunit (Reactome: REACT_110187)	Peptide chain elongation (Reactome: REACT_105694)
[truncated: 5,896 more rows]

## Sheet: 0.Optimization-of-communities
Variation of clustering parameters and recovery of protein-protein complexes from PDB+AP-MS (Benchop et al.) to optimize community detection
[truncated: 28 more rows]

[truncated: 4 more sheets: 1.Community-detection, 2.Community-reclassified, 3. Predicted-communities, 4.Recovery of community members]
