# Supplementary material for: Capturing protein communities by structural proteomics in a thermophilic eukaryote
Source: Mol Syst Biol. 2017 Jul 25;13(7):936. doi: 10.15252/msb.20167412 (PMC5527848; doi:10.15252/msb.20167412)
Supplement: Supplementary file 5 — Dataset EV4 [file MSB-13-936-s005.zip › Dataset_EV4_Protein_Communities.xlsx]

## Sheet: Sheet explanations
Sheet	Explanation
Protein Communities	The Final Data for all 48 reconstructed clusters and the 21 Protein Communities
Columns of sheet "Protein Communities"
Protein community number	Corresponds to numbering in Figures 3, S8, S9 and S10
Protein community name	The final name of the derived protein community
UniProt Accession	Uniprot database code
Protein IDs	Gene name of the Chaetomium protein
Transitivity of the communities	Quality of inter-connectivity of each community
Fasta headers (protein annotation Bock et al., 2014)	Updated protein annotation according to Bock et al., 2014; Simple copy/paste of the FASTA file header is in this column
Yeast Protein name	Available name of the yeast ortholog (for details on orthology mapping, see Table S3, sheet "Orthology mapping to yeast"
Yeast Protein name	Available name of the yeast ortholog (for details on orthology mapping, see Table S3, sheet "Orthology mapping to yeast"
Orthologous yeast ORF	Open Reading frame in yeast for each protein
Known Complex member	Known complexes shown in figure 3 and highlights predicted interactors
# predicted transmembrane domains	Proteome-wide prediction of transmembrane domains using the sequences using HMMER (http://hmmer.janelia.org/); The number indicated the number of transmembrane domains
Predicted signal peptide	Proteome-wide prediction of signal peptides using the sequences using HMMER (http://hmmer.janelia.org/); The number indicated the number of transmembrane domains
F1-F30	Protein abundance in iBAQ units per fraction (F1 contains the larger assemblies, F30 the smaller ones)
Orthology assignment (Evidence)	Assignment of orthology using the co-elution data or/and cross-linking information (see for details regarding cross-linking Table S5)
Columns of sheet "Orthology assignment (Evidence)"
UniProt Accession	Uniprot database code
Protein community name	The final name of the derived protein community
New sugested annotation	Recommended annotation for Uniprot
Evidence	How the annotation was derived (co-elution information or/and cross-linking of the proteins)
142 complexes in the network	Protein complexes within the network and the communities
Columns of sheet "142 complexes in the network"
Heteromultimers
Unique merged code	protein complex number that is used throughout the training, cross-validation and scoring of the network and the derived communities (also available in Table S3, Sheet "PDB|AP-MS combined benchmark")
Complex Name	Final name of the protein complex that was used
UniProt Accession	available amino acid sequence of chaetomium in the Uniprot database
CTHT	Gene name of the Chaetomium protein
PDB complex name	Available name of the protein complex from the "Heteromultimeric" sheet (column Protein complex name)
PDB protein name	Available name of the protein from the "Heteromultimeric" sheet (column Protein complex name)
Benschop complex name	Available name of the protein complex from the AP-MS data (Benchop et al. 2012)
Yeast Protein name	Available name of the yeast ortholog (for details on orthology mapping, see Table S3, sheet "Orthology mapping to yeast"
Orthologous yeast ORF	Open Reading frame in yeast for each protein
Present_in_communities	If the protein is within the derived 48 communities
Homomultimers
network_numbering	protein complex number for homomultimers that are present in the network
UniProt Accession	available amino acid sequence of chaetomium in the Uniprot database
Homologous PDB code	after blast search against the Protein Data Bank, which chain of the molecule corresponds to the sequence
Species	The species in which the homologous sequence was identified
Subunit Sequence Coverage (%)	Coverage of alignment between the C. thermophilum sequence and its homolog
Subunit Sequence Identity (%)	Percentage of identical amino acid residues between the C. thermophilum sequence and its homolog
Protein name	The name of the protein which forms the homomultimer (protomer name)
Stoichiometry	How many copies of the protein are in the protein structure of the homolog
EC code	If it is an enzyme, what function it has (available function according to EC code can be found in BRENDA database, http://brenda-enzymes.org/
Present_in_communities	If the protein is within the derived 48 communities
Figure 4D proteins	Assignment of orthology using the co-elution data or/and cross-linking information (see for details regarding cross-linking Table S5)
Columns of sheet "Orthology assignment (Evidence)"
UniProt Accession	Uniprot database code
Protein IDs	Gene name of the Chaetomium protein
Protein annotation (Bock et al., 2014)	Protein annotation
EmPai score	Intensity

## Sheet: Protein Communities
Protein communities predicted from network analysis
Protein community number	Protein community name	UniProt Accession	Protein IDs	Transisivity of the community	Fasta headers (protein annotation Bock et al., 2014)	Yeast protein name	Orthologous yeast ORF	Known Complex member	# predicted transmembrane domains	Predicted signal peptide	Fraction 01	Fraction 02	Fraction 03	Fraction 04	Fraction 05	Fraction 06	Fraction 07	Fraction 08	Fraction 09	Fraction 10	Fraction 11	Fraction 12	Fraction 13	Fraction 14	Fraction 15	Fraction 16	Fraction 17	Fraction 18	Fraction 19	Fraction 20	Fraction 21	Fraction 22	Fraction 23	Fraction 24	Fraction 25	Fraction 26	Fraction 27	Fraction 28	Fraction 29	Fraction 30
1	NineTeen Complex	G0S066	CTHT_0008910	1	Pre-Mrna splicing protein OS=Chaetomium Thermophilum	PRP46	YPL151C	NineTeen Complex	0	0	0	0	0	0	36003	58735	232205	247502	191650	69190	41270	0	0	0	0	0	0	0	0	0	0	0	0	0	0	0	0	0	0	0
1	NineTeen Complex	G0SFY0	CTHT_0072540	1	Unknown annotation for CTHT_0072540 OS=Chaetomium Thermophilum	PRP19 YHI9	YLL036C YHR029C	NineTeen Complex	0	0	0	0	0	0	331872	2578200	4899000	8190900	6.32417e+06	2.37167e+06	908107	255133	238700	261743	379823	502723	1278770	1.16217e+06	324890	144317	230693	2.46612e+06	3.20513e+06	4.68813e+06	1223250	405657	264613	231890	0	125583
1	NineTeen Complex	G0SF87	CTHT_0061180	1	Involved in pre-mRNA protein OS=Chaetomium Thermophilum	PRP45	YAL032C	NineTeen Complex	0	1	0	0	0	0	0	21093.3	90540	90133.3	56234.3	0	0	0	0	0	0	0	0	0	0	0	0	0	0	0	0	0	0	0	0	0
1	NineTeen Complex	G0S620	CTHT_0033880	1	Pre-Mrna splicing protein OS=Chaetomium Thermophilum	SYF1	YDR416W	NineTeen Complex	0	0	0	0	0	0	0	68429.3	118023	186482	96926.7	0	0	0	0	0	0	0	0	0	0	0	0	37086.7	668847	175733	29417	0	0	0	0	0
1	NineTeen Complex	G0RZZ0	CTHT_0008120	1	Pre-Mrna splicing protein OS=Chaetomium Thermophilum	ISY1	YJR050W	NineTeen Complex	0	0	0	0	0	0	0	0	355390	168810	182715	110160	0	0	0	0	0	0	0	0	0	0	0	59180	375120	210635	136075	0	0	0	0	0
1	NineTeen Complex	G0S8A6	CTHT_0038140	1	Pre-Mrna splicing protein OS=Chaetomium Thermophilum	CEF1	YMR213W	NineTeen Complex	0	0	0	0	0	0	0	31097	164490	296215	276350	50085	0	0	0	0	0	0	0	0	0	0	0	0	0	0	0	0	0	0	0	0
1	NineTeen Complex	G0S5N3	CTHT_0024880	1	Pre-Mrna splicing protein OS=Chaetomium Thermophilum	SYF2	YGR129W	NineTeen Complex	0	0	0	0	0	0	31054	98683.3	446900	472437	355543	73873.3	0	0	0	0	0	0	0	0	0	0	0	0	0	0	0	0	0	0	0	0
2	Eukaryotic initiation factor 3	G0S4M8	CTHT_0031570	0.9	Eukaryotic translation initiation factor 3 subunit OS=Chaetomium Thermophilum			EIF3 complex	0	0	0	77516.7	285310	648667	982867	2.51743e+06	2.45057e+06	1690710	1.10315e+06	668167	696540	557540	272343	319313	247043	0	214743	136357	0	0	0	0	0	0	0	0	0	0	0	110800
2	Eukaryotic initiation factor 3	G0SFL2	CTHT_0071240	0.9	Eukaryotic translation initiation factor 3 subunit OS=Chaetomium Thermophilum	NIP1	YMR309C	EIF3 complex	0	0	0	34727.5	90920	534000	1201700	1260400	2325835	1621295	1796960	907260	492054	88805	134320	63655	50055	56590	51135	0	50285	0	0	0	0	0	0	0	0	0	0	0
2	Eukaryotic initiation factor 3	G0SHB1	CTHT_0069380	0.9	Eukaryotic translation initiation factor 3 110 kda subunit OS=Chaetomium Thermophilum	RPG1	YBR079C	EIF3 complex	0	0	88003.3	139817	278943	782471	1.06295e+06	2.17374e+06	1.61475e+06	1.41906e+06	1.65942e+06	915873	483207	1.15685e+06	248515	175254	120240	89019	197973	92480.3	146963	41239.3	39265	106341	206803	169627	88322	51570.7	31488	32077.7	248926	64466
2	Eukaryotic initiation factor 3	G0SDJ3	CTHT_0051990	0.9	Translation initiation factor 3 OS=Chaetomium Thermophilum			EIF3 complex	0	0	0	0	390625	1449850	2482900	4265650	4605350	4442645	2296250	2812870	1464915	338640	188985	689200	99460	152015	658800	0	0	0	0	0	0	0	0	0	0	0	0	0
2	Eukaryotic initiation factor 3	G0S5V8	CTHT_0033790	0.9	Eukaryotic translation initiation factor 3 subunit OS=Chaetomium Thermophilum	TIF35	YDR429C	EIF3 complex	0	0	0	0	132540	301983	518867	1079700	591366	1184800	1.33973e+06	751000	1060580	421300	495067	732133	314266	300060	0	0	0	0	0	0	0	0	0	0	0	0	62450	878800
2	Eukaryotic initiation factor 3	G0SBP8	CTHT_0054340	0.9	Translation initiation factor OS=Chaetomium Thermophilum			EIF3 complex	0	0	35653.3	40316.7	161767	324997	804533	915670	558413	1.0804e+06	1.33932e+06	341467	935083	872590	533900	429777	287483	194056	307817	165833	229063	63350	0	0	216603	298890	75083.3	62000	164257	0	90693.3	118150
3	54S mitochondrial ribosome	G0S8Y3	CTHT_0043860	0.957	Ribosomal protein OS=Chaetomium Thermophilum	MRPL27	YBR282W	mitochondrial large ribosomal subunit	0	0	0	0	0	0	0	0	0	980767	1213800	1.83807e+06	754350	0	0	0	0	0	0	0	0	0	0	0	0	0	0	0	0	0	0	0
3	54S mitochondrial ribosome	G0S8F3	CTHT_0029680	0.957	Ribosomal protein L4 OS=Chaetomium Thermophilum	MRPL4	YLR439W	mitochondrial large ribosomal subunit	0	0	0	6470.67	9136.33	15965	25457	283439	749807	2.60243e+06	5184300	4.35717e+06	3.10477e+06	1.79387e+06	1.02511e+06	415610	169891	48984.7	54440	14534	8996	0	0	0	0	0	0	0	8319.67	0	0	0
3	54S mitochondrial ribosome	G0S614	CTHT_0025660	0.957	Protein involved in mitochondrial translation OS=Chaetomium Thermophilum	MRPL51	YPR100W	mitochondrial large ribosomal subunit	0	0	0	0	0	0	0	0	552100	2121650	1282100	658600	0	0	0	0	0	0	0	0	0	0	0	0	0	0	0	0	0	0	0	0
3	54S mitochondrial ribosome	G0SBQ6	CTHT_0054420	0.957	Ribosomal protein OS=Chaetomium Thermophilum	MRPL25	YGR076C	mitochondrial large ribosomal subunit	0	0	0	0	0	0	0	0	0	0	1541045	1274680	1067150	313880	0	0	0	0	0	0	0	0	0	0	0	0	0	0	0	0	0	0
3	54S mitochondrial ribosome	G0S7V1	CTHT_0028910	0.957	Ribosomal protein OS=Chaetomium Thermophilum	YML6	YML025C	mitochondrial large ribosomal subunit	0	1	0	0	0	0	0	0	176623	418217	489637	104727	267963	0	0	0	0	0	0	0	0	0	0	0	0	0	0	0	0	0	0	0
3	54S mitochondrial ribosome	G0S245	CTHT_0015940	0.957	Ribosomal protein OS=Chaetomium Thermophilum	MRPL33	YMR286W	mitochondrial large ribosomal subunit	0	0	0	0	0	0	0	141870	228483	2290600	4.20973e+06	1.53547e+06	2.74443e+06	0	0	0	0	0	0	0	0	0	0	0	0	0	0	0	0	0	0	0
3	54S mitochondrial ribosome	G0S5K1	CTHT_0033240	0.957	Ribosomal protein OS=Chaetomium Thermophilum	MRP20	YDR405W	mitochondrial large ribosomal subunit	0	0	0	0	42403.3	129767	158350	446267	1.70218e+06	3.11543e+06	6374200	4.90267e+06	6.09583e+06	4.14547e+06	2.64203e+06	1.00998e+06	622663	139530	150377	0	0	0	0	0	0	0	0	0	0	0	0	0
3	54S mitochondrial ribosome	G0S570	CTHT_0032460	0.957	60S ribosomal protein L3 OS=Chaetomium Thermophilum	MRPL3	YMR024W	mitochondrial large ribosomal subunit	0	1	0	0	0	0	0	113160	258407	820747	1.79558e+06	2.56946e+06	2455600	1853550	275517	14596.7	5296.67	6183	0	0	0	0	30184	0	0	0	0	0	119333	0	151387	0
3	54S mitochondrial ribosome	G0S4F5	CTHT_0022630	0.957	60S ribosomal protein l31, mitochondrial OS=Chaetomium Thermophilum	MRPL31	YKL138C	mitochondrial large ribosomal subunit	0	0	0	0	0	0	0	0	1137000	0	6.25677e+06	6.03603e+06	5086500	899567	0	0	0	0	0	0	0	0	0	0	0	0	0	0	0	0	0	0
3	54S mitochondrial ribosome	G0S7V2	CTHT_0028920	0.957	Ribosomal protein OS=Chaetomium Thermophilum	MRPL35	YDR322W	mitochondrial large ribosomal subunit	0	1	0	0	0	0	0	156910	998317	1.25673e+06	2.49597e+06	2.75992e+06	1.91737e+06	1.26182e+06	593543	25285.7	0	0	0	0	0	0	0	0	182953	215007	116530	0	0	0	0	0
3	54S mitochondrial ribosome	G0S8U5	CTHT_0043460	0.957	Ribosomal protein L6 OS=Chaetomium Thermophilum	MRPL6	YHR147C	mitochondrial large ribosomal subunit	0	0	0	0	0	0	0	0	0	575587	1.13301e+06	818363	1.08256e+06	268860	0	0	0	0	0	0	0	0	0	0	0	0	0	0	0	0	0	0
3	54S mitochondrial ribosome	G0S6B2	CTHT_0026130	0.957	Protein involved in mitochondrial translation OS=Chaetomium Thermophilum	MRPL17	YNL252C	mitochondrial large ribosomal subunit	0	0	0	0	0	0	0	37350	267437	607837	523953	1.08313e+06	561580	0	0	0	0	0	0	0	0	0	0	0	0	0	0	0	0	0	0	0
3	54S mitochondrial ribosome	G0S9T7	CTHT_0047130	0.957	Protein involved in mitochondrial translation OS=Chaetomium Thermophilum	MRPL22	YNL177C	mitochondrial large ribosomal subunit	0	0	0	0	0	0	0	83050	0	406890	1357700	1528340	1.36163e+06	917407	297813	0	0	0	0	0	0	0	0	0	0	0	0	0	0	0	0	0
3	54S mitochondrial ribosome	G0SE17	CTHT_0062090	0.957	Ribosomal protein l7, mitochondrial OS=Chaetomium Thermophilum	MRPL7	YDR237W	mitochondrial large ribosomal subunit	0	0	0	0	0	0	0	54896.7	197527	691603	1.44038e+06	1458477	1607700	585563	180207	158247	183973	0	0	0	0	0	0	0	0	305597	0	0	0	0	0	0
3	54S mitochondrial ribosome	G0RZD0	CTHT_0002530	0.957	60S ribosomal protein L9, mitochondrial OS=Chaetomium Thermophilum	MRPL9	YGR220C	mitochondrial large ribosomal subunit	0	0	0	0	0	28022.3	48316.7	59734	449727	1.48665e+06	2.14597e+06	1409320	1.27011e+06	537420	127237	0	0	0	0	522733	0	0	0	0	0	0	0	0	0	0	0	0
3	54S mitochondrial ribosome	G0SD22	CTHT_0050500	0.957	60S ribosomal protein L2, mitochondrial OS=Chaetomium Thermophilum	MRP7	YNL005C	mitochondrial large ribosomal subunit	0	0	0	0	0	0	0	0	123223	854097	2.61518e+06	1571200	1.33733e+06	483273	0	0	0	0	0	0	0	0	0	0	0	166153	0	0	0	0	0	0
3	54S mitochondrial ribosome	G0SHG0	CTHT_0069890	0.957	Ribosomal protein OS=Chaetomium Thermophilum	IMG1	YCR046C	mitochondrial large ribosomal subunit	0	0	0	0	0	0	0	0	168590	1.07493e+06	1788140	712450	783613	0	0	0	0	0	0	0	0	0	0	0	0	0	0	0	0	0	0	0
3	54S mitochondrial ribosome	G0S1H9	CTHT_0013660	0.957	Unknown annotation for CTHT_0013660 OS=Chaetomium Thermophilum			mitochondrial large ribosomal subunit	0	0	0	0	0	53200	86966.7	299953	831530	1.91013e+06	3.12043e+06	3.05973e+06	1.99217e+06	412163	322303	123307	0	0	0	0	0	0	0	0	0	0	0	0	0	0	0	0
3	54S mitochondrial ribosome	G0S384	CTHT_0020060	0.957	Protein involved in mitochondrion organization OS=Chaetomium Thermophilum			mitochondrial large ribosomal subunit	0	1	0	0	0	0	0	132033	440833	1.82307e+06	3.07593e+06	2.85623e+06	1449600	221010	0	0	0	0	0	0	0	0	0	0	0	0	0	0	0	0	0	0
3	54S mitochondrial ribosome	G0S078	CTHT_0009050	0.957	Ribosomal protein OS=Chaetomium Thermophilum	MRPL49	YJL096W	mitochondrial large ribosomal subunit	0	1	0	0	0	41666.7	0	0	739433	2537800	1.46877e+06	997767	605883	155400	0	0	0	0	0	0	0	0	0	0	0	0	0	0	0	0	0	0
3	54S mitochondrial ribosome	G0RYU6	CTHT_0000620	0.957	Protein involved in mitochondrial translation OS=Chaetomium Thermophilum	MRPL24	YMR193W	mitochondrial large ribosomal subunit	0	0	0	0	0	0	0	0	257426	1489600	1869100	677105	1677200	169805	0	0	0	0	0	0	0	0	0	0	0	0	0	0	0	0	0	0
3	54S mitochondrial ribosome	G0SEZ2	CTHT_0060210	0.957	60S ribosomal protein l37, mitochondrial precursor (yml37) OS=Chaetomium Thermophilum	MRPL37	YBR268W	mitochondrial large ribosomal subunit	0	0	0	0	0	0	0	0	0	276140	1.04246e+06	896070	546300	0	0	0	0	0	0	0	0	0	0	0	0	0	0	0	0	0	0	0
3	54S mitochondrial ribosome	G0SHE7	CTHT_0069760	0.957	Protein involved in cellular respiration OS=Chaetomium Thermophilum	MNP1	YGL068W	mitochondrial large ribosomal subunit	0	0	0	0	0	0	0	0	208810	2571600	2955200	3506400	925800	431250	22971.5	7652	0	0	0	0	0	0	0	0	0	0	0	0	0	0	0	0
3	54S mitochondrial ribosome	G0SH12	CTHT_0068300	0.957	Unknown annotation for CTHT_0068300 OS=Chaetomium Thermophilum			Predicted interactor	0	0	0	0	0	0	24651.3	72576.7	418903	730170	1500900	2246230	1.73613e+06	621647	349177	0	0	0	0	0	0	0	0	0	0	448700	0	0	0	0	0	0
4	Elongator Complex	G0S1I1	CTHT_0013680	0.583	RNA polymerase II elongator OS=Chaetomium Thermophilum	IKI3	YLR384C	Elongator holoenzyme complex	0	0	0	0	0	0	0	0	0	0	0	0	0	0	7413.67	21948.3	124125	142653	439583	706233	1.31753e+06	1.21233e+06	648243	658803	380763	265320	51548	11984.8	804.1	0	0	0
4	Elongator Complex	G0SH57	CTHT_0068790	0.583	Acts as catalytic subunit of the RNA polymerase II elongator complex, which is a major histone acetyltransferase component of the RNA polymerase II (Pol II) holoenzyme and is involved in transcriptional elongation. Association with elonga	ELP3	YPL086C	Elongator holoenzyme complex	0	0	0	0	0	0	0	0	0	0	0	0	0	0	0	0	0	35728.5	56180	177440	158355	194072	135040	0	39087	29413	0	0	0	0	0	0
4	Elongator Complex	G0SE12	CTHT_0062040	0.583	RNA polymerase II elongator OS=Chaetomium Thermophilum	ELP2	YGR200C	Elongator holoenzyme complex	0	0	0	0	0	0	0	0	0	0	0	0	0	0	0	0	114710	153170	247207	412327	840143	513450	100500	0	0	32632.3	0	0	0	0	0	0
4	Elongator Complex	G0RY44	CTHT_0005350	0.583	E3 ubiquitin protein ligase TOM1 OS=Chaetomium Thermophilum	TOM1	YDR457W	Predicted interactor	0	0	1938.7	2453.03	3107.31	6390.07	9765.13	9879.3	7605.17	15021.5	100702	12559.5	16684.3	21612.8	25352.9	18255.3	22781.1	24579	84590	323803	1966870	4632500	3.21617e+06	2407300	1.31288e+06	496413	41955.3	32208.4	16128	53406.7	0	0
5	37S mitochondrial ribosome	G0RZ20	CTHT_0001410	1	37S ribosomal protein OS=Chaetomium Thermophilum	RSM25	YIL093C	mitochondrial small ribosomal subunit	0	0	922467	0	0	0	0	36870	429940	196353	582907	2.14837e+06	5998200	1.20411e+07	1.16698e+07	7.43587e+06	6.73553e+06	2259920	1588340	547267	430733	0	171120	0	0	0	0	276213	0	0	0	0
5	37S mitochondrial ribosome	G0S573	CTHT_0032490	1	Rrna binding protein OS=Chaetomium Thermophilum	NAM9	YNL137C	mitochondrial small ribosomal subunit	0	0	28304.7	29500.7	30833	43126.7	40868	0	0	146170	260793	1.1467e+06	4.49003e+06	9.92647e+06	1.11642e+07	7.19337e+06	6.17907e+06	2189620	1.98397e+06	509553	297430	30151.7	0	0	15872.7	0	0	0	0	0	0	0
5	37S mitochondrial ribosome	G0SCH5	CTHT_0057250	1	Protein involved in mitochondrial translation OS=Chaetomium Thermophilum	RSM23	YGL129C	mitochondrial small ribosomal subunit	0	1	33706.7	0	0	0	0	0	0	0	0	95230	880027	2757100	2.01713e+06	1534600	312640	116927	79620	0	0	0	0	0	0	0	0	0	0	0	19483	0
5	37S mitochondrial ribosome	G0RYY7	CTHT_0001040	1	Protein involved in mitochondrial translation OS=Chaetomium Thermophilum	RSM22	YKL155C	mitochondrial small ribosomal subunit	0	0	0	0	0	0	0	0	0	0	0	13567	722000	1.81857e+06	2201080	1.18352e+06	417077	25745	0	0	0	0	0	0	35100	33162	0	0	0	0	0	0
5	37S mitochondrial ribosome	G0SBX8	CTHT_0055170	1	Ribosomal protein S8 OS=Chaetomium Thermophilum	MRPS8	YMR158W	mitochondrial small ribosomal subunit	0	0	0	0	0	0	0	0	0	0	53313.3	298780	1752240	9.12847e+06	6.03613e+06	9798400	5046600	1853400	625807	0	0	0	0	0	0	0	0	0	0	0	0	0
5	37S mitochondrial ribosome	G0S998	CTHT_0045060	1	Protein involved in mitochondrial translation OS=Chaetomium Thermophilum	RSM24	YDR175C	mitochondrial small ribosomal subunit	0	0	0	0	0	0	0	0	0	0	0	63643.3	413683	1.22232e+06	1075340	1.72105e+06	1.03203e+06	144583	1.67514e+06	0	298910	0	0	489933	0	0	0	0	0	0	0	0
5	37S mitochondrial ribosome	G0SDL5	CTHT_0052210	1	Protein involved in mitochondrial translation OS=Chaetomium Thermophilum	RSM18	YER050C	mitochondrial small ribosomal subunit	0	0	43346.7	0	0	0	150930	448420	249511	686234	952583	2564600	10470700	1.94027e+07	2.33243e+07	12354500	1.15599e+07	2.34977e+06	1.82907e+06	881133	147337	279357	0	0	0	0	0	0	0	0	0	0
5	37S mitochondrial ribosome	G0RYF8	CTHT_0006540	1	Ribosomal protein S15 OS=Chaetomium Thermophilum	MRPS28	YDR337W	mitochondrial small ribosomal subunit	0	0	0	0	0	0	0	0	120373	201563	583093	1.49107e+06	3.47903e+06	8.35403e+06	1.03836e+07	6905600	5.16333e+06	2.05352e+06	266910	0	0	0	0	0	0	0	0	0	0	0	0	0
5	37S mitochondrial ribosome	G0SFA5	CTHT_0061360	1	3-Hydroxyisobutyryl-Coa hydrolase OS=Chaetomium Thermophilum	EHD3	YDR036C	mitochondrial small ribosomal subunit	0	1	0	0	0	0	0	0	0	0	68503.3	165130	2.41467e+06	4342300	5.77083e+06	4.31657e+06	1.73462e+06	733490	402126	85617.3	21253.7	0	0	0	0	0	0	0	0	0	0	0
5	37S mitochondrial ribosome	G0SGM5	CTHT_0066870	1	37S ribosomal protein OS=Chaetomium Thermophilum	RSM26	YJR101W	mitochondrial small ribosomal subunit	0	1	0	22758.3	0	0	0	0	0	0	0	101473	728040	6.69623e+06	5.72007e+06	2.91491e+06	2.1488e+06	62543.3	180757	0	0	0	0	0	0	0	0	0	0	0	0	0
5	37S mitochondrial ribosome	G0RY75	CTHT_0005690	1	Ribosomal protein s5 OS=Chaetomium Thermophilum	MRPS5	YBR251W	mitochondrial small ribosomal subunit	0	1	0	17262.3	0	30908.3	65680	28882.7	144481	103040	432947	2378400	7.87017e+06	16108600	17299900	1.28181e+07	9193800	3.73533e+06	2375850	496980	32960	13475.7	0	0	0	0	0	0	0	0	0	0
5	37S mitochondrial ribosome	G0S1T8	CTHT_0014780	1	Mitochondrial 40s ribosomal protein OS=Chaetomium Thermophilum	MRP2	YPR166C	mitochondrial small ribosomal subunit	0	0	0	0	0	0	0	0	0	0	0	0	213120	349385	1318015	1237845	726435	0	0	0	0	0	0	0	0	0	0	0	0	0	0	0
5	37S mitochondrial ribosome	G0SGX1	CTHT_0067870	1	40S ribosomal protein S9, mitochondrial OS=Chaetomium Thermophilum	MRPS9	YBR146W	mitochondrial small ribosomal subunit	0	0	0	0	0	0	0	0	0	0	244799	728313	630860	1.94497e+06	2.39249e+06	1.8613e+06	376867	303413	83556.7	0	0	0	0	0	0	0	0	0	0	0	0	0
6	19S proteasome	G0RZQ0	CTHT_0003750	1	26S protease subunit RPT4 (26S protease subunit SUG2) OS=Chaetomium Thermophilum	RPT4	YOR259C	proteasome regulatory particle	0	0	102177	486767	895780	1.90105e+06	1.66411e+06	4025060	3.36633e+06	2.15638e+06	3.2058e+06	3.50682e+06	3.55367e+06	3633100	4.37313e+06	8951800	1.35637e+07	1.8923e+07	20061000	4.81867e+06	2412930	503940	162413	314433	45603.3	437080	0	361742	144357	161223	447100	2.41544e+06
6	19S proteasome	G0SBR1	CTHT_0054470	1	26S protease regulatory subunit 7 OS=Chaetomium Thermophilum	RPT1	YKL145W	proteasome regulatory particle	0	0	249770	438710	881907	2.30507e+06	2.45405e+06	5630750	5.40059e+06	5.36361e+06	5.3878e+06	5.34427e+06	5.01977e+06	6.87727e+06	7.13073e+06	8677400	1.62243e+07	2.24677e+07	20977000	12796900	4.92087e+06	1270680	645200	429190	527760	334543	75159	137870	292935	539943	5.40657e+06	5.77343e+06
6	19S proteasome	G0S8Z7	CTHT_0044010	1	26S proteasome regulatory subunit OS=Chaetomium Thermophilum	RPN7	YPR108W	proteasome regulatory particle	0	0	89000	245670	575644	1.31055e+06	1614385	2.92749e+06	3606470	3260220	3545500	6114100	5.90773e+06	5.40107e+06	6.76357e+06	9.06553e+06	2.23493e+07	37034000	4.26243e+07	2.07867e+07	7.76837e+06	4.23093e+06	1806500	1445080	2838600	5.43337e+06	5740000	4.76687e+06	4.28894e+06	1.72542e+06	1441210	446433
6	19S proteasome	G0RY95	CTHT_0005900	1	Acts as a regulatory subunit of the 26S proteasome which is involved in the ATP-dependent degradation of ubiquitinated OS=Chaetomium Thermophilum	RPN6	YDL097C	proteasome regulatory particle	0	0	0	98740	123797	230650	610927	955023	1.28815e+06	1.06137e+06	14058	26967	0	237953	133477	90520	135880	281930	684710	753335	76200	112913	192417	93863.3	0	0	213953	0	0	0	0	0
6	19S proteasome	G0SH60	CTHT_0068820	1	26S protease regulatory subunit 4 homolog OS=Chaetomium Thermophilum	RPT2	YDL007W	proteasome regulatory particle	0	0	42490	249220	843167	1.43553e+06	1556700	4.64368e+06	3.95241e+06	4.03455e+06	5.23352e+06	6.58448e+06	4.92257e+06	1.06322e+07	7.68257e+06	1.32339e+07	2.95877e+07	44813000	4.68727e+07	1.80387e+07	4155700	2.01443e+06	753593	432530	344737	123920	65613.3	82185	346740	1.31552e+06	7362800	9.17077e+06
6	19S proteasome	G0SB60	CTHT_0049010	1	26S proteasome regulatory subunit rpn12 OS=Chaetomium Thermophilum	RPN12	YFR052W	proteasome regulatory particle	0	0	77023.3	197410	302190	596013	592227	1348590	1396600	982580	984407	946553	306960	413390	247963	399387	889210	1389320	1.7004e+06	877653	568320	0	0	30109.7	0	0	0	266207	0	0	0	0
6	19S proteasome	G0S6F9	CTHT_0034780	1	26S proteasome regulatory subunit OS=Chaetomium Thermophilum	RPT5	YOR117W	proteasome regulatory particle	0	0	51760	306197	754193	2470140	2.72322e+06	4179050	4.94864e+06	4.57251e+06	4.50491e+06	5624040	5206200	4906500	6.14553e+06	8.84697e+06	1.98567e+07	25370000	24073000	9417900	3.20597e+06	1.66593e+06	621777	351730	419150	153477	388873	287240	141353	289203	1.5796e+06	4.81253e+06
6	19S proteasome	G0S2R3	CTHT_0018170	1	26S proteasome regulatory subunit rpn2 OS=Chaetomium Thermophilum	RPN2	YIL075C	proteasome regulatory particle	0	0	4290.67	99113.3	225767	515574	571758	1245310	1375122	992487	1.27251e+06	1766340	844067	1.09453e+06	959990	1.58363e+06	4859000	5.99817e+06	5.17633e+06	2718300	1.21496e+06	683373	277350	168510	219047	218403	128977	89893.3	44443.3	37120	34006.7	40286.7
6	19S proteasome	G0RY12	CTHT_0005020	1	26S proteasome regulatory subunit OS=Chaetomium Thermophilum	RPN8	YOR261C	proteasome regulatory particle	0	0	52420	316693	469267	806633	1169680	2684600	2581810	2.8094e+06	2.97925e+06	3.10897e+06	4.49217e+06	4749900	4714800	7.30737e+06	1.14197e+07	2.49677e+07	2.01873e+07	1.12737e+07	6.45057e+06	3.06407e+06	740863	401463	1.10198e+06	3088230	2.44857e+06	2.17015e+06	305357	121850	0	0
6	19S proteasome	G0S065	CTHT_0008900	1	Proteasome regulatory protein OS=Chaetomium Thermophilum	NAS6	YGR232W	proteasome regulatory particle	0	0	0	0	16507.3	1357680	506657	2.16917e+06	2.22103e+06	531700	3.29613e+06	4.20803e+06	3092120	1.66135e+06	2.90008e+06	2.88682e+06	8447300	10141100	8.93783e+06	7212700	3.45993e+06	1.40858e+06	1.63483e+06	1.1621e+06	1.13913e+06	702567	164560	0	183607	328853	42196.7	594283
6	19S proteasome	G0S5K9	CTHT_0033320	1	26S proteasome regulatory subunit rpn1 OS=Chaetomium Thermophilum	RPN1	YHR027C	proteasome regulatory particle	2	0	72580	211580	487416	1.1294e+06	1.34353e+06	1.4157e+06	1885380	1.04497e+06	2.34628e+06	2.53723e+06	2.19437e+06	2.18714e+06	1903920	3.14213e+06	5.09183e+06	6.78547e+06	1.24484e+07	4.97603e+06	1.72217e+06	1.04916e+06	631207	424257	395540	348890	151437	118778	124727	293119	3.48167e+06	5.11887e+06
6	19S proteasome	G0RYS1	CTHT_0007690	1	26S protease regulatory subunit 8 homolog OS=Chaetomium Thermophilum	RPT6	YGL048C	proteasome regulatory particle	0	0	0	28580.7	223546	168220	711416	1695327	1.22952e+06	1.39159e+06	1.84937e+06	2.34978e+06	1.81079e+06	2.22877e+06	2682200	4.21197e+06	7.92733e+06	1.49727e+07	9.16533e+06	3.65113e+06	1.78096e+06	54700	0	148943	0	14314.3	5641	146317	376087	181397	101897	0
6	19S proteasome	G0S283	CTHT_0016320	1	26S protease regulatory subunit 6B OS=Chaetomium Thermophilum	RPT3	YDR394W	proteasome regulatory particle	0	0	0	47933.3	263050	719270	931973	2.30438e+06	2.05609e+06	3.11767e+06	5.16673e+06	4.27404e+06	4449100	4.70003e+06	4060900	7874500	1.68137e+07	2.60493e+07	2.42277e+07	10952100	3.99497e+06	1.05549e+06	386900	39580	30264	0	53776.7	91410	521563	590470	93563.3	28957.3
6	19S proteasome	G0SC18	CTHT_0055580	1	26S proteasome regulatory subunit rpn11 OS=Chaetomium Thermophilum	RPN11	YFR004W	proteasome regulatory particle	0	0	111670	324147	1.04338e+06	2165520	1457980	4.31179e+06	4.21627e+06	4.93527e+06	3.3023e+06	3.03282e+06	2528700	3.36084e+06	2.23192e+06	4639100	9.66563e+06	14610900	1.41503e+07	4.08727e+06	1.7912e+06	807753	421857	72443.3	0	647877	1.27047e+06	1.25283e+06	402333	110127	395223	57636.7
6	19S proteasome	G0RZK0	CTHT_0003230	1	26S proteasome regulatory subunit OS=Chaetomium Thermophilum	RPN10	YHR200W	proteasome regulatory particle	0	0	0	20002.7	218440	178825	385134	598216	354972	766100	768233	364967	664990	874300	567207	1.34611e+06	3641800	4.97657e+06	4.18227e+06	2.21729e+06	752360	255617	61856.7	107953	0	67273.3	55543.3	0	0	0	0	0
6	19S proteasome	G0S0X7	CTHT_0011600	1	Ubiquitin carboxyl-terminal hydrolase OS=Chaetomium Thermophilum	UBP6	YFR010W	proteasome regulatory particle	0	0	0	0	0	0	0	0	0	0	0	272733	655533	1318230	1.70484e+06	4.33837e+06	15775300	24912000	29605000	1.45462e+07	5.66867e+06	1.88357e+06	749923	462733	404027	391497	118683	223200	321090	168207	461813	1113610
6	19S proteasome	G0S2A0	CTHT_0016490	1	26S proteasome regulatory subunit OS=Chaetomium Thermophilum	RPN3	YER021W	proteasome regulatory particle	0	0	22200.3	109207	275471	495514	577456	991567	1108100	1.47035e+06	1605560	1.50837e+06	2.49033e+06	2826200	3.02453e+06	4.35337e+06	7792200	9.78037e+06	12217700	7509400	3.19437e+06	1.53481e+06	728863	644103	1.106e+06	2704900	2.10597e+06	2477210	1.91567e+06	580563	324363	155954
6	19S proteasome	G0SB34	CTHT_0048730	1	26S proteasome regulatory subunit rpn9 OS=Chaetomium Thermophilum	RPN9	YDR427W	proteasome regulatory particle	0	0	0	47400	71050	146417	126320	258263	325847	245167	331783	397933	387367	435790	652077	1135110	2.19163e+06	3648500	3.46287e+06	627277	697520	150987	0	0	0	531633	637467	998333	400667	0	0	0
6	19S proteasome	G0S1L4	CTHT_0014020	1	26S proteasome regulatory subunit rpn5 OS=Chaetomium Thermophilum	RPN5	YDL147W	proteasome regulatory particle	0	0	0	0	0	84803.3	0	1.63039e+06	1.42773e+06	1449970	1332061	1904040	1398471	1.06841e+06	2.5367e+06	4990300	7.98173e+06	1.31047e+07	16905000	8.41683e+06	3434700	632797	362283	0	7617	3102450	1.56216e+06	1342800	605177	75276.7	26898	121120
6	19S proteasome	G0SCN9	CTHT_0057900	1	Unknown annotation for CTHT_0057900 OS=Chaetomium Thermophilum			proteasome regulatory particle	0	0	26920	347933	814900	1616000	2.17248e+06	4.34946e+06	3.97853e+06	4240480	3660950	4.23107e+06	4.23943e+06	4945200	5.40067e+06	1.07119e+07	2.09658e+07	31387000	3.55523e+07	1.38985e+07	6.62583e+06	2559900	468431	252986	245157	421057	44316.7	113090	0	0	260800	1.32851e+06
7	PRS3-PRS5 complex	G0S142	CTHT_0012270	0.333	Catalyzes the condensation of the acetyl group of acetyl-CoA with 3-methyl-2-oxobutanoate (2-oxoisovalerate) to form 3-carboxy-3-hydroxy-4-methylpentanoate protein OS=Chaetomium Thermophilum	LEU4 LEU9	YNL104C YOR108W	Predicted interactor	0	0	142778	133224	544903	204623	349633	2579300	1.33633e+06	2979300	669800	833463	362723	63556.7	26238.7	17482.3	0	16257.3	0	0	14563.3	0	0	0	0	36216.7	72463.3	0	223973	83045.3	162250	803903
7	PRS3-PRS5 complex	G0SGH0	CTHT_0066300	0.333	Ribose-Phosphate pyrophosphokinase OS=Chaetomium Thermophilum	PRS5	YOL061W	Phosphoribosyl Pyrophosphate Synthetase 1	0	0	0	0	115773	1.00043e+06	1696200	1735710	3.275e+06	2.3895e+06	378950	167903	0	3777	0	0	0	0	0	0	0	0	0	0	0	0	0	0	0	0	0	0
7	PRS3-PRS5 complex	G0RXY6	CTHT_0004740	0.333	Ribose-Phosphate pyrophosphokinase OS=Chaetomium Thermophilum	PRS5	YOL061W	Phosphoribosyl Pyrophosphate Synthetase 1	0	0	0	0	123143	1.37473e+06	2.4706e+06	7.51237e+06	7.73207e+06	5.90883e+06	6.28033e+06	3487200	1.69207e+06	1.15892e+06	1.12898e+06	678157	879433	369170	377840	180653	75263.3	62720	82730	0	0	0	0	0	0	0	0	0
7	PRS3-PRS5 complex	G0S554	CTHT_0032280	0.333	Ribose-Phosphate pyrophosphokinase OS=Chaetomium Thermophilum	PRS1	YKL181W	Prs1-Prs3 heterodimer	0	0	47373.3	0	162053	636467	1.03385e+06	4535200	4863600	2590200	2.58533e+06	1.26607e+06	1.04643e+06	337630	105900	202290	0	80220	39960	0	0	0	0	0	0	0	0	0	0	0	0	0
7	PRS3-PRS5 complex	G0S6S9	CTHT_0035470	0.333	5-Phosphoribose 1-diphosphate synthetase involved in nucleotide, histidine, and tryptophan biosynthesis. Active in heteromultimeric complexes with other 5-phosphoribose 1- diphosphate synthetases OS=Chaetomium Thermophilum	PRS4 PRS2 PRS3	YBL068W YER099C YHL011C	Prs1-Prs3 heterodimer	0	0	0	0	176920	2.68647e+06	2.68687e+06	1.09251e+07	7.27293e+06	12467700	7.97947e+06	4784700	4.30307e+06	2.40967e+06	600317	740923	469160	122187	255583	0	0	0	0	0	0	0	0	0	0	0	0	0
8	20S Proteasome	G0S6Y2	CTHT_0027280	0.888	Cell division control protein OS=Chaetomium Thermophilum	CDC48	YDL126C	Predicted interactor	0	0	20434	68357.7	370794	507503	543607	859013	1.15855e+06	948697	808830	791273	1.11161e+06	657093	819800	917672	2476500	4066400	1.62393e+07	23663000	8.35997e+07	1.51723e+08	149380000	1.26523e+08	74307000	2.93387e+07	1.04579e+07	5.30837e+06	3.58777e+06	2.75217e+06	2.86107e+06	3208500
8	20S Proteasome	G0SH90	CTHT_0069140	0.888	Protein involved in ubiquitin-dependent protein catabolic process OS=Chaetomium Thermophilum	SHP1	YBL058W	Predicted interactor	0	0	0	0	0	0	28367.7	0	0	0	0	0	0	96653.3	38406.7	76216.7	25157.7	295697	1.90282e+06	4.31343e+06	1.90428e+07	4.02393e+07	2.86533e+07	19313100	11183900	4442200	930433	461083	280028	50656.7	146973	0
8	20S Proteasome	G0S0B4	CTHT_0009420	0.888	In the endoplasmic reticulum protein OS=Chaetomium Thermophilum	NPL4	YBR170C	Predicted interactor	0	0	0	0	0	0	0	0	0	0	0	0	0	0	0	0	0	46333.3	0	0	292697	1542340	492977	798010	507297	94886.7	0	0	0	0	0	0
8	20S Proteasome	G0SAC4	CTHT_0041780	0.888	Proteasome activator protein OS=Chaetomium Thermophilum	BLM10	YFL007W	Predicted interactor	0	0	0	6312.33	0	0	0	0	0	0	1315.93	4270.03	3107.47	8155	6807.8	5814.6	5151	5569.67	21333	60683	109264	122747	34122.3	17448	19420.3	56203.3	30022	85140.7	140175	130572	276059	235085
8	20S Proteasome	G0SEU9	CTHT_0059780	0.888	The proteasome is a multicatalytic proteinase complex which is characterized by its ability to cleave peptides with Arg, Phe, Tyr, Leu, and Glu adjacent to the leaving group at neutral or slightly basic pH. The proteasome has an ATP-depen	PRE2	YPR103W	proteasome core complex	0	0	0	0	0	0	24027	0	0	0	0	0	0	0	0	0	0	0	0	0	57715	1333195	2371700	1510420	1165625	269035	0	0	0	0	0	0
8	20S Proteasome	G0S8E5	CTHT_0029600	0.888	Is characterized by its ability to cleave peptides with Arg, Phe, Tyr, Leu, and Glu adjacent to the leaving group at neutral or slightly basic pH OS=Chaetomium Thermophilum	PUP2	YGR253C	proteasome core complex	0	0	0	0	0	0	0	0	0	0	0	71400	140557	442167	401653	251190	465980	345657	1.30443e+06	2.93857e+06	9701700	17222000	1.58858e+07	1.69589e+07	20458000	1.15473e+07	3954780	3.49947e+06	8.41687e+06	1.54987e+07	1.46583e+07	9.55577e+06
8	20S Proteasome	G0S7I0	CTHT_0028210	0.888	Is characterized by its ability to cleave peptides with Arg, Phe, Tyr, Leu, and Glu adjacent to the leaving group at neutral or slightly basic pH OS=Chaetomium Thermophilum	PRE5	YMR314W	proteasome core complex	0	0	0	0	0	0	29651.7	0	0	0	0	0	29037	45003.3	0	0	0	0	63886.7	172343	1.08768e+06	2.37568e+06	1.33234e+06	1.95844e+06	2.46283e+06	1804400	518507	342137	1.64577e+06	2.54363e+06	2929500	2.55123e+06
8	20S Proteasome	G0SBS7	CTHT_0054640	0.888	The proteasome is a multicatalytic proteinase complex which is characterized by its ability to cleave peptides with Arg, Phe, Tyr, Leu, and Glu adjacent to the leaving group at neutral or slightly basic pH. The proteasome has an ATP-depen	PUP1	YOR157C	proteasome core complex	0	0	0	0	0	0	0	0	68440	72953.3	57976.7	74026.7	236240	374970	193487	136000	199387	175627	409600	621333	1.46967e+06	5.14133e+06	3.76033e+06	1.84699e+06	967333	417067	282220	658900	2.03373e+06	2.68533e+06	1731500	1051700
8	20S Proteasome	G0SD84	CTHT_0059300	0.888	Is characterized by its ability to cleave peptides with Arg, Phe, Tyr, Leu, and Glu adjacent to the leaving group at neutral or slightly basic pH OS=Chaetomium Thermophilum	PRE10	YOR362C	proteasome core complex	0	0	213229	74216.7	268920	0	123290	77750	145913	118983	0	0	0	15948.7	0	294293	506781	0	365176	212733	415467	4.72097e+06	7.19887e+06	5.01274e+06	1348260	249260	0	120497	92946.7	444927	1338200	1.18256e+06
8	20S Proteasome	G0RZP8	CTHT_0003730	0.888	Is characterized by its ability to cleave peptides with Arg, Phe, Tyr, Leu, and Glu adjacent to the leaving group at neutral or slightly basic pH OS=Chaetomium Thermophilum	PRE4	YFR050C	proteasome core complex	0	0	0	0	0	0	0	0	0	0	0	0	0	0	0	0	0	0	0	455557	1.94737e+06	3.29547e+06	2631560	3.40968e+06	3943900	1.38707e+06	0	105690	0	0	0	0
8	20S Proteasome	G0S0J7	CTHT_0010260	0.888	Proteasome protein OS=Chaetomium Thermophilum	PRE7	YBL041W	proteasome core complex	0	0	0	0	0	0	0	0	0	0	0	0	0	100163	0	0	0	0	0	362150	5756400	12307000	1.77445e+07	11600700	9868900	1.45283e+06	250253	91073.3	1087960	902167	0	0
8	20S Proteasome	G0SEJ0	CTHT_0063920	0.888	Is characterized by its ability to cleave peptides with Arg, Phe, Tyr, Leu, and Glu adjacent to the leaving group at neutral or slightly basic pH OS=Chaetomium Thermophilum	SCL1	YGL011C	proteasome core complex	0	0	1.22237e+06	1266900	799652	1.50073e+06	1.36793e+06	1174700	1.06767e+06	653204	567965	685114	102572	1.75516e+06	823147	1.14353e+06	1.03159e+06	2118960	120277	3.60233e+06	9962000	2.44615e+07	1.64534e+07	2.3464e+07	12150000	4.12232e+06	4617010	3407990	3994900	6252400	6.20543e+06	5.67233e+06
8	20S Proteasome	G0SHF6	CTHT_0069850	0.888	Is characterized by its ability to cleave peptides with Arg, Phe, Tyr, Leu, and Glu adjacent to the leaving group at neutral or slightly basic pH OS=Chaetomium Thermophilum	PRE6	YOL038W	proteasome core complex	0	0	0	0	0	0	0	38093.3	33840	0	0	0	0	0	10305.3	37283.3	0	0	24595.3	48763.3	126017	1.39138e+06	1.65824e+06	820770	370650	806260	32498.7	43870	158257	555830	322317	404447
8	20S Proteasome	G0RXR3	CTHT_0000100	0.888	Is characterized by its ability to cleave peptides with Arg, Phe, Tyr, Leu, and Glu adjacent to the leaving group at neutral or slightly basic pH OS=Chaetomium Thermophilum	PRE3	YJL001W	proteasome core complex	0	0	0	0	0	0	0	0	138013	0	0	0	0	0	0	0	0	0	0	80056.7	367600	2.43287e+06	4.82857e+06	4708060	2.17324e+06	885600	301177	0	319240	615670	516767	0
8	20S Proteasome	G0SG52	CTHT_0065060	0.888	Is characterized by its ability to cleave peptides with Arg, Phe, Tyr, Leu, and Glu adjacent to the leaving group at neutral or slightly basic pH OS=Chaetomium Thermophilum	PRE1	YER012W	proteasome core complex	0	0	0	0	0	0	0	0	0	0	0	0	113483	96570	0	0	0	0	336740	551490	2.48131e+06	5.27493e+06	8.84017e+06	3.46527e+06	5.05593e+06	1098900	3884000	3.90991e+06	1.13891e+07	18587700	2.34018e+07	5974000
8	20S Proteasome	G0SEK9	CTHT_0064110	0.888	Is characterized by its ability to cleave peptides with Arg, Phe, Tyr, Leu, and Glu adjacent to the leaving group at neutral or slightly basic pH OS=Chaetomium Thermophilum	PRE9	YGR135W	proteasome core complex	0	0	0	0	12350.3	21301.3	19956	108903	304520	63625.7	422633	221790	102577	355913	303553	233643	108470	144037	1.14538e+06	2.04687e+06	7099000	2.06217e+07	25075800	2.43908e+07	1.97685e+07	12648900	4.78017e+06	5.74927e+06	9.71187e+06	1.12837e+07	1.37593e+07	9.95067e+06
10	Heat shock proteins and chaperones	G0S308	CTHT_0019220	0.638	Phosphate synthase OS=Chaetomium Thermophilum	TPS1	YBR126C	Predicted interactor	0	0	0	8606.33	0	0	0	0	0	0	0	0	0	0	0	0	0	0	0	0	0	0	428773	2019450	5.20673e+06	4997700	560067	667603	360373	484267	661693	820093
10	Heat shock proteins and chaperones	G0S4L1	CTHT_0031390	0.638	10 kDa heat shock protein, mitochondrial OS=Chaetomium Thermophilum	HSP10	YOR020C	Predicted interactor	0	0	0	0	393090	0	0	0	82270	0	0	0	0	118070	238973	310160	655343	514157	3.80489e+06	462483	3187800	5.15027e+06	6565400	1.44787e+07	2.41483e+07	2.89355e+07	2.05744e+07	28363800	4.72893e+07	5.69777e+07	39447000	43445000
10	Heat shock proteins and chaperones	G0RYB3	CTHT_0006080	0.638	Heat shock protein 60, mitochondrial OS=Chaetomium Thermophilum	HSP60	YLR259C	Predicted interactor	0	0	931243	1.04986e+06	1915260	3.34673e+06	3.46807e+06	5.83647e+06	6.80497e+06	6.61353e+06	7.82073e+06	10500800	13220000	2.18857e+07	2.37283e+07	3.13467e+07	49693000	6.50147e+07	1.00752e+08	9.94553e+07	139291000	161963000	2.11072e+08	2.89904e+08	2.90347e+08	1.95995e+08	9.84303e+07	67477000	5.90203e+07	43028000	3.37993e+07	2.49737e+07
10	Heat shock proteins and chaperones	G0S3Q7	CTHT_0030270	0.638	Unfolded protein binding OS=Chaetomium Thermophilum	MDJ1	YFL016C	Predicted interactor	0	0	0	107507	234080	248440	370867	431945	39106.7	33880	0	30643.3	0	0	0	0	0	0	0	0	0	0	0	0	0	0	0	0	145140	119697	0	691213
10	Heat shock proteins and chaperones	G0S257	CTHT_0016060	0.638	Essential component of the PAM complex, a complex required for the translocation of transit peptide-containing proteins from the inner membrane into the mitochondrial matrix in an ATP-dependent manner. Seems to control the nucleotide-depe	MGE1	YOR232W	Predicted interactor	0	0	246333	826333	1.80684e+06	2.22287e+06	1.38099e+06	3168990	2.90157e+06	2845100	2945200	3.56063e+06	2.5595e+06	2615810	2.98578e+06	2228300	3.05873e+06	9085600	1.00257e+07	4.19213e+06	4.37343e+06	3.48577e+06	2.53233e+06	4495700	7.82093e+06	1.37323e+07	1.43217e+07	2.03503e+07	3.17257e+07	30533000	4.72273e+07	7.78957e+07
10	Heat shock proteins and chaperones	G0SH15	CTHT_0068330	0.638	Heat shock protein Hsp90 OS=Chaetomium Thermophilum	HSP82	YMR186W YPL240C	Predicted interactor	0	0	428697	917703	2.33318e+06	5.43713e+06	5.51163e+06	9898900	7.02513e+06	6.24337e+06	5.37367e+06	4.93973e+06	3.69893e+06	3223100	2.14533e+06	1.91367e+06	2.55127e+06	2.20577e+06	2.91483e+06	3415400	4613700	6518500	3.90553e+07	1.31746e+08	3.26923e+08	5.12133e+08	5.07387e+08	3.76127e+08	2.52333e+08	121526000	9.95847e+07	7.55997e+07
10	Heat shock proteins and chaperones	G0RY65	CTHT_0005590	0.638	Co-Chaperone protein OS=Chaetomium Thermophilum	SBA1	YKL117W	Predicted interactor	0	0	0	0	44046.7	0	0	0	0	0	0	0	0	16674.3	0	0	0	0	0	0	0	0	106643	236497	1.18227e+06	2057600	1.33243e+06	2063500	2.64427e+06	1407020	374900	0
10	Heat shock proteins and chaperones	G0S5V3	CTHT_0033740	0.638	Heat shock protein OS=Chaetomium Thermophilum	ECM10 SSC1	YEL030W YJR045C	Predicted interactor	0	1	1820040	5522620	1.15554e+07	1.73903e+07	1.48956e+07	17487000	12298000	11952900	1.10792e+07	9.16157e+06	8.27513e+06	8883400	6.16437e+06	5937000	8137700	6.56267e+06	1.02806e+07	6288700	8.18857e+06	7.20847e+06	5.42077e+06	5.23697e+06	9.38433e+06	12621800	1.06994e+07	1.93873e+07	23644000	3.21647e+07	6.73057e+07	8.38543e+07
10	Heat shock proteins and chaperones	G0S9J9	CTHT_0046150	0.638	Cis-Trans protein OS=Chaetomium Thermophilum	CPR6	YLR216C	Predicted interactor	0	0	0	0	0	0	0	0	0	0	0	0	0	0	0	0	0	0	35783.3	56720	290227	0	0	241580	4.99967e+06	2.09025e+07	16507600	20943000	3.12643e+07	2.34926e+07	28531000	31153000
10	Heat shock proteins and chaperones	G0SBY8	CTHT_0055270	0.638	Heat shock protein OS=Chaetomium Thermophilum	STI1	YOR027W	Predicted interactor	0	0	0	14689.7	13306	28636.7	43455	46216.7	157507	42130	26777.7	42280	346276	0	0	0	0	0	10179	0	29785	962530	1.44277e+07	6.69287e+07	1.04115e+08	9.11847e+07	48233000	2.46247e+07	1.25111e+07	6.15707e+06	4316700	2.2697e+06
10	Heat shock proteins and chaperones	G0S1X9	CTHT_0015230	0.638	Heat shock protein 70 homolog OS=Chaetomium Thermophilum	LHS1	YKL073W	Predicted interactor	0	1	0	10557	0	0	16839	0	17602.7	0	0	0	0	0	40006.7	108957	0	63065.3	0	7617	17191	21496	34332.3	176697	940750	1.05946e+07	3.07197e+07	39665000	3.25753e+07	2.26127e+07	1.73799e+07	9.99113e+06
10	Heat shock proteins and chaperones	G0S8N2	CTHT_0038690	0.638	Atpase activity, but not Hsp90 ATPase activity. Involved in only a subset of Hsp90 OS=Chaetomium Thermophilum	CNS1	YBR155W	Predicted interactor	0	0	0	0	0	0	0	0	0	0	0	0	0	0	0	0	9762	17749.7	37126.7	351923	363167	25659.3	0	705457	1.31739e+07	2.63387e+07	6.67117e+06	2.44157e+06	1.59651e+06	499830	213210	42860
10	Heat shock proteins and chaperones	G0S916	CTHT_0044200	0.638	Plays a role in facilitating the assembly of multimeric protein complexes inside the OS=Chaetomium Thermophilum	KAR2	YJL034W	Predicted interactor	0	1	1074514	3380780	4115228	5.96957e+06	7668200	5988500	5400400	4304700	2.84977e+06	1.12794e+06	682463	580750	721440	554403	566520	759150	847237	778397	1.06533e+06	824007	715717	804170	2197220	3896300	4951200	5289800	9.14397e+06	9.48303e+06	25602900	41040000
10	Heat shock proteins and chaperones	G0S493	CTHT_0039360	0.638	Uridine kinase OS=Chaetomium Thermophilum	URK1	YNR012W	Predicted interactor	0	0	0	0	0	0	0	0	0	0	0	0	0	0	0	0	0	0	0	0	0	0	41620	867207	7363700	9.30957e+06	4464800	3.28447e+06	1.1777e+06	183170	29614.3	0
10	Heat shock proteins and chaperones	G0SB58	CTHT_0048990	0.638	Udp-Glucose-Glycoprotein glucosyltransferase OS=Chaetomium Thermophilum	KRE5	YOR336W	Predicted interactor	0	1	0	0	0	10826.3	0	12078.7	0	0	0	15229.3	0	0	41710	0	0	0	148890	10372	0	0	0	0	0	0	0	223.54	893.833	1017.41	404773	7.64987e+06
10	Heat shock proteins and chaperones	G0S8H3	CTHT_0029880	0.638	Member of the heat shock protein 70 (HSP70) family OS=Chaetomium Thermophilum	SSE2 SSE1	YBR169C YPL106C	Predicted interactor	0	0	0	25759	80530	181306	521222	2.48316e+06	4.71263e+06	6.13863e+06	6042800	5650900	5971000	7.56463e+06	8.16307e+06	7103500	1.15017e+07	1.08278e+07	17099500	1.75793e+07	31067000	3.21717e+07	24480000	3.59233e+07	5.54903e+07	67233000	6.51563e+07	89199000	132430000	1.41537e+08	1.60513e+08	128939000
10	Heat shock proteins and chaperones	G0SBU5	CTHT_0054820	0.638	Phosphoribosylaminoimidazole carboxylase OS=Chaetomium Thermophilum	ADE2	YOR128C	Predicted interactor	0	0	93413.3	28466.3	0	145483	0	56263.3	0	0	0	59190	0	0	119123	205677	306507	150303	217707	12877.7	104572	1.53715e+06	6439900	12512000	1.70757e+07	1.19456e+07	4.03003e+06	2326610	595940	0	67240	0
10	Heat shock proteins and chaperones	G0SGS2	CTHT_0067360	0.638	Unknown annotation for CTHT_0067360 OS=Chaetomium Thermophilum	EUG1 PDI1	YDR518W YCL043C	Predicted interactor	0	1	65576.7	33993.3	282861	192523	253348	77569.3	119107	55193.3	39526.3	33743.3	12734.3	62960	48713.3	52173.3	83533.3	115085	144153	329407	232750	253067	232410	410580	1174370	3385600	5.19047e+06	12948100	5.20927e+07	1.07508e+08	2.75923e+08	6.07027e+08
10	Heat shock proteins and chaperones	G0S6B8	CTHT_0026190	0.638	Unknown annotation for CTHT_0026190 OS=Chaetomium Thermophilum	CDC37 YNG2	YDR168W YHR090C	Predicted interactor	0	0	0	0	0	5044.33	0	0	4535.67	0	0	0	0	0	0	0	0	0	0	0	0	0	63120	291133	1232420	1728300	291833	227793	152200	0	0	0
10	Heat shock proteins and chaperones	G0S9W5	CTHT_0047420	0.638	Involved in iron homeostasis within the mitochondrion where it is involved in the assembly of iron-sulfur proteins. Essential for de novo biosynthesis of mitochondrial and cytoplasmic iron sulfur proteins. May also be involved in the repa	ISU1 ISU2	YPL135W YOR226C	Predicted interactor	0	0	0	0	0	0	0	0	0	0	0	0	0	0	0	0	0	0	0	0	0	0	0	0	0	0	0	0	409967	1048660	3.01433e+06	1.09378e+07
10	Heat shock proteins and chaperones	G0S6W5	CTHT_0027110	0.638	Protein involved in ubiquitin-dependent protein catabolic process OS=Chaetomium Thermophilum	SKP1	YDR328C	Predicted interactor	0	0	83963.3	70420	0	0	0	297813	0	0	0	0	0	0	1187400	259817	0	0	0	0	1.64857e+06	349400	829003	658100	2054700	1.41663e+06	2.75007e+06	3.37097e+06	3491800	2.26483e+06	4.02123e+06	2.74137e+06
10	Heat shock proteins and chaperones	G0RYP6	CTHT_0007430	0.638	Heat shock protein 70 OS=Chaetomium Thermophilum	SSA1 SSA3 SSA2 SSA4	YAL005C YBL075C YLL024C YER103W	Predicted interactor	0	0	5.53471e+06	8.99053e+06	17535900	34361000	2.99237e+07	4.92153e+07	42950000	39777000	33220000	1.96777e+07	16796000	1.66503e+07	1.21117e+07	11069100	1.74023e+07	1.31207e+07	1.27924e+07	13678300	1.81763e+07	16292000	1.88723e+07	2.91883e+07	4.79267e+07	81088000	79646000	90382000	1.29073e+08	1.37788e+08	191220000	2.41967e+08
10	Heat shock proteins and chaperones	G0RY37	CTHT_0005280	0.638	Heat shock protein OS=Chaetomium Thermophilum	HSF1	YGL073W	Predicted interactor	0	0	130455	1420.05	6905	6911	3874	0	0	0	0	0	0	0	0	0	0	0	0	0	0	0	0	0	0	5505	7573	5528	0	0	262744	257206
11	80S ribosome	G0S101	CTHT_0011850	0.891	Ribosomal protein L37 OS=Chaetomium Thermophilum	RPL37B RPL37A	YDR500C YLR185W	cytosolic large ribosomal subunit	0	0	120737	309630	918153	2.68877e+06	3.88083e+06	9.54007e+06	1.30927e+07	2.02497e+07	2.32903e+07	30951000	2.81987e+07	2.17647e+07	1.02493e+07	3423420	201297	0	0	0	0	0	0	0	0	0	0	0	0	0	0	763067
11	80S ribosome	G0SDS8	CTHT_0052850	0.891	60S ribosomal protein L22 OS=Chaetomium Thermophilum	RPL22B RPL22A	YFL034C-A YLR061W	cytosolic large ribosomal subunit	0	0	106613	135750	281380	336600	244623	329553	316657	4199100	10465870	9.82067e+06	6.26413e+06	1.09285e+07	6.15983e+06	3.26827e+06	1.76473e+06	1.05823e+06	827887	526557	327620	0	0	0	0	0	0	0	0	0	0	0
11	80S ribosome	G0SAJ9	CTHT_0042550	0.891	60S ribosomal protein L8 OS=Chaetomium Thermophilum	RPL8A RPL8B	YHL033C YLL045C	cytosolic large ribosomal subunit	0	0	0	0	1209690	4239700	6.23247e+06	1.47387e+07	2.67223e+07	5.83253e+07	108800000	1.34452e+08	135731000	1.386e+08	87704000	6.32167e+07	4.06693e+07	17766000	1.33714e+07	5015700	3.07393e+06	1.77585e+06	886997	688213	708647	568900	95146.7	334860	593253	2.64193e+06	8.80677e+06	6.32033e+06
11	80S ribosome	G0RXW1	CTHT_0004490	0.891	60S ribosomal protein L3 OS=Chaetomium Thermophilum	RPL3	YOR063W	cytosolic large ribosomal subunit	0	0	30531.7	109453	288503	878573	1.21492e+06	4.14807e+06	9857700	2.76523e+07	4.81403e+07	59678000	76743000	5.01377e+07	3.88633e+07	2.16663e+07	1.41621e+07	5.33727e+06	4.03457e+06	1207670	228090	73813.3	48263.3	0	131320	56150	123037	298793	367980	530847	310520	72393.3
11	80S ribosome	G0S0E5	CTHT_0009740	0.891	60S ribosomal protein l9 OS=Chaetomium Thermophilum	RPL9A RPL9B	YGL147C YNL067W	cytosolic large ribosomal subunit	0	0	64010	447926	536502	953187	1.21295e+06	3442300	1.02995e+07	30484600	8.11793e+07	98385000	1.0397e+08	90449000	44823000	2.94137e+07	1.49922e+07	7.13517e+06	4.43543e+06	947360	664227	62270	685190	160417	600900	0	0	186147	0	155997	284033	0
11	80S ribosome	G0SGP3	CTHT_0067070	0.891	Ribosomal protein P0 OS=Chaetomium Thermophilum	RPP0	YLR340W	cytosolic large ribosomal subunit	0	0	185507	447767	1.25004e+06	3357900	4159800	7.29367e+06	1.95697e+07	29718800	5.54663e+07	7.17643e+07	7.35413e+07	5.40027e+07	35878000	18438000	1.03821e+07	5.26247e+06	1.94343e+06	168093	106193	453267	215823	0	380753	1.0324e+06	2.91043e+06	23123500	5.46501e+07	5.66265e+07	67809500	84319200
11	80S ribosome	G0SGH8	CTHT_0066380	0.891	60S ribosomal protein L12 OS=Chaetomium Thermophilum	RPL12A RPL12B	YEL054C YDR418W	cytosolic large ribosomal subunit	0	0	563233	862333	1965450	3415100	4.05003e+06	8132000	18137000	18429000	6.95817e+07	4.94213e+07	55594000	7.75243e+07	4.02507e+07	2.18715e+07	1.51889e+07	6346000	4.71667e+06	2.30306e+06	1.07257e+06	1.09373e+06	590617	267720	953167	2.65663e+06	7.02223e+06	26665100	9.74597e+07	3.80403e+07	59383400	2.93143e+07
11	80S ribosome	G0S1R0	CTHT_0014490	0.891	60S ribosomal protein L14 OS=Chaetomium Thermophilum	RPL14B RPL14A	YHL001W YKL006W	cytosolic large ribosomal subunit	0	0	87646.7	267803	1.27823e+06	3.53843e+06	4.24813e+06	1.33477e+07	30063000	62933000	1.4818e+08	1.64423e+08	1.86563e+08	1.34357e+08	8.97933e+07	52887000	34588000	13761000	9.31487e+06	3.37267e+06	1.93713e+06	769833	347077	363023	414830	359953	520760	216483	336920	628840	565713	542943
11	80S ribosome	G0S7T8	CTHT_0028780	0.891	Ribosomal protein 10 (rp10) of the small subunit; nearly identical to OS=Chaetomium Thermophilum	RPS1A RPS1B	YLR441C YML063W	cytosolic large ribosomal subunit	0	0	0	8447.33	0	120772	123007	475757	942870	2481860	6.12447e+06	5.55373e+06	8.59197e+06	4.71783e+06	4978700	8128300	1.96073e+07	22509000	16057500	5.15657e+06	2030300	450487	0	100097	312663	0	0	0	0	0	0	0
11	80S ribosome	G0SAE3	CTHT_0041970	0.891	S-Adenosylmethionine-Dependent methyltransferase OS=Chaetomium Thermophilum	YJR129C RPS24B RPS24A	YJR129C YIL069C YER074W	cytosolic large ribosomal subunit	0	0	0	0	18760.3	78096.7	65601.7	105550	191957	948440	1.39212e+06	613917	1426400	649967	381333	528200	1.04357e+06	3263000	1094500	78036.7	57223.3	35006.7	31525.7	0	0	0	0	0	0	0	0	0
11	80S ribosome	G0SBZ6	CTHT_0055350	0.891	60S ribosomal protein L44 OS=Chaetomium Thermophilum	RPL42A RPL42B	YNL162W YHR141C	cytosolic large ribosomal subunit	0	0	0	0	0	2.74923e+06	0	1633470	874177	1.56874e+07	1.99192e+07	8878000	2.05045e+07	9.26693e+06	739900	146673	0	0	0	0	0	0	0	0	0	0	0	0	0	0	0	0
11	80S ribosome	G0SEG9	CTHT_0063710	0.891	60S acidic ribosomal protein P1-alpha OS=Chaetomium Thermophilum	RPP1B RPP1A	YDL130W YDL081C	cytosolic large ribosomal subunit	0	0	0	0	0	2.63847e+06	1.93873e+06	9.45783e+06	11597350	5.67142e+07	130209000	5.55847e+07	5.39363e+07	42679000	2.08113e+07	7.24793e+06	3825600	502600	0	0	0	0	0	0	0	0	0	4.86023e+06	22994900	31258500	7.50877e+07	306264000
11	80S ribosome	G0S6B0	CTHT_0026110	0.891	60S ribosomal protein L43 OS=Chaetomium Thermophilum	RPL43B RPL43A	YJR094W-A YPR043W	cytosolic large ribosomal subunit	0	0	47806.7	0	87936.7	385833	1609600	3516200	9.92117e+06	25377000	27859000	1.44593e+07	6.31837e+06	1.65528e+07	1.4448e+07	3890.33	3072.87	2228.7	0	0	0	0	1922900	0	0	0	0	0	0	0	0	0
11	80S ribosome	G0SGT6	CTHT_0067510	0.891	60S ribosomal protein L28 OS=Chaetomium Thermophilum	RPL28	YGL103W	cytosolic large ribosomal subunit	0	0	11552	58970	89642.3	322573	334177	812260	1.43047e+06	4.14919e+06	8.38817e+06	1.16337e+07	1.73133e+07	12477400	4.47743e+06	3941600	2.85717e+06	1280930	728787	274050	147507	107417	61943.3	36423.3	0	0	0	0	0	0	0	0
11	80S ribosome	G0S0Z3	CTHT_0011760	0.891	60S ribosomal protein l21 OS=Chaetomium Thermophilum	RPL21A RPL21B	YBR191W YPL079W	cytosolic large ribosomal subunit	0	0	146487	330617	843607	1408100	2.71733e+06	7.81947e+06	1.78093e+07	3.57393e+07	6.27553e+07	54180000	5.76683e+07	4.73787e+07	2.13828e+07	1.52727e+07	11886300	4182600	1092800	786167	121237	0	0	0	0	0	0	0	0	0	0	0
11	80S ribosome	G0SFL0	CTHT_0071220	0.891	60S ribosomal protein l7 OS=Chaetomium Thermophilum	RPL7A RPL7B	YGL076C YPL198W	cytosolic large ribosomal subunit	0	0	0	0	0	56233.3	60756.7	179057	1354320	5780700	1.4821e+07	9.45473e+06	3.388e+07	12165500	7.38463e+06	4.36208e+06	1.36599e+06	200560	218657	101417	0	0	0	0	0	0	0	0	0	0	0	255577
11	80S ribosome	G0SHQ2	CTHT_0072970	0.891	Ribosomal protein OS=Chaetomium Thermophilum	RPL11A	YGR085C YPR102C	cytosolic large ribosomal subunit	0	0	0	89010	105710	393300	660923	1.67358e+06	3815790	7.55053e+06	15793800	1.29152e+07	2.16637e+07	1.02391e+07	2.01467e+06	1348400	82756.7	0	0	0	0	0	0	0	0	0	0	0	280843	0	115567	134813
11	80S ribosome	G0SCE2	CTHT_0056900	0.891	60S ribosomal protein l20 OS=Chaetomium Thermophilum	RPL11B RPL20B	YMR242C YOR312C	cytosolic large ribosomal subunit	0	0	0	46796.7	104550	1.05062e+06	1142400	4508700	8.07487e+06	2.34479e+07	3.17296e+07	25630500	32227200	1.55735e+07	3196700	1115420	820850	114313	0	0	0	0	0	0	0	0	0	0	0	0	0	0
11	80S ribosome	G0S0D6	CTHT_0009640	0.891	60S ribosomal protein L6 OS=Chaetomium Thermophilum	RPL6B RPL6A	YLR448W YML073C	cytosolic large ribosomal subunit	0	0	0	131487	324170	1.23053e+06	1.66315e+06	6037700	15792800	3.46833e+07	6.51913e+07	7.12793e+07	86934000	85773000	3.68663e+07	2.44863e+07	1.32229e+07	4.2557e+06	2027430	1509480	658580	294103	165423	0	0	0	150883	0	0	0	0	0
11	80S ribosome	G0SFN0	CTHT_0071430	0.891	Ribosomal protein l34 OS=Chaetomium Thermophilum	RPL34A RPL34B	YER056C-A YIL052C	cytosolic large ribosomal subunit	0	0	0	209557	504257	1.28891e+06	1465530	4047800	9.82443e+06	23999000	6.26527e+07	7.35677e+07	40300000	52976000	2.72461e+07	23794000	1.73857e+07	8.44697e+06	4262300	1540480	1.81257e+06	412333	176757	1.12232e+06	4.85253e+06	7.96708e+06	5.74368e+06	7.72913e+06	7.54095e+06	7005800	9.90393e+06	8.06907e+06
11	80S ribosome	G0RZE9	CTHT_0002720	0.891	60S ribosomal protein l27 OS=Chaetomium Thermophilum	RPL27B RPL27A	YDR471W YHR010W	cytosolic large ribosomal subunit	0	0	92520	304890	936197	2.61773e+06	3.66757e+06	1.13347e+07	18812000	3.99653e+07	9.24683e+07	107893000	1.03884e+08	92728000	26931200	2.19657e+07	2.04572e+07	10697600	6523100	1.49707e+06	594480	313467	0	212207	3.73952e+06	3.98903e+06	5.77057e+06	5765200	3.18953e+06	2.51777e+06	4915400	3.01647e+06
11	80S ribosome	G0S507	CTHT_0023650	0.891	60S ribosomal protein L25 OS=Chaetomium Thermophilum	RPL25	YOL127W	cytosolic large ribosomal subunit	0	0	350433	248063	1.07827e+06	3429450	4.36597e+06	1.30861e+07	2.78047e+07	6.01737e+07	9.38577e+07	8.83043e+07	89273000	51180000	1.59367e+07	4991700	3.53793e+06	0	114617	82890	113303	606727	930800	1215700	76283.3	4.89357e+06	5.06277e+06	2561800	2954100	306537	431800	1.74336e+06
11	80S ribosome	G0S6V4	CTHT_0027000	0.891	60S ribosomal protein L32 OS=Chaetomium Thermophilum	RPL32	YBL092W	cytosolic large ribosomal subunit	0	0	0	143117	0	0	336440	2473900	8.26697e+06	2.03922e+07	3.67513e+07	33609000	54022000	2.21093e+07	9492200	5.88197e+06	1767000	465667	0	0	0	0	0	0	0	0	0	0	0	0	0	0
11	80S ribosome	G0SEG2	CTHT_0063640	0.891	60S ribosomal protein l5 OS=Chaetomium Thermophilum	RPL5	YPL131W	cytosolic large ribosomal subunit	0	0	0	0	64173.3	459487	546437	3863600	8.24483e+06	3.50223e+07	7.11367e+07	7.81857e+07	1.60254e+08	146273000	8.13117e+07	4.67297e+07	1.86857e+07	13306000	5329200	2.15603e+06	399100	266203	226057	167140	199703	0	1.93817e+06	3620000	5667700	6328200	14168200	13174900
11	80S ribosome	G0SG89	CTHT_0065470	0.891	60S ribosomal protein L38 OS=Chaetomium Thermophilum	RPL38	YLR325C	cytosolic large ribosomal subunit	0	0	0	0	0	0	0	0	0	169833	1.50967e+06	2408600	3476800	2.43633e+06	336600	464600	0	0	0	0	0	0	0	0	0	0	0	0	0	0	0	0
11	80S ribosome	G0S1P9	CTHT_0014380	0.891	60S ribosomal protein L24 OS=Chaetomium Thermophilum	RPL24A RPL24B	YGL031C YGR148C	cytosolic large ribosomal subunit	0	0	220390	511867	913087	3.39293e+06	4794700	9.35043e+06	6002700	1.02942e+07	16582900	6682800	9.76397e+06	2833710	2290700	1.01167e+06	223137	215930	171580	85016.7	75340	0	0	0	0	0	0	0	0	0	0	0
11	80S ribosome	G0SGY1	CTHT_0067970	0.891	60S ribosomal protein l17 OS=Chaetomium Thermophilum	RPL17B RPL17A	YJL177W YKL180W	cytosolic large ribosomal subunit	0	0	96613.3	393830	1.11422e+06	3.52173e+06	3.29583e+06	8.88787e+06	14510700	3.66753e+07	6.64193e+07	7.50987e+07	1.18392e+08	9.49787e+07	4.86883e+07	3.37263e+07	2.22453e+07	7.37801e+06	3.86203e+06	2640300	1.80697e+06	1.37787e+06	816423	679847	454997	0	251677	542460	794333	335067	1.1232e+06	1611800
11	80S ribosome	G0S9B5	CTHT_0045230	0.891	Ribosomal protein L18 OS=Chaetomium Thermophilum	RPL18A RPL18B	YOL120C YNL301C	cytosolic large ribosomal subunit	0	1	0	0	0	88910	156590	371533	2.75966e+06	9.80983e+06	2.51904e+07	20753100	3.48873e+07	2.38313e+07	1.14067e+07	3653560	3.18503e+06	3.07913e+06	0	0	0	0	0	0	0	0	0	0	0	0	0	0
11	80S ribosome	G0S992	CTHT_0045000	0.891	60S ribosomal protein L13 OS=Chaetomium Thermophilum	RPL13A RPL13B	YDL082W YMR142C	cytosolic large ribosomal subunit	0	0	143650	465800	1.81631e+06	4.77877e+06	7227500	19854000	3.52363e+07	8.97323e+07	1.52103e+08	1.76692e+08	1.99913e+08	1.45747e+08	1.06463e+08	6.42317e+07	4.33983e+07	1.50091e+07	4026100	1003990	484477	209970	81026.7	0	75366.7	0	0	0	0	210937	289670	191487
11	80S ribosome	G0SD68	CTHT_0059140	0.891	60S ribosomal protein OS=Chaetomium Thermophilum	RPL31B	YDL075W YLR406C	cytosolic large ribosomal subunit	0	0	464467	1.44573e+06	4126900	9.04167e+06	10423250	18582500	12766900	1.41877e+07	1.41793e+07	1.16848e+07	15523900	9.98827e+06	5.69033e+06	3.25707e+06	704733	0	0	0	0	0	0	0	0	0	0	0	0	0	0	0
11	80S ribosome	G0S4P8	CTHT_0023090	0.891	60S ribosomal protein L2 OS=Chaetomium Thermophilum	RPL2A RPL2B	YFR031C-A YIL018W	cytosolic large ribosomal subunit	0	0	66680	137740	940793	1.77197e+06	2.73597e+06	8.71037e+06	1.11588e+07	3.58337e+07	65604000	67958000	104408000	64751000	1.97593e+07	6616000	4.26233e+06	1.06659e+06	658943	175393	83000	82480	72366.7	56713.3	56956.7	198250	234933	312280	488893	254107	416727	119177
11	80S ribosome	G0S4Z9	CTHT_0023560	0.891	Ribosomal protein l1 OS=Chaetomium Thermophilum	RPL1B RPL1A	YGL135W YPL220W	cytosolic large ribosomal subunit	0	0	0	160633	197633	1.00237e+06	808733	2900300	5869800	1.65812e+07	31570400	2.77287e+07	2.81053e+07	2.34517e+07	13700000	5394000	2618200	1.17153e+06	234963	0	0	0	0	0	0	0	0	0	0	0	0	0
11	80S ribosome	G0RZ88	CTHT_0002100	0.891	Ribosomal protein L15 OS=Chaetomium Thermophilum	RPL15B	YLR029C YMR121C	cytosolic large ribosomal subunit	0	0	0	337967	76813.3	570933	998983	4046720	8373100	2.14987e+07	2.48097e+07	21531000	3.22437e+07	2.45823e+07	1.06831e+07	1.28595e+07	3.58607e+06	1132270	121760	63506.7	0	0	0	0	0	0	0	0	0	0	0	0
11	80S ribosome	G0S428	CTHT_0022330	0.891	Protein Stm1 OS=Chaetomium Thermophilum	STM1	YLR150W	cytosolic large ribosomal subunit	0	0	0	0	103520	0	169167	0	3.07273e+06	1.74535e+07	33972000	31931000	2.35397e+07	1.34547e+07	6.30707e+06	6.42707e+06	6920700	4.34479e+06	1870800	563377	163003	0	0	0	0	0	0	0	0	0	0	0
11	80S ribosome	G0SBN1	CTHT_0054170	0.891	60S ribosomal protein L36 OS=Chaetomium Thermophilum	RPL36B RPL36A	YPL249C-A YMR194W	cytosolic large ribosomal subunit	0	0	626967	1.56573e+06	5.23583e+06	10759000	1.34673e+07	22753700	32781000	2.96504e+07	8.24217e+07	1.01542e+08	5.20613e+07	111283000	7.18657e+07	5.18733e+07	4.13363e+07	1.47073e+07	1.07016e+07	2.81343e+06	0	0	0	0	0	0	0	0	0	0	0	0
11	80S ribosome	G0SEI0	CTHT_0063820	0.891	60S ribosomal protein l30 OS=Chaetomium Thermophilum	RPL30	YGL030W	cytosolic large ribosomal subunit	0	0	0	195170	263487	1015160	1.67463e+06	5.28967e+06	9.47207e+06	2.4957e+07	6.08853e+07	49353000	5.58073e+07	3.15503e+07	7.11523e+06	4.21007e+06	1.21749e+06	141480	0	0	0	0	0	0	0	620047	745867	705333	0	0	0	0
11	80S ribosome	G0SH61	CTHT_0068840	0.891	60S ribosomal protein L16 OS=Chaetomium Thermophilum	RPL16A RPL16B	YIL133C YNL069C	cytosolic large ribosomal subunit	0	0	24376	95916.7	183080	454737	628820	1.54427e+06	3.16793e+06	7836600	13218300	1.51965e+07	14830600	13424400	7921800	3.95587e+06	2.15098e+06	890247	407983	83346.7	0	0	0	0	0	0	110983	131597	210110	429877	0	0
11	80S ribosome	G0S0D7	CTHT_0009650	0.891	Ribosomal protein L35 OS=Chaetomium Thermophilum	RPL35A RPL35B STT3	YDL191W YDL136W YGL022W	cytosolic large ribosomal subunit	13	0	49633.3	200630	210410	1.18203e+06	702987	666320	964330	1324680	639920	1.36057e+06	1660630	607527	101293	38670	0	0	0	0	11629	0	0	0	0	0	0	0	0	0	0	0
11	80S ribosome	G0SI44	CTHT_0074440	0.891	60S ribosomal protein l23 OS=Chaetomium Thermophilum	RPL23B	YBL087C YER117W	cytosolic large ribosomal subunit	0	0	0	228417	432100	622200	1.01033e+06	2.10157e+06	1918700	5.53633e+06	5.57563e+06	1.38854e+07	3.88393e+06	8.48668e+06	0	2.26989e+06	1724700	775733	0	0	0	0	0	0	0	0	0	0	0	0	0	0
11	80S ribosome	G0S9T3	CTHT_0047080	0.891	Unknown annotation for CTHT_0047080 OS=Chaetomium Thermophilum	RPL19B RPL19A GCN1	YBL027W YBR084C-A YGL195W	cytosolic large ribosomal subunit	0	0	6405.33	28020	112158	241217	335510	1.01798e+06	1.37902e+06	2.57903e+06	4.77597e+06	6.93093e+06	7.59427e+06	5330400	3.42723e+06	2033600	1.50953e+06	539883	449373	99664.3	62306.3	25365.7	4207.33	8900.33	109993	181789	129760	163586	85056	64154.3	170249	140897
11	80S ribosome	G0SEI1	CTHT_0063830	0.891	60S ribosomal protein L10 OS=Chaetomium Thermophilum	RPL10	YLR075W	cytosolic large ribosomal subunit	0	0	0	0	0	39643.3	26528.7	308947	1.87939e+06	1.4414e+07	1.80573e+07	1.07317e+07	15425040	2.02753e+07	1.37783e+06	1161500	0	0	0	0	0	0	0	72326.7	81163.3	0	0	0	0	0	0	0
11	80S ribosome	G0SFC3	CTHT_0061540	0.891	60S ribosomal protein L4 OS=Chaetomium Thermophilum	RPL4A RPL4B	YBR031W YDR012W	cytosolic large ribosomal subunit	0	0	180473	600233	1.73055e+06	4.27933e+06	5579500	9.72623e+06	2.18407e+07	4.47027e+07	7.89907e+07	1.06594e+08	1.13949e+08	84537000	52867000	2.86393e+07	2.25877e+07	8.06057e+06	5537900	2.0483e+06	624097	661053	381153	397163	493903	301417	228703	54946.7	801200	415420	525413	710277
11	80S ribosome	G0S6I7	CTHT_0026360	0.891	40S ribosomal protein S3 OS=Chaetomium Thermophilum	RPS3	YNL178W	cytosolic large ribosomal subunit	0	0	119033	454500	746257	2.76572e+06	4.91395e+06	10882400	1.2805e+07	2.59043e+07	41929000	3.66483e+07	4.03367e+07	3.08623e+07	4.09933e+07	6.07717e+07	1.493e+08	1.38634e+08	1.25784e+08	5.23773e+07	2.96362e+07	1.55434e+07	7.30753e+06	6.58803e+06	7.14693e+06	3609000	1.53821e+06	607447	167620	112267	0	71157.7
11	80S ribosome	G0RYN9	CTHT_0007360	0.891	60S ribosomal protein L26 OS=Chaetomium Thermophilum	RPL26A RPL26B	YLR344W YGR034W	cytosolic large ribosomal subunit	0	0	440670	635567	1.72273e+06	3.95297e+06	4.50707e+06	1.22447e+07	2.70763e+07	61991000	9.85757e+07	106303000	1.19938e+08	7.24597e+07	1.64707e+07	8069000	3835400	3.08007e+06	472807	0	0	0	0	0	0	0	0	0	0	0	122090	330583
11	80S ribosome	G0SCL3	CTHT_0057640	0.891	60S ribosomal protein l33 OS=Chaetomium Thermophilum	RPL33B RPL33A	YOR234C YPL143W	cytosolic large ribosomal subunit	0	0	0	0	267157	0	448933	3.44799e+06	6228200	3.01193e+07	4.81733e+07	3.49507e+07	47560000	3.20997e+07	1.15047e+07	7384600	2.23654e+06	265487	101910	0	0	0	0	0	0	0	0	0	0	0	0	0
11	80S ribosome	G0SFK8	CTHT_0071200	0.891	40S ribosomal protein S19 OS=Chaetomium Thermophilum	RPS19B RPS19A	YNL302C YOL121C	cytosolic small ribosomal subunit	0	0	0	0	0	0	191023	0	234207	753550	2.68225e+06	1.6106e+06	3.09437e+06	4.51183e+06	3426000	8232700	9.58423e+06	1.54793e+07	6.78133e+06	2.58097e+06	1361400	265737	0	0	98233.3	0	0	0	0	0	0	0
11	80S ribosome	G0S871	CTHT_0037790	0.891	40S ribosomal protein S17 OS=Chaetomium Thermophilum	RPS17A RPS17B	YML024W YDR447C	cytosolic small ribosomal subunit	0	0	0	116873	570333	1.25773e+06	1.04973e+07	3.37537e+06	4.85603e+06	3.14682e+07	2.64308e+07	25032000	1.90888e+07	1.32872e+07	10569000	1.94403e+07	4.58823e+07	7.93033e+07	52468000	1.51272e+07	5.29387e+06	1.89107e+06	180283	181490	0	0	0	0	0	0	0	112207
11	80S ribosome	G0S8C4	CTHT_0021240	0.891	40S ribosomal protein S7 OS=Chaetomium Thermophilum	RPS7A RPS7B	YOR096W YNL096C	cytosolic small ribosomal subunit	0	0	0	0	0	978400	2.34526e+06	3552500	6467200	23589400	34386800	1.9424e+07	2.04946e+07	2.14713e+07	6543300	23061000	45964000	6.32093e+07	23933000	3.54237e+06	457033	382833	164063	0	0	51350	76370	66286.7	80243.3	0	0	75340
11	80S ribosome	G0S1Z0	CTHT_0015350	0.891	40S ribosomal protein s5 OS=Chaetomium Thermophilum	RPS5	YJR123W	cytosolic small ribosomal subunit	0	0	155617	469800	1.36226e+06	2.45111e+06	3.78517e+06	7.59847e+06	11272000	16955000	1.94833e+07	1.65657e+07	2.15233e+07	1.15538e+07	8945500	1.72363e+07	3.86393e+07	42464000	3.22463e+07	11464500	5.32523e+06	2.65618e+06	1.08984e+06	1.12941e+06	762190	979290	325303	0	90750	0	0	207460
11	80S ribosome	G0SAV4	CTHT_0047910	0.891	40S ribosomal protein S2 OS=Chaetomium Thermophilum	RPS2	YGL123W	cytosolic small ribosomal subunit	0	0	0	0	110397	91620	123107	932480	1.11884e+06	4.73717e+06	1.1451e+07	1.32953e+07	1.1461e+07	8.03343e+06	1.052e+07	18132000	3.40733e+07	3.18827e+07	29603000	1.01491e+07	3033100	3.11818e+06	396113	117493	224457	92796.7	22328.7	52993.3	205470	2654410	8.64133e+06	93660
11	80S ribosome	G0SBR7	CTHT_0054540	0.891	40S ribosomal protein S16 OS=Chaetomium Thermophilum	RPS16A RPS16B	YMR143W YDL083C	cytosolic small ribosomal subunit	0	0	0	0	0	8.94794e+06	1.48943e+06	6297180	3.63823e+06	10291000	1.64329e+07	1.80185e+07	9.22737e+06	7.92297e+06	8.62387e+06	1.75783e+07	2.84557e+07	3.49957e+07	3.06813e+07	1.69455e+07	7.96063e+06	4.00877e+06	675107	1.08031e+06	916867	792990	832400	516133	1.19376e+06	204587	551220	1.0071e+06
11	80S ribosome	G0SFL1	CTHT_0071230	0.891	40S ribosomal protein S14 OS=Chaetomium Thermophilum	RPS14B RPS14A	YJL191W YCR031C	cytosolic small ribosomal subunit	0	0	293070	1.0407e+06	1.28726e+06	2931200	3524200	8118100	1.23968e+07	26556000	4.50813e+07	4.34863e+07	5.59717e+07	2.59583e+07	2.28123e+07	5.94607e+07	1.0783e+08	1.29277e+08	1.13469e+08	31738000	14834800	4.57023e+06	685097	640793	216397	239947	168363	141093	146700	159770	0	214717
11	80S ribosome	G0S084	CTHT_0009120	0.891	40S ribosomal protein s15 OS=Chaetomium Thermophilum	RPS15	YOL040C	cytosolic small ribosomal subunit	0	0	0	0	0	106500	97526.7	563067	286833	503717	4.97617e+06	2.90859e+06	12859200	6.06427e+06	4760930	4303500	19198400	19512800	1.36193e+07	1551500	1.75924e+06	731933	248833	0	0	0	0	0	0	0	0	0
11	80S ribosome	G0RY43	CTHT_0005340	0.891	40S ribosomal protein s6 OS=Chaetomium Thermophilum	RPS6B RPS6A	YBR181C YPL090C	cytosolic small ribosomal subunit	0	0	342067	464333	1.25509e+06	4.81623e+06	6.52614e+06	1.6006e+07	26037000	58994000	111926000	1.23738e+08	1.25153e+08	9.51637e+07	8.51323e+07	1.31037e+08	2.97613e+08	2.70237e+08	254590000	9.25283e+07	42923000	18397000	5.73887e+06	3.33554e+06	3.04108e+06	1.38837e+06	807297	1539500	2.39557e+06	1456400	1399340	430300
11	80S ribosome	G0SHI0	CTHT_0070090	0.891	40S ribosomal protein S22 OS=Chaetomium Thermophilum	RPS22B RPS22A	YJL190C YLR367W	cytosolic small ribosomal subunit	0	0	0	0	0	277747	972700	1597900	768933	2.65047e+06	2850700	1.97249e+06	113893	2.63174e+06	1.42357e+06	3449170	6.29737e+06	8488010	7.36151e+06	4.61376e+06	0	0	0	0	0	0	0	0	0	0	0	0
11	80S ribosome	G0S6J7	CTHT_0026460	0.891	Ribosomal protein OS=Chaetomium Thermophilum	RPS18A RPS18B	YDR450W YML026C	cytosolic small ribosomal subunit	0	0	141140	144023	181282	401503	289010	873540	1.83964e+06	2.43773e+06	6148900	6.97423e+06	4.99487e+06	4.46393e+06	2.57933e+06	9918800	17146000	29040000	2.23887e+07	4677300	4266800	2043500	557410	1.3368e+06	1049460	232410	0	0	0	0	0	0
11	80S ribosome	G0S0Z4	CTHT_0011770	0.891	40S ribosomal protein s9 OS=Chaetomium Thermophilum	RPS9A RPS9B	YPL081W YBR189W	cytosolic small ribosomal subunit	0	0	0	0	207003	581820	665913	1.59939e+06	1.83632e+06	5827200	13239400	8.91753e+06	1.33856e+07	11145400	1.22223e+07	2.12323e+07	3.65237e+07	4.50527e+07	3.23176e+07	10176042	4.93617e+06	1524040	459000	264999	2785.97	547827	320440	0	315027	142393	228407	1.42031e+06
11	80S ribosome	G0SHH9	CTHT_0070080	0.891	40S ribosomal protein S12 OS=Chaetomium Thermophilum	RPS12	YOR369C	cytosolic small ribosomal subunit	0	0	18060.7	66253.3	142143	284680	730500	1.483e+06	3.45295e+06	9.28817e+06	8.90823e+06	6.27203e+06	7.81023e+06	3.69113e+06	4.71167e+06	7.39153e+06	15994100	1.47252e+07	1.67173e+07	6139500	2.68807e+06	797983	323370	59160	259157	124477	0	0	0	0	0	0
11	80S ribosome	G0S2X5	CTHT_0018840	0.891	40S ribosomal protein S27a OS=Chaetomium Thermophilum	RPS31	YLR167W	cytosolic small ribosomal subunit	0	0	0	0	0	178617	286480	1406800	2.80577e+06	5.01887e+06	9.15947e+06	3.49027e+06	3.57423e+06	1.77923e+06	566933	1329800	4.68497e+06	4036300	3411500	539880	68656.7	240757	123713	0	0	0	0	0	0	273797	0	566467
11	80S ribosome	G0S1S4	CTHT_0014630	0.891	Ribosomal protein s27 OS=Chaetomium Thermophilum	RPS27B RPS27A	YHR021C YKL156W	cytosolic small ribosomal subunit	0	0	1.07293e+06	698033	6.27127e+06	15185700	14952900	34700000	63466000	109676000	1.63122e+08	2.07083e+08	1.61993e+08	1.30223e+08	127170000	178850000	3.79697e+08	402540000	3.42443e+08	82280000	4.15633e+07	1.18222e+07	3.41697e+06	2.20527e+06	2.45777e+06	1.53327e+06	1372900	1.15013e+06	2.60136e+06	218107	0	533067
11	80S ribosome	G0RZM9	CTHT_0003530	0.891	40S ribosomal protein S13 OS=Chaetomium Thermophilum	RPS13	YDR064W	cytosolic small ribosomal subunit	0	0	0	0	0	42473.3	0	72290	204833	408040	949600	917433	1.37934e+06	823187	197657	3602000	5.14473e+06	6796700	2.69177e+06	690443	437467	0	0	0	0	90680	93353.3	0	94670	0	0	219647
11	80S ribosome	G0S2X4	CTHT_0018830	0.891	40S ribosomal protein S26 OS=Chaetomium Thermophilum	RPS26A RPS26B	YGL189C YER131W	cytosolic small ribosomal subunit	0	0	0	318970	1.00406e+06	1999400	3.01017e+06	7.47433e+06	15784000	14390900	1.51779e+07	9908800	2.22537e+06	562607	1209320	3.39287e+06	3444800	1.04761e+07	7.13479e+06	139293	0	0	0	0	0	0	0	0	0	0	0	0
11	80S ribosome	G0SI21	CTHT_0074200	0.891	40S ribosomal protein S21 OS=Chaetomium Thermophilum	RPS21A RPS21B	YKR057W YJL136C	cytosolic small ribosomal subunit	0	0	187300	207547	1.23681e+06	2.33385e+06	2.70588e+06	8.49463e+06	11927600	23091100	3.05177e+07	3.16343e+07	27230000	3.32277e+07	2.28783e+07	4.03557e+07	6.71497e+07	103786000	100187000	3.14033e+07	1.25221e+07	1890300	539577	530190	782950	825267	1.18468e+06	863990	1495790	1.36444e+06	1.53186e+06	326447
11	80S ribosome	G0S1A6	CTHT_0012920	0.891	40S ribosomal protein S4 OS=Chaetomium Thermophilum	RPS4B RPS4A	YHR203C YJR145C	cytosolic small ribosomal subunit	0	0	141240	590333	759113	2.08567e+06	2.49889e+06	10327600	8.42707e+06	1.87066e+07	4.02053e+07	3.76067e+07	4.30813e+07	2.77433e+07	2.19957e+07	5.65043e+07	8.87867e+07	9.42367e+07	60558000	1.64493e+07	6.39817e+06	2234500	1.40267e+06	1.17737e+06	820663	275880	111880	414257	334813	313053	515097	493070
11	80S ribosome	G0S379	CTHT_0020000	0.891	40S ribosomal protein S20 OS=Chaetomium Thermophilum	RPS20	YHL015W	cytosolic small ribosomal subunit	0	0	789333	1.95407e+06	4231530	8.27653e+06	1.02113e+07	2.16858e+07	3.41043e+07	5.57243e+07	7.36587e+07	69425000	5.27433e+07	3.47283e+07	2.99937e+07	5.78187e+07	1.059e+08	6.87913e+07	1.00939e+08	42347000	2.24797e+07	9.51557e+06	2946090	4967300	6445800	7191800	3.81163e+06	2.83427e+06	752513	522133	331577	2.06186e+06
11	80S ribosome	G0RY45	CTHT_0005360	0.891	Ribosomal protein S8 OS=Chaetomium Thermophilum	RPS8B RPS8A	YER102W YBL072C	cytosolic small ribosomal subunit	0	0	289667	494500	866343	2.58677e+06	4539700	9.93373e+06	1.54249e+07	3.44587e+07	5.34343e+07	3.43073e+07	4.41946e+07	2.40553e+07	1.84262e+07	28404000	6.28073e+07	5.63337e+07	44276000	2.30029e+07	14898000	1.76217e+07	2.31303e+06	735633	843867	849100	643100	725677	962433	582167	304263	270327
11	80S ribosome	G0S9U0	CTHT_0047160	0.891	Guanine nucleotide-binding protein OS=Chaetomium Thermophilum	ASC1	YMR116C	cytosolic small ribosomal subunit	0	0	10360.7	32205.3	38833.3	216670	206613	557183	767263	2.69707e+06	5.49807e+06	3.64437e+06	5409600	3.69907e+06	2.52462e+06	4.95317e+06	1.27077e+07	1.04094e+07	10352100	2.70237e+06	1364050	435363	312143	95743.3	45023.3	0	0	0	0	0	0	0
11	80S ribosome	G0SBQ1	CTHT_0054370	0.891	Eukaryotic translation initiation factor 2 subunit gamma OS=Chaetomium Thermophilum	GCD11	YER025W	eukaryotic translation initiation factor 2B complex	0	0	0	25378.3	85918	109512	64745.7	65155.3	21650	46840.3	48413.3	22936.7	44961.3	48448.7	120820	1903600	3.38565e+06	3.14297e+06	3115980	216547	84476.7	49266.7	19915	0	0	0	0	20675	0	0	0	226453
11	80S ribosome	G0SDC3	CTHT_0051270	0.891	Initiation factor 2 beta OS=Chaetomium Thermophilum	SUI3	YPL237W	eukaryotic translation initiation factor 2B complex	0	0	0	0	0	0	0	0	0	0	0	0	0	0	0	2333000	6960700	10994200	4207500	356050	157280	0	0	0	0	0	0	0	0	0	0	0
11	80S ribosome	G0S597	CTHT_0032740	0.891	Translation initiation factor 2 alpha subunit OS=Chaetomium Thermophilum	SUI2	YJR007W	eukaryotic translation initiation factor 2B complex	0	0	0	0	0	0	0	141233	72866.7	0	0	0	98780	541450	1.89882e+06	5487000	2.03232e+07	13547400	1.27226e+07	4.60493e+06	2.04112e+06	240712	0	0	0	0	0	0	0	0	658067	547553
11	80S ribosome	G0SAI3	CTHT_0042390	0.891	Ribosomal protein S7 OS=Chaetomium Thermophilum	RSM7	YJR113C	Predicted interactor	0	1	0	0	0	0	0	257073	394467	556610	1.42509e+06	4.40687e+06	12121500	3.08117e+07	31076000	27969000	8.91847e+06	6.33777e+06	4.02097e+06	1.08965e+06	819943	413110	134373	375860	82200	86706.7	0	0	0	0	0	0
11	80S ribosome	G0S8U5	CTHT_0043460	0.891	Ribosomal protein L6 OS=Chaetomium Thermophilum	MRPL6	YHR147C	Predicted interactor	0	0	0	0	0	0	0	0	0	575587	1.13301e+06	818363	1.08256e+06	268860	0	0	0	0	0	0	0	0	0	0	0	0	0	0	0	0	0	0
11	80S ribosome	G0S245	CTHT_0015940	0.891	Ribosomal protein OS=Chaetomium Thermophilum	MRPL33	YMR286W	Predicted interactor	0	0	0	0	0	0	0	141870	228483	2290600	4.20973e+06	1.53547e+06	2.74443e+06	0	0	0	0	0	0	0	0	0	0	0	0	0	0	0	0	0	0	0
11	80S ribosome	G0S9T7	CTHT_0047130	0.891	Protein involved in mitochondrial translation OS=Chaetomium Thermophilum	MRPL22	YNL177C	Predicted interactor	0	0	0	0	0	0	0	83050	0	406890	1357700	1528340	1.36163e+06	917407	297813	0	0	0	0	0	0	0	0	0	0	0	0	0	0	0	0	0
11	80S ribosome	G0SE17	CTHT_0062090	0.891	Ribosomal protein l7, mitochondrial OS=Chaetomium Thermophilum	MRPL7	YDR237W	Predicted interactor	0	0	0	0	0	0	0	54896.7	197527	691603	1.44038e+06	1458477	1607700	585563	180207	158247	183973	0	0	0	0	0	0	0	0	305597	0	0	0	0	0	0
11	80S ribosome	G0RZD0	CTHT_0002530	0.891	60S ribosomal protein L9, mitochondrial OS=Chaetomium Thermophilum	MRPL9	YGR220C	Predicted interactor	0	0	0	0	0	28022.3	48316.7	59734	449727	1.48665e+06	2.14597e+06	1409320	1.27011e+06	537420	127237	0	0	0	0	522733	0	0	0	0	0	0	0	0	0	0	0	0
11	80S ribosome	G0S7V1	CTHT_0028910	0.891	Ribosomal protein OS=Chaetomium Thermophilum	YML6	YML025C	Predicted interactor	0	1	0	0	0	0	0	0	176623	418217	489637	104727	267963	0	0	0	0	0	0	0	0	0	0	0	0	0	0	0	0	0	0	0
11	80S ribosome	G0RY75	CTHT_0005690	0.891	Ribosomal protein s5 OS=Chaetomium Thermophilum	MRPS5	YBR251W	Predicted interactor	0	1	0	17262.3	0	30908.3	65680	28882.7	144481	103040	432947	2378400	7.87017e+06	16108600	17299900	1.28181e+07	9193800	3.73533e+06	2375850	496980	32960	13475.7	0	0	0	0	0	0	0	0	0	0
11	80S ribosome	G0S2Y0	CTHT_0018890	0.891	Required for the assembly and/or stability of the 40S ribosomal protein OS=Chaetomium Thermophilum	RPS0B RPS0A MRP4	YLR048W YGR214W YHL004W	Predicted interactor	0	0	22028.7	59316.7	361303	394553	445344	593693	288330	260193	74181	325550	1.54171e+06	3.08547e+06	3620600	2443520	1.21369e+06	590493	280357	35276.7	0	0	0	0	0	0	0	0	0	0	0	0
11	80S ribosome	G0S4L3	CTHT_0031410	0.891	60S ribosomal protein l19, mitochondrial OS=Chaetomium Thermophilum	MRPL19	YNL185C	Predicted interactor	0	0	0	0	0	0	0	0	1.38547e+06	6.33469e+06	7.69303e+06	9202500	6.32323e+06	2.27713e+06	1.23223e+06	665330	447167	76190	43116.7	0	0	0	190210	0	0	0	0	125913	846233	1.52173e+06	1.48703e+06	0
11	80S ribosome	G0S1Q9	CTHT_0014480	0.891	Component of the nascent polypeptide-associated complex (NAC), a dynamic component of the ribosomal exit tunnel, protecting the emerging polypeptides from interaction with other cytoplasmic proteins to ensure appropriate nascent protein t	EGD2	YHR193C	Predicted interactor	0	0	0	0	0	0	0	0	25898.7	142947	330570	612567	1080800	1.19293e+06	538533	291780	0	62450	0	0	0	0	0	309547	40901	0	144030	25741	95090	117793	249200	67416.7
11	80S ribosome	G0SHE7	CTHT_0069760	0.891	Protein involved in cellular respiration OS=Chaetomium Thermophilum	MNP1	YGL068W	Predicted interactor	0	0	0	0	0	0	0	0	208810	2571600	2955200	3506400	925800	431250	22971.5	7652	0	0	0	0	0	0	0	0	0	0	0	0	0	0	0	0
12	RNA polymerase II and spliceosome	G0SE05	CTHT_0061970	0.831	Cap-Binding protein OS=Chaetomium Thermophilum	STO1	YMR125W	Predicted interactor	0	0	0	0	0	0	0	0	17815.3	14030	40289	38710.3	91376.7	130590	172277	250330	297093	282137	229517	121383	133194	67136.7	0	602.133	0	83600	3153.8	242773	335267	679000	1191710	952683
12	RNA polymerase II and spliceosome	G0SBL9	CTHT_0054050	0.831	U2 small nuclear ribonucleoprotein B OS=Chaetomium Thermophilum	MSL1	YIR009W	Predicted interactor	1	0	0	0	0	0	0	102450	429433	639433	847400	136400	0	447767	466967	766557	2.30383e+06	2.67937e+06	3.44953e+06	1.73607e+06	640233	0	0	0	179400	556180	739300	1359900	1988800	2.33657e+06	2.97972e+06	3152600
12	RNA polymerase II and spliceosome	G0SBQ7	CTHT_0054430	0.831	Atp-Dependent RNA helicase involved in mRNA splicing. May destabilize the U1/5-splice site duplex to permit an effective competition for the 5-splice site by the U6 snRNA, resulting in the switch between U1 and U6 at the 5-splice site.	PRP28	YDR243C	Predicted interactor	0	0	0	0	0	0	0	0	0	0	0	0	0	0	0	218643	449000	1326000	1.54171e+06	255067	86173.3	0	0	0	0	0	0	0	0	0	0	155647
12	RNA polymerase II and spliceosome	G0S846	CTHT_0029340	0.831	Transcription initiation factor IIF subunit alpha OS=Chaetomium Thermophilum	TFG1	YGR186W	Predicted interactor	0	0	0	0	0	0	0	0	28452	0	0	0	0	0	0	0	106137	324507	413310	240030	94873.3	0	0	0	0	0	0	0	0	0	0	0
12	RNA polymerase II and spliceosome	G0RY82	CTHT_0005760	0.831	Small nuclear ribonucleoprotein F OS=Chaetomium Thermophilum	SMX3	YPR182W	Predicted interactor	0	0	0	0	78923.3	0	607353	371720	1083000	890867	1.59183e+06	1.54076e+06	1.5388e+06	1096260	1.59667e+06	1114000	2.54387e+06	2.33607e+06	2.74307e+06	1.59847e+06	1.10692e+06	515360	374833	634033	845123	1988900	2.16457e+06	4463700	4.94033e+06	2512400	2152290	938867
12	RNA polymerase II and spliceosome	G0SB84	CTHT_0049250	0.831	Processively dephosphorylates Ser-2 and Ser-5 of the heptad repeats YSPTSPS in the C-terminal domain of the largest RNA polymerase II OS=Chaetomium Thermophilum	FCP1	YMR277W	Predicted interactor	0	0	0	0	0	0	0	0	0	0	0	0	0	0	0	0	98350	358980	732647	235230	0	0	0	0	0	0	0	0	0	0	0	0
12	RNA polymerase II and spliceosome	G0SBW3	CTHT_0055010	0.831	Transcription initiation factor tfiid OS=Chaetomium Thermophilum	TAF1	YGR274C	Predicted interactor	0	0	0	0	0	0	0	0	0	59220	28936.5	45831.5	49739	0	0	0	0	0	0	0	0	0	0	0	0	0	0	0	0	0	0	0
12	RNA polymerase II and spliceosome	G0S0I8	CTHT_0010170	0.831	Dna-Dependent RNA polymerase catalyzes the transcription of DNA into RNA using the four ribonucleoside triphosphates as substrates. Component of RNA polymerase II which synthesizes mRNA precursors and many functional non-coding RNAs. Pol	RPB4	YJL140W	RNA polymerase II	0	0	0	0	0	5481.33	6137.33	20446	237910	523230	1.89207e+06	4.39433e+06	3.61443e+06	3.30557e+06	1373900	1227400	1626280	1.85323e+06	2.2367e+06	1.13645e+06	1650940	116173	73610	19292.7	33446.7	42230	22146.3	33873.3	23002	18795	11804	11681
12	RNA polymerase II and spliceosome	G0S3M1	CTHT_0021750	0.831	Dna-Dependent RNA polymerase catalyzes the transcription of DNA into RNA using the four ribonucleoside triphosphates as substrates. Component of RNA polymerase II which synthesizes mRNA precursors and many functional non-coding RNAs. Pol	RPB9	YGL070C	RNA polymerase II	0	0	0	0	0	0	0	0	0	0	822633	1.19101e+06	1.57807e+06	1142440	467393	0	481797	676003	1066200	596707	362037	0	0	0	0	0	0	0	0	0	0	0
12	RNA polymerase II and spliceosome	G0SFB3	CTHT_0061440	0.831	Dna-Dependent RNA polymerase catalyzes the transcription of DNA into RNA using the four ribonucleoside triphosphates as substrates. Component of RNA polymerase II which synthesizes mRNA precursors and many functional non-coding RNAs. Pol	RPB11	YOL005C	RNA polymerase II	0	0	0	0	0	0	0	0	130977	635410	814300	1.35227e+06	244183	85900	236173	48350	94416.7	384200	585160	73360	118380	217407	0	0	0	0	0	0	0	0	0	0
12	RNA polymerase II and spliceosome	G0S256	CTHT_0016050	0.831	RNA polymerase II subunit 3 OS=Chaetomium Thermophilum	RPB3	YIL021W	RNA polymerase II	0	0	0	0	0	0	0	0	0	0	152183	796833	299793	452470	0	0	0	458767	81766.7	0	0	0	0	0	0	0	0	0	0	0	0	0
12	RNA polymerase II and spliceosome	G0S2P9	CTHT_0018030	0.831	The spt4-spt5 complex mediates both activation and inhibition of transcription elongation, and plays a role in pre- mRNA processing. This complex seems to be important for the stability of the RNA polymerase II elongation machinery on the	SPT5	YML010W	RNA polymerase II	0	0	0	0	0	0	0	0	5999.67	51937.3	1340900	763570	1.68589e+06	1.24106e+06	664070	385433	440740	165294	177797	19047.3	0	0	0	0	0	0	0	0	0	0	66216.7	0
12	RNA polymerase II and spliceosome	G0SF55	CTHT_0060860	0.831	Transcription elongation factor OS=Chaetomium Thermophilum	DST1	YGL043W	RNA polymerase II	0	0	0	0	0	0	0	4859.67	8717	44806.7	19901.7	11764	4622	0	0	87076.7	225657	617543	1.23605e+06	337080	291527	0	0	0	0	0	0	0	0	0	0	0
12	RNA polymerase II and spliceosome	G0SCU7	CTHT_0058480	0.831	Dna-Dependent RNA polymerase catalyzes the transcription of DNA into RNA using the four ribonucleoside triphosphates as substrates. Largest and catalytic component of RNA polymerase II which synthesizes mRNA precursors and many functional	RPO21	YDL140C	RNA polymerase II	0	0	34620	0	7050	0	4198.33	20363.7	117663	585177	1.65298e+06	2.27537e+06	3119200	2.83577e+06	2.03258e+06	1248910	2294590	2066500	2.88143e+06	1.21787e+06	895700	149633	25962	0	0	0	0	0	0	0	0	0
12	RNA polymerase II and spliceosome	G0S9E0	CTHT_0045510	0.831	RNA polymerase OS=Chaetomium Thermophilum	RPB2	YOR151C	RNA polymerase II	0	0	29009.7	20138	13064.3	0	35254	26788.7	139543	522697	992020	1999710	2141600	2.55617e+06	1.75457e+06	2.04387e+06	2.77547e+06	2046400	2.78023e+06	1316920	1.18674e+06	528307	154369	102475	62425	148397	48976.3	38922.3	0	0	0	0
12	RNA polymerase II and spliceosome	G0S625	CTHT_0033930	0.831	Dna-Directed RNA polymerases i, ii, and iii OS=Chaetomium Thermophilum	RPB8	YOR224C	RNA polymerase II	0	0	67746.7	72606.7	0	0	0	81720	103673	0	74793.3	1.48783e+06	2.73593e+06	1.07987e+06	1.47423e+06	757233	875433	626300	802033	963833	651733	0	0	0	0	0	0	0	0	0	0	0
12	RNA polymerase II and spliceosome	G0SCS7	CTHT_0058280	0.831	RNA polymerases i, ii, and iii OS=Chaetomium Thermophilum	RPB10	YOR210W	RNA polymerase II	0	0	0	0	0	0	0	2303600	4422800	8.89457e+06	17674700	2.68383e+07	2.82437e+07	3.30327e+07	36126200	2.8981e+07	3.90603e+07	3.48058e+07	3.80031e+07	1.89464e+07	1.36418e+07	4.22327e+06	595597	818533	1347500	4.08923e+06	5.77403e+06	1.0328e+07	1.46253e+07	6584500	276893	1.02847e+06
12	RNA polymerase II and spliceosome	G0S1W3	CTHT_0015050	0.831	Dna-Directed RNA polymerase OS=Chaetomium Thermophilum	RPC11	YDR045C	RNA polymerase II	0	0	0	0	0	0	0	0	650150	420020	779450	778150	826650	899650	2222650	2449800	1769050	1461500	2123150	620200	1952200	1020220	0	0	0	0	0	0	0	0	0	0
12	RNA polymerase II and spliceosome	G0S3P6	CTHT_0030140	0.831	RNA polymerases I, II, and III OS=Chaetomium Thermophilum	RPB5	YBR154C	RNA polymerase II	0	0	0	0	2687.53	200343	0	54613.3	247140	224057	820587	1.42587e+06	2.25713e+06	1.58866e+06	911884	986033	656767	902010	1189200	379720	705027	251593	217223	0	0	39150	468260	286877	155327	95876.7	0	5203
12	RNA polymerase II and spliceosome	G0S5A2	CTHT_0024090	0.831	Pre-Mrna splicing protein OS=Chaetomium Thermophilum	RSE1	YML049C	spliceosome snRNP	0	0	0	0	0	0	9263	0	19808	169772	0	43823.3	297970	540553	310393	270127	397778	1.10336e+06	1.32167e+06	659763	171310	74489.3	0	0	0	0	0	0	0	0	0	0
12	RNA polymerase II and spliceosome	G0S767	CTHT_0027610	0.831	RNA splicing factor PRP9 OS=Chaetomium Thermophilum	PRP9	YDL030W	spliceosome snRNP	0	0	0	0	0	0	0	0	0	0	0	0	0	44090	127590	176643	491947	250663	168890	0	0	0	0	0	0	0	94095.3	49806.7	75673.3	492203	455440	0
12	RNA polymerase II and spliceosome	G0RZM7	CTHT_0003510	0.831	Protein involved in RNA splicing OS=Chaetomium Thermophilum	HSH155	YMR288W	spliceosome snRNP	1	0	0	0	0	3062.73	2694.5	59777.3	51975.3	28146.3	99080	154777	224767	490487	431728	564490	845433	777800	764533	513387	151947	0	0	0	0	0	0	0	0	0	0	0
12	RNA polymerase II and spliceosome	G0SDA3	CTHT_0051060	0.831	Pre-Mrna splicing factor prp1 OS=Chaetomium Thermophilum	PRP6	YBR055C	U4-U6 NA U5 tri-snRNP complex	0	0	0	0	0	0	0	0	0	0	0	0	0	0	0	52146.7	164860	488937	412093	39406.7	0	0	0	0	0	0	0	0	0	0	0	0
12	RNA polymerase II and spliceosome	G0SG70	CTHT_0065260	0.831	Small nuclear ribonucleoprotein SmD3 OS=Chaetomium Thermophilum	SMD3	YLR147C	U4-U6 NA U5 tri-snRNP complex	0	0	0	0	0	0	0	0	0	218507	530080	462133	242213	336100	565303	591240	1717460	1156720	1326180	382833	0	0	0	0	0	0	0	0	460100	0	1.06577e+06	548100
12	RNA polymerase II and spliceosome	G0S0B9	CTHT_0009470	0.831	Pre-Mrna splicing helicase OS=Chaetomium Thermophilum	BRR2	YER172C	U4-U6 NA U5 tri-snRNP complex	0	0	0	0	0	0	11289	18070	81504	96332.3	75384	33456.3	7208.67	21346.7	35383.3	83212	262475	345117	365417	115017	48603.7	40961	0	0	0	6935.33	6032	273833	1102400	470547	156513	64804.3
12	RNA polymerase II and spliceosome	G0SFL3	CTHT_0071250	0.831	Pre-Mrna splicing factor OS=Chaetomium Thermophilum	PRP8	YHR165C	U4-U6 NA U5 tri-snRNP complex	0	0	0	0	0	0	0	4807.67	50256.7	86056	46606.7	7820	7773.67	6981.67	0	51244.7	195793	205877	149195	0	0	0	0	0	0	0	0	0	0	0	0	0
12	RNA polymerase II and spliceosome	G0SBV2	CTHT_0054900	0.831	116 kda u5 small nuclear ribonucleoprotein component OS=Chaetomium Thermophilum	SNU114	YKL173W	U4-U6 NA U5 tri-snRNP complex	0	0	0	0	0	0	0	11876.7	140377	245737	202186	114574	10503	14834.3	52837	146357	693010	929577	730037	178891	55089	0	0	0	0	0	0	0	0	0	0	0
13	Chromatin remodelling proteins	G0RYI5	CTHT_0006820	0.548	DNA helicase which participates in several chromatin remodeling complexes, including the SWR1 and the INO80 complexes. The SWR1 complex mediates the ATP-dependent exchange of histone H2A for the H2A variant HZT1 leading to transcriptional	RVB1	YDR190C	Rvb1/Rvb2 complex	0	0	843333	410000	211814	618070	407803	451090	22149	128510	131427	62356.7	332387	82216.7	0	0	0	128800	0	0	0	0	0	0	0	0	0	0	0	0	0	0
13	Chromatin remodelling proteins	G0RYC2	CTHT_0006170	0.548	DNA helicase which participates in several chromatin remodeling complexes, including the SWR1 and the INO80 complexes. The SWR1 complex mediates the ATP-dependent exchange of histone H2A for the H2A variant HZT1 leading to transcriptional	RVB2	YPL235W	Rvb1/Rvb2 complex	0	0	708833	89340	144863	378253	615057	734867	548697	230698	140166	348167	445247	448707	260873	118297	280487	359507	171933	269923	0	0	0	0	175907	339680	0	0	0	0	0	0
13	Chromatin remodelling proteins	G0S6K5	CTHT_0026540	0.548	Facilitation of DNA opening and initiation of transcription. TFIIF is essential for the initiation of transcription by RNA polymerase II. TFIIF functions include the recruitment of RNA polymerase II to the promoter bound DNA-TBP-TFIIB com	TAF14	YPL129W	Predicted interactor	0	0	157923	37903.3	33990	0	0	221600	338667	274827	246933	254643	247890	307030	0	0	0	0	0	0	0	0	0	0	0	0	0	0	0	0	0	0
13	Chromatin remodelling proteins	G0S647	CTHT_0034160	0.548	Component of the protein OS=Chaetomium Thermophilum	RSC8	YFR037C	Predicted interactor	0	0	8512.33	22858.3	114810	110202	153486	303170	277680	365127	592279	646870	877527	665429	179418	1.12565e+06	1041430	1.06583e+06	2450580	691577	474387	79420	0	0	0	0	0	0	0	0	0	0
13	Chromatin remodelling proteins	G0S7Q9	CTHT_0028490	0.548	Component of the histone acetylase B (HAT-B) complex. The complex acetylates Lys-12 of histone H4 which is required for telomeric silencing OS=Chaetomium Thermophilum	HAT2	YEL056W	Predicted interactor	0	0	826900	829800	397867	134413	156100	175597	102953	173663	0	0	0	0	0	0	61103.3	0	104293	87230	39190	0	0	0	0	0	0	0	40930	85926.7	86420	106723
13	Chromatin remodelling proteins	G0S909	CTHT_0044130	0.548	Chromatin structure-remodeling complex protein OS=Chaetomium Thermophilum	RSC9	YML127W	Predicted interactor	0	0	0	0	0	0	338525	2728650	2430300	2812074	2437850	3.31158e+06	14561.5	10533	13032	0	0	0	0	0	0	0	0	0	0	0	0	0	0	0	0	0
13	Chromatin remodelling proteins	G0SGN9	CTHT_0067030	0.548	Functions as a component of the DNA-binding general transcription factor complex TFIID. Binding of TFIID to a promoter (with or without TATA element) is the initial step in pre- initiation complex formation. TFIID plays a key role in the	TAF2	YCR042C	Predicted interactor	0	0	0	0	0	0	0	0	0	0	1363.2	53908.9	49528.7	1497.35	1278.55	967.95	1075.65	0	0	0	0	0	0	0	0	0	0	0	0	0	0	0
13	Chromatin remodelling proteins	G0RYN3	CTHT_0007300	0.548	Of SWI/SNF protein OS=Chaetomium Thermophilum	SNF12 RSC6	YCR052W YNR023W	Predicted interactor	0	0	0	0	0	40816.7	38666.7	52223.3	98779.7	167070	69006.7	83526.7	0	0	0	47483.3	90036.7	36253.3	81516.7	0	0	0	0	0	0	0	0	0	0	0	0	0
13	Chromatin remodelling proteins	G0S385	CTHT_0020070	0.548	Component of protein OS=Chaetomium Thermophilum	SWI1	YPL016W	Predicted interactor	0	0	0	0	0	0	115150	99085.3	182853	129580	87073.3	73870	0	0	0	16073.3	0	0	0	0	0	0	0	0	0	0	0	0	0	0	0	0
14	Unknown community	G0S7F9	CTHT_0028000	0.507	Uracil phosphoribosyltransferase OS=Chaetomium Thermophilum	FUR1	YHR128W	Predicted interactor	0	0	0	0	0	0	0	0	0	0	0	0	0	0	0	0	0	0	0	0	0	0	0	0	5.61567e+06	1.63557e+07	9772800	2.0662e+06	377233	97680	0	0
14	Unknown community	G0S136	CTHT_0012210	0.507	Elongation factor OS=Chaetomium Thermophilum	TEF2 TEF1	YBR118W YPR080W	eukaryotic translation elongation factor 1 complex	0	0	4833100	8.69934e+06	14592500	2.21753e+07	2.37207e+07	3.11393e+07	2.06413e+07	1.65523e+07	1.49837e+07	1.23929e+07	8.47333e+06	8.52057e+06	5.85603e+06	5.88763e+06	5526700	5.24947e+06	5001500	3218600	4140710	2091100	1.68523e+06	3.13687e+06	26156000	1.33357e+08	204600000	1.68887e+08	144900000	7.38147e+07	6.96823e+07	5.99227e+07
14	Unknown community	G0SAU1	CTHT_0047780	0.507	Elongation factor 1-beta OS=Chaetomium Thermophilum	EFB1	YAL003W	eukaryotic translation elongation factor 1 complex	0	0	74930	0	451000	624507	584763	1117200	387997	308483	0	0	144667	155057	126907	205607	269577	252093	194890	124140	0	69100	239557	838457	1.40275e+07	9.90437e+07	106623000	55982000	3.17727e+07	1.36697e+07	1.43567e+07	1.2626e+07
14	Unknown community	G0S224	CTHT_0015730	0.507	Protein involved in mRNA polyadenylation OS=Chaetomium Thermophilum	PBP1	YGR178C	Predicted interactor	0	0	0	0	0	0	0	0	0	0	0	0	0	0	0	0	0	0	56875	0	86065	72870	0	123635	249505	74745	78347.9	400295	410398	326015	243815	291905
14	Unknown community	G0SDV8	CTHT_0053160	0.507	Nuclear fusion protein OS=Chaetomium Thermophilum	BIK1	YCL029C	Predicted interactor	0	1	0	0	0	0	0	0	0	0	0	0	0	0	0	0	0	138303	207867	492103	665647	53146.7	114767	0	355033	228893	126790	0	0	0	0	14691.7
14	Unknown community	G0SC42	CTHT_0055850	0.507	Protein involved in mRNA metabolic process OS=Chaetomium Thermophilum	NAM8	YHR086W	Predicted interactor	0	0	0	0	0	0	0	25907.3	20798.7	65783.3	73730	0	25503.7	98990	105600	174883	270187	267593	288760	145993	61563.3	0	0	0	47836.7	104610	231123	238287	326367	437650	455300	485327
14	Unknown community	G0SC54	CTHT_0055980	0.507	URM1 activating enzyme OS=Chaetomium Thermophilum	UBA4	YHR111W	Predicted interactor	0	0	0	0	0	0	0	0	37303.3	0	0	0	0	0	0	0	0	0	55546.7	0	0	0	0	0	0	0	0	302147	1.19255e+06	1172000	1328000	60050
14	Unknown community	G0SF74	CTHT_0061050	0.507	Pab1-Binding protein OS=Chaetomium Thermophilum	PBP2	YBR233W	Predicted interactor	0	0	0	0	33946.7	74824.8	115673	70323.7	131237	11150.3	90687.2	63803.3	33443.3	1983	0	2557.27	29809.9	16992.7	69225	9982	349747	356253	937787	3709700	11441100	26042000	1.95507e+07	15387800	9662400	3.21633e+06	2.20877e+06	1.21264e+06
14	Unknown community	G0SBM8	CTHT_0054140	0.507	Function prior to stable branch point recognition by the U1 snRNP particle to facilitate or stabilize the U1 snRNP/5- splice site interaction. Has a direct role in the assembly or function of a catalytically active protein OS=Chaetomium	PRP39	YML046W	Predicted interactor	0	0	0	0	0	0	0	0	0	0	0	0	0	0	0	0	0	0	0	0	0	122713	295943	1185210	4.17473e+06	6831600	6096900	4577400	2775690	1.79867e+06	592633	67353.3
14	Unknown community	G0S906	CTHT_0044100	0.507	SCP160 protein OS=Chaetomium Thermophilum	SCP160	YJL080C	Predicted interactor	0	0	0	0	0	0	4937.33	0	0	0	0	29480.7	90958.7	301297	455213	884193	1.16515e+06	634557	650060	460890	697127	735957	803417	520703	740840	899047	784353	882583	319617	396615	282603	172480
16	Coatomer complexes	G0SGW5	CTHT_0067810	0.84	Clathrin light chain protein OS=Chaetomium Thermophilum	CLC1	YGR167W	Clathrin	0	0	0	341337	1545000	2.73208e+06	5.82449e+06	3.07353e+07	3.73983e+07	2.40897e+07	13094600	4788400	910567	0	0	0	0	0	0	0	0	0	0	0	0	0	0	17354	0	0	0	0
16	Coatomer complexes	G0SHQ1	CTHT_0072960	0.84	Clathrin heavy chain protein OS=Chaetomium Thermophilum	CHC1	YGL206C	Clathrin	0	0	21004.3	478340	1.44377e+06	2.1937e+06	5297100	20748000	26631000	1.70093e+07	7391400	1.74897e+06	788313	248663	70485.7	11027.3	13520	12669	0	0	0	0	0	0	0	265130	697767	411733	542867	178170	141600	331927
16	Coatomer complexes	G0SA60	CTHT_0041110	0.84	Component of the coat protein complex II (COPII) which promotes the formation of transport vesicles from the endoplasmic reticulum . The coat has two main functions, the physical deformation of the endoplasmic reticulum membrane into vesi	SEC13	YLR208W	Coat protein complex II (COPII)	0	1	0	112053	185827	539500	866400	1741800	1.11832e+06	952373	1.13341e+06	293667	637230	1.43197e+06	3.25707e+06	8567640	1.28554e+07	2.06193e+07	29014000	14452300	7.36113e+06	3744070	908590	607000	1042150	1183690	821030	742963	609117	492651	0	152787
16	Coatomer complexes	G0RZE3	CTHT_0002660	0.84	Component of the coat protein complex II (COPII) which promotes the formation of transport vesicles from the endoplasmic reticulum . The coat has two main functions, the physical deformation of the endoplasmic reticulum membrane into vesi	SEC31	YDL195W	Coat protein complex II (COPII)	0	0	37345	93126.3	10865	49920	54493.3	85037.3	20700.3	137499	179377	234961	308733	1.04046e+06	4.12925e+06	7.97517e+06	12978900	17480000	22791000	1.25721e+07	7722400	4656400	2.16827e+06	1.20148e+06	1.23762e+06	1.52073e+06	1004740	1011410	837280	534243	146983	125847
16	Coatomer complexes	G0SGV0	CTHT_0067660	0.84	COPII coat protein OS=Chaetomium Thermophilum	SEC16	YPL085W	Coat protein complex II (COPII)	0	0	0	0	62010	176196	401934	668243	599053	317740	180005	151660	91158.1	95413.7	190583	144153	237892	15334.2	24059.7	0	1737.03	2297.07	2210.47	24654.3	10920.7	24113.7	8805	7436.33	6332.93	4325	0	1177
16	Coatomer complexes	G0SDN9	CTHT_0052450	0.84	Coatomer subunit epsilon OS=Chaetomium Thermophilum			COPI vesicle coat	0	0	0	92753.3	424570	3.1396e+06	4.42017e+06	8.43717e+06	7674700	5437320	2074240	1.25976e+06	1.82643e+06	1.65961e+06	3.21667e+06	4.09567e+06	7.62448e+06	5.37193e+06	8649110	4411560	3.26183e+06	1986360	1305700	849833	324270	200897	0	0	0	0	0	0
16	Coatomer complexes	G0SCG5	CTHT_0057140	0.84	The coatomer is a cytosolic protein complex that binds to dilysine motifs and reversibly associates with Golgi non- clathrin-coated vesicles, which further mediate biosynthetic protein transport from the ER, via the Golgi up to the trans	RET3	YPL010W	COPI vesicle coat	0	0	141533	425133	1.5745e+06	3.40576e+06	5.70227e+06	5.69183e+06	10657400	6.71503e+06	5.49627e+06	2.83387e+06	1.21777e+06	1581600	1.91667e+06	3.45627e+06	6.03507e+06	7583100	3.35003e+06	2.42587e+06	1.92003e+06	262347	0	0	0	0	0	0	0	0	0	0
16	Coatomer complexes	G0SB59	CTHT_0049000	0.84	Coatomer complex protein OS=Chaetomium Thermophilum	COP1	YDL145C	COPI vesicle coat	0	0	48020	135833	356903	967350	1.60022e+06	3.65437e+06	3405270	1.87791e+06	1.01998e+06	682157	438467	538907	1.01073e+06	2.53973e+06	4.14183e+06	3378700	3.73267e+06	1.71843e+06	1210520	740410	395593	249602	135507	207648	44953.3	125573	25677.3	0	4703.33	0
16	Coatomer complexes	G0S6I4	CTHT_0026330	0.84	Coatomer subunit delta OS=Chaetomium Thermophilum	RET2	YFR051C	COPI vesicle coat	0	1	0	84133.3	500744	978337	1.87767e+06	3548800	2538780	1.79279e+06	1.02491e+06	397730	335783	302087	784230	2.44983e+06	4281800	3532300	3605400	1.69415e+06	1491150	685797	284017	194750	144087	126703	34036.7	86009.7	25006.7	20023.7	0	18503
16	Coatomer complexes	G0S6G7	CTHT_0034860	0.84	Coatomer subunit beta OS=Chaetomium Thermophilum	SEC26	YDR238C	COPI vesicle coat	0	0	55273.3	194320	627777	1618386	3462470	4.70163e+06	4018700	3073100	1991550	1.00144e+06	710190	1.08066e+06	2.06202e+06	3.04017e+06	7.46657e+06	4998500	5.17723e+06	3.92707e+06	2.80809e+06	1366960	578270	571190	425687	102671	53607.7	12877	8707	15018.3	11694.7	9928
16	Coatomer complexes	G0S3T9	CTHT_0038820	0.84	ARF GTPase activator OS=Chaetomium Thermophilum	GLO3	YER122C	COPI vesicle coat	0	0	0	22526	88056.7	926290	1487250	2.08803e+06	1.89278e+06	1273333	614943	550380	243037	134220	33360	0	0	0	0	0	0	0	0	0	0	0	356100	942033	358780	776193	1935910	1.5545e+06
16	Coatomer complexes	G0S7Y9	CTHT_0037490	0.84	The coatomer is a cytosolic protein complex that binds to dilysine motifs and reversibly associates with Golgi non- clathrin-coated vesicles, which further mediate biosynthetic protein transport from the ER, via the Golgi up to the trans	SEC27	YGL137W	COPI vesicle coat	0	0	37131	152560	682548	1.77848e+06	2510500	3666600	3246240	2.60263e+06	1.56075e+06	412973	492750	401600	969467	1.57327e+06	3544190	2.06651e+06	1546800	1.07823e+06	1302160	83971	61900	8933	6669	0	54496.7	0	0	0	0	0
16	Coatomer complexes	G0S125	CTHT_0012100	0.84	Coatomer subunit gamma OS=Chaetomium Thermophilum	SEC21	YNL287W	COPI vesicle coat	0	0	73333.3	232263	1.11323e+06	2.39632e+06	3644970	5671600	5.85677e+06	4892600	3.28753e+06	1998300	1522000	1531980	2852300	7783400	1.57253e+07	9489600	10950400	4344400	3722100	763220	265063	183770	170728	106580	143617	159893	66446.7	64566.7	57456.7	0
17	Nucleoporins	G0S0R2	CTHT_0010940	0.778	Functions as a component of the nuclear pore complex (NPC). NPC components, collectively referred to as nucleoporins , can play the role of both NPC structural components and of docking or interaction partners for transiently associated n	NUP57	YGR119C	Predicted interactor	0	0	0	0	0	0	0	0	0	0	0	0	0	0	0	0	0	0	0	0	0	0	0	0	536800	734400	344715	268810	0	0	0	0
17	Nucleoporins	G0S143	CTHT_0012280	0.778	Required for nuclear protein import and mediates docking of import substrate to distinct nucleoporins. Serves a receptor for nuclear localization signals OS=Chaetomium Thermophilum	KAP95	YLR347C	Predicted interactor	0	0	343867	283240	201657	609140	309420	734453	575900	430337	240540	320193	373623	489380	1.0684e+06	1.10994e+06	2.40503e+06	1.16929e+06	1.05236e+06	619563	1098600	990233	1.16877e+06	1.58496e+06	1.84643e+06	1.11541e+06	751333	877967	1.16193e+06	1.17337e+06	1.35347e+06	474867
17	Nucleoporins	G0SFH5	CTHT_0070850	0.778	Of the nuclear pore complex (NPC) protein OS=Chaetomium Thermophilum	NUP188	YML103C	Predicted interactor	0	0	0	0	0	0	0	0	0	0	0	0	0	0	0	0	0	0	0	0	0	0	0	122920	91015	61375	38338.5	120630	271845	140775	0	0
17	Nucleoporins	G0SDP9	CTHT_0052560	0.778	Unknown annotation for CTHT_0052560 OS=Chaetomium Thermophilum	NUP1 NUP2	YOR098C YLR335W	Predicted interactor	0	1	0	0	16267	102147	156416	220396	114747	51094.3	1807.3	5600.2	111338	457777	827163	539837	589410	221853	191719	100367	78273.7	14410.3	6913	22717	13842.7	50771.7	22012.7	10211	22926.3	11478.3	4710	9337.33
17	Nucleoporins	G0SBS8	CTHT_0054650	0.778	Nuclear pore complex protein OS=Chaetomium Thermophilum	NUP159	YIL115C	Predicted interactor	0	0	0	0	15153.3	23526.3	133510	94573.3	288122	283626	242852	225200	641276	1.88003e+06	2.02227e+06	1.90713e+06	1760810	359027	299149	42213.3	0	0	14220.3	302923	379920	224707	75060	57927.7	45483.3	182050	201393	121867
17	Nucleoporins	G0SBQ3	CTHT_0054390	0.778	Component of the nuclear pore complex protein OS=Chaetomium Thermophilum	NSP1	YJL041W	Predicted interactor	0	0	43645.3	130773	224668	556237	794503	1043490	1382950	1.0374e+06	1.76253e+06	2.52971e+06	3.35995e+06	6.45377e+06	7365880	5.38833e+06	6067400	2562400	2.91447e+06	1.61156e+06	1969160	1.3831e+06	1578210	1.30411e+06	6238000	5.43427e+06	8.63067e+06	2.2406e+07	2.54897e+07	1.94903e+07	9701800	8429800
19	40S ribosome binding factors	G0S2J1	CTHT_0017410	0.367	Eukaryotic translation initiation factor OS=Chaetomium Thermophilum	YGR054W	YGR054W	Predicted interactor	0	0	0	0	0	0	0	0	0	47173.3	456967	145810	470790	345267	413190	934067	3.10053e+06	3.26733e+06	2709900	535610	122772	0	0	0	0	0	0	0	0	0	0	165630
19	40S ribosome binding factors	G0SB30	CTHT_0048690	0.367	Translation initiation factor eif-2b epsilon subunit OS=Chaetomium Thermophilum	GCD6	YDR211W	eukaryotic translation initiation factor 2B complex	0	0	0	0	0	0	0	0	0	0	0	0	0	69386.3	409167	1.77216e+06	6672300	6.02507e+06	4.52343e+06	1.21621e+06	346347	166060	134430	182387	307053	496267	600733	0	0	0	0	411700
19	40S ribosome binding factors	G0S811	CTHT_0028980	0.367	Translation initiation factor eif-2b OS=Chaetomium Thermophilum	GCD2	YGR083C	eukaryotic translation initiation factor 2B complex	0	0	0	7334.67	3133.8	34950.3	38798	26067.7	34344.3	29491	16608	18712.7	0	72673.3	133777	1.56026e+06	2488410	3.16443e+06	2.42247e+06	1036870	290188	22518	0	0	0	0	0	0	0	0	0	29567.7
19	40S ribosome binding factors	G0RYM0	CTHT_0007170	0.367	Catalyzes the exchange of eukaryotic initiation factor 2 OS=Chaetomium Thermophilum	GCD1	YOR260W	eukaryotic translation initiation factor 2B complex	0	0	0	0	0	0	0	0	0	0	0	28536.3	115980	276954	1283590	5775140	1.83237e+07	15309600	1.36211e+07	4.28723e+06	2066600	533610	105947	50233.3	0	0	0	0	0	0	18395.3	53496.7
19	40S ribosome binding factors	G0SDF4	CTHT_0051590	0.367	OTU domain-containing protein OS=Chaetomium Thermophilum	OTU2	YHL013C	Predicted interactor	0	0	0	0	0	0	0	0	0	0	0	0	0	0	0	369380	1160300	850610	157705	0	0	0	0	0	0	0	0	0	0	0	0	0
19	40S ribosome binding factors	G0S9T4	CTHT_0047090	0.367	Unknown annotation for CTHT_0047090 OS=Chaetomium Thermophilum	YLR419W	YLR419W	Predicted interactor	0	1	0	0	0	0	0	0	0	0	0	0	0	0	0	17810.8	229061	131874	150629	0	0	0	0	0	0	0	0	0	0	499.4	11096.3	44993.3
19	40S ribosome binding factors	G0RZ98	CTHT_0002200	0.367	Required for 40S ribosomal subunit synthesis. Required for normal export of the pre-40S particles from the nucleus to the OS=Chaetomium Thermophilum	TSR1	YDL060W	Predicted interactor	0	0	0	0	0	0	0	0	14289.7	0	23363	20494	91956.7	306643	383840	1.28369e+06	3.09677e+06	2.89377e+06	1.78845e+06	394575	107064	0	0	0	0	0	0	0	0	0	58570	48180
19	40S ribosome binding factors	G0RZ82	CTHT_0002040	0.367	Serine/Threonine protein phosphatase OS=Chaetomium Thermophilum	SIT4	YDL047W	Sit4-Sap190 complex	0	0	0	0	0	0	0	0	0	0	0	0	0	0	0	0	0	285773	1.18098e+06	457280	190267	0	0	0	0	0	0	0	0	0	0	0
19	40S ribosome binding factors	G0S399	CTHT_0020230	0.367	Sit4-Associating protein OS=Chaetomium Thermophilum	SAP185 SAP190	YJL098W YKR028W	Sit4-Sap190 complex	0	0	0	0	0	0	0	0	0	0	0	0	0	0	0	0	167747	694560	1.88953e+06	1.16824e+06	745998	0	0	0	0	0	0	0	0	0	0	0
20	Peptidases	G0S267	CTHT_0016160	0.467	Transcriptional activator protein OS=Chaetomium Thermophilum	SPT7	YBR081C	Predicted interactor	0	0	52956.7	13171.3	16880	644.4	2231.73	1791.1	0	58747.3	33917.3	24798.1	40135.2	0	0	0	0	0	0	0	0	0	0	0	0	29511.7	0	0	569550	398733	895633	0
20	Peptidases	G0S6J5	CTHT_0026440	0.467	Serine-Type carboxypeptidase OS=Chaetomium Thermophilum	PRC1	YMR297W	Predicted interactor	0	1	0	52810	74350	98000	180215	418510	0	0	49704	136750	0	0	150470	0	0	0	83100	71535	0	36344.5	0	0	0	0	0	0	1464700	0	0	0
20	Peptidases	G0S288	CTHT_0016370	0.467	Aspartic-Type endopeptidase OS=Chaetomium Thermophilum	PEP4	YPL154C	Predicted interactor	0	1	17119.3	310870	293383	170950	294480	570290	388940	152297	193050	1.22103e+06	892433	591233	2.55063e+06	763343	0	0	0	0	0	0	0	0	0	0	0	0	1.80093e+06	0	1951700	0
20	Peptidases	G0SC05	CTHT_0055440	0.467	Aminoadipate protein OS=Chaetomium Thermophilum	LYS2	YBR115C	Predicted interactor	0	0	0	0	0	0	0	0	0	0	0	0	0	0	0	0	0	0	0	0	0	0	0	0	48720	0	0	1.19176e+06	2.01832e+06	1.13061e+06	246803	0
20	Peptidases	G0RZZ4	CTHT_0008160	0.467	Serine-Type endopeptidase OS=Chaetomium Thermophilum	YSP3 PRB1	YOR003W YEL060C	Predicted interactor	0	1	0	0	125433	563275	1.28502e+06	2.29761e+06	1.37345e+06	1.09715e+06	1623900	5.36113e+06	6.61483e+06	4.50757e+06	6132300	2.18287e+06	1652800	798767	1206170	606027	335533	115817	0	0	94383.3	113363	160687	584413	1.03955e+06	1.02503e+06	1.18277e+06	440767
21	Cop9 signalosome	G0RZP3	CTHT_0003680	1	COP9 signalosome protein OS=Chaetomium Thermophilum			COP9 Signalosome	0	0	0	0	0	0	0	0	0	5847	0	0	0	0	0	0	0	4133.2	106847	217571	595917	743467	604253	1.04976e+06	4.40097e+06	1.38019e+07	1.58687e+07	6.95003e+06	2575650	881617	219617	221380
21	Cop9 signalosome	G0S5D1	CTHT_0024380	1	Cop9 signalosome complex subunit 1 OS=Chaetomium Thermophilum			COP9 Signalosome	0	0	0	0	0	0	0	0	0	0	0	0	0	0	0	0	0	0	0	0	0	0	0	0	646800	5.38727e+06	5.68763e+06	982050	709863	0	0	0
21	Cop9 signalosome	G0S6V1	CTHT_0026970	1	Unknown annotation for CTHT_0026970 OS=Chaetomium Thermophilum			COP9 Signalosome	2	0	0	0	3297.43	43756.7	90943.3	104597	26393.7	16940.3	12935	0	0	0	0	0	0	0	0	0	0	0	15778.7	42921.7	311057	1.02033e+06	719100	266259	259630	0	0	0
21	Cop9 signalosome	G0RZ03	CTHT_0001200	1	COP9 signalosome protein OS=Chaetomium Thermophilum			COP9 Signalosome	0	0	0	0	0	0	0	0	0	0	0	0	0	0	0	0	0	24910	47251	125115	128103	216577	96613.3	120420	1594170	3.50213e+06	3.74453e+06	1.62738e+06	1.06467e+06	288593	0	0
21	Cop9 signalosome	G0S874	CTHT_0037820	1	Complex subunit 6 OS=Chaetomium Thermophilum			COP9 Signalosome	0	0	0	0	0	0	0	0	0	0	0	0	0	0	0	0	0	0	94803.3	90789	175532	97071	50943	19105	610783	5.08307e+06	985203	618087	605488	37286.7	0	54233.3
21	Cop9 signalosome	G0SDH0	CTHT_0051750	1	Unknown annotation for CTHT_0051750 OS=Chaetomium Thermophilum			COP9 Signalosome	0	0	0	0	0	0	0	0	0	0	0	0	0	0	0	0	30764.3	33843.3	79223.3	263103	625270	487217	379470	391537	3077100	1.32362e+07	1.12574e+07	6516300	4.56077e+06	1.25868e+06	274003	142767
22	Transcriptional complexes	G0SHJ3	CTHT_0070220	0.833	Transcriptional repressor protein OS=Chaetomium Thermophilum	TUP1	YCR084C	Cyc8-Tup1 corepressor complex	0	0	1.24233e+06	867883	782270	863513	637376	427363	703410	721983	841637	1330070	2176900	2.87537e+06	4.39247e+06	4668000	6.18953e+06	4.68713e+06	4886900	3.01757e+06	1900100	1.31853e+06	602767	550117	806900	1.84749e+06	1786130	1.28549e+06	1.45966e+06	1.21791e+06	1.50175e+06	1.35136e+06
22	Transcriptional complexes	G0RXW2	CTHT_0004500	0.833	The complex recruits histone deacetylases to produce a repressive chromatin structure, interacts with hypoacetylated N-terminal tails of histones H3 and H4 that have been programmed for repression by the action of histone deacetylases and	CYC8	YBR112C	Cyc8-Tup1 corepressor complex	0	0	182020	100343	75920.7	110497	74018.3	71793.3	45200	61350	115947	84586.7	324567	813237	836183	1.47467e+06	1362720	1.38299e+06	1.15372e+06	172173	43430	50606.7	0	0	0	0	0	0	225540	131420	1.23523e+06	0
22	Transcriptional complexes	G0RXZ5	CTHT_0004840	0.833	Responsible for the deacetylation of lysine residues on the N-terminal part of the core histones (H2A, H2B, H3 and H4). Histone deacetylation gives a tag for epigenetic repression and plays an important role in transcriptional regulation,	HDA1	YNL021W	HDA complex	1	0	0	0	0	0	0	0	0	0	0	0	0	0	0	363360	96040	144840	314520	109640	0	0	0	0	0	0	0	0	0	0	0	0
22	Transcriptional complexes	G0S7J6	CTHT_0028380	0.833	Unknown annotation for CTHT_0028380 OS=Chaetomium Thermophilum	HDA3	YPR179C	HDA complex	0	0	0	0	0	0	0	0	0	0	0	0	14059	35063	80519.5	106060	40883	141258	276215	34675.5	69801.5	0	0	0	0	0	0	0	0	0	0	0
25	Exosome	G0RZX8	CTHT_0008000	1	Component of the exosome 3->5 exoribonuclease complex but does not have exonuclease activity. As part of the exosome, required for the 3-processing of the 7S pre-RNA to the mature 5.8S rRNA and for mRNA OS=Chaetomium Thermophilum	RRP40	YOL142W	Exosome	0	0	0	0	0	0	0	0	0	0	0	0	0	0	0	0	0	0	0	0	0	0	0	0	0	0	0	251823	117383	2428930	4664800	1.75377e+06
25	Exosome	G0RZG4	CTHT_0002870	1	Component of the exosome 3->5 exoribonuclease complex but does not have exonuclease activity. As part of the exosome, required for the 3-processing of the 7S pre-RNA to the mature 5.8S rRNA and for mRNA OS=Chaetomium Thermophilum	RRP42	YDL111C	Exosome	0	0	0	0	0	0	0	0	0	0	0	0	0	0	0	0	0	0	0	0	0	0	0	0	0	0	0	7194.5	2.15443e+06	1773870	3066650	483665
25	Exosome	G0SCD1	CTHT_0056790	1	Component of the exosome 3->5 exoribonuclease complex but does not have exonuclease activity. As part of the exosome, required for the 3-processing of the 7S pre-RNA to the mature 5.8S rRNA and for mRNA OS=Chaetomium Thermophilum	RRP46	YGR095C	Exosome	0	0	0	0	0	0	0	0	0	0	0	0	0	0	0	0	0	0	0	0	0	0	0	0	0	0	0	0	733367	2366800	3.97161e+06	2.48091e+06
25	Exosome	G0SEX3	CTHT_0060020	1	Exosome complex exonuclease OS=Chaetomium Thermophilum	DIS3	YOL021C	Exosome	0	0	0	0	0	0	0	0	0	0	0	0	0	0	0	24074	0	0	0	0	0	0	23386.7	0	0	0	0	78186.7	940570	1546290	1606400	1.61219e+06
25	Exosome	G0S9A0	CTHT_0045080	1	Exosome complex protein OS=Chaetomium Thermophilum	RRP4	YHR069C	Exosome	0	0	0	0	0	0	0	0	0	0	0	0	0	0	0	0	0	0	0	0	0	0	0	0	0	0	0	0	414367	1450290	1341400	687600
25	Exosome	G0S1P1	CTHT_0014300	1	Exoribonuclease, producing 5-phosphomonoesters OS=Chaetomium Thermophilum			Exosome	0	0	0	0	0	0	0	0	0	0	0	0	0	0	0	0	0	0	0	0	0	0	0	0	0	0	0	153456	632050	2.66e+06	3.68407e+06	3046500
27	Kinases	G0S1N1	CTHT_0014200	0.833	Choline kinase OS=Chaetomium Thermophilum	EKI1 CKI1	YDR147W YLR133W	Predicted interactor	0	0	0	0	0	0	0	0	0	0	0	0	0	0	0	0	0	0	0	0	0	0	0	0	0	304380	387605	618450	604170	83135	66790	0
27	Kinases	G0S6L3	CTHT_0026620	0.833	Phosphatase 2C OS=Chaetomium Thermophilum	PTC1	YDL006W	Predicted interactor	0	0	0	0	0	0	17198.7	54153.3	97922.3	126609	235013	47973.3	0	0	0	0	29058.3	0	0	0	0	0	0	0	176753	952440	707660	862400	556670	261617	171917	48513.3
27	Kinases	G0S899	CTHT_0038070	0.833	Bifunctional inositol kinase that catalyzes the formation of diphosphoinositol pentakisphosphate (InsP7 or PP- InsP5) and bi-diphosphoinositol tetrakisphosphate . Converts inositolitol hexakisphosphate to InsP7. Also able to convert InsP7	VIP1	YLR410W	Predicted interactor	0	0	0	0	0	754.167	344.5	236.043	0	0	0	0	0	26132.7	0	39373.3	0	0	0	0	0	0	51756.7	18623.3	286118	472861	825917	4.67558e+06	7116400	2.29587e+06	6318200	4.51326e+06
27	Kinases	G0RYL5	CTHT_0007120	0.833	Inositol trisphosphate 3-kinase OS=Chaetomium Thermophilum	KCS1	YDR017C	Predicted interactor	0	0	0	0	0	0	0	0	0	0	0	0	0	0	0	0	0	0	0	0	0	0	0	0	11914	387043	303627	171305	69520	21701	0	0
28	DNA associated proteins	G0S5V2	CTHT_0033730	0.331	Signal recognition particle subunit srp68 OS=Chaetomium Thermophilum	SRP68	YPL243W	Predicted interactor	0	0	0	0	0	9066.47	9305.67	13536.1	12782.4	13197.7	20402.1	15804	28605.3	27000.7	22109.7	17938.7	25186.2	20896.3	19276	19601.3	13268.3	0	0	0	0	21975.7	21102.7	96937	72966	5805.67	0	0
28	DNA associated proteins	G0S7R5	CTHT_0028550	0.331	DNA replication licensing factor mcm5 OS=Chaetomium Thermophilum	MCM5	YLR274W	Minichromosome maintenance complex	0	0	0	0	0	0	0	0	0	0	0	0	0	0	0	0	0	0	0	0	0	19655.7	24055.3	21662	48753.3	74890	282433	1.00871e+06	1337680	732040	233747	107237
28	DNA associated proteins	G0S643	CTHT_0034110	0.331	DNA replication licensing factor mcm3 OS=Chaetomium Thermophilum	MCM3	YEL032W	Minichromosome maintenance complex	0	0	0	0	0	0	0	0	0	0	0	0	0	0	0	0	0	0	0	0	0	0	0	0	0	0	0	26902.3	68186.7	109160	12618.7	0
28	DNA associated proteins	G0S5S4	CTHT_0033440	0.331	Replication protein OS=Chaetomium Thermophilum	RFA2	YNL312W	DNA replication factor A complex	0	0	0	0	0	459567	778303	1.40567e+06	869370	426167	168010	0	0	144207	110510	0	0	111530	0	0	0	0	0	0	0	0	327627	0	0	0	647767	0
28	DNA associated proteins	G0SDH1	CTHT_0051760	0.331	DNA replication protein OS=Chaetomium Thermophilum	RFA1	YAR007C	DNA replication factor A complex	0	0	12466.3	24513.7	327248	995947	1.50067e+06	2.42877e+06	2753900	2701500	3817070	5.06897e+06	1907349	3051700	3.30183e+06	1.36623e+06	1.46763e+06	316760	427853	178600	131090	38776.7	21056.3	36520	163037	258063	528937	2126300	7.46467e+06	6.70107e+06	1.30436e+07	8.61687e+06
28	DNA associated proteins	G0S0U6	CTHT_0011280	0.331	Unknown annotation for CTHT_0011280 OS=Chaetomium Thermophilum	MCM7 HMS1	YBR202W YOR032C	Minichromosome maintenance complex	0	0	951933	807413	275165	940610	717592	426445	438177	88491.3	109192	95879	58130	67823.3	63616.7	52840	27805.3	25798.3	215657	175620	276633	22168	0	0	29302.7	50103.7	365253	419327	112280	328782	485523	487490
28	DNA associated proteins	G0SGP3	CTHT_0067070	0.331	Ribosomal protein P0 OS=Chaetomium Thermophilum	RPP0	YLR340W	Predicted interactor	0	0	185507	447767	1.25004e+06	3357900	4159800	7.29367e+06	1.95697e+07	29718800	5.54663e+07	7.17643e+07	7.35413e+07	5.40027e+07	35878000	18438000	1.03821e+07	5.26247e+06	1.94343e+06	168093	106193	453267	215823	0	380753	1.0324e+06	2.91043e+06	23123500	5.46501e+07	5.66265e+07	67809500	84319200
28	DNA associated proteins	G0RY48	CTHT_0005410	0.331	Plays a role in protein OS=Chaetomium Thermophilum	CTF4	YPR135W	Predicted interactor	0	0	93620	71983.3	36186.7	116730	164752	0	619967	0	0	0	0	0	0	0	0	0	0	0	282883	0	0	0	0	80225.7	993327	783860	428110	25471.7	21558.3	0
28	DNA associated proteins	G0SC17	CTHT_0055570	0.331	Histone deacetylase OS=Chaetomium Thermophilum	RPD3	YNL330C	Predicted interactor	0	0	323550	231337	271997	172977	107300	86490	41496.7	47680	47250	0	0	0	0	0	89523.3	48353.3	149403	152517	28119.7	0	0	0	0	0	149640	2.24521e+06	2.00247e+06	1097730	274290	50133.3
28	DNA associated proteins	G0SC93	CTHT_0056400	0.331	E3 ubiquitin-protein ligase ubr1 OS=Chaetomium Thermophilum	UBR1 UBR2	YGR184C YLR024C	Predicted interactor	0	0	9136	0	0	8583.33	16516	75359.7	0	0	0	0	0	0	0	0	0	0	0	0	0	0	11366	58520	13612.3	199602	435483	1.65005e+06	2016070	1.2966e+06	619330	63005.7
28	DNA associated proteins	G0SGD2	CTHT_0065900	0.331	Component of the Mediator complex, a coactivator involved in the regulated transcription of nearly all RNA polymerase II-dependent genes. Mediator functions as a bridge to convey information from gene-specific regulatory proteins to the b	NUT1	YGL151W	Predicted interactor	2	0	993.933	2351	4600.33	11521	11558.3	32919	63335.7	111067	134138	153035	149549	65089.3	54806.7	20851.3	54635.3	16694	21322	0	5548.33	8608.67	2698.3	5312.67	7800	16128	26017.7	223143	332230	116427	57274	17096
28	DNA associated proteins	G0S171	CTHT_0012560	0.331	Involved in nucleotide excision repair of DNA damaged with UV light, bulky adducts, or cross-linking agents protein OS=Chaetomium Thermophilum	RAD1	YPL022W	Predicted interactor	0	0	0	0	0	0	0	0	0	0	0	0	0	0	0	0	0	0	0	0	0	0	0	0	0	0	0	0	37570	256693	592150	141150
30	Coenzyme Q biosynthesis proteins	G0SCG2	CTHT_0057100	1	Ubiquinone biosynthesis monooxygenase OS=Chaetomium Thermophilum	COQ6	YGR255C	Predicted interactor	0	0	0	0	0	0	0	509503	0	240147	421167	386900	158313	0	0	0	0	0	0	0	0	0	0	0	0	0	0	0	0	0	0	0
30	Coenzyme Q biosynthesis proteins	G0S8Y6	CTHT_0043890	1	Hexaprenyldihydroxybenzoate methyltransferase, mitochondrial OS=Chaetomium Thermophilum	COQ3	YOL096C	Predicted interactor	0	1	0	0	0	74110	83723.3	81933.3	194927	220157	321803	242970	204967	181067	70400	54050	0	0	0	0	0	0	1.15147e+06	0	0	0	0	0	0	0	0	0
30	Coenzyme Q biosynthesis proteins	G0SGV4	CTHT_0067700	1	Protein involved in ubiquinone biosynthetic process OS=Chaetomium Thermophilum	COQ8	YGL119W	Predicted interactor	0	1	0	12438.3	66010	136509	164586	179877	162726	79166.7	86026.3	62408.7	29609.3	12897.7	10328.3	0	0	0	11187	0	0	0	0	0	0	6024	0	0	0	0	0	0
31	Nuclear importins	G0S7G8	CTHT_0028090	0.125	Nucleosome assembly protein OS=Chaetomium Thermophilum	NAP1	YKR048C	Predicted interactor	0	0	0	76380	0	545107	565887	1.34913e+06	2188310	3.81343e+06	9.20823e+06	5.13217e+06	9558190	1.72967e+06	145767	94346.7	0	0	0	0	0	0	0	0	0	131630	538907	1288490	1.87955e+06	3059600	1.59847e+07	3.31893e+07
31	Nuclear importins	G0S2I4	CTHT_0017340	0.125	Acidic protein OS=Chaetomium Thermophilum	MAM33	YIL070C	Predicted interactor	0	1	177897	658780	1096420	2.37867e+06	2.17657e+06	3.46543e+06	2806500	3.31793e+06	2689400	3242880	2.27387e+06	1.73758e+06	586947	1478280	764327	1.57922e+06	1435300	1.34223e+06	1.82247e+06	1.40773e+06	552630	1.03827e+06	1.50913e+06	1605300	1.38333e+06	2.72914e+06	4.71067e+06	8.82767e+06	1.31689e+07	2.07169e+07
31	Nuclear importins	G0SDT2	CTHT_0052900	0.125	Involved in nuclear protein import. Required for efficient OS=Chaetomium Thermophilum	SRP1	YNL189W	Predicted interactor	0	0	286117	398367	680367	944830	1.15181e+06	1325560	951777	627300	743037	212660	821120	1.86807e+06	2222600	2.08203e+06	1212900	396467	568700	1.14967e+06	1.64593e+06	97823.3	216720	426233	133140	2.66189e+06	2736500	1.02777e+06	3.29129e+06	2303400	3.3151e+06	6.69417e+06
31	Nuclear importins	G0S8I1	CTHT_0029970	0.125	Nuclear protein export OS=Chaetomium Thermophilum	YRB2	YIL063C	Predicted interactor	0	0	15113	10128.3	26645.3	31203	67017	81993.3	39556.7	41516.7	33530	45623.3	0	30626.7	51464.7	16650.7	52468.7	34766.3	46023	23016	44653	55312	40700.7	81898.7	192560	259517	188400	1.58887e+06	8.32567e+06	7.60653e+06	5.89493e+06	3373200
31	Nuclear importins	G0S8G5	CTHT_0029800	0.125	Eukaryotic translation initiation factor 5A OS=Chaetomium Thermophilum	HYP2 ANB1	YJR047C YEL034W	Predicted interactor	0	0	209355	181720	233340	136270	339790	583900	293245	335990	504050	427050	342475	305515	213840	167945	0	0	0	0	0	0	0	0	0	0	0	0	0	345730	419825	1284900
31	Nuclear importins	G0S7M4	CTHT_0036850	0.125	Required for nuclear protein import and mediates docking of import substrate to distinct nucleoporins. Serves a receptor for nuclear localization signals. Mediates the nuclear import of TATA-binding protein (TBP) and of histones H2A and O	KAP114	YGL241W	Predicted interactor	0	0	0	0	68636.7	17273	61755.3	87262.6	69233	37173.3	49452.3	0	0	0	0	0	0	0	0	0	0	0	0	0	0	0	0	0	0	0	111200	798507
31	Nuclear importins	G0SGZ5	CTHT_0068110	0.125	Protein involved in nucleocytoplasmic transport OS=Chaetomium Thermophilum	KAP104	YBR017C	Predicted interactor	0	0	0	0	3048.13	5913.7	8310.67	22412.3	6004.67	5702	4885.33	2108.57	3832	3186.63	0	1351.4	1350.93	0	1117.63	1794.43	0	0	0	0	0	3341.33	3718	6798.33	41231.3	966177	2.09388e+06	1409530
31	Nuclear importins	G0RZB7	CTHT_0002400	0.125	Protein involved in nucleocytoplasmic transport OS=Chaetomium Thermophilum	CRM1	YGR218W	Predicted interactor	0	0	0	31557.7	43896.7	64350	69046.7	135580	113277	115983	31378.7	18411.7	0	0	0	0	0	0	0	0	0	0	0	0	0	0	0	140137	966247	606487	239780	327357
32	ARP2/3	G0S7E8	CTHT_0027890	0.889	Tropomyosin protein OS=Chaetomium Thermophilum	TPM2 TPM1	YIL138C YNL079C	Predicted interactor	0	0	14735	0	62286.7	74926.7	69810	301940	302880	407267	463933	70253.3	0	233550	199650	277000	558683	613653	866457	432500	729140	409133	390033	268883	0	0	285963	1.46674e+06	7.02997e+06	8.40843e+06	31622000	4.64557e+07
32	ARP2/3	G0SBL8	CTHT_0054040	0.889	Actin-Related protein 2/3 complex subunit OS=Chaetomium Thermophilum	ARC40	YBR234C	ARP2/3 complex	0	0	0	0	0	0	54816.7	0	0	0	0	0	0	0	0	64786.7	188610	210517	350100	388387	466230	831737	129100	74403.3	0	0	0	0	0	853867	4647300	5.31873e+07
32	ARP2/3	G0RXX3	CTHT_0004610	0.889	Functions as ATP-binding component of the Arp2/3 complex which is involved in regulation of actin polymerization and together with an activating nucleation-promoting factor (NPF) mediates the formation of branched actin networks. Seems to	ARP3	YJR065C	ARP2/3 complex	0	0	0	0	0	0	0	0	0	0	0	0	0	21441.7	0	0	0	0	0	0	0	0	0	0	0	0	0	0	43310	297053	3.31963e+06	9.56807e+07
32	ARP2/3	G0RY60	CTHT_0005540	0.889	3 complex protein OS=Chaetomium Thermophilum	ARC15	YIL062C	ARP2/3 complex	0	0	0	0	0	0	0	0	0	0	0	0	0	0	0	0	157037	42126.7	231513	0	0	0	51266.7	204793	0	591233	2024900	412043	457167	354667	3.96017e+06	6.02477e+07
32	ARP2/3	G0SER2	CTHT_0059400	0.889	Actin binding protein OS=Chaetomium Thermophilum	ABP1	YCR088W	ARP2/3 complex	0	0	0	0	27666.3	6677	64463.3	51813.7	88815.7	9349.53	17137.3	0	0	5121.67	0	4470	0	3831.67	6939.33	29853	82650.7	154463	228417	635223	811067	770097	1.06292e+06	7331300	1.75612e+07	1.76137e+07	1.14177e+07	1.01106e+07
32	ARP2/3	G0RZM0	CTHT_0003440	0.889	Arp2/3 complex 34 kda subunit OS=Chaetomium Thermophilum	ARC35	YNR035C	ARP2/3 complex	0	0	0	0	0	106260	0	0	0	0	0	0	0	0	0	0	0	0	0	0	0	0	0	0	0	0	0	0	1.00823e+06	122873	12564400	136166000
32	ARP2/3	G0S0X6	CTHT_0011590	0.889	ARP2/3 complex 20 kDa subunit OS=Chaetomium Thermophilum	ARC19	YKL013C	ARP2/3 complex	0	1	0	0	104707	165557	0	0	0	0	0	0	0	0	0	0	0	0	0	0	0	0	0	0	0	0	0	104647	465207	618967	1.49993e+07	1.37527e+08
32	ARP2/3	G0SAD3	CTHT_0041870	0.889	Functions as ATP-binding component of the Arp2/3 complex which is involved in regulation of actin polymerization and together with an activating nucleation-promoting factor (NPF) mediates the formation of branched actin networks. Seems to	ARP2	YDL029W	ARP2/3 complex	0	0	0	0	0	0	0	0	31388.3	28495	0	0	0	0	0	0	0	0	0	0	42856.7	35440	0	0	0	0	91603.3	88555	182680	468890	5.62477e+06	7.04077e+07
32	ARP2/3	G0SCX1	CTHT_0058670	0.889	At the cell cortex, assembles in patch-like structures together with proteins from the actin-polymerizing machinery and promotes actin assembly. Functions OS=Chaetomium Thermophilum	MYO3 MYO5	YKL129C YMR109W	Predicted interactor	0	0	0	0	0	0	0	0	0	0	0	0	0	0	0	0	0	0	0	0	0	0	0	0	3427.33	5884.67	0	0	42536.7	1.61203e+06	6101100	1.03992e+07
33	40S ribosome subunits	G0RYF9	CTHT_0006550	1	Required for the assembly and/or stability of the 40S ribosomal protein OS=Chaetomium Thermophilum	RPS0B RPS0A	YLR048W YGR214W	Predicted interactor	0	0	327577	0	382967	709233	1.3653e+06	7.25963e+06	5.26613e+06	1.11077e+07	2.15304e+07	10025010	9.39793e+06	6065950	5.62387e+06	9.02005e+06	3.37413e+07	4.41333e+07	2.38912e+07	7.21213e+06	1.12185e+06	504300	405033	0	0	0	158460	0	0	0	0	145827
33	40S ribosome subunits	G0RZD8	CTHT_0002610	1	40S ribosomal protein s10 OS=Chaetomium Thermophilum	RPS10B RPS10B	YMR230W YOR293W	Predicted interactor	0	0	0	0	0	93270	625667	1.56012e+06	4520300	11501600	24324700	2.55653e+07	1.97963e+07	22368000	17009000	4.09313e+07	91490000	9.49787e+07	8.46893e+07	36044000	1.64473e+07	9.91097e+06	4.31863e+06	2.56833e+06	1.95367e+06	215053	73240	0	0	0	0	0
33	40S ribosome subunits	G0S9M9	CTHT_0046470	1	40S ribosomal protein S28 OS=Chaetomium Thermophilum	RPS28A RPS28B	YOR167C YLR264W	Predicted interactor	0	0	0	0	0	0	0	1.11053e+06	2.26853e+06	12855900	3.18567e+07	5.74167e+06	58318000	8863500	3181800	1.14738e+07	1.76377e+07	2.85623e+07	5363000	0	0	0	0	0	0	0	0	0	0	0	0	0
34	Unknown community	G0S308	CTHT_0019220	0.686	Phosphate synthase OS=Chaetomium Thermophilum	TPS1	YBR126C	alpha,alpha-trehalose-phosphate synthase complex (UDP-forming)	0	0	0	8606.33	0	0	0	0	0	0	0	0	0	0	0	0	0	0	0	0	0	0	428773	2019450	5.20673e+06	4997700	560067	667603	360373	484267	661693	820093
34	Unknown community	G0SBJ0	CTHT_0053750	0.686	Utp--Glucose-1-Phosphate uridylyltransferase OS=Chaetomium Thermophilum	UGP1 YHL012W	YKL035W YHL012W	Predicted interactor	0	0	67290	68980	211036	342123	234980	347297	353310	225393	124803	182580	54254.3	137600	104235	269907	179110	315827	459337	379813	1.4185e+06	1870801	1.73319e+06	4757200	2.11635e+07	3.95593e+07	101308000	420310000	6.43607e+08	6.52367e+08	710130000	473550000
34	Unknown community	G0SC30	CTHT_0055710	0.686	Alpha,Alpha-Trehalose phosphate synthase subunit OS=Chaetomium Thermophilum	TSL1 TPS3	YML100W YMR261C	alpha,alpha-trehalose-phosphate synthase complex (UDP-forming)	0	1	0	0	0	0	0	0	0	0	0	0	0	0	0	0	0	0	0	0	0	0	82719.7	1.27781e+06	5.20303e+06	4553300	4.32493e+06	2.78427e+06	2.21937e+06	676320	709867	441897
34	Unknown community	G0SBC0	CTHT_0049680	0.686	Trehalose-6-Phosphate synthase OS=Chaetomium Thermophilum	TPS2	YDR074W	alpha,alpha-trehalose-phosphate synthase complex (UDP-forming)	0	0	0	0	0	0	0	0	345500	0	0	0	0	0	0	0	0	0	0	0	0	0	187187	1336100	3263890	4.03763e+06	3.26107e+06	1.35168e+06	1.31708e+06	867063	464633	236330
34	Unknown community	G0S601	CTHT_0025530	0.686	Protein serine/threonine kinase OS=Chaetomium Thermophilum	PSK2 PSK1	YOL045W YAL017W	Predicted interactor	0	0	0	0	0	0	0	0	0	0	0	0	0	0	0	0	0	0	31713.5	0	105510	35379	42720.5	72080	239760	335350	349015	151635	157440	75740	0	0
34	Unknown community	G0SBD8	CTHT_0049900	0.686	Protein involved in positive regulation of transcription from RNA polymerase II promoter by carbon catabolites OS=Chaetomium Thermophilum	RGM1 YPL230W	YMR182C YPL230W	Predicted interactor	0	0	0	0	0	0	0	0	0	0	0	0	0	0	0	0	0	0	0	0	0	0	0	0	0	0	31601.5	663.8	778.95	826.55	0	0
34	Unknown community	G0S378	CTHT_0019990	0.686	Gamma-Butyrobetaine hydroxylase OS=Chaetomium Thermophilum	FMP12	YHL021C	Predicted interactor	0	1	301479	320126	185500	172263	250213	0	190557	205020	162972	38396.7	213077	184285	390123	381657	330593	389517	590893	697173	1.20525e+06	2284000	6.02403e+06	20622000	37243000	23492000	9.43163e+06	4.09867e+06	2.72276e+06	1.62669e+06	1.21707e+06	3863300
35	GID complex	G0SDF0	CTHT_0051550	1	Protein 1 OS=Chaetomium Thermophilum	VID30	YGL227W	GID complex	0	0	0	0	5140.67	44750	144792	209476	252510	335813	603957	597887	536463	132700	8843	0	0	0	0	0	0	4602.33	0	8967	27068.3	53365.7	0	34206.7	40586.7	27718.3	62841.3	62263.3
35	GID complex	G0SHW4	CTHT_0073600	1	Of gluconeogenesis protein OS=Chaetomium Thermophilum	RMD5	YDR255C	GID complex	0	0	0	0	0	0	0	0	68740	68730	256990	314920	343413	192007	0	0	0	0	0	0	0	0	0	0	0	0	0	0	0	0	0	0
35	GID complex	G0SFF1	CTHT_0061820	1	Protein involved in cellular protein catabolic process OS=Chaetomium Thermophilum	GID7	YCL039W	GID complex	0	0	0	0	0	0	32785	116773	251987	422727	912840	1048230	1227270	540240	492313	67909.7	27603.7	35653.3	0	184077	0	0	0	0	0	0	0	0	0	0	211997	232970
37	CCT chaperonin	G0S1S3	CTHT_0014620	1	Phosducin-Like protein OS=Chaetomium Thermophilum	PLP2	YOR281C	Predicted interactor	0	0	0	0	0	0	0	0	0	0	0	0	0	0	0	0	69443.3	0	3599370	9.83461e+06	3.10036e+07	1.93446e+07	6.42207e+06	1.15994e+06	427490	132897	0	0	0	0	984167	2762800
37	CCT chaperonin	G0S2Z9	CTHT_0019120	1	Molecular chaperone; assist the folding of proteins upon ATP hydrolysis. Known to play a role, in vitro, in the folding of actin and OS=Chaetomium Thermophilum	CCT6	YDR188W	chaperonin-containing T-complex	0	0	26834	50436.7	183303	422027	537273	628070	598523	673360	635430	773757	343850	778103	631780	771087	2.19377e+06	2.90417e+06	7163900	12620000	1.88833e+07	1.97457e+07	1.09511e+07	6.81667e+06	2.00408e+06	516763	330873	234387	478863	189690	176433	95640
37	CCT chaperonin	G0SBR0	CTHT_0054460	1	Molecular chaperone; assist the folding of proteins upon ATP hydrolysis. Known to play a role, in vitro, in the folding of actin and OS=Chaetomium Thermophilum	CCT4	YDL143W	chaperonin-containing T-complex	0	0	20332	53216.7	189510	469477	585200	892693	1205300	824277	855730	736997	423797	536731	746407	1.20789e+06	2951900	4.59817e+06	17201500	31689000	5.67727e+07	46211000	23820000	1.26513e+07	7414800	4.57847e+06	1.86528e+06	512633	484933	140897	0	284263
37	CCT chaperonin	G0RXS5	CTHT_0000220	1	Molecular chaperone; assist the folding of proteins upon ATP hydrolysis. Known to play a role, in vitro, in the folding of actin and OS=Chaetomium Thermophilum	CCT2	YIL142W	chaperonin-containing T-complex	0	0	50680	132747	333987	550105	713947	681387	1.01368e+06	1.28523e+06	1.04777e+06	674877	565497	920170	318623	413183	1.12027e+06	2.02405e+06	5774000	1.2612e+07	2.42903e+07	21150000	1.43488e+07	5497500	2.63477e+06	2.0633e+06	1.23825e+06	494027	342183	138720	329910	77490
37	CCT chaperonin	G0S918	CTHT_0044220	1	T-Complex protein 1, epsilon subunit OS=Chaetomium Thermophilum	CCT5	YJR064W	chaperonin-containing T-complex	0	0	85143.3	42629	149790	188912	327560	599723	641357	526743	322807	440287	326360	570837	585637	1.0872e+06	2.88777e+06	5.45803e+06	1.84987e+07	3.57353e+07	61002000	40010000	23673000	1.05186e+07	4176700	1.40167e+06	654547	347120	464300	146170	152963	19207.3
37	CCT chaperonin	G0RZC0	CTHT_0002430	1	Molecular chaperone; assist the folding of proteins upon ATP hydrolysis. Known to play a role, in vitro, in the folding of actin and OS=Chaetomium Thermophilum	CCT3	YJL014W	chaperonin-containing T-complex	0	0	78368.3	140063	313342	788553	772983	1.61138e+06	1.33482e+06	1393250	1234200	1.04887e+06	1.11919e+06	1335700	1.39176e+06	2.08943e+06	3.75647e+06	6.62057e+06	1.58197e+07	2.78593e+07	48916000	3.59873e+07	1.81952e+07	1.0796e+07	6700500	3869400	1704770	1202320	877560	675964	439862	321025
37	CCT chaperonin	G0S6B5	CTHT_0026160	1	T-Complex protein 1 subunit theta OS=Chaetomium Thermophilum	CCT8	YJL008C	chaperonin-containing T-complex	0	0	115747	163073	222548	334600	306817	567983	285283	370957	242785	78417.7	188673	199037	80863.3	334270	801787	1.60717e+06	6.13557e+06	1.37863e+07	2.71487e+07	25347000	1.11753e+07	9715200	4023300	1645800	1.06254e+06	649150	323040	73562	67616.7	67073.3
37	CCT chaperonin	G0S2X8	CTHT_0018870	1	T-Complex protein 1 subunit eta OS=Chaetomium Thermophilum	CCT7	YJL111W	chaperonin-containing T-complex	0	0	37952.3	10786.3	63940	109883	169689	290551	566873	273377	365207	334947	350307	362837	439997	681110	1578900	2.37737e+06	7.16977e+06	1.23836e+07	2.57712e+07	1.68717e+07	1.12789e+07	5.81543e+06	3246000	1.39432e+06	860283	444300	213980	112150	116457	30772.3
37	CCT chaperonin	G0S7A2	CTHT_0036130	1	T-Complex protein 1, alpha subunit OS=Chaetomium Thermophilum	TCP1	YDR212W	chaperonin-containing T-complex	0	0	795793	149603	803250	1.56424e+06	1256740	2619100	1.76533e+06	2048580	1692960	1.1785e+06	1178140	626803	1.10461e+06	1.46267e+06	1.41147e+06	3482700	1.04967e+07	21244000	4.02767e+07	3.06053e+07	14912900	1.03424e+07	6.19463e+06	4.49773e+06	1.39152e+06	425257	265803	192307	435297	143440
37	CCT chaperonin	G0S300	CTHT_0019130	1	Has a role in the negative regulation of gluconeogenesis. Required for vacuolar catabolite degradation of fructose-1,6-bisphosphatase (FBPase) OS=Chaetomium Thermophilum	VID27	YNL212W	Predicted interactor	0	1	13296	16638	0	48586.7	5233.33	5792.67	7685.67	0	0	0	0	0	0	0	37510	0	146547	712473	1.53569e+06	1.40757e+06	64234	0	0	0	0	0	0	0	0	0
39	TRAPP complex	G0S7H7	CTHT_0028180	1	Hypercellular protein HypA OS=Chaetomium Thermophilum	TRS120	YDR407C	Predicted interactor	0	0	46966.7	0	0	17373.3	0	0	0	0	0	94619.7	398523	275647	55006.7	66763.3	0	19841.7	8386.67	0	0	0	0	0	0	0	0	0	0	0	0	0
39	TRAPP complex	G0RXR6	CTHT_0000130	1	Rab guanyl-nucleotide exchange factor OS=Chaetomium Thermophilum	TRS130	YMR218C	Predicted interactor	0	0	0	0	16614	12625	0	13537.7	0	0	0	87072.7	87770	60010.7	45176.7	0	0	0	0	0	0	0	0	0	0	0	0	0	0	0	0	0
42	Pyruvate dehydrogenase and Oxoglutarate dehydrogenase	G0SAX9	CTHT_0048180	0.792	2-Oxoglutarate dehydrogenase complex OS=Chaetomium Thermophilum	KGD2	YDR148C	mitochondrial oxoglutarate dehydrogenase complex	0	0	446103	505227	2596500	1.59433e+07	4.60963e+07	1.25721e+08	174920000	1.35297e+08	9.66663e+07	6.63493e+07	38837000	26497000	1.35679e+07	7738600	6295700	3.55913e+06	3666900	1637400	1.4969e+06	1445000	1.08237e+06	1.33967e+06	1.37357e+06	900313	474413	773497	935660	719113	661448	310875
42	Pyruvate dehydrogenase and Oxoglutarate dehydrogenase	G0SB20	CTHT_0048590	0.792	Lipoamide dehydrogenase is a component of the alpha- ketoacid dehydrogenase OS=Chaetomium Thermophilum	IRC15 LPD1	YPL017C YFL018C	mitochondrial oxoglutarate dehydrogenase complex	0	0	27254.7	25970.7	79833.3	702577	1524900	4.84657e+06	6.32577e+06	3.82883e+06	1.73423e+06	1.30387e+06	487250	185300	47543.3	47090	0	0	0	0	0	1864250	0	0	0	0	0	57033.3	0	0	0	21008
42	Pyruvate dehydrogenase and Oxoglutarate dehydrogenase	G0RZ09	CTHT_0001270	0.792	2-Oxoglutarate dehydrogenase E1 component, mitochondrial OS=Chaetomium Thermophilum	KGD1	YIL125W	mitochondrial oxoglutarate dehydrogenase complex	0	1	4264.33	19133	668047	7482100	29644000	1.03705e+08	102481000	8.96407e+07	62220000	3.17673e+07	11979000	7.24217e+06	2034620	977977	737623	252533	343940	92865.7	56076.7	0	11869.7	0	0	0	0	0	0	0	0	35740
42	Pyruvate dehydrogenase and Oxoglutarate dehydrogenase	G0S867	CTHT_0037750	0.792	Malonyltransferase; S-acyl fatty acid synthase thioesterase OS=Chaetomium Thermophilum	FAS1	YKL182W	Fatty acid synthase	0	0	168610	433440	1015500	2.83934e+06	5.40652e+06	16006500	32717800	6.49507e+07	8.29813e+07	65065000	4.77073e+07	2.24013e+07	1.09503e+07	6423400	4.23387e+06	1.88783e+06	1.54258e+06	655797	450727	221773	88409.3	47654.7	83560.3	74882.3	112769	114767	258243	624557	559833	362153
42	Pyruvate dehydrogenase and Oxoglutarate dehydrogenase	G0SHF3	CTHT_0069820	0.792	Pyruvate dehydrogenase OS=Chaetomium Thermophilum	PDA1	YER178W	Pyruvate dehydrogenase (mitochondrial)	0	0	0	69476.7	4106040	1.96137e+07	1.95147e+07	3.36437e+07	14527000	7.70427e+06	3.40517e+06	2.05564e+06	1078420	846723	268022	59486.7	69096.7	52930	65081.7	25552.7	34746.7	0	0	0	0	0	0	0	0	0	0	0
42	Pyruvate dehydrogenase and Oxoglutarate dehydrogenase	G0RYE0	CTHT_0006350	0.792	Pyruvate dehydrogenase e1 component beta subunit OS=Chaetomium Thermophilum	PDB1	YBR221C	Pyruvate dehydrogenase (mitochondrial)	0	0	0	112840	3.11073e+06	1.03367e+07	13351500	1.52727e+07	9.15913e+06	5.95513e+06	3.93993e+06	2.07663e+06	1048100	873833	556520	366667	236100	194560	259803	80090	154373	90400	0	0	0	0	0	0	0	0	0	0
42	Pyruvate dehydrogenase and Oxoglutarate dehydrogenase	G0S4X6	CTHT_0032020	0.792	Pyruvate dehydrogenase complex OS=Chaetomium Thermophilum	LAT1	YNL071W	Pyruvate dehydrogenase (mitochondrial)	0	0	0	409233	1.13729e+07	38235000	42851000	6.48347e+07	36769000	2.01378e+07	1.28904e+07	7.8554e+06	4.455e+06	3.00577e+06	2596160	1.44818e+06	1.08853e+06	861867	1.1868e+06	740357	718213	534737	339373	346657	453200	469957	234023	723667	1.25376e+06	672077	739037	670620
42	Pyruvate dehydrogenase and Oxoglutarate dehydrogenase	G0S5Q0	CTHT_0025050	0.792	Pyruvate dehydrogenase protein x component, mitochondrial OS=Chaetomium Thermophilum	PDX1	YGR193C	Pyruvate dehydrogenase (mitochondrial)	0	0	2380.7	98030	1.69962e+06	6.91693e+06	8.18807e+06	1.32657e+07	8.66423e+06	3.15147e+06	1.62947e+06	1.67904e+06	572937	690629	535187	275753	361700	164773	275047	102473	141853	107697	54644.3	60536	98333.3	124663	60616.7	129027	249533	218853	375947	630590
43	Spliceosomal proteins	G0S9S9	CTHT_0047040	1	Splicing factor (Prp24) OS=Chaetomium Thermophilum	PRP24	YMR268C	Predicted interactor	0	0	0	0	0	0	0	0	0	0	18652.3	24049.7	0	26037	28895.3	0	0	0	0	0	0	39440	39250	39083.3	0	9024.33	106366	164219	150073	41370	0	54566.7
43	Spliceosomal proteins	G0S0X2	CTHT_0011550	1	Pre-Mrna splicing factor OS=Chaetomium Thermophilum	PRP21	YJL203W	Predicted interactor	0	0	0	0	0	0	395.267	1543.73	2649.87	2879.83	259.393	0	0	0	0	63994.2	98604.7	231.357	51426.7	0	0	0	0	0	0	97290	102987	84373.3	409630	419520	182663	0
44	Cleavage factor 1	G0S2D8	CTHT_0016880	1	Mrna 3-end protein OS=Chaetomium Thermophilum	RNA14	YMR061W	cleavage factor I complex	0	0	0	21873.7	0	0	33803.3	0	26098.7	0	0	0	0	0	0	19911.3	666852	1722240	4362000	2.81777e+06	1992710	1151210	571423	174863	349420	171589	145200	365317	262850	40966.7	116540	57191
44	Cleavage factor 1	G0SCJ6	CTHT_0057470	1	Polyadenylation factor OS=Chaetomium Thermophilum	RNA15	YGL044C	cleavage factor I complex	0	0	0	0	0	0	0	0	0	0	0	0	0	0	0	0	550480	1.0863e+07	1.06141e+07	3882330	1.59833e+06	264600	0	0	0	0	0	0	0	0	0	0
45	SGT2-YDJ1	G0SGQ5	CTHT_0067190	1	Mitochondrial protein import protein mas5 OS=Chaetomium Thermophilum	YDJ1	YNL064C	SGT2-YDJ1	0	0	0	0	0	76083.3	63463.3	210923	139097	0	0	0	0	152397	0	0	0	0	223350	0	0	0	0	0	0	0	0	0	0	0	0	0
45	SGT2-YDJ1	G0S4K2	CTHT_0031300	1	Small glutamine-rich tetratricopeptide repeat-containing protein 2 OS=Chaetomium Thermophilum	SGT2	YOR007C	SGT2-YDJ1	0	1	5.06506e+06	8.73987e+06	17107000	1.55887e+07	1.01761e+07	6854100	2261130	1700990	1.06717e+06	511690	308267	409497	283367	251060	380267	292597	342300	385367	121987	65003.3	142803	0	157000	133117	49273.3	0	37173.3	29338.3	0	0
46	Protein kinase CK2 complex	G0S938	CTHT_0044420	1	Casein kinase II OS=Chaetomium Thermophilum	CKB1	YGL019W	Casein kinase II	0	0	0	0	0	0	0	64816.7	160340	377060	176900	78383.3	78773.3	43216.7	0	36706.7	0	35110	58506.7	54086.7	0	80436.7	63803.3	50736.7	70736.7	376167	276453	99096.7	132380	132333	79620	0
46	Protein kinase CK2 complex	G0SF20	CTHT_0060510	1	Casein kinase II subunit alpha (EC 2.7.11.1) CK II OS=Chaetomium Thermophilum	CKA2 CKA1	YOR061W YIL035C	Casein kinase II	0	1	0	0	0	0	0	0	228370	164260	204057	0	0	0	0	0	174183	337807	618280	683100	449470	381783	279040	0	0	0	67393.3	382433	431500	155250	0	0
47	Transcriptional related proteins	G0SGW4	CTHT_0067800	1	Protein involved in termination of RNA polymerase II transcription, poly(A)-coupled OS=Chaetomium Thermophilum	RTT103	YDR289C	Predicted interactor	0	0	0	0	91600	0	0	127840	549267	1190370	1385790	2.21833e+06	936307	1.10713e+06	693179	152135	0	184237	358667	0	0	0	321550	0	444133	255103	1.42413e+06	1.68847e+06	2.06443e+06	2.21693e+06	2.60753e+06	1.60913e+06
47	Transcriptional related proteins	G0SB16	CTHT_0048550	1	Protein involved in poly(A)+ mRNA export from nucleus OS=Chaetomium Thermophilum	HRB1 GBP2	YNL004W YCL011C	Predicted interactor	0	0	0	0	0	0	0	0	30054	193577	435563	362077	297659	347810	204810	129484	73120	0	0	51346.7	0	0	0	0	0	0	0	0	0	0	0	0
48	ATP citrate-lyase	G0S248	CTHT_0015970	1	ATP citrate lyase OS=Chaetomium Thermophilum			Atp-Citrate Lyase	0	0	53480	282200	747232	883043	522237	631593	253077	365093	175207	24016	198956	131123	0	0	0	131480	43021.3	239890	215507	173663	248528	1.98277e+06	4.65143e+07	3.83147e+08	642610000	5.22097e+08	4.56747e+08	2.25443e+08	1.30706e+08	62926000
48	ATP citrate-lyase	G0S246	CTHT_0015950	1	ATP citrate protein OS=Chaetomium Thermophilum			Atp-Citrate Lyase	0	0	103701	79508	386497	188973	317733	223720	68992.3	52475	92976.7	90203.3	45258.7	68411.3	166325	188480	191537	210332	216793	532693	370093	197687	338000	675647	2.00073e+07	1.21907e+08	229950000	1.54753e+08	122575000	5.03997e+07	35803000	1.95867e+07
	Communities eluting is first 6 SEC fractions
9	Mitochondral proteins	G0SAX9	CTHT_0048180	0.581	2-Oxoglutarate dehydrogenase complex OS=Chaetomium Thermophilum	KGD2	YDR148C	Predicted interactor	0	0	446103	505227	2596500	1.59433e+07	4.60963e+07	1.25721e+08	174920000	1.35297e+08	9.66663e+07	6.63493e+07	38837000	26497000	1.35679e+07	7738600	6295700	3.55913e+06	3666900	1637400	1.4969e+06	1445000	1.08237e+06	1.33967e+06	1.37357e+06	900313	474413	773497	935660	719113	661448	310875
9	Mitochondral proteins	G0SBZ8	CTHT_0055370	0.581	Peptidyl-Prolyl cis-trans isomerase OS=Chaetomium Thermophilum	CPR1	YDR155C	Predicted interactor	0	0	0	171910	370680	459213	413703	280930	76423.3	0	0	0	0	0	0	0	0	0	0	0	0	0	0	0	0	0	0	0	0	0	0	0
9	Mitochondral proteins	G0SE88	CTHT_0062880	0.581	Mitochondrial import receptor subunit OS=Chaetomium Thermophilum	TOM70 TOM71	YNL121C YHR117W	Predicted interactor	1	0	162793	371100	1.30036e+06	3157650	2.99097e+06	4497100	2.53003e+06	1.72443e+06	1.9291e+06	1.18435e+06	1314720	703140	375703	49606.7	92773.3	25466	0	0	0	0	0	0	0	0	0	0	0	0	0	0
9	Mitochondral proteins	G0SC98	CTHT_0056450	0.581	Inner membrane translocase subunit tim44 OS=Chaetomium Thermophilum	TIM44	YIL022W	Predicted interactor	0	1	90116.7	403404	899330	1.35603e+06	2009200	3.65667e+06	2783500	1725000	1.30628e+06	1.90105e+06	702620	487230	552073	366793	524520	355450	386417	271293	239536	56603.3	37451	66163	167780	0	49820	0	52946.7	39050	0	0
9	Mitochondral proteins	G0SER5	CTHT_0059440	0.581	Protein dnm1 OS=Chaetomium Thermophilum	DNM1	YLL001W	Predicted interactor	0	0	159403	872633	1.79393e+06	4.94133e+06	3.84823e+06	3.53203e+06	754413	417183	223421	118750	62116.3	17994.7	0	0	0	0	0	0	0	0	0	0	0	0	0	0	0	0	0	0
9	Mitochondral proteins	G0SEB1	CTHT_0063120	0.581	Forms a channel through the cell membrane that allows diffusion of small hydrophilic OS=Chaetomium Thermophilum	POR2 POR1	YIL114C YNL055C	Predicted interactor	0	0	1227790	4.91283e+06	1.72096e+07	2.51649e+07	1.91457e+07	1.60237e+07	8233200	5.24793e+06	3.15827e+06	1427330	884170	644940	363683	128707	223647	0	0	0	0	0	0	0	0	0	0	0	0	0	0	0
9	Mitochondral proteins	G0SBU7	CTHT_0054850	0.581	Succinate dehydrogenase OS=Chaetomium Thermophilum	SDH2	YLL041C	mitochondrial respiratory chain complex II	0	1	0	364967	569267	782603	1042170	869633	139877	95630	0	0	0	0	0	0	0	0	0	0	0	0	0	0	0	0	0	0	0	0	0	0
9	Mitochondral proteins	G0SCP6	CTHT_0057970	0.581	Subunit of succinate dehydrogenase (SDH) that is involved in complex II of the mitochondrial electron transport chain and is responsible for transferring electrons from succinate to ubiquinone OS=Chaetomium Thermophilum	YJL045W SDH1	YJL045W YKL148C	mitochondrial respiratory chain complex II	0	1	0	70566.7	115717	399930	176403	140107	54320	50316.7	0	0	0	0	0	0	0	0	0	0	0	0	0	0	0	0	0	0	0	0	0	0
9	Mitochondral proteins	G0S1Q8	CTHT_0014470	0.581	ATP synthase D chain, mitochondrial OS=Chaetomium Thermophilum	ATP7	YKL016C	Predicted interactor	0	0	138340	312833	597367	948333	335473	3.56639e+06	994263	821390	0	0	0	1899000	3.37767e+06	1.76503e+06	0	0	0	0	0	0	0	0	0	0	0	0	0	0	0	0
9	Mitochondral proteins	G0RZL3	CTHT_0003360	0.581	Mitochondrial protein OS=Chaetomium Thermophilum	ATP4	YPL078C	Predicted interactor	0	0	0	0	865500	1234865	347625	1201190	625175	598245	0	0	0	0	0	0	0	0	0	0	0	0	0	0	0	0	0	0	0	0	0	0
9	Mitochondral proteins	G0RZ05	CTHT_0001220	0.581	Cytochrome-C oxidase OS=Chaetomium Thermophilum	COX5B COX5A	YIL111W YNL052W	Predicted interactor	1	0	489755	689200	2148850	2858295	2405960	1081245	1235920	769900	461885	352235	0	0	0	0	0	0	0	0	0	0	0	0	0	0	0	0	0	0	0	0
9	Mitochondral proteins	G0S1Y8	CTHT_0015330	0.581	ADP/ATP carrier protein OS=Chaetomium Thermophilum	AAC3 AAC1 PET9	YBR085W YMR056C YBL030C	Predicted interactor	2	0	402500	883733	2.28608e+06	3.06716e+06	2407240	3.29591e+06	2339110	806507	701420	0	0	0	0	0	0	0	0	0	0	0	0	0	0	0	0	0	0	322797	0	0
9	Mitochondral proteins	G0SBM7	CTHT_0054130	0.581	Destroys radicals which are normally produced within the cells and which are toxic to biological protein OS=Chaetomium Thermophilum	CCP1	YKR066C	Predicted interactor	1	0	0	471167	1.97881e+06	3984300	2691300	5185100	2686300	2.19367e+06	2053940	1581850	1.62803e+06	816743	386403	76840	0	0	0	0	0	2370.07	141130	0	0	0	0	0	0	0	0	284617
9	Mitochondral proteins	G0SCF7	CTHT_0057050	0.581	DNA binding protein OS=Chaetomium Thermophilum	PET9 COX17	YGR099W YLL009C	Predicted interactor	0	0	0	18091	30426	34045	26009	0	0	0	0	0	0	0	0	0	0	0	0	0	0	0	0	0	0	0	0	0	0	0	0	0
9	Mitochondral proteins	G0SBU0	CTHT_0054770	0.581	ATP synthase OS=Chaetomium Thermophilum	ATP14	YLR295C	Predicted interactor	5	1	0	67686.7	128320	665370	460923	487813	198263	0	46700	0	0	0	0	0	0	0	0	0	0	0	0	0	0	0	0	0	0	0	0	0
9	Mitochondral proteins	G0SG38	CTHT_0064920	0.581	The mitochondrial intermembrane space (IMS) protein OS=Chaetomium Thermophilum	MIA40	YKL195W	Predicted interactor	2	1	0	0	0	41093.3	238343	265407	72530	63940	56813.3	30897	0	19430	0	0	0	0	0	0	0	0	0	0	0	0	0	0	0	0	0	0
9	Mitochondral proteins	G0SAL7	CTHT_0042730	0.581	Electron transfer flavoprotein-ubiquinone oxidoreductase OS=Chaetomium Thermophilum	YOR356W	YOR356W	Predicted interactor	0	0	37763.3	607267	891457	1.62416e+06	1002870	1.09769e+06	258350	116960	39913.3	234800	0	0	0	0	0	0	0	0	0	0	0	0	0	0	0	0	0	0	0	0
9	Mitochondral proteins	G0S8W2	CTHT_0043630	0.581	Chaperone binding protein OS=Chaetomium Thermophilum	AHA1	YDR214W	Predicted interactor	0	0	25833.7	98526.7	197430	1.02517e+06	1084920	1.97807e+06	737993	327695	168683	142410	97153.3	0	0	0	0	0	0	0	0	0	0	0	0	0	0	0	0	0	0	0
15	Endoplasmic reticulum proteins	G0SA86	CTHT_0041370	0.471	Protein fmp52 OS=Chaetomium Thermophilum	FMP52	YER004W	Predicted interactor	0	1	0	236613	371733	819077	749663	571493	180300	0	0	0	0	0	0	0	0	0	0	0	0	0	0	0	0	0	0	0	0	0	0	0
15	Endoplasmic reticulum proteins	G0SG42	CTHT_0064960	0.471	Alpha glucosidase OS=Chaetomium Thermophilum	ROT2	YBR229C	alpha-glucosidase II complex	0	1	76353.3	352200	795207	1233230	1.35612e+06	2.03857e+06	1.39926e+06	1.30494e+06	442423	318807	341370	297573	85104.3	139403	151750	154913	169592	67807.7	77804.3	34950	0	0	0	0	0	0	0	0	0	0
15	Endoplasmic reticulum proteins	G0S9M2	CTHT_0046400	0.471	Glucosidase 2 subunit beta OS=Chaetomium Thermophilum	GTB1	YDR221W	alpha-glucosidase II complex	0	1	154357	569700	1.51982e+06	4.26857e+06	4.02827e+06	7309400	4833900	3.57808e+06	3282570	2407690	2.85098e+06	2.10884e+06	1765400	1.50526e+06	2.64797e+06	2.08705e+06	2572300	1.34144e+06	1717372	511140	23760.3	0	0	0	0	0	0	0	0	0
15	Endoplasmic reticulum proteins	G0SCV7	CTHT_0058530	0.471	Essential oxidoreductase that oxidizes proteins in the endoplasmic reticulum to produce disulfide bonds. Acts by oxidizing directly pdi1 isomerase through a direct disulfide exchange. Does not act as a direct oxidant of folding substrate,	ERO1	YML130C	Predicted interactor	0	1	0	0	92455	141270	76890	108435	0	0	0	0	0	0	0	0	0	0	0	0	0	0	0	0	0	0	0	0	0	0	0	0
15	Endoplasmic reticulum proteins	G0S4Z4	CTHT_0032200	0.471	Cation-Transporting ATPase OS=Chaetomium Thermophilum	SPF1	YEL031W	Predicted interactor	10	0	0	0	29203.5	92893	20421.5	37714.5	0	0	0	0	0	0	0	0	0	0	0	0	0	0	0	0	0	0	0	0	0	0	0	0
15	Endoplasmic reticulum proteins	G0SBH4	CTHT_0053590	0.471	Interacts with newly synthesized glycoproteins in the endoplasmic reticulum. It may act in assisting protein assembly and/or in the retention within the ER of unassembled protein subunits. It seems to play a major role in the quality cont	CNE1	YAL058W	Predicted interactor	1	1	100790	407583	1.11747e+06	2610570	1789090	2.97867e+06	1.69355e+06	999570	680473	507377	290740	233127	182328	66016.7	0	52283.3	41703.3	92216.7	77970	0	0	0	0	0	0	0	0	0	0	0
15	Endoplasmic reticulum proteins	G0SCD9	CTHT_0056870	0.471	Protein transport protein OS=Chaetomium Thermophilum	SBH2 SBH1	YER019C-A YER087C-B	Predicted interactor	0	0	0	0	0	318920	455960	413860	210970	133260	0	0	0	0	0	0	0	0	0	0	0	0	0	0	0	0	0	0	0	0	0	0
18	Chromatin associated proteins	G0S4E4	CTHT_0022520	0.339	Binding factor OS=Chaetomium Thermophilum	HAP5	YOR358W	CCAAT-binding factor complex	0	0	7996500	5684915	3333900	4828450	1541200	1384450	872950	531600	280270	0	0	0	0	0	0	0	0	0	0	0	0	0	0	0	214690	157070	0	0	0	300860
18	Chromatin associated proteins	G0RZN2	CTHT_0003560	0.339	Transcriptional activator protein OS=Chaetomium Thermophilum	HAP2	YGL237C	CCAAT-binding factor complex	0	0	7.11233e+06	4.2209e+06	1.70952e+06	3.59385e+06	771303	460763	252973	169087	205427	143590	97103.3	65496.7	51930	0	31058.3	0	0	37123.3	0	0	26976	0	0	0	0	153477	0	0	0	0
18	Chromatin associated proteins	G0S678	CTHT_0025780	0.339	Centromere-Binding protein 1 OS=Chaetomium Thermophilum	CBF1	YJR060W	Predicted interactor	0	0	7417500	4043400	3693050	3484900	2264285	2579400	1023000	723550	1131345	1040410	871030	371415	366260	285585	545950	0	556250	878040	515000	241400	0	355730	1241750	2064950	0	0	0	0	0	0
18	Chromatin associated proteins	G0S6Y3	CTHT_0027300	0.339	Fork head protein homolog OS=Chaetomium Thermophilum	FKH1 FKH2	YIL131C YNL068C	Predicted interactor	0	0	42338	8524	12020	14874.5	7448.5	0	0	0	0	0	0	0	0	0	0	0	0	0	0	0	0	0	0	0	0	0	0	0	0	0
18	Chromatin associated proteins	G0SF24	CTHT_0060550	0.339	High mobility group protein OS=Chaetomium Thermophilum	HMO1	YDR174W	Predicted interactor	0	0	1285400	1627300	839746	820678	719185	259366	117435	0	0	0	0	0	0	0	0	0	0	0	0	0	0	0	0	0	0	0	0	0	0	0
18	Chromatin associated proteins	G0SA14	CTHT_0040640	0.339	Unknown annotation for CTHT_0040640 OS=Chaetomium Thermophilum			Predicted interactor	0	0	615750	465035	753780	262950	187775	53815	42327	0	0	0	0	0	0	0	0	0	0	0	0	0	0	0	0	0	0	0	0	0	0	0
18	Chromatin associated proteins	G0SBV5	CTHT_0054930	0.339	FAS1 domain-containing protein OS=Chaetomium Thermophilum	YDR262W SIN3	YDR262W YOL004W	Predicted interactor	1	1	326895	242750	149980	87120	37583	132.175	0	200.595	0	0	0	0	0	0	0	0	202.55	0	172.13	0	199.915	160.235	0	0	0	0	0	0	0	0
18	Chromatin associated proteins	G0S3V6	CTHT_0039030	0.339	GATA zinc finger protein OS=Chaetomium Thermophilum	GZF3 DAL80	YJL110C YKR034W	Predicted interactor	0	0	2.93287e+06	1.60094e+06	1.57238e+06	1289649	135242	84362.3	81524.3	47222	5413	4717	5249.67	8815	5911	0	0	0	16627.7	20414.3	10047	21622	14605.3	16446.7	38286.7	55946.7	53526.7	0	681960	0	51553.3	63726.7
18	Chromatin associated proteins	G0SA66	CTHT_0041170	0.339	Specific RNA polymerase II transcription factor OS=Chaetomium Thermophilum	HMS1	YOR032C	Predicted interactor	2	0	309945	262367	83630	91590	1605.55	743.05	0	0	0	0	0	0	0	0	0	0	0	0	706.5	0	0	0	0	1396.6	2101.05	1522.2	843.15	976.55	0	0
18	Chromatin associated proteins	G0SCX9	CTHT_0058750	0.339	Protein involved in leucine biosynthetic process OS=Chaetomium Thermophilum	LEU3	YLR451W	Predicted interactor	0	0	428900	234140	206000	178565	59225	26257.5	0	0	0	0	0	0	0	0	0	0	0	0	0	0	0	0	0	0	0	0	0	0	0	0
18	Chromatin associated proteins	G0S060	CTHT_0008850	0.339	Transcription activator protein OS=Chaetomium Thermophilum	RPN4	YDL020C	Predicted interactor	0	0	2535200	1406250	1056750	559050	0	135525	0	0	0	0	0	0	0	0	0	0	0	0	0	0	0	0	0	0	0	0	0	0	0	0
23	Lipid biosynthesis proteins	G0S4G1	CTHT_0022690	0.197	Electron donor reductase for cytochrome b5. The cytochrome b5/NADH cytochrome b5 reductase electron transfer system supports the catalytic activity of several sterol biosynthetic OS=Chaetomium Thermophilum	CBR1	YIL043C	Predicted interactor	2	0	65730	434000	2.14003e+06	2932680	3.50137e+06	3.58537e+06	2.83503e+06	1.9626e+06	1.40185e+06	586487	318573	473467	98936.7	444300	560000	0	276580	163290	0	0	0	0	0	0	0	0	0	0	0	0
23	Lipid biosynthesis proteins	G0S9I0	CTHT_0045960	0.197	Choline-Phosphate cytidylyltransferase OS=Chaetomium Thermophilum	PCT1	YGR202C	Predicted interactor	0	0	38383.3	71963.3	50740.8	86959	365012	225184	0	55093.3	166457	73666.7	20690.7	19220.3	13511.3	14908.3	12132.7	10999.3	10565	12064.7	123020	132857	0	0	0	0	0	0	0	94270	131977	395863
23	Lipid biosynthesis proteins	G0SEG6	CTHT_0063680	0.197	VAMP- associated protein OS=Chaetomium Thermophilum	SCS22 SCS2	YBL091C-A YER120W	Predicted interactor	1	0	0	333030	498620	646150	561850	869145	285990	0	0	0	0	0	0	0	0	0	0	0	0	0	0	0	0	0	0	0	0	0	0	0
23	Lipid biosynthesis proteins	G0S0C5	CTHT_0009530	0.197	C-3 sterol dehydrogenase/C-4 OS=Chaetomium Thermophilum	ERG26	YGL001C	Predicted interactor	1	0	52846.7	93696.7	253513	362627	533303	217347	0	0	0	0	0	0	0	0	0	0	0	0	0	0	0	0	0	0	0	0	0	0	0	0
23	Lipid biosynthesis proteins	G0SDP0	CTHT_0052460	0.197	Phosphatidylserine decarboxylase OS=Chaetomium Thermophilum	PSD2	YGR170W	Predicted interactor	1	0	0	113657	49586.7	336113	275917	435336	52983.3	0	0	0	0	0	0	0	0	0	0	0	0	0	0	0	0	0	0	0	0	0	0	0
23	Lipid biosynthesis proteins	G0S5H3	CTHT_0032960	0.197	Golgi vesicle protein OS=Chaetomium Thermophilum	GVP36	YIL041W	Predicted interactor	0	0	2.17613e+06	8.25893e+06	25850000	48017000	4.45163e+07	5.35457e+07	3.09093e+07	1.78487e+07	8.99793e+06	5.53153e+06	1.02527e+06	876103	349587	138547	0	0	0	0	0	0	26279	34740	0	68500	67713.3	47553.3	0	0	0	103120
23	Lipid biosynthesis proteins	G0S032	CTHT_0008560	0.197	Long-Chain fatty acid CoA ligase OS=Chaetomium Thermophilum	FAA2	YER015W	Predicted interactor	0	0	0	231230	897943	1286300	630323	349840	66010	52670	0	0	0	0	0	0	0	0	0	0	0	0	0	0	0	0	0	32103.3	354500	706933	0	0
23	Lipid biosynthesis proteins	G0S862	CTHT_0029500	0.197	Acyl-Coa desaturase 1 OS=Chaetomium Thermophilum	OLE1	YGL055W	Predicted interactor	5	0	49323.3	308673	1.03672e+06	1.44383e+06	1.73286e+06	1339400	856423	311383	100777	73910	62786.7	0	0	0	0	0	0	0	0	0	0	0	0	0	0	0	0	0	0	0
23	Lipid biosynthesis proteins	G0RYD9	CTHT_0006340	0.197	Catalyzes the methyl transfer from S-adenosyl-methionine to the C-24 of zymosterol to form protein OS=Chaetomium Thermophilum	ERG6	YML008C	Predicted interactor	0	0	270983	993763	2405520	4843500	3.74903e+06	5.10387e+06	1976000	1389620	569967	40410	0	20026	0	0	0	0	0	0	0	0	0	0	0	0	0	0	0	0	0	0
23	Lipid biosynthesis proteins	G0S5R5	CTHT_0033350	0.197	Nadph-Cytochrome P450 reductase OS=Chaetomium Thermophilum	NCP1	YHR042W	Predicted interactor	0	0	0	0	93855	235425	117375	302500	241335	142635	0	0	0	0	0	0	0	0	0	0	0	0	0	0	0	0	0	0	0	0	0	0
23	Lipid biosynthesis proteins	03/04/201703/04/2017	CTHT_0027770	0.197	Lanosterol protein OS=Chaetomium Thermophilum	ERG7	YHR072W	Predicted interactor	0	0	0	3272.67	79103.7	60940	22576	105942	12380	0	0	0	0	0	0	0	0	0	0	0	0	0	0	0	0	0	0	0	0	0	0	0
24	Coatomer related proteins	G0S2F3	CTHT_0017030	1	ER to Golgi protein OS=Chaetomium Thermophilum	SFB3	YHR098C	Predicted interactor	0	0	0	0	0	0	0	14751.7	0	0	0	0	0	0	0	0	0	0	0	0	0	0	0	0	0	0	0	44983.3	81453.3	258120	6301850	2.95653e+07
24	Coatomer related proteins	G0SBZ9	CTHT_0055380	1	Containing protein OS=Chaetomium Thermophilum	ENT3	YJR125C	Predicted interactor	0	0	0	1288600	2671900	4649800	2014650	688190	0	0	0	0	0	0	0	0	0	0	0	0	0	0	0	0	0	0	0	0	0	0	221625	1557400
24	Coatomer related proteins	G0SGH7	CTHT_0066370	1	Component of the coat protein complex II (COPII) which promotes the formation of transport vesicles from the endoplasmic reticulum . The coat has two main functions, the physical deformation of the endoplasmic reticulum membrane into vesi	SEC23	YPR181C	Predicted interactor	0	0	0	0	43420	92753.3	68776.7	37140	42123.3	0	0	0	0	0	0	0	0	0	0	0	0	0	0	0	0	0	0	0	0	0	1.47852e+06	1.65928e+07
26	Nucleosome	G0SAY1	CTHT_0048200	0.5	A central role in protein OS=Chaetomium Thermophilum	HTA1 HTA2	YDR225W YBL003C	Nucleosome	0	0	1.13749e+07	2.22419e+07	19273000	3.80583e+07	1.90187e+07	29050000	16560000	15716900	1.43558e+07	7.84143e+06	5945200	3.01797e+06	1.10847e+06	1.09148e+06	631870	770133	1.11774e+06	976450	1.22093e+06	1260300	700767	1231160	2.14833e+06	3.18963e+06	1991600	3.05224e+06	3.43513e+06	3793100	6.99253e+06	3.17173e+07
26	Nucleosome	G0RZH5	CTHT_0002980	0.5	Core component of nucleosome. Nucleosomes wrap and compact DNA into chromatin, limiting DNA accessibility to the cellular machineries which require DNA as a template. Histones thereby play a central role in transcription regulation, DNA r	HHT2 HHT1	YNL031C YBR010W	Nucleosome	0	0	2.66257e+06	2667550	2.7791e+06	3.11883e+06	2253400	3929400	3.90273e+06	2441400	3389300	2.91243e+06	3.59427e+06	2.44127e+06	1709800	1.75613e+06	605233	0	1.04327e+06	7.18603e+06	2683400	3.41023e+06	370367	323147	2072490	0	809300	2438300	0	559367	1.87147e+06	0
26	Nucleosome	G0SAY2	CTHT_0048210	0.5	Histone H2B.1 protein OS=Chaetomium Thermophilum	HTB1 HTB2	YDR224C YBL002W	Nucleosome	0	0	2.46872e+07	2.71583e+07	42604000	6.35697e+07	4.45723e+07	5.15287e+07	4.01793e+07	29518000	2.32753e+07	1.15577e+07	5.60633e+06	2.99643e+06	1726500	1.38863e+06	1.80957e+06	1.94282e+06	1.38517e+06	1.04249e+06	721083	712127	221087	506283	945897	2.07377e+06	2.82273e+06	2.46503e+06	2.74993e+06	2731500	8823600	37784000
26	Nucleosome	G0S1E1	CTHT_0013270	0.5	Ubiquitin carrier protein OS=Chaetomium Thermophilum	UBC13	YDR092W	Predicted interactor	0	0	0	232983	424700	431427	169053	476110	0	0	0	150523	394113	260083	126530	130113	97503.3	158640	152693	0	0	0	0	0	0	0	0	0	0	167780	0	0
26	Nucleosome	G0S2F9	CTHT_0017090	0.5	Could act as an H1-type linker histone protein OS=Chaetomium Thermophilum	HHO1	YPL127C	Predicted interactor	0	0	5.16567e+06	5069880	5.78706e+06	6.96923e+06	5352600	4964900	4.84163e+06	3.07957e+06	2.75253e+06	2.33337e+06	1128700	475667	55110	0	0	0	0	0	0	0	20121.3	0	81393.3	128793	0	0	0	0	0	132697
26	Nucleosome	G0SHW7	CTHT_0073630	0.5	Unknown annotation for CTHT_0073630 OS=Chaetomium Thermophilum	SGE1 RAD50	YPR198W YNL250W	Predicted interactor	0	0	0	0	0	0	0	0	0	119093	371620	172520	27805.3	0	0	0	0	0	0	0	0	0	0	0	0	0	0	0	0	0	0	0
29	Nuclear membrane and import proteins	G0SEG6	CTHT_0063680	0.761	VAMP- associated protein OS=Chaetomium Thermophilum	SCS22 SCS2	YBL091C-A YER120W	Predicted interactor	1	0	0	333030	498620	646150	561850	869145	285990	0	0	0	0	0	0	0	0	0	0	0	0	0	0	0	0	0	0	0	0	0	0	0
29	Nuclear membrane and import proteins	G0SBL1	CTHT_0053970	0.761	Gtp-Binding protein involved in nucleocytoplasmic transport. Required for the import of protein into the nucleus and also for RNA OS=Chaetomium Thermophilum	GSP2 GSP1	YOR185C YLR293C	Predicted interactor	0	0	365267	458633	668600	769900	717400	1.4485e+06	822797	525053	432267	0	0	0	0	0	0	0	0	0	0	0	0	0	0	0	0	0	0	0	666200	0
29	Nuclear membrane and import proteins	G0SEA3	CTHT_0063040	0.761	RNA export protein OS=Chaetomium Thermophilum	GLE2	YER107C	Predicted interactor	0	0	22841.7	27069.7	26087.3	166090	145699	151460	96194.3	23343.3	0	0	0	0	0	0	0	0	0	0	0	0	0	0	0	0	0	0	0	0	0	0
29	Nuclear membrane and import proteins	G0SFF4	CTHT_0061850	0.761	Mediates importin- alpha re-export from the nucleus to the cytoplasm after import substrates have been released into the OS=Chaetomium Thermophilum	CSE1	YGL238W	Predicted interactor	0	0	0	0	0	90845	56710	483665	36467.5	0	0	0	0	0	0	0	0	0	0	0	0	0	0	0	0	0	0	0	0	0	0	0
29	Nuclear membrane and import proteins	G0SDN5	CTHT_0052410	0.761	Atp-Dependent RNA helicase OS=Chaetomium Thermophilum	DBP5	YOR046C	Predicted interactor	0	0	39940	78573.3	320103	462068	465190	754737	692973	371100	74918.3	176024	57557.3	0	0	0	0	0	0	0	0	0	0	0	0	0	0	0	0	0	0	0
29	Nuclear membrane and import proteins	G0S8J1	CTHT_0038270	0.761	Mrna transport regulator (Mtr10) protein OS=Chaetomium Thermophilum	MTR10	YOR160W	Predicted interactor	0	0	0	0	45386.7	72546.7	81031.7	246622	97636.7	30407.3	0	0	0	0	0	0	0	0	0	0	0	0	0	0	0	0	0	0	0	0	0	0
29	Nuclear membrane and import proteins	G0SGQ7	CTHT_0067210	0.761	Atp-Dependent RNA helicase OS=Chaetomium Thermophilum	TIF2 TIF1	YJL138C YKR059W	Predicted interactor	0	0	350100	1.34081e+06	1536540	2.80463e+06	3.40823e+06	4615800	3351690	1835950	2360350	1346180	620283	657460	308987	465130	436823	402831	214690	225513	223097	0	0	72443.3	173310	302070	133157	217180	311037	161065	274700	806017
29	Nuclear membrane and import proteins	G0SA56	CTHT_0041070	0.761	The nuclear pore complex protein OS=Chaetomium Thermophilum	MLP1	YKR095W	Predicted interactor	0	0	420.1	839.167	1473.33	396461	863880	3.93395e+06	3.89948e+06	3243821	1.62599e+06	1.11623e+06	537330	452653	425887	221627	140571	202568	142731	102464	110487	34485.1	291.663	1493.33	4280.17	45015.7	21965.4	56314.7	47450	59405	33954.4	38088.6
29	Nuclear membrane and import proteins	G0S189	CTHT_0012740	0.761	Atp-Binding RNA helicase involved in transcription elongation and required for the export of mRNA out of the nucleus. SUB2 plays also a role in pre-mRNA splicing and spliceosome assembly. May be involved in rDNA and telomeric silencing, a	SUB2	YDL084W	Predicted interactor	0	0	17404	243467	229993	484820	691183	1.17883e+06	690017	486990	638663	246943	499480	214120	79316.7	179997	195620	160390	283693	75850	135360	48540	47410	0	0	0	0	0	0	0	0	0
36	Septin and Tubulin	G0SA92	CTHT_0041430	0.738	3-Methyl-2-Oxobutanoate dehydrogenase OS=Chaetomium Thermophilum	CAP1	YKL007W	Predicted interactor	0	0	0	33186.3	90173.3	481924	6.72331e+06	2.8195e+07	4.29957e+07	40738000	29119900	10249100	3.67193e+06	1.85638e+06	1.27175e+06	917843	863587	733010	561407	464833	366630	65610	49890	171016	88642.7	371898	412258	307967	602293	805217	1085316	1.7086e+06
36	Septin and Tubulin	G0SH76	CTHT_0069000	0.738	Protein hob3 OS=Chaetomium Thermophilum	RVS161	YCR009C	Predicted interactor	0	0	61480	325717	887050	778937	2072250	2.19837e+06	1.04468e+06	1284960	1.48985e+06	1.15871e+06	1.17809e+06	712097	396130	349233	435593	97200	0	0	0	0	0	0	0	0	0	0	0	0	0	0
36	Septin and Tubulin	G0RZD3	CTHT_0002560	0.738	Cyclin dependent OS=Chaetomium Thermophilum	PHO81 CUE5 DON1	YGR233C YOR042W YDR273W	Predicted interactor	0	0	10685.7	60220	224029	582604	759460	818870	1.41482e+06	1.06748e+06	1139230	958480	478900	340683	197142	164630	31141.3	41967	9302.33	0	0	0	0	0	0	0	0	0	0	55334.7	70260	29636.3
36	Septin and Tubulin	G0S7G6	CTHT_0028070	0.738	Myosin MYO2 protein OS=Chaetomium Thermophilum	MYO4 MYO2	YAL029C YOR326W	Predicted interactor	0	0	0	30950.7	42360	119669	68636.7	262147	218070	140215	192063	125093	173210	219670	69036.7	140150	96283.3	75906.7	26726.7	0	33796.7	0	0	0	0	0	0	0	0	0	0	0
36	Septin and Tubulin	G0S9J5	CTHT_0046110	0.738	E3 ubiquitin--protein ligase RSP5 OS=Chaetomium Thermophilum	RSP5	YER125W	Predicted interactor	0	0	0	39583.3	155950	376690	578756	188790	173377	139740	18291.3	0	0	0	0	0	0	0	0	0	0	0	0	0	0	0	0	0	0	0	0	0
36	Septin and Tubulin	G0RZ49	CTHT_0001700	0.738	GTP binding protein OS=Chaetomium Thermophilum	CDC10	YCR002C	septin complex	0	0	574267	1.21323e+06	9.81667e+06	3.0088e+07	28766500	64777000	4.91343e+07	3.24987e+07	2.58787e+07	1.80441e+07	1.76002e+07	1.13506e+07	7.32717e+06	5.85087e+06	4003300	3413300	3597000	3.16253e+06	3.39344e+06	1978400	1127710	1028630	1.04019e+06	1.10666e+06	518764	725513	651620	287377	323330	0
36	Septin and Tubulin	G0S0R8	CTHT_0011000	0.738	Septins are GTPases involved in cytokinesis that assemble early in the cell cycle as a patch at the incipient bud site and form a ring approximate 15 OS=Chaetomium Thermophilum	CDC11 SHS1	YJR076C YDL225W	septin complex	0	1	2.20133e+06	3.96833e+06	3.83067e+07	6.27318e+07	67483000	1.53864e+08	117731000	8.67103e+07	70773000	45835000	4.07933e+07	3.17737e+07	25667000	1.99923e+07	1.77047e+07	1.50291e+07	20283200	11751700	1.38542e+07	8925400	4.76243e+06	6.91363e+06	1.28506e+07	1.94605e+07	20838400	4.41837e+07	9.05123e+07	8.24583e+07	1.08514e+08	74908000
36	Septin and Tubulin	G0S572	CTHT_0032480	0.738	Septin homolog protein OS=Chaetomium Thermophilum	CDC3	YLR314C	septin complex	0	0	1.6487e+06	2.09678e+06	1.92736e+07	39708080	44702600	9.09053e+07	7.25397e+07	49068000	3.35297e+07	1.84697e+07	10379900	7276500	3.33777e+06	2345300	2214750	945343	1.12831e+06	705167	840967	164561	45639.7	119200	226870	236663	630097	680493	841917	411010	846532	802190
36	Septin and Tubulin	G0SF92	CTHT_0061230	0.738	GTP binding protein OS=Chaetomium Thermophilum	CDC12	YHR107C	septin complex	0	0	1.85845e+06	4009070	4.45659e+07	5.83064e+07	8.18617e+07	1.80845e+08	1.10193e+08	7.02447e+07	49472000	35033000	3.27717e+07	2.80687e+07	20395300	12549000	1.36678e+07	8.89537e+06	8.14767e+06	9.02577e+06	8.82587e+06	7.25937e+06	5.18753e+06	6666900	7.53667e+06	9674100	7.54907e+06	2.19012e+07	41134000	4.59947e+07	8.51197e+07	5.42703e+07
36	Septin and Tubulin	G0S1Y1	CTHT_0015250	0.738	Tubulin is the major constituent of microtubules. It binds two moles of GTP, one at an exchangeable site on the beta chain and one at a non-exchangeable site on the alpha protein OS=Chaetomium Thermophilum	TUB3 TUB1	YML124C YML085C	Tubulin polymers	0	0	914867	2392600	4.69106e+06	7.42027e+06	8.17623e+06	1.23298e+07	10762500	9.58423e+06	1.00206e+07	6.35607e+06	5484300	5288000	4.00953e+06	3366000	4.28087e+06	3.90857e+06	4671500	3854200	4.98453e+06	5.14057e+06	5.47043e+06	6249100	7.19267e+06	4.79927e+06	2335540	2011740	1910840	2.22239e+06	2.25782e+06	2100300
36	Septin and Tubulin	G0SA54	CTHT_0041050	0.738	Beta chain protein OS=Chaetomium Thermophilum	TUB2	YFL037W	Tubulin polymers	0	0	2.12213e+06	6380029	9.74147e+06	15488100	1.66991e+07	2.17913e+07	18772700	1.79544e+07	1.58456e+07	9.02563e+06	4.70663e+06	3.12893e+06	1.52667e+06	1226490	1.53653e+06	1.02906e+06	940593	576277	0	0	0	0	83280	135187	422327	375233	1.91206e+06	3627500	4.59087e+06	7.55837e+06
38	Cytoskeleton proteins	G0S027	CTHT_0008510	0.167	Plasma membrane protein OS=Chaetomium Thermophilum	PMA2 PMA1	YPL036W YGL008C	Predicted interactor	9	0	0	516833	470933	1593500	1.53728e+06	3775580	1954570	1.24932e+06	737823	835937	247893	0	164420	0	0	0	0	0	0	0	0	0	0	0	0	0	0	0	0	0
38	Cytoskeleton proteins	G0SGR6	CTHT_0067300	0.167	2-Phospho- D-glycerate hydro-lyase OS=Chaetomium Thermophilum	ENO2 ERR3 ERR1 ENO1 ERR2	YHR174W YMR323W YOR393W YGR254W YPL281C	Predicted interactor	0	0	0	0	0	0	398060	287485	276095	34104	0	0	0	0	0	0	0	0	0	0	0	0	0	0	0	0	0	0	0	0	0	337030
38	Cytoskeleton proteins	G0SE70	CTHT_0062690	0.167	Actin-Related protein OS=Chaetomium Thermophilum	ARP1	YHR129C	Predicted interactor	0	0	0	0	0	0	0	0	0	0	0	0	0	402453	896123	1.22457e+06	812903	187203	147143	78600	0	0	0	0	0	0	0	0	0	0	0	0
38	Cytoskeleton proteins	G0RYQ1	CTHT_0007480	0.167	Involved in membrane/vesicle protein OS=Chaetomium Thermophilum	SEY1	YOR165W	Predicted interactor	2	0	0	0	135470	514017	570097	751207	659120	142188	94416.7	53492.3	25772.3	0	0	0	0	0	0	0	0	0	0	0	0	0	0	0	0	0	0	0
38	Cytoskeleton proteins	G0SE15	CTHT_0062070	0.167	Actins are highly proteins that are involved in various types of cell motility and are ubiquitously expressed in all eukaryotic OS=Chaetomium Thermophilum	ACT1	YFL039C	Predicted interactor	0	0	1.89295e+06	3.25245e+06	7.43437e+06	11502200	1.29313e+07	20816500	1.35947e+07	1.436e+07	12222000	1.05793e+07	9283100	9.42353e+06	7.99047e+06	6768500	6.96413e+06	7.29367e+06	1.15035e+07	18829000	2.61393e+07	2.10517e+07	1.32752e+07	16617400	10449630	6.74767e+06	3.63363e+06	3.77093e+06	4.19467e+06	3.94077e+06	5284400	7.30143e+06
38	Cytoskeleton proteins	G0S7L0	CTHT_0036700	0.167	Light chain protein OS=Chaetomium Thermophilum	MLC1	YGL106W	Predicted interactor	0	0	89600	0	804000	1687390	2.38003e+06	5.16993e+06	4035300	3270200	4309500	5.23879e+06	6.77613e+06	5.97813e+06	4847380	2.44433e+06	2.95153e+06	1867950	1935330	1.34526e+06	1055100	0	0	0	0	0	0	0	0	0	0	0
38	Cytoskeleton proteins	G0S645	CTHT_0034130	0.167	Adenylyl cyclase-associated protein OS=Chaetomium Thermophilum	SRV2	YNL138W	Predicted interactor	0	0	0	89092.2	128471	514977	761507	1454600	700840	626033	626397	928233	628773	612007	531447	156203	307917	39056.7	48883.3	32149	23700.3	40943.3	57150	37886.7	41360	25616	19897.7	19771	19919.3	16906.7	13275.7	9446.67
38	Cytoskeleton proteins	G0S1G8	CTHT_0013550	0.167	Protein MRH1 OS=Chaetomium Thermophilum	MRH1 YRO2	YDR033W YBR054W	Predicted interactor	7	0	103215	614900	2166950	2991750	1447545	6872050	3311500	1250100	0	897900	262825	251250	0	304415	0	0	0	0	0	0	0	0	0	0	0	0	0	0	0	0
40	ATP synthase	G0SAX9	CTHT_0048180	0.654	2-Oxoglutarate dehydrogenase complex OS=Chaetomium Thermophilum	KGD2	YDR148C	mitochondrial oxoglutarate dehydrogenase complex	0	0	446103	505227	2596500	1.59433e+07	4.60963e+07	1.25721e+08	174920000	1.35297e+08	9.66663e+07	6.63493e+07	38837000	26497000	1.35679e+07	7738600	6295700	3.55913e+06	3666900	1637400	1.4969e+06	1445000	1.08237e+06	1.33967e+06	1.37357e+06	900313	474413	773497	935660	719113	661448	310875
40	ATP synthase	G0RY15	CTHT_0005050	0.654	Adenylate kinase OS=Chaetomium Thermophilum	ADK1	YDR226W	Predicted interactor	0	0	0	0	0	0	0	0	0	21567.7	0	0	11155.7	97363	31152.3	0	59353.7	162133	189357	0	20078.7	24806	0	33031	176960	546777	1.08475e+06	3.47336e+06	3506300	4.57423e+06	10016500	12027500
40	ATP synthase	G0RZ09	CTHT_0001270	0.654	2-Oxoglutarate dehydrogenase E1 component, mitochondrial OS=Chaetomium Thermophilum	KGD1	YIL125W	mitochondrial oxoglutarate dehydrogenase complex	0	1	4264.33	19133	668047	7482100	29644000	1.03705e+08	102481000	8.96407e+07	62220000	3.17673e+07	11979000	7.24217e+06	2034620	977977	737623	252533	343940	92865.7	56076.7	0	11869.7	0	0	0	0	0	0	0	0	35740
40	ATP synthase	G0S1R4	CTHT_0014530	0.654	6-Phosphofructokinase OS=Chaetomium Thermophilum	PFK2 PFK1	YMR205C YGR240C	Predicted interactor	1	0	433683	453500	384780	457671	274840	392190	227218	273463	253593	314803	453127	315413	420640	450437	191742	288980	292970	330195	468040	423800	326407	212210	191853	244610	234820	359017	432537	814950	2371000	2.54923e+07
40	ATP synthase	G0SEB1	CTHT_0063120	0.654	Forms a channel through the cell membrane that allows diffusion of small hydrophilic OS=Chaetomium Thermophilum	POR2 POR1	YIL114C YNL055C	Predicted interactor	0	0	1227790	4.91283e+06	1.72096e+07	2.51649e+07	1.91457e+07	1.60237e+07	8233200	5.24793e+06	3.15827e+06	1427330	884170	644940	363683	128707	223647	0	0	0	0	0	0	0	0	0	0	0	0	0	0	0
40	ATP synthase	G0SCM3	CTHT_0057740	0.654	Produces ATP from ADP in the presence of a proton gradient across the protein OS=Chaetomium Thermophilum	ATP3	YBR039W	mitochondrial proton-transporting ATP synthase complex	0	0	177477	818867	1.01265e+06	1.72619e+06	2.7167e+06	4907500	3.12963e+06	2.79271e+06	2723540	1909250	1.46237e+06	1282670	848387	190644	723633	282026	92090	0	0	0	51963.3	0	0	120143	85840	545907	2.22893e+06	7.91193e+06	9751500	8.75667e+06
40	ATP synthase	G0SHR7	CTHT_0073120	0.654	Produces ATP from ADP in the presence of a proton gradient across the membrane protein OS=Chaetomium Thermophilum	ATP1	YBL099W	mitochondrial proton-transporting ATP synthase complex	0	1	355570	1275070	3.57382e+06	6.41407e+06	8.43817e+06	12106200	5.40923e+06	2.39757e+06	1.49466e+06	1.06304e+06	563083	679446	202015	309400	196683	203987	0	139050	145547	97220	62752.7	89743.3	103696	95275.7	252383	2.18569e+06	22548000	6.33067e+07	7.85097e+07	5.60877e+07
40	ATP synthase	G0RYC9	CTHT_0006240	0.654	Produces ATP from ADP in the presence of a proton gradient across the membrane protein OS=Chaetomium Thermophilum	ATP2	YJR121W	mitochondrial proton-transporting ATP synthase complex	0	0	319547	726800	2.99876e+06	5.62557e+06	8.05113e+06	6.89553e+06	4102300	2711100	1.28041e+06	941977	53446.3	159154	27727.7	37470	30668	31438.3	45800	0	0	28028	0	0	0	0	0	625550	8.49443e+06	19418700	3.58093e+07	35830000
40	ATP synthase	G0S1Q8	CTHT_0014470	0.654	ATP synthase D chain, mitochondrial OS=Chaetomium Thermophilum	ATP7	YKL016C	mitochondrial proton-transporting ATP synthase complex	0	0	138340	312833	597367	948333	335473	3.56639e+06	994263	821390	0	0	0	1899000	3.37767e+06	1.76503e+06	0	0	0	0	0	0	0	0	0	0	0	0	0	0	0	0
40	ATP synthase	G0S5B0	CTHT_0024170	0.654	ATP synthase OS=Chaetomium Thermophilum	ATP16	YDL004W	mitochondrial proton-transporting ATP synthase complex	0	0	0	0	136650	148647	0	309677	230507	80486.7	167370	149033	266967	0	47003.3	0	0	0	0	0	0	0	0	0	0	0	0	41603.3	209627	1.15914e+06	1013350	205053
40	ATP synthase	G0RZL3	CTHT_0003360	0.654	Mitochondrial protein OS=Chaetomium Thermophilum	ATP4	YPL078C	mitochondrial proton-transporting ATP synthase complex	0	0	0	0	865500	1234865	347625	1201190	625175	598245	0	0	0	0	0	0	0	0	0	0	0	0	0	0	0	0	0	0	0	0	0	0
40	ATP synthase	G0SBU0	CTHT_0054770	0.654	ATP synthase OS=Chaetomium Thermophilum	ATP14	YLR295C	mitochondrial proton-transporting ATP synthase complex	5	1	0	67686.7	128320	665370	460923	487813	198263	0	46700	0	0	0	0	0	0	0	0	0	0	0	0	0	0	0	0	0	0	0	0	0
40	ATP synthase	G0SBU7	CTHT_0054850	0.654	Succinate dehydrogenase OS=Chaetomium Thermophilum	SDH2	YLL041C	mitochondrial respiratory chain complex II	0	1	0	364967	569267	782603	1042170	869633	139877	95630	0	0	0	0	0	0	0	0	0	0	0	0	0	0	0	0	0	0	0	0	0	0
40	ATP synthase	G0SCP6	CTHT_0057970	0.654	Subunit of succinate dehydrogenase (SDH) that is involved in complex II of the mitochondrial electron transport chain and is responsible for transferring electrons from succinate to ubiquinone OS=Chaetomium Thermophilum	YJL045W SDH1	YJL045W YKL148C	mitochondrial respiratory chain complex II	0	1	0	70566.7	115717	399930	176403	140107	54320	50316.7	0	0	0	0	0	0	0	0	0	0	0	0	0	0	0	0	0	0	0	0	0	0
40	ATP synthase	G0RZ05	CTHT_0001220	0.654	Cytochrome-C oxidase OS=Chaetomium Thermophilum	COX5B COX5A	YIL111W YNL052W	Predicted interactor	1	0	489755	689200	2148850	2858295	2405960	1081245	1235920	769900	461885	352235	0	0	0	0	0	0	0	0	0	0	0	0	0	0	0	0	0	0	0	0
40	ATP synthase	G0S6Y9	CTHT_0035530	0.654	Trna-Binding protein OS=Chaetomium Thermophilum	ARC1	YGL105W	Predicted interactor	0	0	0	0	0	96906.7	54748	30695.3	145060	316400	488770	1.11233e+06	372799	480790	335971	27360.7	64573.3	29646.7	0	60435.7	0	105534	89533.3	76956.7	28431	72374	47406.7	185100	350350	349433	3.87139e+06	7.44663e+07
40	ATP synthase	G0RYM7	CTHT_0007240	0.654	Atp synthase epsilon chain OS=Chaetomium Thermophilum	QCR2	YPR191W	Predicted interactor	0	0	0	0	0	223995	252845	0	58415	0	0	0	0	0	0	0	0	0	0	0	0	0	0	0	0	0	0	0	401330	798650	0	6495000
40	ATP synthase	G0RY39	CTHT_0005300	0.654	Non-Catalytic subunit of the peripheral V1 complex of vacuolar ATPase. V-ATPase is responsible for acidifying a variety of intracellular compartments in eukaryotic cells OS=Chaetomium Thermophilum	VMA2	YBR127C	Vacuolar ATP synthase	0	0	0	39266.7	0	0	18135	38776.3	0	25354.3	0	40246.7	0	43620	132213	87493.3	108580	0	35596.7	0	0	0	0	30246	159537	151503	432463	500750	1.75164e+06	7.56387e+06	2.13926e+07	41007000
40	ATP synthase	G0S198	CTHT_0012830	0.654	Vacuolar ATP synthase subunit e OS=Chaetomium Thermophilum	VMA4	YOR332W	Vacuolar ATP synthase	0	0	0	0	0	0	0	0	0	0	0	0	0	0	0	0	0	0	0	0	0	0	0	214150	817927	1082400	848700	883867	1635000	7316000	13615800	1.44547e+07
40	ATP synthase	G0SEQ7	CTHT_0059350	0.654	V-Atpase C subunit (Vacuolar proton pump C subunit) OS=Chaetomium Thermophilum	VMA5	YKL080W	Vacuolar ATP synthase	0	0	0	0	0	0	0	0	0	0	0	0	0	0	0	0	0	0	0	0	0	0	0	0	0	0	892067	0	71516.7	1.86683e+06	5.96227e+06	12328100
40	ATP synthase	G0S792	CTHT_0027860	0.654	Catalytic subunit of the peripheral V1 complex of vacuolar ATPase. V-ATPase vacuolar ATPase is responsible for acidifying a variety of intracellular compartments in eukaryotic cells OS=Chaetomium Thermophilum	VMA1	YDL185W	Vacuolar ATP synthase	0	0	0	0	92490	40820	72716.7	77751	80626.7	114835	79786.7	76463.3	29340.3	35683.3	39443.3	29335.7	0	0	0	0	0	0	51833.3	5630.33	25261.3	554770	163490	324617	639843	5.07823e+06	15024600	2.15157e+07
41	Intracellular transport proteins	G0SDS4	CTHT_0052810	0.367	Required for the sorting and concentration of proteins resulting in the entry of these proteins into the invaginating vesicles of the multivesicular body (MVB). Also required for the proteolytic cleavage of the transcription factor OS=Cha	SNF7	YLR025W	Predicted interactor	0	0	95080	275265	664665	937125	722145	357260	173395	0	0	0	0	0	0	0	0	0	0	0	0	0	0	0	0	0	0	0	0	0	0	0
41	Intracellular transport proteins	G0SER5	CTHT_0059440	0.367	Protein dnm1 OS=Chaetomium Thermophilum	DNM1	YLL001W	Predicted interactor	0	0	159403	872633	1.79393e+06	4.94133e+06	3.84823e+06	3.53203e+06	754413	417183	223421	118750	62116.3	17994.7	0	0	0	0	0	0	0	0	0	0	0	0	0	0	0	0	0	0
41	Intracellular transport proteins	G0SFF0	CTHT_0061810	0.367	Sorting protein OS=Chaetomium Thermophilum	VPS1	YKR001C	Predicted interactor	0	0	5.71199e+06	7.71603e+06	1.23511e+07	17328000	7.13993e+06	7956300	3.20713e+06	2661000	2338500	2621700	2418400	1.93787e+06	1.44327e+06	1398700	1012630	927407	482413	500220	227520	236475	164443	55546.7	88913.3	0	0	0	0	0	0	0
41	Intracellular transport proteins	G0S4P1	CTHT_0023020	0.367	Mrna capping enzyme alpha subunit OS=Chaetomium Thermophilum	CEG1 SNX41 ATG20	YGL130W YDR425W YDL113C	Predicted interactor	0	0	0	0	53407.7	312370	249747	195573	0	37242.7	186864	372843	529163	347943	337330	158383	100517	34523.3	34323.3	0	0	0	0	0	0	0	0	0	0	0	0	0
41	Intracellular transport proteins	G0SHU6	CTHT_0073420	0.367	Required for cytoplasm to vacuole transport (Cvt) and pexophagy protein OS=Chaetomium Thermophilum	SNX4	YJL036W	Predicted interactor	0	0	0	0	0	384012	209944	400870	143311	0	0	0	0	0	0	0	0	0	0	0	0	0	0	0	0	0	0	0	0	0	0	0
41	Intracellular transport proteins	G0SHQ1	CTHT_0072960	0.367	Clathrin heavy chain protein OS=Chaetomium Thermophilum	CHC1	YGL206C	Predicted interactor	0	0	21004.3	478340	1.44377e+06	2.1937e+06	5297100	20748000	26631000	1.70093e+07	7391400	1.74897e+06	788313	248663	70485.7	11027.3	13520	12669	0	0	0	0	0	0	0	265130	697767	411733	542867	178170	141600	331927
41	Intracellular transport proteins	G0S1Q8	CTHT_0014470	0.367	ATP synthase D chain, mitochondrial OS=Chaetomium Thermophilum	ATP7	YKL016C	Predicted interactor	0	0	138340	312833	597367	948333	335473	3.56639e+06	994263	821390	0	0	0	1899000	3.37767e+06	1.76503e+06	0	0	0	0	0	0	0	0	0	0	0	0	0	0	0	0
41	Intracellular transport proteins	G0S5Z1	CTHT_0025430	0.367	Transcription factor that mediates regulation of both acid- and alkaline-expressed genes in response to ambient pH. At alkaline ambient pH, activates transcription of alkaline-expressed genes (including RIM101 itself) OS=Chaetomium Thermo	RIM101	YHL027W	Predicted interactor	0	0	599633	1.97837e+06	1778100	1.81323e+06	1.19246e+06	898167	587633	513100	414133	76790	31090.3	48350	135957	117130	0	0	0	45243.3	0	0	0	0	39156.7	58743.3	52626.7	769480	753733	1266470	3.1725e+06	4.65487e+06
41	Intracellular transport proteins	G0RZB5	CTHT_0002370	0.367	Vacuolar protein sorting OS=Chaetomium Thermophilum	VPS29	YHR012W	Predicted interactor	0	0	56640	203087	499223	853970	1.2348e+06	1055250	584037	104610	439560	207933	136867	0	0	0	0	0	0	0	0	0	0	0	0	0	81173.3	609023	484173	765933	1.2776e+06	130677
41	Intracellular transport proteins	G0S496	CTHT_0039390	0.367	Gtp-Binding protein OS=Chaetomium Thermophilum	YPT6	YLR262C	Predicted interactor	0	0	67840	172355	879210	941530	0	210835	0	0	0	0	0	0	0	0	0	0	0	0	0	0	0	0	0	0	0	0	0	0	0	0
41	Intracellular transport proteins	G0S3A2	CTHT_0020270	0.367	In response to alkaline ambient pH. May act as a scaffold protein that recruits the calpain-like protease OS=Chaetomium Thermophilum	RIM20	YOR275C	Predicted interactor	0	0	0	0	0	0	0	0	0	0	0	0	0	0	0	0	0	0	0	0	0	0	0	0	0	0	0	0	60296.7	451307	301617	48150
41	Intracellular transport proteins	G0S1U0	CTHT_0014800	0.367	Protein involved in vesicle-mediated transport OS=Chaetomium Thermophilum	SNC1 SNC2	YAL030W YOR327C	Predicted interactor	1	0	0	0	300870	1233250	1456530	2444050	438645	0	0	0	0	0	0	0	0	0	0	0	0	0	0	0	0	0	0	0	0	0	0	0

## Sheet: Orthology assignment (Evidence)
Proteins in the network and updated annotation based on experimental evidence
Uniprot ID	Protein community name	New sugested annotation	Evidence
G0S6B8	Heat shock proteins	Heat shock protein	Based on coelution and crosslinking
G0SGS2	Heat shock proteins	Protein disulfide-isomerase	Based on coelution and crosslinking
G0S7J6	Transcriptional complexes	Subunit of histone deaceytlase complex	Based on coelution
G0S0U6	DNA associated proteins	DNA-associated protein	Based on coelution
G0SDP9	Nucleoporins	Nucleoporin	Based on coelution and crosslinking
G0SFY0	NineTeen complex	Nineteen complex protein PRP19	Based on coelution
G0S9T3	80S Ribosome	Translational activator GCN1	Based on coelution and crosslinking
G0SHW7	Nucleosome	DNA repair protein RAD50	Based on coelution
G0S9T4	40S binding factors	ATP-dependent RNA helicase	Based on coelution
G0SCN9	19S_proteasome	Proteasome complex subunit with weak homolgy to proteasomal ubiquitin receptor ADRM1	Based on coelution and crosslinking
G0S6V1	Cop9 signalosome	Cop9 signalosome subunit 5	Based on coelution
G0SDH0	Cop9 signalosome	Cop9 signalosome subunit 3	Based on coelution
G0S1H9	54S ribosome	54S ribosomal protein	Based on coelution
G0SH12	54S ribosome	54S ribosomal protein	Based on coelution
G0SA14	Chromatin associated proteins	Chromatin associated protein	Based on coelution
G0S3F1	N/A	Subunit of tRNA (1-methyladenosine) methyltransferase	Based on coelution and crosslinking

## Sheet: 142 complexes in the network
Heteromultimers in the network (grey highlights proteins belonging to different complexes) and in communities
Unique merged code	Complex Name	UniProt Accession	CTHT	PDB complex name	PDB protein name	Benschop complex name	Yeast Protein name	Orthologous yeast ORF	Present_in_communities (92 complexes in total)
1	branched-chain alpha-ketoacid dehydrogenase	G0S8V2	CTHT_0043530	branched-chain alpha-ketoacid dehydrogenase	Alpha subunit	NA	NA	NA	N
1	branched-chain alpha-ketoacid dehydrogenase	G0SA92	CTHT_0041430	branched-chain alpha-ketoacid dehydrogenase	Beta subunit	NA	NA	NA	Y
2	3-methylcrotonyl-CoA carboNAylase	G0S1E6	CTHT_0013320	3-methylcrotonyl-CoA carboNAylase	3-methylcrotonyl-coa CarboNAylase subunit B	NA	NA	NA	N
2	3-methylcrotonyl-CoA carboNAylase	G0S1X1	CTHT_0015140	3-methylcrotonyl-CoA carboNAylase	3-methylcrotonyl-coa CarboNAylase subunit A	NA	NA	NA	N
3	Acetolactate synthase	G0S4K5	CTHT_0031330	Acetolactate synthase	Acetolactate synthase large subunit	acetolactate synthase complex (GO)	ILV2	YMR108W	N
3	Acetolactate synthase	G0S046	CTHT_0008710	Acetolactate synthase	Acetolactate synthase small subunit	acetolactate synthase complex (GO)	ILV6	YCL009C	N
4	alpha-glucosidase II complex	G0S9M2	CTHT_0046400	NA	NA	alpha-glucosidase II complex	GTB1	YDR221W	Y
4	alpha-glucosidase II complex	G0SG42	CTHT_0064960	NA	NA	alpha-glucosidase II complex	ROT2	YBR229C	Y
5	alpha,alpha-trehalose-phosphate synthase complex (UDP-forming)	G0S308	CTHT_0019220	NA	NA	alpha,alpha-trehalose-phosphate synthase complex (UDP-forming)	TPS1	YBR126C	Y
5	alpha,alpha-trehalose-phosphate synthase complex (UDP-forming)	G0SBC0	CTHT_0049680	NA	NA	alpha,alpha-trehalose-phosphate synthase complex (UDP-forming)	TPS2	YDR074W	Y
5	alpha,alpha-trehalose-phosphate synthase complex (UDP-forming)	G0SC30	CTHT_0055710	NA	NA	alpha,alpha-trehalose-phosphate synthase complex (UDP-forming)	TPS3 TSL1	YMR261C,YML100W	Y
6	Atp-Citrate Lyase	G0S246	CTHT_0015950	ATP-citrate Lyase/synthase	ATP-Citrate Lyase subunit B	NA	NA	NA	Y
6	Atp-Citrate Lyase	G0S248	CTHT_0015970	Atp-Citrate Lyase	ATP-Citrate Lyase subunit A	NA	NA	NA	Y
7	CCAAT-binding factor complex	G0S4E4	CTHT_0022520	NA	NA	CCAAT-binding factor complex	HAP5	YOR358W	Y
7	CCAAT-binding factor complex	G0RZN2	CTHT_0003560	NA	NA	CCAAT-binding factor complex	HAP2	YGL237C	Y
8	Cdc48-Shp1 complex	G0S6Y2	CTHT_0027280	NA	NA	Cdc48-Shp1 complex	CDC48	YDL126C	Y
9	Cdc48-Ufd1-Npl4 complex	G0S0B4	CTHT_0009420	NA	NA	Cdc48-Ufd1-Npl4 complex	NPL4	YBR170C	Y
9	Cdc48-Ufd1-Npl4 complex	G0S6Y2	CTHT_0027280	NA	NA	Cdc48-Ufd1-Npl4 complex	CDC48		Y
10	chaperonin-containing T-complex	G0S1S3	CTHT_0014620	NA	NA	chaperonin-containing T-complex	PLP2	YOR281C	Y
10	chaperonin-containing T-complex	G0RXS5	CTHT_0000220	Chaperonin CCT	T-complex protein 1 subunit beta	chaperonin-containing T-complex	CCT2	YIL142W	Y
10	chaperonin-containing T-complex	G0RZC0	CTHT_0002430	Chaperonin CCT	T-complex protein 1 subunit gamma	chaperonin-containing T-complex	CCT3	YJL014W	Y
10	chaperonin-containing T-complex	G0S2X8	CTHT_0018870	Chaperonin CCT	T-complex protein 1 subunit eta	chaperonin-containing T-complex	CCT7	YJL111W	Y
10	chaperonin-containing T-complex	G0S2Z9	CTHT_0019120	Chaperonin CCT	T-complex protein 1 subunit zeta	chaperonin-containing T-complex	CCT6	YDR188W	Y
10	chaperonin-containing T-complex	G0S300	CTHT_0019130	NA	NA	chaperonin-containing T-complex	VID27	YNL212W	Y
10	chaperonin-containing T-complex	G0S6B5	CTHT_0026160	Chaperonin CCT	T-complex protein 1 subunit theta	chaperonin-containing T-complex	CCT8	YJL008C	Y
10	chaperonin-containing T-complex	G0S7A2	CTHT_0036130	Chaperonin CCT	T-complex protein 1 subunit alpha	NA	NA	NA	Y
10	chaperonin-containing T-complex	G0S918	CTHT_0044220	Chaperonin CCT	T-complex protein 1 subunit epsilon	chaperonin-containing T-complex	CCT5	YJR064W	Y
10	chaperonin-containing T-complex	G0SBR0	CTHT_0054460	Chaperonin CCT	T-complex protein 1 subunit delta	chaperonin-containing T-complex	CCT4	YDL143W	Y
12	cleavage factor I complex	G0S2D8	CTHT_0016880	NA	NA	cleavage factor I complex	RNA14	YMR061W	Y
12	cleavage factor I complex	G0SCJ6	CTHT_0057470	NA	NA	cleavage factor I complex	RNA15	YGL044C	Y
13	Coat protein complex II (COPII)	G0RZE3	CTHT_0002660	Coat protein complex II (COPII)	Sec31 protein	NA	NA	NA	Y
13	Coat protein complex II (COPII)	G0SA60	CTHT_0041110	Coat protein complex II (COPII)	Sec13 protein	NA	NA	NA	Y
14	COP9 Signalosome	G0RY12	CTHT_0005020	COP9 Signalosome	COP9 signalosome complex subunit 6	NA	NA	NA	Y
14	COP9 Signalosome	G0SB34	CTHT_0048730	COP9 Signalosome	COP9 signalosome complex subunit 7a	NA	NA	NA	Y
14	COP9 Signalosome	G0RZ03	CTHT_0001200	COP9 Signalosome	COP9 signalosome complex subunit 2	NA	NA	NA	Y
14	COP9 Signalosome	G0RZP3	CTHT_0003680	COP9 Signalosome	COP9 signalosome complex subunit 4	NA	NA	NA	Y
14	COP9 Signalosome	G0S5D1	CTHT_0024380	COP9 Signalosome	COP9 signalosome complex subunit 1	NA	NA	NA	Y
14	COP9 Signalosome	G0S6V1	CTHT_0026970	COP9 Signalosome	COP9 signalosome complex subunit 5 fused to	NA	NA	NA	Y
14	COP9 Signalosome	G0S874	CTHT_0037820	COP9 Signalosome	COP9 signalosome complex subunit 6	NA	NA	NA	Y
14	COP9 Signalosome	G0SDH0	CTHT_0051750	COP9 Signalosome	COP9 signalosome complex subunit 3	NA	NA	NA	Y
15	COPI vesicle coat	G0SB59	CTHT_0049000	coatomer COPI alpha/beta	Coatomer alpha-subunit	COPI vesicle coat	COP1	YDL145C	Y
15	COPI vesicle coat	G0S125	CTHT_0012100	NA	NA	COPI vesicle coat	SEC21	YNL287W	Y
15	COPI vesicle coat	G0S3T9	CTHT_0038820	NA	NA	COPI vesicle coat	GLO3	YER122C	Y
15	COPI vesicle coat	G0S6G7	CTHT_0034860	NA	NA	COPI vesicle coat	SEC26	YDR238C	Y
15	COPI vesicle coat	G0S6I4	CTHT_0026330	NA	NA	COPI vesicle coat	RET2	YFR051C	Y
15	COPI vesicle coat	G0S7Y9	CTHT_0037490	coatomer COPI alpha/beta	Coatomer beta-subunit	COPI vesicle coat	SEC27	YGL137W	Y
15	COPI vesicle coat	G0SCG5	CTHT_0057140	NA	NA	COPI vesicle coat	RET3	YPL010W	Y
15	COPI vesicle coat	G0SDN9	CTHT_0052450	coatomer COPI alpha/epsilon	Coatomer epsilon-subunit	NA	NA	NA	Y
16	Cyc8-Tup1 corepressor complex	G0RXW2	CTHT_0004500	NA	NA	Cyc8-Tup1 corepressor complex	CYC8	YBR112C	Y
17	cytosolic large ribosomal subunit	G0RY43	CTHT_0005340	NA	NA	cytosolic large ribosomal subunit	RPL9A RPS6B	YGL147C,YBR181C	Y
17	cytosolic large ribosomal subunit	G0S084	CTHT_0009120	NA	NA	cytosolic large ribosomal subunit	RPS15	YOL040C	Y
17	cytosolic large ribosomal subunit	G0S1Z0	CTHT_0015350	NA	NA	cytosolic large ribosomal subunit	RPS5 RPS6A	YJR123W,YPL090C	Y
17	cytosolic large ribosomal subunit	G0S6I7	CTHT_0026360	NA	NA	cytosolic large ribosomal subunit	STM1	YLR150W	Y
17	cytosolic large ribosomal subunit	G0S7T8	CTHT_0028780	NA	NA	cytosolic large ribosomal subunit	RPS1B RPS1A RPS3	YML063W,YLR441C,YNL178W	Y
17	cytosolic large ribosomal subunit	G0S871	CTHT_0037790	NA	NA	cytosolic large ribosomal subunit	RPS17B	YDR447C	Y
17	cytosolic large ribosomal subunit	G0S8C4	CTHT_0021240	NA	NA	cytosolic large ribosomal subunit	RPS7B	YNL096C	Y
17	cytosolic large ribosomal subunit	G0SAE3	CTHT_0041970	NA	NA	cytosolic large ribosomal subunit	RPS24A	YER074W	Y
17	cytosolic large ribosomal subunit	G0SAV4	CTHT_0047910	NA	NA	cytosolic large ribosomal subunit	RPS2	YGL123W	Y
17	cytosolic large ribosomal subunit	G0SBR7	CTHT_0054540	NA	NA	cytosolic large ribosomal subunit	RPS16B	YDL083C	Y
17	cytosolic large ribosomal subunit	G0SFK8	CTHT_0071200	NA	NA	cytosolic large ribosomal subunit	RPS19B	YNL302C	Y
17	cytosolic large ribosomal subunit	G0SFL1	CTHT_0071230	NA	NA	cytosolic large ribosomal subunit	RPS14A	YCR031C	Y
17	cytosolic large ribosomal subunit	G0RXW1	CTHT_0004490	Ribosome 60S	60S ribosomal protein L3	cytosolic large ribosomal subunit	RPL36B	YPL249C-A	Y
17	cytosolic large ribosomal subunit	G0RYN9	CTHT_0007360	Ribosome 60S	60S ribosomal protein L26	cytosolic large ribosomal subunit	RPL26B	YGR034W	Y
17	cytosolic large ribosomal subunit	G0RZ88	CTHT_0002100	Ribosome 60S	60S ribosomal protein L15	cytosolic large ribosomal subunit	RPL20B	YOR312C	Y
17	cytosolic large ribosomal subunit	G0RZE9	CTHT_0002720	Ribosome 60S	60S ribosomal protein L27	cytosolic large ribosomal subunit	RPL25	YOL127W	Y
17	cytosolic large ribosomal subunit	G0S079	CTHT_0009060	Ribosome 60S	60S acidic ribosomal protein P2	cytosolic large ribosomal subunit	RPP2B	YDR382W	N
17	cytosolic large ribosomal subunit	G0S0D6	CTHT_0009640	Ribosome 60S	60S ribosomal protein L6	cytosolic large ribosomal subunit	RPL6A RPL6B	YML073C,YLR448W	Y
17	cytosolic large ribosomal subunit	G0S0D7	CTHT_0009650	NA	NA	cytosolic large ribosomal subunit	RPL35B	YDL136W	Y
17	cytosolic large ribosomal subunit	G0S0E5	CTHT_0009740	Ribosome 60S	60S ribosomal protein L9	cytosolic large ribosomal subunit	RPL30	YGL030W	Y
17	cytosolic large ribosomal subunit	G0S0Z3	CTHT_0011760	Ribosome 60S	60S ribosomal protein L21	cytosolic large ribosomal subunit	RPL21A	YBR191W	Y
17	cytosolic large ribosomal subunit	G0S101	CTHT_0011850	Ribosome 60S	60S ribosomal protein L37	NA	NA	NA	Y
17	cytosolic large ribosomal subunit	G0S1P9	CTHT_0014380	Ribosome 60S	60S ribosomal protein L24	cytosolic large ribosomal subunit	RPL24A	YGL031C	Y
17	cytosolic large ribosomal subunit	G0S1R0	CTHT_0014490	Ribosome 60S	60S ribosomal protein L14	cytosolic large ribosomal subunit	RPL14B	YHL001W	Y
17	cytosolic large ribosomal subunit	G0S428	CTHT_0022330	NA	NA	cytosolic large ribosomal subunit	RPL4A	YBR031W	Y
17	cytosolic large ribosomal subunit	G0S4P8	CTHT_0023090	Ribosome 60S	60S ribosomal protein L2	cytosolic large ribosomal subunit	RPL13B RPL2A	YMR142C,YFR031C-A	Y
17	cytosolic large ribosomal subunit	G0S4Z9	CTHT_0023560	Ribosome 60S	60S ribosomal protein L1	cytosolic large ribosomal subunit	RPL16A RPP2A	YIL133C,YOL039W	Y
17	cytosolic large ribosomal subunit	G0S507	CTHT_0023650	NA	NA	cytosolic large ribosomal subunit	RPL11B	YGR085C	Y
17	cytosolic large ribosomal subunit	G0S6B0	CTHT_0026110	Ribosome 60S	60S ribosomal protein L43	NA	NA	NA	Y
17	cytosolic large ribosomal subunit	G0S6V4	CTHT_0027000	Ribosome 60S	60S ribosomal protein L32	cytosolic large ribosomal subunit	RPL32	YBL092W	Y
17	cytosolic large ribosomal subunit	G0S992	CTHT_0045000	NA	NA	cytosolic large ribosomal subunit	RPL20A	YMR242C	Y
17	cytosolic large ribosomal subunit	G0S9B5	CTHT_0045230	Ribosome 60S	60S ribosomal protein L18	cytosolic large ribosomal subunit	RPL18B	YNL301C	Y
17	cytosolic large ribosomal subunit	G0S9T3	CTHT_0047080	NA	NA	cytosolic large ribosomal subunit	RPL19B	YBL027W	Y
17	cytosolic large ribosomal subunit	G0SAJ9	CTHT_0042550	Ribosome 60S	60S ribosomal protein L8	cytosolic large ribosomal subunit	RPL7B RPL8A	YPL198W,YHL033C	Y
17	cytosolic large ribosomal subunit	G0SBN1	CTHT_0054170	Ribosome 60S	60S ribosomal protein L36	cytosolic large ribosomal subunit	RPL2B RPL36A	YIL018W,YMR194W	Y
17	cytosolic large ribosomal subunit	G0SBZ6	CTHT_0055350	Ribosome 60S	60S ribosomal protein L42	cytosolic large ribosomal subunit	RPL42B	YHR141C	Y
17	cytosolic large ribosomal subunit	G0SCE2	CTHT_0056900	Ribosome 60S	60S ribosomal protein L20	cytosolic large ribosomal subunit	RPL1B RPL8B	YGL135W,YLL045C	Y
17	cytosolic large ribosomal subunit	G0SCL3	CTHT_0057640	Ribosome 60S	60S ribosomal protein L33	NA	NA	NA	Y
17	cytosolic large ribosomal subunit	G0SD68	CTHT_0059140	Ribosome 60S	60S ribosomal protein L31	cytosolic large ribosomal subunit	RPL13A	YDL082W	Y
17	cytosolic large ribosomal subunit	G0SDS8	CTHT_0052850	Ribosome 60S	60S ribosomal protein L22	NA	NA	NA	Y
17	cytosolic large ribosomal subunit	G0SEG2	CTHT_0063640	Ribosome 60S	60S ribosomal protein L5	NA	NA	NA	Y
17	cytosolic large ribosomal subunit	G0SEG9	CTHT_0063710	Ribosome 60S	60S ribosomal protein P1	NA	NA	NA	Y
17	cytosolic large ribosomal subunit	G0SEI0	CTHT_0063820	NA	NA	cytosolic large ribosomal subunit	RPL28	YGL103W	Y
17	cytosolic large ribosomal subunit	G0SEI1	CTHT_0063830	Ribosome 60S	60S ribosomal protein L10	cytosolic large ribosomal subunit	RPL10	YLR075W	Y
17	cytosolic large ribosomal subunit	G0SFC3	CTHT_0061540	Ribosome 60S	60S ribosomal protein L4	cytosolic large ribosomal subunit	RPL31A RPL7A	YDL075W,YGL076C	Y
17	cytosolic large ribosomal subunit	G0SFL0	CTHT_0071220	Ribosome 60S	60S ribosomal protein L7	cytosolic large ribosomal subunit	RPL3 RPP0	YOR063W,YLR340W	Y
17	cytosolic large ribosomal subunit	G0SFN0	CTHT_0071430	Ribosome 60S	60S ribosomal protein L34	NA	NA	NA	Y
17	cytosolic large ribosomal subunit	G0SG89	CTHT_0065470	Ribosome 60S	60S ribosomal protein L38	NA	NA	NA	Y
17	cytosolic large ribosomal subunit	G0SGH8	CTHT_0066380	Ribosome 60S	60S ribosomal protein L12	cytosolic large ribosomal subunit	RPL12B	YDR418W	Y
17	cytosolic large ribosomal subunit	G0SGP3	CTHT_0067070	Ribosome 60S	60S acidic ribosomal protein P0	cytosolic large ribosomal subunit	RPL1A	YPL220W	Y
18	cytosolic small ribosomal subunit	G0RY45	CTHT_0005360	Ribosome 40S	40S ribosomal protein S8	cytosolic small ribosomal subunit	RPS8B RPS8A	YER102W,YBL072C	Y
18	cytosolic small ribosomal subunit	G0RYF9	CTHT_0006550	Ribosome 40S	40S ribosomal protein S0	NA	NA	NA	Y
18	cytosolic small ribosomal subunit	G0RZD8	CTHT_0002610	Ribosome 40S	40S ribosomal protein S10e	NA	NA	NA	Y
18	cytosolic small ribosomal subunit	G0RZM9	CTHT_0003530	Ribosome 40S	40S ribosomal protein S13	cytosolic small ribosomal subunit	RPS13	YDR064W	Y
18	cytosolic small ribosomal subunit	G0S0Z4	CTHT_0011770	Ribosome 40S	40S ribosomal protein S9	cytosolic small ribosomal subunit	RPS9B RPS9A	YBR189W,YPL081W	Y
18	cytosolic small ribosomal subunit	G0S1A6	CTHT_0012920	Ribosome 40S	40S ribosomal protein S4	cytosolic small ribosomal subunit	RPS4A RPS4B	YJR145C,YHR203C	Y
18	cytosolic small ribosomal subunit	G0S1S4	CTHT_0014630	Ribosome 40S	40S ribosomal protein S27	NA	NA	NA	Y
18	cytosolic small ribosomal subunit	G0S2X4	CTHT_0018830	Ribosome 40S	40S ribosomal protein S26E	NA	NA	NA	Y
18	cytosolic small ribosomal subunit	G0S2X5	CTHT_0018840	Ribosome 40S	40S ribososomal protein S31	NA	NA	NA	Y
18	cytosolic small ribosomal subunit	G0S379	CTHT_0020000	Ribosome 40S	40S ribosomal protein S20	NA	NA	NA	Y
18	cytosolic small ribosomal subunit	G0S6J7	CTHT_0026460	Ribosome 40S	40S ribosomal protein S18	NA	NA	NA	Y
18	cytosolic small ribosomal subunit	G0S9M9	CTHT_0046470	Ribosome 40S	40S ribosomal protein S28	NA	NA	NA	Y
18	cytosolic small ribosomal subunit	G0S9U0	CTHT_0047160	Ribosome 40S	40S ribosomal protein Acs1	NA	NA	NA	Y
18	cytosolic small ribosomal subunit	G0SF00	CTHT_0060290	Ribosome 40S	40S ribosomal protein S11	cytosolic small ribosomal subunit	RPS11A RPS11B	YDR025W,YBR048W	N
18	cytosolic small ribosomal subunit	G0RY43	CTHT_0005340	Ribosome 40S	40S ribosomal protein S6	NA	NA	NA	Y
18	cytosolic small ribosomal subunit	G0S084	CTHT_0009120	Ribosome 40S	40S ribosomal protein S15	NA	NA	NA	Y
18	cytosolic small ribosomal subunit	G0S1Z0	CTHT_0015350	Ribosome 40S	40S ribosomal protein S5	NA	NA	NA	Y
18	cytosolic small ribosomal subunit	G0S6I7	CTHT_0026360	Ribosome 40S	40S ribosomal protein S3	NA	NA	NA	Y
18	cytosolic small ribosomal subunit	G0S7T8	CTHT_0028780	Ribosome 40S	40S ribosomal protein S1	NA	NA	NA	Y
18	cytosolic small ribosomal subunit	G0S871	CTHT_0037790	Ribosome 40S	40S ribosomal protein S17	cytosolic small ribosomal subunit	RPS17A	YML024W	Y
18	cytosolic small ribosomal subunit	G0S8C4	CTHT_0021240	Ribosome 40S	40S ribosomal protein S7	cytosolic small ribosomal subunit	RPS7A	YOR096W	Y
18	cytosolic small ribosomal subunit	G0SAE3	CTHT_0041970	NA	NA	cytosolic small ribosomal subunit	RPS24B	YIL069C	Y
18	cytosolic small ribosomal subunit	G0SAV4	CTHT_0047910	Ribosome 40S	40S ribosomal protein S2	NA	NA	NA	Y
18	cytosolic small ribosomal subunit	G0SBR7	CTHT_0054540	Ribosome 40S	40S ribosomal protein S16	NA	NA	NA	Y
18	cytosolic small ribosomal subunit	G0SFK8	CTHT_0071200	Ribosome 40S	40S ribosomal protein S19	NA	NA	NA	Y
18	cytosolic small ribosomal subunit	G0SFL1	CTHT_0071230	Ribosome 40S	40S ribosomal protein S14	NA	NA	NA	Y
19	DNA replication factor A complex	G0S5S4	CTHT_0033440	Replication protein A	Replication Protein A Heterotrimer Bound to ssDNA	DNA replication factor A complex	RFA2	YNL312W	Y
19	DNA replication factor A complex	G0S7U6	CTHT_0028860	Replication protein A	Replication Protein A Heterotrimer Bound to ssDNA	NA	NA	NA	N
19	DNA replication factor A complex	G0SDH1	CTHT_0051760	Replication protein A	Replication Protein A Heterotrimer Bound to ssDNA	DNA replication factor A complex	RFA1	YAR007C	Y
20	EIF3 complex	G0S4M8	CTHT_0031570	EIF3 complex	EIF3 subunit H	NA	NA	NA	Y
20	EIF3 complex	G0SBP8	CTHT_0054340	EIF3 complex	EIF3 subunit M	NA	NA	NA	Y
20	EIF3 complex	G0SDJ3	CTHT_0051990	EIF3 complex	EIF3 subunit F	NA	NA	NA	Y
20	EIF3 complex	G0SFL2	CTHT_0071240	EIF3 complex	EIF3 subunit C	NA	NA	NA	Y
21	Elongator holoenzyme complex	G0S1I1	CTHT_0013680	NA	NA	Elongator holoenzyme complex	IKI3	YLR384C	Y
21	Elongator holoenzyme complex	G0SE12	CTHT_0062040	NA	NA	Elongator holoenzyme complex	ELP2	YGR200C	Y
22	eukaryotic translation elongation factor 1 complex	G0S136	CTHT_0012210	EIF1	Elongation factor 1 - alpha	eukaryotic translation elongation factor 1 complex	TEF1	YPR080W	Y
22	eukaryotic translation elongation factor 1 complex	G0SAU1	CTHT_0047780	EIF1	Elongation factor 1 - beta	eukaryotic translation elongation factor 1 complex	EFB1	YAL003W	Y
23	eukaryotic translation initiation factor 2B complex	G0RYM0	CTHT_0007170	NA	NA	eukaryotic translation initiation factor 2B complex	GCD1	YOR260W	Y
23	eukaryotic translation initiation factor 2B complex	G0S597	CTHT_0032740	NA	NA	eukaryotic translation initiation factor 2B complex	SUI2	YJR007W	Y
23	eukaryotic translation initiation factor 2B complex	G0S811	CTHT_0028980	NA	NA	eukaryotic translation initiation factor 2B complex	GCD2	YGR083C	Y
23	eukaryotic translation initiation factor 2B complex	G0SB30	CTHT_0048690	NA	NA	eukaryotic translation initiation factor 2B complex	GCD6	YDR211W	Y
23	eukaryotic translation initiation factor 2B complex	G0SBQ1	CTHT_0054370	NA	NA	eukaryotic translation initiation factor 2B complex	GCD11	YER025W	Y
23	eukaryotic translation initiation factor 2B complex	G0SDC3	CTHT_0051270	NA	NA	eukaryotic translation initiation factor 2B complex	SUI3	YPL237W	Y
24	exomer complex	G0S177	CTHT_0012620	Chs5-Chs6 Exomer Cargo Adaptor complex	Chitin biosynthesis protein CHS5	exomer complex	CHS5	YLR330W	N
24	exomer complex	G0S724	CTHT_0035890	Chs5-Chs6 Exomer Cargo Adaptor complex	Chitin biosynthesis protein CHS6	exomer complex	BUD7 BCH1	YOR299W,YMR237W	N
25	Exosome	G0RZG4	CTHT_0002870	Exosome	Exosome complex exonuclease DIS9	exosome (RNase complex)	RRP42	YDL111C	Y
25	Exosome	G0RZX8	CTHT_0008000	Exosome	Exosome complex exonuclease DIS8	exosome (RNase complex)	RRP40	YOL142W	Y
25	Exosome	G0S1P1	CTHT_0014300	Exosome	Exosome complex exonuclease DIS7	NA	NA	NA	Y
25	Exosome	G0S9A0	CTHT_0045080	Exosome	Exosome complex exonuclease DIS6	exosome (RNase complex)	RRP4	YHR069C	Y
25	Exosome	G0SCD1	CTHT_0056790	Exosome	Exosome complex exonuclease DIS4	exosome (RNase complex)	RRP46	YGR095C	Y
25	Exosome	G0SEX3	CTHT_0060020	Exosome	Exosome complex exonuclease DIS3	exosome (RNase complex)	DIS3	YOL021C	Y
26	Fatty acid synthase	G0S866	CTHT_0037740	Fatty acid synthase	Fatty acid synthase A-subunit	fatty acid synthase complex	FAS2	YPL231W	N
26	Fatty acid synthase	G0S867	CTHT_0037750	Fatty acid synthase	Fatty acid synthase B-subunit	fatty acid synthase complex	FAS1	YKL182W	Y
27	GID complex	G0SDF0	CTHT_0051550	NA	NA	GID complex	VID30	YGL227W	Y
27	GID complex	G0SFF1	CTHT_0061820	NA	NA	GID complex	GID7	YCL039W	Y
28	HDA complex	G0RXZ5	CTHT_0004840	NA	NA	HDA complex	HDA1	YNL021W	Y
28	HDA complex	G0S7J6	CTHT_0028380	NA	NA	HDA complex	HDA3	YPR179C	Y
29	mitochondrial large ribosomal subunit	G0RYU6	CTHT_0000620	Ribosome (mitochondrial) 54S	54S ribosomal protein L24, mitochondrial	mitochondtrial large ribosomal subunit	MRPL24	YMR193W	Y
29	mitochondrial large ribosomal subunit	G0RZD0	CTHT_0002530	Ribosome (mitochondrial) 54S	54S ribosomal protein L9, mitochondrial	mitochondtrial large ribosomal subunit	MRPL9	YGR220C	Y
29	mitochondrial large ribosomal subunit	G0S078	CTHT_0009050	Ribosome (mitochondrial) 54S	54S ribosomal protein L49, mitochondrial	NA	NA	NA	Y
29	mitochondrial large ribosomal subunit	G0S1H9	CTHT_0013660	Ribosome (mitochondrial) 54S	54S ribosomal protein L40, mitochondrial	NA	NA	NA	Y
29	mitochondrial large ribosomal subunit	G0S245	CTHT_0015940	Ribosome (mitochondrial) 54S	54S ribosomal protein L33, mitochondrial	NA	NA	NA	Y
29	mitochondrial large ribosomal subunit	G0S384	CTHT_0020060	Ribosome (mitochondrial) 54S	54S ribosomal protein IMG2, mitochondrial	NA	NA	NA	Y
29	mitochondrial large ribosomal subunit	G0S4F5	CTHT_0022630	Ribosome (mitochondrial) 54S	54S ribosomal protein L31, mitochondrial	NA	NA	NA	Y
29	mitochondrial large ribosomal subunit	G0S570	CTHT_0032460	Ribosome (mitochondrial) 54S	54S ribosomal protein L3, mitochondrial	mitochondrial large ribosomal subunit	MRPL3	YMR024W	Y
29	mitochondrial large ribosomal subunit	G0S5K1	CTHT_0033240	Ribosome (mitochondrial) 54S	54S ribosomal protein L41, mitochondrial	mitochondrial large ribosomal subunit	MRP20	YDR405W	Y
29	mitochondrial large ribosomal subunit	G0S614	CTHT_0025660	Ribosome (mitochondrial) 54S	54S ribosomal protein L51, mitochondrial	mitochondrial large ribosomal subunit	MRPL51	YPR100W	Y
29	mitochondrial large ribosomal subunit	G0S6B2	CTHT_0026130	Ribosome (mitochondrial) 54S	54S ribosomal protein L10, mitochondrial	mitochondrial large ribosomal subunit	MRPL17	YNL252C	Y
29	mitochondrial large ribosomal subunit	G0S7V1	CTHT_0028910	Ribosome (mitochondrial) 54S	54S ribosomal protein YmL6, mitochondrial	mitochondrial large ribosomal subunit	YML6	YML025C	Y
29	mitochondrial large ribosomal subunit	G0S7V2	CTHT_0028920	Ribosome (mitochondrial) 54S	54S ribosomal protein L35, mitochondrial	mitochondrial large ribosomal subunit	MRPL35	YDR322W	Y
29	mitochondrial large ribosomal subunit	G0S8F3	CTHT_0029680	Ribosome (mitochondrial) 54S	54S ribosomal protein L4, mitochondrial	mitochondrial large ribosomal subunit	MRPL4	YLR439W	Y
29	mitochondrial large ribosomal subunit	G0S8U5	CTHT_0043460	Ribosome (mitochondrial) 54S	54S ribosomal protein L6, mitochondrial	mitochondrial large ribosomal subunit	MRPL6	YHR147C	Y
29	mitochondrial large ribosomal subunit	G0S8Y3	CTHT_0043860	Ribosome (mitochondrial) 54S	54S ribosomal protein L27, mitochondrial	mitochondrial large ribosomal subunit	MRPL27	YBR282W	Y
29	mitochondrial large ribosomal subunit	G0S9T7	CTHT_0047130	Ribosome (mitochondrial) 54S	54S ribosomal protein L22, mitochondrial	mitochondrial large ribosomal subunit	MRPL22	YNL177C	Y
29	mitochondrial large ribosomal subunit	G0SBQ6	CTHT_0054420	Ribosome (mitochondrial) 54S	54S ribosomal protein L25, mitochondrial	mitochondrial large ribosomal subunit	MRPL25	YGR076C	Y
29	mitochondrial large ribosomal subunit	G0SD22	CTHT_0050500	Ribosome (mitochondrial) 54S	54S ribosomal protein L2, mitochondrial	mitochondrial large ribosomal subunit	MRP7	YNL005C	Y
29	mitochondrial large ribosomal subunit	G0SE17	CTHT_0062090	Ribosome (mitochondrial) 54S	54S ribosomal protein L7, mitochondrial	mitochondrial large ribosomal subunit	MRPL7	YDR237W	Y
30	mitochondrial small ribosomal subunit	G0RY75	CTHT_0005690	mitochondrial small ribosomal subunit	28S ribosomal protein S5, mitochondrial	mitochondrial small ribosomal subunit	MRPS5	YBR251W	Y
30	mitochondrial small ribosomal subunit	G0RYF8	CTHT_0006540	NA	NA	mitochondrial small ribosomal subunit	MRPS28	YDR337W	Y
30	mitochondrial small ribosomal subunit	G0RYY7	CTHT_0001040	NA	NA	mitochondrial small ribosomal subunit	RSM22	YKL155C	Y
30	mitochondrial small ribosomal subunit	G0RZ20	CTHT_0001410	NA	NA	mitochondrial small ribosomal subunit	RSM25	YIL093C	Y
30	mitochondrial small ribosomal subunit	G0S1T8	CTHT_0014780	mitochondrial small ribosomal subunit	28S ribosomal protein S14, mitochondrial	NA	NA	NA	Y
30	mitochondrial small ribosomal subunit	G0S2Y0	CTHT_0018890	mitochondrial small ribosomal subunit	28S ribosomal protein S2, mitochondrial	mitochondrial small ribosomal subunit	MRP4	YHL004W	Y
30	mitochondrial small ribosomal subunit	G0S573	CTHT_0032490	NA	NA	mitochondrial small ribosomal subunit	NAM9	YNL137C	Y
30	mitochondrial small ribosomal subunit	G0S998	CTHT_0045060	NA	NA	mitochondrial small ribosomal subunit	RSM24	YDR175C	Y
30	mitochondrial small ribosomal subunit	G0SAI3	CTHT_0042390	mitochondrial small ribosomal subunit	28S ribosomal protein S7, mitochondrial	mitochondrial small ribosomal subunit	RSM7	YJR113C	Y
30	mitochondrial small ribosomal subunit	G0SBX8	CTHT_0055170	NA	NA	mitochondrial small ribosomal subunit	MRPS8	YMR158W	Y
30	mitochondrial small ribosomal subunit	G0SCH5	CTHT_0057250	NA	NA	mitochondrial small ribosomal subunit	RSM23	YGL129C	Y
30	mitochondrial small ribosomal subunit	G0SDL5	CTHT_0052210	NA	NA	mitochondrial small ribosomal subunit	RSM18	YER050C	Y
30	mitochondrial small ribosomal subunit	G0SFA5	CTHT_0061360	NA	NA	mitochondrial small ribosomal subunit	EHD3	YDR036C	Y
30	mitochondrial small ribosomal subunit	G0SGM5	CTHT_0066870	NA	NA	mitochondrial small ribosomal subunit	RSM26	YJR101W	Y
31	mitochondrial oxoglutarate dehydrogenase complex	G0RZ09	CTHT_0001270	NA	NA	mitochondrial oxoglutarate dehydrogenase complex	KGD1	YIL125W	Y
31	mitochondrial oxoglutarate dehydrogenase complex	G0SB20	CTHT_0048590	NA	NA	mitochondrial oxoglutarate dehydrogenase complex	LPD1	YFL018C	Y
31	mitochondrial oxoglutarate dehydrogenase complex	G0SAX9	CTHT_0048180	NA	NA	mitochondrial oxoglutarate dehydrogenase complex	KGD2	YDR148C	Y
32	mitochondrial proton-transporting ATP synthase complex	G0RYC9	CTHT_0006240	ATP synthase (F1c10 Atpase complex)	ATP synthase subunit beta, mitochondrial	NA	NA	NA	Y
32	mitochondrial proton-transporting ATP synthase complex	G0S1Q8	CTHT_0014470	NA	NA	mitochondrial proton-transporting ATP synthase complex	ATP7	YKL016C	Y
32	mitochondrial proton-transporting ATP synthase complex	G0S5B0	CTHT_0024170	ATP synthase (F1c10 Atpase complex)	ATP synthase subunit delta, mitochondrial	NA	NA	NA	Y
32	mitochondrial proton-transporting ATP synthase complex	G0SCM3	CTHT_0057740	ATP synthase (F1c10 Atpase complex)	ATP synthase subunit gamma, mitochondrial	mitochondrial proton-transporting ATP synthase complex	ATP3	YBR039W	Y
33	mitochondrial respiratory chain complex II	G0SBU7	CTHT_0054850	Succinate dehydrogenase	Succinate dehydrogenase iron-sulfur protein	mitochondrial respiratory chain complex II	SDH2	YLL041C	Y
33	mitochondrial respiratory chain complex II	G0SCP6	CTHT_0057970	Succinate dehydrogenase	Succinate dehydrogenase flavoprotein subunit	mitochondrial respiratory chain complex II	SDH1	YKL148C	Y
34	nuclear cap-binding protein complex	G0S4F4	CTHT_0022620	nuclear cap-binding protein complex	20 kDa nuclear cap binding protein	NA	NA	NA	N
34	nuclear cap-binding protein complex	G0SE05	CTHT_0061970	nuclear cap-binding protein complex	80 kDa nuclear cap binding protein	NA	NA	NA	Y
35	Nucleosome	G0RZH5	CTHT_0002980	Nucleosome	Histone H3	NA	NA	NA	Y
35	Nucleosome	G0SAY1	CTHT_0048200	Nucleosome	Histone H2A.2	NA	NA	NA	Y
35	Nucleosome	G0SAY2	CTHT_0048210	Nucleosome	Histone H2B.1	NA	NA	NA	Y
36	Pan1-End3 complex	G0S4R3	CTHT_0023240	NA	NA	Pan1-End3 complex	PAN1	YIR006C	N
36	Pan1-End3 complex	G0S8K3	CTHT_0038390	NA	NA	Pan1-End3 complex	END3	YNL084C	N
37	proteasome core complex	G0RXR3	CTHT_0000100	Proteasome 20S/26S	PRE3	proteasome core complex	PRE3	YJL001W	Y
37	proteasome core complex	G0RZP8	CTHT_0003730	Proteasome 20S/26S	PRE4	proteasome core complex	PRE4	YFR050C	Y
37	proteasome core complex	G0S0J7	CTHT_0010260	Proteasome 20S/26S	PRE7	proteasome core complex	PRE7	YBL041W	Y
37	proteasome core complex	G0S7I0	CTHT_0028210	Proteasome 20S/26S	PRE5	proteasome core complex	PRE5	YMR314W	Y
37	proteasome core complex	G0S8E5	CTHT_0029600	Proteasome 20S/26S	PUP2	proteasome core complex	PUP2	YGR253C	Y
37	proteasome core complex	G0SAC4	CTHT_0041780	NA	NA	proteasome core complex	BLM10	YFL007W	Y
37	proteasome core complex	G0SBS7	CTHT_0054640	Proteasome 20S/26S	PUP1	proteasome core complex	PUP1	YOR157C	Y
37	proteasome core complex	G0SD84	CTHT_0059300	Proteasome 20S/26S	PRE10	proteasome core complex	PRE10	YOR362C	Y
37	proteasome core complex	G0SEJ0	CTHT_0063920	Proteasome 20S/26S	SCL1	proteasome core complex	SCL1	YGL011C	Y
37	proteasome core complex	G0SEK9	CTHT_0064110	Proteasome 20S/26S	PRE9	proteasome core complex	PRE9	YGR135W	Y
37	proteasome core complex	G0SEU9	CTHT_0059780	Proteasome 20S/26S	PRE2	proteasome core complex	PRE2	YPR103W	Y
37	proteasome core complex	G0SG52	CTHT_0065060	Proteasome 20S/26S	PRE1	proteasome core complex	PRE1	YER012W	Y
38	proteasome regulatory particle	G0RY95	CTHT_0005900	Proteasome 19S/26S	26S PROTEASOME REGULATORY SUBUNIT RPN6	proteasome regulatory particle	RPN6	YDL097C	Y
38	proteasome regulatory particle	G0RYS1	CTHT_0007690	Proteasome 19S/26S	26S PROTEASE REGULATORY SUBUNIT 8 HOMOLOG	proteasome regulatory particle	RPT6	YGL048C	Y
38	proteasome regulatory particle	G0RZK0	CTHT_0003230	Proteasome 19S/26S	26S PROTEASOME REGULATORY SUBUNIT RPN10	proteasome regulatory particle	RPN10	YHR200W	Y
38	proteasome regulatory particle	G0RZQ0	CTHT_0003750	Proteasome 19S/26S	26S PROTEASE SUBUNIT RPT4	proteasome regulatory particle	RPT4	YOR259C	Y
38	proteasome regulatory particle	G0S065	CTHT_0008900	NA	NA	proteasome regulatory particle	NAS6	YGR232W	Y
38	proteasome regulatory particle	G0S0X7	CTHT_0011600	NA	NA	proteasome regulatory particle	UBP6	YFR010W	Y
38	proteasome regulatory particle	G0S1L4	CTHT_0014020	Proteasome 19S/26S	26S PROTEASOME REGULATORY SUBUNIT RPN5	proteasome regulatory particle	RPN5	YDL147W	Y
38	proteasome regulatory particle	G0S283	CTHT_0016320	Proteasome 19S/26S	26S PROTEASE REGULATORY SUBUNIT 6B HOMOLOG	proteasome regulatory particle	RPT3	YDR394W	Y
38	proteasome regulatory particle	G0S2A0	CTHT_0016490	Proteasome 19S/26S	26S PROTEASOME REGULATORY SUBUNIT RPN3	proteasome regulatory particle	RPN3	YER021W	Y
38	proteasome regulatory particle	G0S2R3	CTHT_0018170	Proteasome 19S/26S	26S PROTEASOME REGULATORY SUBUNIT RPN2	proteasome regulatory particle	RPN2	YIL075C	Y
38	proteasome regulatory particle	G0S5K9	CTHT_0033320	Proteasome 19S/26S	26S PROTEASOME REGULATORY SUBUNIT RPN1	proteasome regulatory particle	RPN1	YHR027C	Y
38	proteasome regulatory particle	G0S6F9	CTHT_0034780	Proteasome 19S/26S	26S PROTEASE REGULATORY SUBUNIT 6A	proteasome regulatory particle	RPT5	YOR117W	Y
38	proteasome regulatory particle	G0S8Z7	CTHT_0044010	Proteasome 19S/26S	26S PROTEASOME REGULATORY SUBUNIT RPN7	proteasome regulatory particle	RPN7	YPR108W	Y
38	proteasome regulatory particle	G0SB60	CTHT_0049010	Proteasome 19S/26S	26S PROTEASOME REGULATORY SUBUNIT RPN12	proteasome regulatory particle	RPN12	YFR052W	Y
38	proteasome regulatory particle	G0SBR1	CTHT_0054470	Proteasome 19S/26S	26S PROTEASE REGULATORY SUBUNIT 7 HOMOLOG	proteasome regulatory particle	RPT1	YKL145W	Y
38	proteasome regulatory particle	G0SC18	CTHT_0055580	Proteasome 19S/26S	26S PROTEASOME REGULATORY SUBUNIT RPN11	proteasome regulatory particle	RPN11	YFR004W	Y
38	proteasome regulatory particle	G0SCN9	CTHT_0057900	Proteasome 19S/26S	26S PROTEASOME REGULATORY SUBUNIT RPN13	NA	NA	NA	Y
38	proteasome regulatory particle	G0RY12	CTHT_0005020	Proteasome 19S/26S	26S PROTEASOME REGULATORY SUBUNIT RPN8	proteasome regulatory particle	RPN8	YOR261C	Y
38	proteasome regulatory particle	G0SB34	CTHT_0048730	Proteasome 19S/26S	26S proteasome regulatory subunit RPN9	proteasome regulatory particle	RPN9	YDR427W	Y
39	Prs1-Prs3 heterodimer	G0S554	CTHT_0032280	Prs1-Prs3 heterodimer	Phosphoribosyl Pyrophosphate Synthetase 1 protomer	Prs1-Prs3 heterodimer	PRS1	YKL181W	Y
39	Prs1-Prs3 heterodimer	G0S6S9	CTHT_0035470	Prs1-Prs3 heterodimer	Phosphoribosyl Pyrophosphate Synthetase 1	Prs1-Prs3 heterodimer	PRS3	YHL011C	Y
40	putative Cdc47-Erg26 complex	G0S0C5	CTHT_0009530	NA	NA	putative Cdc47-Erg26 complex	ERG26	YGL001C	Y
40	putative Cdc47-Erg26 complex	G0S0U6	CTHT_0011280	NA	NA	putative Cdc47-Erg26 complex	MCM7	YBR202W	Y
41	putative Trm7-Rtt10 complex	G0SA41	CTHT_0040920	NA	NA	putative Trm7-Rtt10 complex	TRM7	YBR061C	N
41	putative Trm7-Rtt10 complex	G0SDW5	CTHT_0053240	NA	NA	putative Trm7-Rtt10 complex	RTT10	YPL183C	N
42	Pyruvate dehydrogenase (mitochondrial)	G0RYE0	CTHT_0006350	Pyruvate dehydrogenase (mitochondrial)	E1 component subunit beta, mitochondrial	mitochondrial pyruvate dehydrogenase complex	PDB1	YBR221C	Y
42	Pyruvate dehydrogenase (mitochondrial)	G0S4X6	CTHT_0032020	Pyruvate dehydrogenase (mitochondrial)	Acetyltransferase component E2	mitochondrial pyruvate dehydrogenase complex	LAT1	YNL071W	Y
42	Pyruvate dehydrogenase (mitochondrial)	G0S5Q0	CTHT_0025050	Pyruvate dehydrogenase (mitochondrial)	Pyruvate dehydrogenase protein NA	mitochondrial pyruvate dehydrogenase complex	PDNA1	YGR193C	Y
43	RNA polymerase I	G0S3P6	CTHT_0030140	RNA polymerase I	RPABC 1	RNA polymerase I complex	RPB5	YBR154C	Y
43	RNA polymerase I	G0SCS7	CTHT_0058280	RNA polymerase I	RPABC 5	RNA polymerase I complex	RPB10	YOR210W	Y
43	RNA polymerase I	G0SCF9	CTHT_0057070	RNA polymerase I	RPAC1	RNA polymerase I complex	RPC40	YPR110C	N
43	RNA polymerase I	G0RZH3	CTHT_0002960	RNA polymerase I	RPA190	RNA polymerase I complex	RPA190	YOR341W	N
43	RNA polymerase I	G0SBR6	CTHT_0054520	RNA polymerase I	RPA135	RNA polymerase I complex	RPA135	YPR010C	N
44	RNA polymerase II	G0S1W3	CTHT_0015050	RNA polymerase II	RPB9	NA	NA	NA	Y
44	RNA polymerase II	G0S625	CTHT_0033930	RNA polymerase II	RPABC 3	RNA polymerase II complex	RPB8	YOR224C	Y
44	RNA polymerase II	G0S9C1	CTHT_0045300	RNA polymerase II	RPB1	NA	NA	NA	N
44	RNA polymerase II	G0S0I8	CTHT_0010170	RNA polymerase II	RPB4	RNA polymerase II complex	RPB4	YJL140W	Y
44	RNA polymerase II	G0S256	CTHT_0016050	RNA polymerase II	RPB3	RNA polymerase II complex	RPB3	YIL021W	Y
44	RNA polymerase II	G0S2P9	CTHT_0018030	NA	NA	RNA polymerase II complex	SPT5	YML010W	Y
44	RNA polymerase II	G0S3M1	CTHT_0021750	RNA polymerase II	RPB9	RNA polymerase II complex	RPB9	YGL070C	Y
44	RNA polymerase II	G0S6K5	CTHT_0026540	NA	NA	RNA polymerase II complex	TAF14	YPL129W	Y
44	RNA polymerase II	G0S9E0	CTHT_0045510	RNA polymerase II	RPB2	RNA polymerase II complex	RPB2	YOR151C	Y
44	RNA polymerase II	G0SCU7	CTHT_0058480	RNA polymerase II	RPB1	RNA polymerase II complex	RPO21	YDL140C	Y
44	RNA polymerase II	G0SF55	CTHT_0060860	NA	NA	RNA polymerase II complex	DST1	YGL043W	Y
44	RNA polymerase II	G0SFB3	CTHT_0061440	RNA polymerase II	RPB11	RNA polymerase II complex	RPB11	YOL005C	Y
44	RNA polymerase II	G0S3P6	CTHT_0030140	RNA polymerase II	RPABC 1	RNA polymerase II complex	RPB5	YBR154C	Y
44	RNA polymerase II	G0SCS7	CTHT_0058280	RNA polymerase II	RPABC 5	RNA polymerase II complex	RPB10	YOR210W	Y
45	RNA polymerase III	G0RZ86	CTHT_0002080	NA	NA	RNA polymerase III complex	RET1	YOR207C	N
45	RNA polymerase III	G0SBZ7	CTHT_0055360	NA	NA	RNA polymerase III complex	RPC34	YNR003C	N
45	RNA polymerase III	G0SCF9	CTHT_0057070	NA	NA	RNA polymerase III complex	RPC40	YPR110C	N
45	RNA polymerase III	G0S1W3	CTHT_0015050	NA	NA	RNA polymerase III complex	RPC11	YDR045C	Y
45	RNA polymerase III	G0S625	CTHT_0033930	NA	NA	RNA polymerase III complex	RPB8	YOR224C	Y
45	RNA polymerase III	G0S9C1	CTHT_0045300	NA	NA	RNA polymerase III complex	RPO31	YOR116C	N
45	RNA polymerase III	G0S3P6	CTHT_0030140	NA	NA	RNA polymerase III complex	RPB5	YBR154C	Y
45	RNA polymerase III	G0SCS7	CTHT_0058280	NA	NA	RNA polymerase III complex	RPB10	YOR210W	Y
47	septin complex	G0RZ49	CTHT_0001700	Septin	Septin	septin complex	CDC10	YCR002C	Y
47	septin complex	G0S0R8	CTHT_0011000	Septin	Septin	septin complex	CDC11 SHS1	YJR076C,YDL225W	Y
47	septin complex	G0S572	CTHT_0032480	Septin	Septin	septin complex	CDC3	YLR314C	Y
47	septin complex	G0SF92	CTHT_0061230	Septin	Septin	septin complex	CDC12	YHR107C	Y
48	Sit4-Sap190 complex	G0RZ82	CTHT_0002040	NA	NA	Sit4-Sap190 complex	SIT4	YDL047W	Y
48	Sit4-Sap190 complex	G0S399	CTHT_0020230	NA	NA	Sit4-Sap190 complex	SAP190	YKR028W	Y
49	SKI complex	G0S0S6	CTHT_0011080	SKI complex	Antiviral helicaseE SKI2	Ski complex	SKI2	YLR398C	N
49	SKI complex	G0S2E1	CTHT_0016910	SKI complex	Superkiller protein 3	Ski complex	SKI3	YPR189W	N
50	SnNA4-SnNA41 heterodimer	G0S4P1	CTHT_0023020	NA	NA	SnNA4-SnNA41 heterodimer	SNNA41	YDR425W	Y
51	spliceosome snRNP	G0S5A2	CTHT_0024090	NA	NA	snRNP U6	RSE1	YML049C	Y
51	spliceosome snRNP	G0RZM7	CTHT_0003510	NA	NA	snRNP U6	HSH155	YMR288W	Y
51	spliceosome snRNP	G0S767	CTHT_0027610	NA	NA	snRNP U4	PRP9	YDL030W	Y
52	spliceosome	G0RY84	CTHT_0005780	NA	NA	spliceosome	PRP43	YGL120C	N
52	spliceosome	G0RZZ0	CTHT_0008120	NA	NA	spliceosome	ISY1	YJR050W	Y
52	spliceosome	G0S066	CTHT_0008910	NA	NA	spliceosome	PRP46	YPL151C	Y
52	spliceosome	G0S620	CTHT_0033880	NA	NA	spliceosome	SYF1	YDR416W	Y
52	spliceosome	G0S8A6	CTHT_0038140	NA	NA	spliceosome	CEF1	YMR213W	Y
52	spliceosome	G0SF87	CTHT_0061180	NA	NA	spliceosome	PRP45	YAL032C	Y
52	spliceosome	G0SFY0	CTHT_0072540	NA	NA	spliceosome	PRP19	YLL036C	Y
53	Spt6-Spn1 elongator factor complex	G0RZT5	CTHT_0004120	NA	NA	Spt6-Spn1 elongator factor complex	SPN1	YPR133C	N
53	Spt6-Spn1 elongator factor complex	G0SDA7	CTHT_0051100	NA	NA	Spt6-Spn1 elongator factor complex	SPT6	YGR116W	N
54	sulfite reductase complex (NADPH) (GO)	G0S4A2	CTHT_0039450	NA	NA	sulfite reductase complex (NADPH) (GO)	MET5	YJR137C	N
54	sulfite reductase complex (NADPH) (GO)	G0S8T8	CTHT_0043350	NA	NA	sulfite reductase complex (NADPH) (GO)	MET10	YFR030W	N
55	tRNA (m1A) methyltransferase complex	G0S3F1	CTHT_0020790	NA	NA	tRNA (m1A) methyltransferase complex	GCD10	YNL062C	N
55	tRNA (m1A) methyltransferase complex	G0SG44	CTHT_0064980	NA	NA	tRNA (m1A) methyltransferase complex	GCD14	YJL125C	N
56	Tubulin polymers	G0S1Y1	CTHT_0015250	Tubulin polymers	Tubulin alpha chain	NA	NA	NA	Y
56	Tubulin polymers	G0SA54	CTHT_0041050	Tubulin polymers	Tubulin beta chain	NA	NA	NA	Y
57	U4-U6 NA U5 tri-snRNP complex	G0S0B9	CTHT_0009470	NA	NA	U4-U6 NA U5 tri-snRNP complex	BRR2	YER172C	Y
57	U4-U6 NA U5 tri-snRNP complex	G0SBV2	CTHT_0054900	NA	NA	U4-U6 NA U5 tri-snRNP complex	SNU114	YKL173W	Y
57	U4-U6 NA U5 tri-snRNP complex	G0SDA3	CTHT_0051060	NA	NA	U4-U6 NA U5 tri-snRNP complex	PRP6	YBR055C	Y
57	U4-U6 NA U5 tri-snRNP complex	G0SFL3	CTHT_0071250	NA	NA	U4-U6 NA U5 tri-snRNP complex	PRP8	YHR165C	Y
57	U4-U6 NA U5 tri-snRNP complex	G0SG70	CTHT_0065260	NA	NA	U4-U6 NA U5 tri-snRNP complex	SMD3	YLR147C	Y
58	Casein kinase II	G0S938	CTHT_0044420	Casein kinase II	Casein kinase II subunit beta	NA	NA	NA	Y
58	Casein kinase II	G0SF20	CTHT_0060510	Casein kinase II	Casein kinase II subunit alpha	NA	NA	NA	Y
59	nuclear export complex	G0SBL1	CTHT_0053970	nuclear export complex	GTP-binding nuclear protein Ran	NA	NA	NA	Y
59	nuclear export complex	G0SDT2	CTHT_0052900	nuclear export complex	Importin alpha subunit	NA	NA	NA	Y
61	apoptosome fragment	G0SBH4	CTHT_0053590	apoptosome fragment	Apoptotic protease-activating factor 1/Cytochrome C	NA	NA	NA	Y
61	apoptosome fragment	G0SB59	CTHT_0049000	apoptosome fragment	Apoptotic protease-activating factor 1/Cytochrome C	NA	NA	NA	Y
62	DNA-damage and repair protein complex	G0S7Q9	CTHT_0028490	DNA-damage and repair protein complex	DNA-excision repair protein ERCC8-like	NA	NA	NA	Y
62	DNA-damage and repair protein complex	G0S5A2	CTHT_0024090	DNA-damage and repair protein complex	DNA-damage binding protein 1	NA	NA	NA	Y
63	Phosphoribosyl Pyrophosphate Synthetase 1	G0RXY6	CTHT_0004740	Phosphoribosyl Pyrophosphate Synthetase 1	Phosphoribosyl Pyrophosphate Synthetase 1 protomer	NA	NA	NA	Y
63	Phosphoribosyl Pyrophosphate Synthetase 1	G0SGH0	CTHT_0066300	Phosphoribosyl Pyrophosphate Synthetase 1	Phosphoribosyl Pyrophosphate Synthetase 1	NA	NA	NA	Y
Homomultimers in the network (grey highlights proteins belonging to different complexes)
network_numbering	UniProt Accession	Homologous PDB code	Species	Subunit Sequence Coverage (%)	Subunit Sequence Identity (%)	Protein name	Stoichiometry	EC code	Present_in_communities (92 complexes in total)
65	G0S027	1MHS_A	Neurospora crassa	100	90	V-ATPase protomer	A2	3.6.3.6	Y
66	G0SBX6	3TY3_A	Schizosaccharomyces pombe	100	65	Homoisocitrate dehydrogenase protomer	A2	1.1.1.87	N
67	G0S7E8	1C1G_A	Sus scrofa	100	31	Tropomyosin-like	A2	none	Y
69	G0SGR6	2AL2_A	Saccharomyces cerevisiae	99	73	Enolase protomer	A2	4.2.1.11	Y
71	G0RZQ2	2OJW_A	Homo sapiens	99	57	Glutamine Synthetase Gln1deltan18	A10	6.3.1.2	N
72	G0S3V4	3OML_A	Drosophila melanogaster	99	42	Peroxisomal multifunctional enzyme protomer	A2	1.14.13.7	N
74	G0SF13	4AF0_B	Cryptococcus neoformans	98	65	Inosine Monophosphate Dehydrogenase	A4	1.1.1.205	N
75	G0S3L5	5CSK_A	Saccharomyces cerevisiae/Saccharomyces cerevisiae	98	59	Acetyl-CoA biotin carboxylase	A2	6.4.1.2	N
76	G0S7F6	4FCC_A	Escherichia coli	98	56	Glutamate Dehydrogenase	A6	1.4.1.2	N
78	G0SEB1	4BUM_X	Danio rerio	98	34	Voltage dependant anion channel 2	A2	none	Y
80	G0S6Y2	1R7R_A	Mus musculus	97	72	p97	A6		Y
81	G0RXZ8	1ZNQ_O	Homo sapiens	97	72	Glyceraldehyde-3-phosphate dehydrogenase	A4	1.2.1.12/2.6.99	N
82	G0S7G2	3QNE_A	Candida albicans	97	62	Seryl-Trna Synthetase protomer	A2	6.1.1.11	N
86	G0S7F9	1BD3_D	Toxoplasma gondii	97	54	Uracil phosphoribosyltransferase protomer	A4	2.4.2.9	Y
87	G0SE70	2OAN_A	Bos taurus	97	54	Oxidized beta-actin	A2 and A1	none	Y
89	G0SFF0	4BEJ_A	Homo sapiens	97	43	Vacuolar sorting protein 1	A2	3.6.5.5	Y
90	G0S336	1GVH_A	Escherichia coli	97	38	Flavohaemoprotein	A12	1.14.12.17	N
91	G0RYI5	2C9O_A	Homo sapiens	96	68	Ruvb-Like Helicase Ruvbl1 protomer	A6	3.6.4.12	Y
97	G0S561	1FCB_A	Saccharomyces cerevisiae	95	54	Flavocytochrome B2 protomer	A4	1.1.2.3	N
99	G0RZI8	3MGU_A	Saccharomyces cerevisiae	95	33	PKHD-type hydroxylase TPA1	A2	1.14.11	N
101	G0SET9	2VD3_A	Methanothermobacter thermautotrophicus	95	31	Hisg	A6	2.4.2.17	N
102	G0S2N6	1A3W_A	Saccharomyces cerevisiae	94	63	pyruvate kinase	A4	2.7.1.40	N
109	G0SEZ8	2P4Q_A	Saccharomyces cerevisiae	93	72	6-phosphogluconate dehydrogenase, decarboxylating 1	A2	1.1.1.44	N
110	G0S468	2IWH_A	Saccharomyces cerevisiae	93	62	Alpha subunit	A2	none	N
111	G0RYB3	1IOK_A	Escherichia coli	93	56	chaperonin-60	A7	none	Y
112	G0SDP4	1LA2_A	Saccharomyces cerevisiae	93	53	myo-inositol phosphate synthase protomer	A4	5.5.1.4	N
114	G0RZ09	2JGD_A	Escherichia coli K-12	93	41	2-oxoglutarate dehydrogenase complex (thiamine-dependent E1o component)	A2	1.2.4.2	Y
117	G0SB20	1ZY8_A	Homo sapiens	92	64	E3, Lipoamide dehydrogenase	A2	1.8.1.4	Y
119	G0S543	2VD6_A	Homo sapiens	92	58	Adenylosuccinate Lyase protomer	A4 (690934)	4.3.2.2	N
121	G0S665	2IB7_A	Homo sapiens	92	53	Acetoacetyl-Coa Thiolase (T2)	A4	2.3.1.9	N
122	G0S142	3FIG_A	Mycobacterium tuberculosis	92	47	2-isopropylmalate synthase	A2	2.3.3.13	Y
123	G0S4L1	1HX5_A	Mycobacterium tuberculosis	92	46	chaperonin-10	A7	none	Y
125	G0S029	4CTS_A	Sus scrofa	91	65	Citrate synthase	A2	2.3.3.1	N
126	G0SFJ5	1SMQ_A	Saccharomyces cerevisiae	91	65	Ribonucleotide reductase I	A2 (A4 also, 2J91 human)	1.17.4.1	N
127	G0S9B8	2DLC_X	Saccharomyces cerevisiae	91	53	Tyrosyl-tRNA synthetase protomer	A2	6.1.1.1	N
128	G0S0R1	4LGL_A	Synechocystis Kazusa	91	50	Glycine dehydrogenase protomer	A2	1.4.4.2	N
132	G0S4K5	1JSC_A	Saccharomyces cerevisiae	90	64	acetolactate synthase isozyme III	A2	2.2.1.6	N
133	G0SF78	1N8P_A	Saccharomyces cerevisiae	90	64	Cystathionine gamma-lyase	A4	4.4.1.1	N
137	G0RYC2	2C9O_A	Homo sapiens	90	43	Ruvb-Like Helicase Ruvbl1 protomer 2	A6	3.6.4.12	Y
138	G0S120	1I2D_A	Penicillium chrysogenum	89	83	Atp Sulfurylase	A6	2.7.7.4	N
140	G0S969	3IVS_A	Schizosaccharomyces pombe	88	76	Homocitrate Synthase Lys4	A2 (?)	2.3.3.14	N
142	G0SAX5	1TDJ_A	Escherichia coli	88	49	Threonine dehydratase	A2	4.3.1.19	N
143	G0SE51	1ECF_A	Escherichia coli	88	49	glutamine phosphoribosylpyrophosphate Amidotransferase	A4	2.4.2.14	N
145	G0SCG2	4K22_A	Escherichia coli K-12	88	31	Ubiquinone biosynthesis monooxygenase COQ6 protomer	A4 (possibly)	unknown	Y
146	G0SBQ5	2BR9_A	Homo sapiens	87	79	14-3-3 Protein - another protein complexes	A2	none	N
148	G0S6M9	1HR6_A	Saccharomyces cerevisiae	87	47	Mitochondrial Processing Peptidase	A2	3.4.24.64	N
149	G0SG74	4DYO_A	Homo sapiens	87	36	Aspartyl Aminopeptidase (DNPEP)	A12	3.4.11.21	N
150	G0SA15	4PV4_A	Yersinia pestis	87	35	Aminopeptidase P protomer	A4	3.4.11.9	N
152	G0S7G7	1PSD_A	Escherichia coli	86	49	Phosphoglycerate dehydrogenase	A4	1.1.1.95	N
153	G0S7G8	2AYU_A	Saccharomyces cerevisiae	86	45	NAP-1, Nucleasome assembly protein	A2	none	Y
154	G0RZP9	1JXA_A	Escherichia coli	86	41	Glucosamine 6-Phosphate Synthase	A2	2.6.1.16	N
155	G0S935	1II2_A	Trypanosoma Cruzi	85	52	phosphoenolpyruvate carboxykinase (GTP)	A2	4.1.1.32	N
157	G0S308	1GZ5_A	Escherichia coli	85	36	alpha-trehalose-phosphate protomer	A4 at least)	2.4.1.15	Y
158	G0S6M0	1RQG_A	Pyrococcus abyssi	85	34	Methionyl-Trna Synthetase protomer	A2	6.1.1.10	N
159	G0RYQ1	5cb2_A	Candida albicans	85	39	Protein SEY1	A2	none	Y
162	G0S1R4	3O8O_A	Saccharomyces cerevisiae	82	57	6-phosphofructo-1-kinase subunit B	A4 (A2B2 in crystal; other stoichiometries are present)	2.7.1.11	Y
163	G0S7R5	4R7Y_A	Pyrococcus furiosus DSM 3638/Sulfolobus solfataricus P2	82	37	Minichromosome maintenance protein MCM	A6	3.6.4.12	Y
164	G0SBJ0	2I5K_A	Saccharomyces cerevisiae	81	65	UDP-glucose pyrophosphorylase protomer	A4/A8	2.7.7.9	Y
165	G0SDS0	1G6Q_A	Saccharomyces cerevisiae	81	62	Arginine Methyltransferase, Hmt1 protomer	A6 (could be A12 as well, 15837430)	2.1.1	N
168	G0SFE5	3KT0_A	Saccharomyces cerevisiae	80	59	Trypophanyl-TRNA synthase	A2	6.1.1.2	N
169	G0S436	2J5T_A	Escherichia coli	80	43	glutamate 5-kinase protomer	A4	2.7.2.11	N
172	G0SE88	2GW1_A	Saccharomyces cerevisiae	78	31	Tom70	A2	none	Y
173	G0RY15	1DVR_A	Saccharomyces cerevisiae	77	72	Adenylate kinase	A2	2.7.4.3	Y
174	G0SBZ8	2C3B_A	Aspergillus fumigatus	77	69	Cyclophilin	A2	5.2.1.8	Y
175	G0S934	3BJU_A	Homo sapiens	77	53	lysyl-tRNA synthetase protomer	A4	6.1.1.6	N
176	G0SER5	4BEJ_A	Homo sapiens	77	51	Dynamin 1-like protein	A2	3.6.5.5	Y
177	G0SCS3	1F3C_A	Rattus norvegicus	76	69	Dynein	A2	none	N
178	G0SDB9	1P3W_A	Escherichia coli	76	62	lscs	A2 (could be A4 as well, but no strucutre)	2.8.1.7	N
179	G0S4G1	2EIX_A	Physarum polycephalum	76	51	NADH-cytochrome b5 reductase protomer	A2	1.6.2.2	Y
180	G0SBV6	1QO8_A	Shewanella frigidimarina	74	35	Fumarate Reductase	A4	1.3.5.4	N
181	G0S2I4	3QV0_A	Saccharomyces cerevisiae	74	31	mitochondrial acidic protein mam33	A3	none	Y
182	G0SD63	2JAN_A	Mycobacterium tuborculosis	74	31	Tyrosyl-tRNA synthetase	A2	6.1.1.1	N
188	G0S005	2VDC_A	Azospirillum brasilense	70	44	Glutamate Synthase large and small chains fused	A6 (fused)	1.4.1.13	N
189	G0SA86	2BKA_A	Homo sapiens	70	32	Cc3(Tip30)	A2	1.1.1	Y
191	G0S1P5	3SMP_A	Homo sapiens	64	36	Pantothenate Kinase 1 Alpha protomer	A2	2.7.1.33	N
194	G0RZW2	1RY2_A	Saccharomyces cerevisiae	61	62	Acetyl-coa Synthetase subunit, unique transmembrane to CTHT	A3	6.2.1.1	N
198	G0S643	4R7Y_A	Pyrococcus furiosus DSM 3638, Sulfolobus solfataricus P2	61	37	MCM hexamer	A6	3.6.4.12	Y
199	G0S2J1	3ECS_A	Schizosaccharomyces pombe	60	55	EIF2B alpha	A8	none	Y
200	G0S3W3	4R7Y_A	Pyrococcus furiosus DSM 3638, Sulfolobus solfataricus P2	60	45	MCM hexamer	A6	3.6.4.12	N
205	G0SAX9	1C4T_A	Escherichia coli BL21(DE3)	55	59	Dihydrolipoamide Succinyltransferase	A3 (subcomplex)	2.3.1.61	Y
206	G0S3Q7	4J80_A	Thermus thermophilus HB8	53	38	DNAj	A2	unknown	Y
211	G0SEX2	4OE4_A	Saccharomyces cerevisiae	49	57	Δ(1)-pyrroline-5-carboxylate dehydrogenase	A6	1.2.1.88	N
212	G0SF38	1KAE_A	Escherichia coli	49	45	L-histidinol Dehydrogenase (hisd)	A2	1.1.1.23	N
217	G0S1S3	3EVI, 2DBC	Homo Sapians	43	31	PLP2	A2	none	Y
218	G0SEG6	3IKK_A	Homo sapiens	39	44	Msp-p56s Domain/vapb In Dpc	A2	none	Y
219	G0SC98	3QK9_A	Saccharomyces cerevisiae	38	46	Tim44 C-Terminal Domain	A2	none	Y
223	G0S4E4	4G91_C/1QGD_A	Aspergillus nidulans FGSC A4/ Escherichia coli	36	86	HapE/Transketolase	A2	2.2.1.1	Y
224	G0S9I0	3HL4_A	Rattus norvegicus	35	62	Ctp:phosphocholine Cytidylyltransferase Middle	A2	2.7.7.15	Y
225	G0S5V2	4P3G_A	Chaetomium thermophilum	34	98	Srp68-rbd N-ter	A4	none	Y
227	G0SDS4	4ABM_A	Homo sapiens	33	40	Chmp4b Hairpin N-ter	A2	none	Y
228	G0S1I1	5CQS_D	Saccharomyces cerevisiae	31	44	Elongator complex protein 1	A2	2.7.1.107	Y

## Sheet: Figure 4D proteins
Protein identifications from SEC fraction 26 (lysate was simplifified prior to SEC fractionation by collecting flow-through from anion exchange)
UniProt Accession	Protein IDs	Protein annotation (Bock et al., 2014)	emPAI score
G0S248	CTHT_0015970	>nm|CTHT_0015970| ATP citrate lyase OS=Chaetomium Thermophilum	25.1938
G0S6V6	CTHT_0027020	>nm|CTHT_0027020| Nad-Specific glutamate dehydrogenase OS=Chaetomium Thermophilum	22.6744
G0S246	CTHT_0015950	>nm|CTHT_0015950| ATP citrate protein OS=Chaetomium Thermophilum	12.2093
G0SGX0	CTHT_0067860	>nm|CTHT_0067860| Elongation factor 1-gamma OS=Chaetomium Thermophilum	11.8217
G0S561	CTHT_0032370	>nm|CTHT_0032370| Cytochrome b2, mitochondrial protein OS=Chaetomium Thermophilum	11.2403
G0SH15	CTHT_0068330	>nm|CTHT_0068330| Heat shock protein Hsp90 OS=Chaetomium Thermophilum	4.26357
G0S946	CTHT_0044520	>nm|CTHT_0044520| Homogentisate 1,2-dioxygenase OS=Chaetomium Thermophilum	2.51938
G0RYB3	CTHT_0006080	>nm|CTHT_0006080| Heat shock protein 60, mitochondrial OS=Chaetomium Thermophilum	2.13178
G0SHQ5	CTHT_0073000	>nm|CTHT_0073000| Pyruvate carboxylase OS=Chaetomium Thermophilum	1.93798
G0S583	CTHT_0032600	>nm|CTHT_0032600| Protein pyrABCN OS=Chaetomium Thermophilum	0.968992
G0S046	CTHT_0008710	>nm|CTHT_0008710| Acetolactate synthase small subunit OS=Chaetomium Thermophilum	1.74419
G0SF13	CTHT_0060430	>nm|CTHT_0060430| Inosine-5-Monophosphate dehydrogenase OS=Chaetomium Thermophilum	1.16279
G0S451	CTHT_0030720	>nm|CTHT_0030720| Putative uncharacterized protein OS=Chaetomium thermophilum (strain DSM 1495 / CBS 144.50 / IMI 039719) GN=CTHT_0030720 PE=3 SV=1	0.581395
G0S2G2	CTHT_0017120	>nm|CTHT_0017120| Putative uncharacterized protein OS=Chaetomium thermophilum (strain DSM 1495 / CBS 144.50 / IMI 039719) GN=CTHT_0017120 PE=4 SV=1	0.387597
