# Supplementary material for: Capturing protein communities by structural proteomics in a thermophilic eukaryote
Source: Mol Syst Biol. 2017 Jul 25;13(7):936. doi: 10.15252/msb.20167412 (PMC5527848; doi:10.15252/msb.20167412)
Supplement: Supplementary file 5 — Dataset EV4 [file MSB-13-936-s005.zip › Dataset_EV4.txt]

Dataset EV4. Identified communities and novel annotation of subunits
from the network.
