# Supplementary material for: Capturing protein communities by structural proteomics in a thermophilic eukaryote
Source: Mol Syst Biol. 2017 Jul 25;13(7):936. doi: 10.15252/msb.20167412 (PMC5527848; doi:10.15252/msb.20167412)
Supplement: Supplementary file 6 — Dataset EV5 [file MSB-13-936-s006.zip › Dataset_EV5_Crosslinks.xlsx]

## Sheet: Sheet explanations
Sheet	Explanation
Overall Statistics	Number of cross-links identified and structurally validated
TARGET-DECOY BASED FDR WORK
10% FDR (target-decoy) peptide pairs	5369 peptide pairs derived from the three cross-linking datasets collected 10% target-decoy FDR
Dataset	Dataset 1: Orbitrap Velos Pro, search with xQuest and FDR calulation with xProphet. Dataset 2: Orbitrap Fusion Lumos Tribrid), search with Xi and FDR with XiFDR.
Protein 1	Uniprot ID
Protein 2	Uniprot ID
Peptide 1	Cross-linked peptide 1
Peptide 2	Cross-linked peptide 2
Cross-link site 1	Cross-link position on peptide
Cross-link site 2	Cross-link position on peptide
Protein 1 site	Cross-link position full protein sequence
Protein 2 site	Cross-link position full protein sequence
Crosslinker	DSS or BS3
XLType	Intra-protein or interprotein
fdr	FDR calculated with xProphet or XiFDR
10% FDR (target-decoy) Unique residue pairs	3067 unique residue pairs derived from the three cross-linking datasets collected at 10% FDR
Dataset	Dataset 1: Orbitrap Velos Pro, search with xQuest and FDR calulation with xProphet. Dataset 2: Orbitrap Fusion Lumos Tribrid), search with Xi and FDR with XiFDR.
Protein 1	Uniprot ID
Protein 2	Uniprot ID
Protein 1 site	Cross-link position full protein sequence
Protein 2 site	Cross-link position full protein sequence
Crosslinker	DSS or BS3
XLType	Intra-protein or interprotein
FDR	FDR calculated with xProphet or XiFDR
STRUCTURE BASED FDR WORK
Intralinks_residue_pairs	851 peptide pairs with a structural model-based FDR of 4.5% based on mapping to structural models
Protein 1
Residue 1	Cross-linked residue from full protein sequence
Residue 2	Cross-linked residue from full protein sequence
Peptide pairs	A count of the number of peptide pairs that identified this residue pair
Structural model	If the protein could be modelled based on a homolouge from the PDB
Distance (Å) on monomer	Distance (Å) of cross-link on protein monomer
Satisfied by monomer	If the cross-link satisfies the 30Å cutt-off for the structural model of the homomer
Distance (Å) on known multimer	Distance (Å) of cross-link on a known protein monomer
Cross-link satisfied by known multimeric state	If the cross-link is satisfied by bridging subunits in a known homomultimeric complex
Intra-links_per_ protein	Cross-links are used to confirm known homomeric states and to predict novel ones
Protein	Uniprot ID
Number of residue pairs	Number of cross-linked residue pairs within protein
Homomultimeric	If cross-links support known or novel homomultimerisation
n-crosslinks-supporting multimer	Number of unique cross-links that support novel homomultimer complex
Inter-links_peptide_pairs	264 peptide pairs with a structural model-based FDR of 12.7% based on mapping to structural models
Dataset	Dataset 1: Orbitrap Velos Pro, search with xQuest Dataset 2: Orbitrap Fusion Lumos Tribrid search with Xi
Peptide pair	Cross-linked peptide sequences
Protein 1	Uniprot ID
Protein 2	Uniprot ID
Position 1	Cross-linked residue position on full protein sequence
position 2	Cross-linked residue position on full protein sequence
Score	Score derived fro xQuest or Xi
Inter-links_residue pairs	109 unique residue pairs with a structural model-based FDR of 12.7% based on mapping to structural models applied across pedicted protein communities and complexes
Protein 1	Uniprot ID
Protein 2	Uniprot ID
Residue 1	Cross-linked residue from full protein sequence
Residue 2	Cross-linked residue from full protein sequence
Peptide pairs	A count of the number of peptide pairs that identified this residue pair
Distance (Å) on structural model	Distance (Å) of cross-link on model of complex if availible
Inter-links_protein-protein_interactions	177 protein interactions identified by all cross-links
Protein 1	Uniprot ID
Protein 2	Uniprot ID
Peptide pairs	A count of the number of residue pairs that identify this interaction

## Sheet: Overall Statistics
Overall statistics
FDR 10%	Cross-links	Structurally mapped	Total interfaces covered	Novel interfaces
Total cross-links	3139	931	239	135
Cross-links on monomers	2732	851	-	-
Cross-links on homomultimers	230	36*	121	69
Cross-links on heteromultimers	177	44	118	66
*these cross-links show decrease in intra-residue distance when measured on known homomultimers by 26.3±13.4Å

## Sheet: 10%FDR (Target-decoy) pep pairs
Combined unique peptide pairs, 10% FDR
Dataset	Protein1	Protein2	Peptide1	Peptide2	Cross-link site 1	Cross-link site 2	Protein 1 site	Protein 2 site	Crosslinker	XLType	fdr
Xi&XiFDR	G0S6V6	G0S6V6	ITKDVSNEHDEMVMTAFR	HSIAPTPAVEVLSDEKLK	3	16	526	519	BS3+NH+OH	intra-protein	0
Xi&XiFDR	G0S9L1	G0S9L1	AVEVKAVEETNTEEPQPAEETKPAEEAKPAEEVK	AVEETNTEEPQPAEETKPAEEAKPAEEVK	5	17	724	741	BS3+NH+OH	intra-protein	0
Xi&XiFDR	G0SEK9	G0SEK9	KHDLAKDETTEEK	IYHKLWSAEEITALLK	1	4	239	226	BS3+NH+OH	intra-protein	0
Xi&XiFDR	G0RYB3	G0RYB3	EGKTLQDELEVTEGMR	AQKVEFEKPLILLSEQK	3	8	207	243	BS3+NH+OH	intra-protein	0
Xi&XiFDR	G0SEB1	G0SEB1	VTGKSSHDNATSGAIEGK	AANDLLNKDFYHLSAGTIEVK	4	8	46	19	BS3+NH+OH	intra-protein	0
Xi&XiFDR	G0S8H3	G0RYP6	NKLDDQYAEFATDEEK	IDKSQVHEIVLVGGSTR	2	3	611	326	BS3+NH+OH	inter-protein	0
Xi&XiFDR	G0SBY8	G0SBY8	SPDEAGGPSTTKAQEDVPMPDAPK	KEPEPSKKEPEPEPEEELDDEEREK	12	1	213	226	BS3+NH+OH	intra-protein	0
Xi&XiFDR	G0SH15	G0SH15	VKETKIEEEELNK	KETEKEVPDEEAEEKAEEK	5	5	265	216	BS3+NH+OH	intra-protein	0
Xi&XiFDR	G0SEK9	G0SEK9	KHDLAKDETTEEK	LSSDKIEFATVGK	6	5	244	209	BS3+NH+OH	intra-protein	0
Xi&XiFDR	G0SD84	G0SD84	KALEDDDEEEAKEEK	AELEKLDLQGDSLTLEQAVKEAAR	1	20	273	220	BS3+NH+OH	intra-protein	0
Xi&XiFDR	G0S5V3	G0S5V3	ALNDYADKLDKTEADQIR	ARSDSGEANQSAEGEKKE	8	17	590	662	BS3+NH+OH	intra-protein	0
Xi&XiFDR	G0SAF6	G0SAF6	RIESTDKGANGAEGR	RIESTDKGANGAEGRK	7	7	125	125	BS3+NH+OH	intra-protein	0
Xi&XiFDR	G0SBY8	G0SBY8	SPDEAGGPSTTKAQEDVPMPDAPK	EAGGAGGFDPNASIGKLFSDPNLIQK	12	16	213	137	BS3+NH+OH	intra-protein	0
Xi&XiFDR	G0SH15	G0SH15	VKETKIEEEELNK	ETEKEVPDEEAEEKAEEKTEEGDDKKPK	5	4	265	216	BS3+NH+OH	intra-protein	0
Xi&XiFDR	G0SH15	G0SH15	KETEKEVPDEEAEEK	VKETKIEEEELNK	5	5	216	265	BS3+NH+OH	intra-protein	0
Xi&XiFDR	G0SD84	G0SD84	LDLQGDSLTLEQAVKEAAR	KALEDDDEEEAKEEK	15	1	220	273	BS3+NH+OH	intra-protein	0
Xi&XiFDR	G0SH15	G0SH15	VKETKIEEEELNK	KETEKEVPDEEAEEKAEEKTEEGDDK	5	5	265	216	BS3+NH+OH	intra-protein	0
Xi&XiFDR	G0SAQ6	G0SAQ6	ALKESHAGEIETLK	ASHASELAAAKDASADEIK	3	11	770	759	BS3+NH+OH	intra-protein	0
Xi&XiFDR	G0SDS5	G0SDS5	TEEMADTKHEPAAPQPAEETKPEPIVEK	LEPVEQVKVEATQQPK	8	8	1473	1457	BS3+NH+OH	intra-protein	0
Xi&XiFDR	G0SH15	G0SH15	ETKIEEEELNK	ETEKEVPDEEAEEKAEEKTEEGDDKKPK	3	4	265	216	BS3+NH+OH	intra-protein	0
Xi&XiFDR	G0SAX9	G0SAX9	LEVGGEKPAEAAKEQPK	VEEKKVPEAPAPEPSK	13	4	126	141	BS3+NH+OH	intra-protein	0
Xi&XiFDR	G0SDS5	G0SDS5	EIEEPAPEPAAETKEELVPETQVGAAPEPK	AAPEPAPAAEPVQETKVEAAPEPATK	14	16	1627	1603	BS3+NH+OH	intra-protein	0
Xi&XiFDR	G0SDS5	G0SDS5	VKDEPQPAEAKPEEPAETK	VGQPEVKTEEPTAPAK	2	7	4421	4445	BS3+NH+OH	intra-protein	0
Xi&XiFDR	G0SEK9	G0SEK9	KHDLAKDETTEEK	TMDATKLSSDKIEFATVGK	6	6	244	204	BS3+NH+OH	intra-protein	0
Xi&XiFDR	G0SDS5	G0SDS5	VKDEPQPAEAKPEEPAETKVGQPEVK	TEEPTAPAKAK	19	9	4438	4454	BS3+NH+OH	intra-protein	0
Xi&XiFDR	G0SDS5	G0SDS5	TEEMADTKHEPAAPQPAEETKPEPIVEK	TVGEAKLEPVEQVK	8	6	1473	1449	BS3+NH+OH	intra-protein	0
Xi&XiFDR	G0S8H3	G0RYP6	NKLDDQYAEFATDEEK	IQKLISDYFNGKEPNK	2	3	611	346	BS3+NH+OH	inter-protein	0
Xi&XiFDR	G0SAQ6	G0SAQ6	ASHASELAAAKDASADEIK	ALKESHAGEIETLKSESESK	11	3	759	770	BS3+NH+OH	intra-protein	0
Xi&XiFDR	G0SDS5	G0SDS5	VGQPEVKTEEPTAPAKAK	VKDEPQPAEAKPEEPAETK	16	2	4454	4421	BS3+NH+OH	intra-protein	0
Xi&XiFDR	G0SH15	G0SH15	ETEKEVPDEEAEEKAEEKTEEGDDKKPK	KVKETKIEEEELNK	4	6	216	265	BS3+NH+OH	intra-protein	0
Xi&XiFDR	G0S1E6	G0S1E6	DAEREGIAKNGAK	DAEREGIAKNGAK	9	9	480	480	BS3+NH+OH	intra-protein	0
Xi&XiFDR	G0SAF6	G0SAF6	IESTDKGANGAEGRK	RIESTDKGANGAEGRK	6	7	125	125	BS3+NH+OH	intra-protein	0
Xi&XiFDR	G0SH15	G0SH15	KETEKEVPDEEAEEKAEEK	ETKIEEEELNK	5	3	216	265	BS3+NH+OH	intra-protein	0
Xi&XiFDR	G0SH15	G0SH15	ETEKEVPDEEAEEKAEEKTEEGDDKKPK	KVKETKIEEEELNK	4	3	216	262	BS3+NH+OH	intra-protein	0
Xi&XiFDR	G0SH15	G0SH15	ETKIEEEELNK	KETEKEVPDEEAEEKAEEKTEEGDDK	3	5	265	216	BS3+NH+OH	intra-protein	0
Xi&XiFDR	G0SDS5	G0SDS5	KKPAEEPK	KVEAAPEPAAAPDEEAKPELAEEVKAEPATK	2	25	2098	2090	BS3+NH+OH	intra-protein	0
Xi&XiFDR	G0SH15	G0SH15	KETEKEVPDEEAEEKAEEK	IKEVIKK	5	2	216	192	BS3+NH+OH	intra-protein	0
Xi&XiFDR	G0SBY8	G0SBY8	SPDEAGGPSTTKAQEDVPMPDAPK	KEPEPSKKEPEPEPEEELDDEEREK	12	7	213	232	BS3+NH+OH	intra-protein	0
Xi&XiFDR	G0SH15	G0SH15	VKETKIEEEELNK	ETEKEVPDEEAEEKAEEK	5	4	265	216	BS3+NH+OH	intra-protein	0
Xi&XiFDR	G0S8H3	G0S8H3	AEEGAQQQGEEKQQQQQQQ	AKQEAEAAAANPDAAANGTKDEEMPDAPAAGK	12	20	750	726	BS3+NH+OH	intra-protein	0
Xi&XiFDR	G0SH15	G0SH15	DFEIEETEEEKK	MQEHQKNIYYITGESIK	11	6	538	470	BS3+NH+OH	intra-protein	0
Xi&XiFDR	G0SAQ6	G0SAQ6	EALEGLKSEHAAEIENLK	ISDLTEKAAAAHAELPEGAIDK	7	7	428	406	BS3+NH+OH	intra-protein	0
Xi&XiFDR	G0S561	G0S561	FTEEGSNVQKGQATDTSQGAAR	APLTGAEVAK	10	1	289	2	BS3+NH+OH	intra-protein	0
Xi&XiFDR	G0SAQ6	G0SAQ6	ALEEAKAQHEQAVK	LVEAKEEVEK	6	5	723	1009	BS3+NH+OH	intra-protein	0
Xi&XiFDR	G0SAF6	G0SAF6	IESTDKGANGAEGRK	SVREHTEGDPSLVDESKR	6	17	125	118	BS3+NH+OH	intra-protein	0
Xi&XiFDR	G0SH15	G0SH15	VKETKIEEEELNK	ETEKEVPDEEAEEKAEEKTEEGDDK	5	4	265	216	BS3+NH+OH	intra-protein	0
Xi&XiFDR	G0SBY8	G0SBY8	KAYIDPVKAEEAREEGNK	TAEKNKIEAAR	1	4	383	375	BS3+NH+OH	intra-protein	0
Xi&XiFDR	G0SDS5	G0SDS5	AGAKEEAKPEPVEETK	VEVAPEPTTEPVAETKPEVVEEHK	4	16	1575	1563	BS3+NH+OH	intra-protein	0
Xi&XiFDR	G0SH15	G0SH15	KETEKEVPDEEAEEK	ETKIEEEELNK	5	3	216	265	BS3+NH+OH	intra-protein	0
Xi&XiFDR	G0SAF6	G0SAF6	IESTDKGANGAEGR	RIESTDKGANGAEGR	6	7	125	125	BS3+NH+OH	intra-protein	0
Xi&XiFDR	G0S4X6	G0S4X6	GTGPGGKITEEDVKK	AETAPTPASTSAPEPEETTSTGKLEPALDREPNVSFAAKK	7	39	204	183	BS3+NH+OH	intra-protein	0
Xi&XiFDR	G0SBY8	G0SBY8	KAYIDPVKAEEAREEGNKK	TAEKNKIEAAR	1	4	383	375	BS3+NH+OH	intra-protein	0
Xi&XiFDR	G0SBY8	G0SBY8	LASNPKTSALLADPSFMAK	SPDEAGGPSTTKAQEDVPMPDAPKKEPEPSK	6	12	153	213	BS3+NH+OH	intra-protein	0
Xi&XiFDR	G0SEK9	G0SEK9	KHDLAKDETTEEK	TMDATKLSSDKIEFATVGK	6	11	244	209	BS3+NH+OH	intra-protein	0
Xi&XiFDR	G0SH90	G0SH90	RDEEDDGDDDDDEGRGPLFAGGEKSGLAVQDPSQR	LINDIVAKAK	24	8	97	122	BS3+NH+OH	intra-protein	0
Xi&XiFDR	G0S177	G0S177	KADEQSSQSAEEKPLPSRPK	EQQQQKEEGEK	1	6	328	322	BS3+NH+OH	intra-protein	0
Xi&XiFDR	G0SH15	G0SH15	AEEKTEEGDDKKPK	IEEVEDDEDKKK	12	10	238	250	BS3+NH+OH	intra-protein	0
Xi&XiFDR	G0SDS5	G0SDS5	TEEMADTKHEPAAPQPAEETKPEPIVEK	TVEEQTPAPVEESKAEEAK	8	14	1473	1436	BS3+NH+OH	intra-protein	0
Xi&XiFDR	G0SBY8	G0SBY8	SPDEAGGPSTTKAQEDVPMPDAPK	LASNPKTSALLADPSFMAK	12	6	213	153	BS3+NH+OH	intra-protein	0
Xi&XiFDR	G0SGX0	G0SGX0	HPLESLPKASMPLDEWKR	EAPKKEEAPAAAAEEEPAPAPKPK	8	22	262	252	BS3+NH+OH	intra-protein	0
Xi&XiFDR	G0SAF6	G0SAF6	EHTEGDPSLVDESKR	IESTDKGANGAEGR	14	6	118	125	BS3+NH+OH	intra-protein	0
Xi&XiFDR	G0SAF6	G0SAF6	IESTDKGANGAEGRK	RIESTDKGANGAEGR	6	7	125	125	BS3+NH+OH	intra-protein	0
Xi&XiFDR	G0S583	G0S583	SKPFPVSPAPETPTETR	VTQVEAHFDAWPKHKPIITDAR	2	13	1873	1642	BS3+NH+OH	intra-protein	0
Xi&XiFDR	G0SBY8	G0SBY8	TAEKNK	KAYIDPVKAEEAREEGNKK	4	1	375	383	BS3+NH+OH	intra-protein	0
Xi&XiFDR	G0SBY8	G0SBY8	SPDEAGGPSTTKAQEDVPMPDAPK	KEPEPSKKEPEPEPEEELDDEEREK	12	8	213	233	BS3+NH+OH	intra-protein	0
Xi&XiFDR	G0S6Y2	G0S6Y2	EAAGEDVNMEDDEDPVPELTKR	DVDLAYIASKTHGFSGADLAFITQR	21	10	751	695	BS3+NH+OH	intra-protein	0
Xi&XiFDR	G0SBJ0	G0SBJ0	TKADVKGGTIIDYEGSVR	VVENDELEMEIIPNAKTIPGDK	6	16	380	446	BS3+NH+OH	intra-protein	0
Xi&XiFDR	G0SDS5	G0SDS5	IEPAVAAPAEEPVKTEEPAR	VEEPVTEKTPKPTTEEPAAEEK	14	8	4945	4959	BS3+NH+OH	intra-protein	0
Xi&XiFDR	G0S9L1	G0S9L1	TQLAEEPKAAEPTEAVTEPSAGAGEETAK	VTEEAAKPEESKPSEEVAQPVEETPKAEEPKAEK	8	31	888	877	BS3+NH+OH	intra-protein	0
Xi&XiFDR	G0S8H3	G0S8H3	KAAEEK	AKQEAEAAAANPDAAANdaGTKDEEMPDAPAAGK	1	2	701	708	BS3+NH+OH	intra-protein	0
Xi&XiFDR	G0S9L1	G0S9L1	SAEEAKVEEPKAEEPKPAEEAK	VEEPKDEEPKPTEEAKVEEPKDDATEEVR	16	5	567	578	BS3+NH+OH	intra-protein	0
Xi&XiFDR	G0SH15	G0SH15	TKVEAEGENDKTVK	AVAKSPFLDLLK	11	4	638	485	BS3+NH+OH	intra-protein	0
Xi&XiFDR	G0SDS5	G0SDS5	SEETATTATEKAEDTLAPVAPAPVAADER	AVEETKLEVKAAPEESASK	11	10	211	191	BS3+NH+OH	intra-protein	0
Xi&XiFDR	G0SAF6	G0SAF6	IESTDKGANGAEGRK	EHTEGDPSLVDESKR	6	14	125	118	BS3+NH+OH	intra-protein	0
Xi&XiFDR	G0SH15	G0SH15	KVKETKIEEEELNK	ETEKEVPDEEAEEKAEEK	6	4	265	216	BS3+NH+OH	intra-protein	0
Xi&XiFDR	G0S6V6	G0S6V6	LNLDPSTIKK	MQTGGPDGDLGSNEILLSNEKYTAIVDGSGVLVDPNGIDKEELYR	9	21	768	790	BS3+NH+OH	intra-protein	0
Xi&XiFDR	G0SDS5	G0SDS5	AASAPALPVDEDKPAEEPAPAPETAETKEEPAPAAETKEEAPVAEVK	EVTLNTEATKSAPVAEEADPDPIPVAESK	28	10	1038	1067	BS3+NH+OH	intra-protein	0
Xi&XiFDR	G0SH15	G0SH15	ETKIEEEELNK	ETEKEVPDEEAEEKAEEKTEEGDDK	3	4	265	216	BS3+NH+OH	intra-protein	0
Xi&XiFDR	G0S583	G0S583	SKPFPVSPAPETPTETR	SKSAEVAPASAGAAGPR	2	2	1873	1904	BS3+NH+OH	intra-protein	0
Xi&XiFDR	G0SDS5	G0SDS5	TGAEKAVTGENFPVSVSDDTPGVVGGDGR	TKEEEEESKDKIGPIPSEQQK	5	11	2459	2444	BS3+NH+OH	intra-protein	0
Xi&XiFDR	G0SAM1	G0SAM1	KGPEPEPEPESEAKVQTAEEVKDEK	KVTESTPGPETK	14	1	883	895	BS3+NH+OH	intra-protein	0
Xi&XiFDR	G0S9L1	G0S9L1	TQLAEEPKbs3nh2AAEPTEAVTEPSAGAGEETAK	VTEEAAKPEESKPSEEVAQPVEETbs3nh2PKAEEPK	1	26	881	872	BS3+NH+OH	intra-protein	0
Xi&XiFDR	G0SFP0	G0SFP0	AKAEDDEKTEAR	AKAEAEVK	2	2	781	773	BS3+NH+OH	intra-protein	0
Xi&XiFDR	G0SH15	G0SH15	VKETKIEEEELNK	ETEKEVPDEEAEEK	5	4	265	216	BS3+NH+OH	intra-protein	0
Xi&XiFDR	G0SBY8	G0SBY8	AQEDVPMPDAPKKEPEPSK	KEPEPEPEEELDDEEREK	13	1	226	233	BS3+NH+OH	intra-protein	0
Xi&XiFDR	G0SH15	G0SH15	AEEKTEEGDDKKPK	IEEVEDDEDKKK	11	10	237	250	BS3+NH+OH	intra-protein	0
Xi&XiFDR	G0SAX9	G0SAX9	KVPEAPAPEPSK	LEVGGEKPAEAAKEQPK	1	13	142	126	BS3+NH+OH	intra-protein	0
Xi&XiFDR	G0SDS5	G0SDS5	TEEMoxADTKHEPAAPQPAEETKPEPIVEK	LEPVEQVKVEATQQPK	8	8	1473	1457	BS3+NH+OH	intra-protein	0
Xi&XiFDR	G0SFP0	G0SFP0	KPAGALKDPNEMTEEELER	AKAEDDEKTEAR	1	8	792	787	BS3+NH+OH	intra-protein	0
Xi&XiFDR	G0SAF6	G0SAF6	EHTEGDPSLVDESKR	RIESTDKGANGAEGR	14	7	118	125	BS3+NH+OH	intra-protein	0
Xi&XiFDR	G0SDS5	G0SDS5	TVGEAKLEPVEQVK	TVEEQTPAPVEESKAEEAKLK	6	14	1449	1436	BS3+NH+OH	intra-protein	0
Xi&XiFDR	G0SDS5	G0SDS5	AEPEAPAETAQPAEEPKAEAALADETKTEVTAEEPKTEAVEETK	IEAAPEQPKDEVAEETKPEPASEVTKTDAPAEPK	17	26	1942	1917	BS3+NH+OH	intra-protein	0
Xi&XiFDR	G0S9L1	G0S9L1	TQLAEEPKAAEPTEAVTEPSAGAGEETAK	VTEEAAKPEESKPSEEVAQPVEETPKAEEPKAEK	8	26	888	872	BS3+NH+OH	intra-protein	0
Xi&XiFDR	G0SAF6	G0SAF6	EHTEGDPSLVDESKRIESTDK	RIESTDKGANGAEGRK	14	7	118	125	BS3+NH+OH	intra-protein	0
Xi&XiFDR	G0SGX0	G0SGX0	HPLESLPKASMPLDEWKR	EAPKKEEAPAAAAEEEPAPAPKPK	8	5	262	235	BS3+NH+OH	intra-protein	0
Xi&XiFDR	G0S992	G0SGT6	TSFGVEQPLAPGFTEISKSEIPAGIEGGAYR	KDTAPVIDLLSHGYAK	18	1	170	111	BS3+NH+OH	inter-protein	0
Xi&XiFDR	G0RYP6	G0RYP6	LISDYFNGKEPNK	IDKSQVHEIVLVGGSTR	9	3	355	326	BS3+NH+OH	intra-protein	0
Xi&XiFDR	G0SDS5	G0SDS5	TGAEKAVTGENFPVSVSDDTPGVVGGDGR	TKEEEEESKDKIGPIPSEQQK	5	9	2459	2442	BS3+NH+OH	intra-protein	0
Xi&XiFDR	G0S378	G0S378	DGCcmQCcmPKCcmVDPSSGQK	AMPDGTVEIIWHNDPLSEGGKHQTLLKPELIK	7	21	184	231	BS3+NH+OH	intra-protein	0
Xi&XiFDR	G0SDS5	G0SDS5	IGPIPSEQQKTGAEK	TKEEEEESKDK	10	9	2454	2442	BS3+NH+OH	intra-protein	0
Xi&XiFDR	G0SBY8	G0SBY8	AQEDVPMPDAPKK	EPEPSKKEPEPEPEEELDDEEREK	12	6	225	232	BS3+NH+OH	intra-protein	0
Xi&XiFDR	G0SH15	G0SH15	EVPDEEAEEKAEEK	TEEGDDKKPKIEEVEDDEDK	10	10	226	240	BS3+NH+OH	intra-protein	0
Xi&XiFDR	G0SDS5	G0SDS5	SAEKEAPAAVEEEKPVETTPAAAVEEK	AEETPAPAPVPAVEEPKKAEAEAEK	4	17	336	324	BS3+NH+OH	intra-protein	0
Xi&XiFDR	G0SG89	G0SG89	PQEVSDIKK	DSDKAEKLK	8	7	9	70	BS3+NH+OH	intra-protein	0
Xi&XiFDR	G0SBY8	G0SBY8	EPEPSKKEPEPEPEEELDDEEREKR	AQEDVPMPDAPKK	6	12	232	225	BS3+NH+OH	intra-protein	0
Xi&XiFDR	G0SGX0	G0SGX0	KEEAPAAAAEEEPAPAPKPK	HPLESLPKASMPLDEWKR	18	8	252	262	BS3+NH+OH	intra-protein	0
Xi&XiFDR	G0S5V3	G0S5V3	ALNDYADKLDKTEADQIR	SDSGEANQSAEGEKKE	8	14	590	661	BS3+NH+OH	intra-protein	0
Xi&XiFDR	G0SGX0	G0SGX0	EAPKKEEAPAAAAEEEPAPAPKPK	KAVEESSK	5	1	235	124	BS3+NH+OH	intra-protein	0
Xi&XiFDR	G0S3L5	G0S3L5	TNDREVVEWYEQNQDRINEKLEK	LKKESIADQMR	20	3	2243	2249	BS3+NH+OH	intra-protein	0
Xi&XiFDR	G0SAX9	G0SAX9	LEVGGEKPAEAAKEQPK	AAAPEPKVEEK	13	7	126	137	BS3+NH+OH	intra-protein	0
Xi&XiFDR	G0SHR7	G0SHR7	DNGKHALIIYDDLSK	GPINYKEK	4	6	303	165	BS3+NH+OH	intra-protein	0
Xi&XiFDR	G0SDS5	G0SDS5	DKIGPIPSEQQK	VGETPAPVEELKVEKEEEPAPAPVEKTKEEEEESK	2	26	2444	2433	BS3+NH+OH	intra-protein	0
Xi&XiFDR	G0SFF0	G0SFF0	DIDNKKPITAALEAEK	LADSTDKAANLDEWGEFLHLPGQK	6	7	280	107	BS3+NH+OH	intra-protein	0
Xi&XiFDR	G0RYP6	G0RYP6	AEIDKVVHWLDENQQATKDEYEDK	LDQADKDKLR	5	8	575	568	BS3+NH+OH	intra-protein	0
Xi&XiFDR	G0S6V6	G0S6V6	MSKINITE	LSHAITSLDEQLQHSDLWENQKVR	3	22	1098	1031	BS3+NH+OH	intra-protein	0
Xi&XiFDR	G0SDS5	G0SDS5	TVGEAKLEPVEQVKVEATQQPK	TEEMADTKHEPAAPQPAEETKPEPIVEK	14	8	1457	1473	BS3+NH+OH	intra-protein	0
Xi&XiFDR	G0SAQ6	G0SAQ6	LAAIKANANDVDAEK	IKSSPEGEPSTTAADSK	5	2	1207	1219	BS3+NH+OH	intra-protein	0
Xi&XiFDR	G0SH15	G0SH15	KETEKEVPDEEAEEK	IKEVIKK	5	2	216	192	BS3+NH+OH	intra-protein	0
Xi&XiFDR	G0RYB3	G0RYB3	EGKTLQDELEVTEGMR	LSGGVAVIKVGGSSEVEVGEKK	3	9	207	407	BS3+NH+OH	intra-protein	0
Xi&XiFDR	G0S5V3	G0S5V3	ALNDYADKLDKTEADQIR	SDSGEANQSAEGEKKE	8	15	590	662	BS3+NH+OH	intra-protein	0
Xi&XiFDR	G0SDS5	G0SDS5	VKETAPVAPETNVK	VETAPEPIEQDKPEEPVEAK	2	12	4140	4130	BS3+NH+OH	intra-protein	0
Xi&XiFDR	G0S1E6	G0S1E6	DAEREGIAKNGAK	EGIAKNGAK	9	5	480	480	BS3+NH+OH	intra-protein	0
Xi&XiFDR	G0SBM8	G0SBM8	KYLDFEEAEGNYHR	FGKENGGLSELDEATR	1	3	281	545	BS3+NH+OH	intra-protein	0
Xi&XiFDR	G0SEK9	G0SEK9	KHDLAKDETTEEK	VTSKLLEQDTSAEK	6	4	244	54	BS3+NH+OH	intra-protein	0
Xi&XiFDR	G0S6V6	G0S6V6	MoxQTGGPDGDLGSNEILLSNEKYTAIVDGSGVLVDPNGIDKEELYR	LNLDPSTIKK	21	9	790	768	BS3+NH+OH	intra-protein	0
Xi&XiFDR	G0SDS5	G0SDS5	ETAPVAPETNVKEVPEPVVETK	VAEPAETKVEEQTAESEAK	12	8	4152	4170	BS3+NH+OH	intra-protein	0
Xi&XiFDR	G0SBY8	G0SBY8	AQEDVPMPDAPKK	EPEPSKKEPEPEPEEELDDEEREK	12	7	225	233	BS3+NH+OH	intra-protein	0
Xi&XiFDR	G0SAX9	G0SAX9	VEEKKVPEAPAPEPSK	EQPKAAAPEPK	4	4	141	130	BS3+NH+OH	intra-protein	0
Xi&XiFDR	G0SH15	G0SH15	VKETKIEEEELNK	ETEKEVPDEEAEEKAEEKTEEGDDKKPK	2	4	262	216	BS3+NH+OH	intra-protein	0
Xi&XiFDR	G0SDS5	G0SDS5	SAEKEAPAAVEEEKPVETTPAAAVEEK	AAEEPEAEEKPVEAKPEESIPAALVENMKAEETPAPAPVPAVEEPK	4	29	336	307	BS3+NH+OH	intra-protein	0
Xi&XiFDR	G0SH15	G0SH15	KVKETKIEEEELNK	ETEKEVPDEEAEEKAEEK	3	4	262	216	BS3+NH+OH	intra-protein	0
Xi&XiFDR	G0RYB3	G0RYB3	EGKTLQDELEVTEGMR	VEFEKPLILLSEQK	3	5	207	243	BS3+NH+OH	intra-protein	0
Xi&XiFDR	G0SDS5	G0SDS5	VKDEPQPAEAKPEEPAETKVGQPEVK	AKAGETVAEPEAEVEEAPVVAEAEEK	19	2	4438	4456	BS3+NH+OH	intra-protein	0
Xi&XiFDR	G0SDS5	G0SDS5	SAEKEAPAAVEEEKPVETTPAAAVEEK	KAEAEAEK	4	1	336	325	BS3+NH+OH	intra-protein	0
Xi&XiFDR	G0SDS5	G0SDS5	TEEMoxADTKHEPAAPQPAEETKPEPIVEK	TVGEAKLEPVEQVKVEATQQPK	8	14	1473	1457	BS3+NH+OH	intra-protein	0
Xi&XiFDR	G0SDS5	G0SDS5	EPVSEAKVEAAPEVEAK	VGEEPDVETKAEEAPAVEAQAEEVAETKAK	7	28	3488	3479	BS3+NH+OH	intra-protein	0
Xi&XiFDR	G0SH15	G0SH15	ETKIEEEELNK	GTKIILHLKDEQTDYLNESR	3	3	265	173	BS3+NH+OH	intra-protein	0
Xi&XiFDR	G0S378	G0S378	DGCcmQCcmPKCcmVDPSSGQK	AMoxPDGTVEIIWHNDPLSEGGKHQTLLKPELIK	7	21	184	231	BS3+NH+OH	intra-protein	0
Xi&XiFDR	G0RYP6	G0RYP6	KFSDPEVQSDMK	NGKPVIQVEFKGETK	1	3	75	98	BS3+NH+OH	intra-protein	0
Xi&XiFDR	G0SEK9	G0SEK9	KHDLAKDETTEEK	KVTSKLLEQDTSAEK	6	5	244	54	BS3+NH+OH	intra-protein	0
Xi&XiFDR	G0SDS5	G0SDS5	EIEEPAPEPAAETKEELVPETQVGAAPEPK	AEPASEPASGPSAETKAEADPEPAAEPVAEAK	14	16	1627	1659	BS3+NH+OH	intra-protein	0
Xi&XiFDR	G0S8H3	G0RYP6	NKLDDQYAEFATDEEK	IQKLISDYFNdaGKEPNK	2	3	611	346	BS3+NH+OH	inter-protein	0
Xi&XiFDR	G0S378	G0S378	AATAFQKTIEDERNMYEYK	EKVNLVEEDRLFEGAER	7	2	474	569	BS3+NH+OH	intra-protein	0
Xi&XiFDR	G0SDS5	G0SDS5	AGAKEEAKPEPVEETK	VEVAPEPTTEPVAETKPEVVEEHK	8	16	1579	1563	BS3+NH+OH	intra-protein	0
Xi&XiFDR	G0SAQ6	G0SAQ6	AKDAAIAK	LKEENEVANEHHQK	2	2	652	660	BS3+NH+OH	intra-protein	0
Xi&XiFDR	G0SDS5	G0SDS5	VKDEPQPAEAKPEEPAETK	VGQPEVKTEEPTAPAK	11	7	4430	4445	BS3+NH+OH	intra-protein	0
Xi&XiFDR	G0SDS5	G0SDS5	ADGQAAPAAETKGEETPTVEAETK	EAPVEAKTEEVAEAK	12	7	3572	3552	BS3+NH+OH	intra-protein	0
Xi&XiFDR	G0S8H3	G0S8H3	AKQEAEAAAANPDAAANGTKDEEMPDAPAAGK	KAAEEK	2	1	708	701	BS3+NH+OH	intra-protein	0
Xi&XiFDR	G0SH15	G0SH15	ETKIEEEELNK	ETEKEVPDEEAEEKAEEK	3	4	265	216	BS3+NH+OH	intra-protein	0
Xi&XiFDR	G0SDS5	G0SDS5	AAPAEEPKPAEEPVEQPKSEPVEETKVESAPEEPKTEAPAEVK	AEPAEETKLEAPVEKPAEPVEEPR	26	8	1850	1875	BS3+NH+OH	intra-protein	0
Xi&XiFDR	G0S9L1	G0S9L1	VTEEAAKPEESKPSEEVAQPVEETPK	AEEPKAEKTQLAEEPK	24	8	870	880	BS3+NH+OH	intra-protein	0
Xi&XiFDR	G0SDS5	G0SDS5	EAPAAVEEEKPVETTPAAAVEEK	KAEAEAEKSAEK	10	8	346	332	BS3+NH+OH	intra-protein	0
Xi&XiFDR	G0S8H3	G0S8H3	KEEKKEGEEQQQK	DGDAMDTDAPKEEPPKPKTR	5	18	521	547	BS3+NH+OH	intra-protein	0
Xi&XiFDR	G0S5V3	G0S5V3	ALNDYADKLDKTEADQIR	ARSDSGEANQSAEGEKKE	8	16	590	661	BS3+NH+OH	intra-protein	0
Xi&XiFDR	G0S428	G0RZD8	GGAKENAAPAINTNDETAFPSLGSR	EAGEGKEGAPSNFAPQFR	4	6	281	134	BS3+NH+OH	inter-protein	0
Xi&XiFDR	G0SFP0	G0SFP0	AKAEDDEKTEAR	KPAGALKDPNEMoxTEEELER	8	1	787	792	BS3+NH+OH	intra-protein	0
Xi&XiFDR	G0SBJ0	G0SBJ0	TKADVKGGTIIDYEGSVR	EHVNEFKSIKbs3ohK	6	7	380	408	BS3+NH+OH	intra-protein	0
Xi&XiFDR	G0S8H3	G0S8H3	EGQMIAEDKLVAETEEK	EKCcmDATEEWLYDEGDDTTKAVYVAK	9	19	589	648	BS3+NH+OH	intra-protein	0
Xi&XiFDR	G0SDS5	G0SDS5	TVEEQTPAPVEESKAEEAK	LKTVGEAKLEPVEQVK	14	8	1436	1449	BS3+NH+OH	intra-protein	0
Xi&XiFDR	G0SFP0	G0SFP0	KPAGALKDPNEMTEEELER	AKAEDDEKTEAR	7	8	798	787	BS3+NH+OH	intra-protein	0
Xi&XiFDR	G0RYB3	G0RYB3	AQKVEFEKPLILLSEQK	EGKTLQDELEVTEGMRFDR	8	3	243	207	BS3+NH+OH	intra-protein	0
Xi&XiFDR	G0SGX0	G0SGX0	KAVEESSK	KEAPKKEEAPAAAAEEEPAPAPKPK	1	1	124	230	BS3+NH+OH	intra-protein	0
Xi&XiFDR	G0SBR0	G0S7A2	SGKGETIITNDGSTMLK	IDTLIKLDPEPQPEDDGHDH	3	6	81	552	BS3+NH+OH	inter-protein	0
Xi&XiFDR	G0S1E6	G0S1X1	SNLDTSSPEYKENER	RVAQKEGEICcmK	11	5	102	1377	BS3+NH+OH	inter-protein	0
Xi&XiFDR	G0SAQ6	G0SAQ6	LNAELEAKHAQELEHLEQLK	SDLGEVSDMKQQLEVK	8	10	864	886	BS3+NH+OH	intra-protein	0
Xi&XiFDR	G0SDS5	G0SDS5	AAPEPAPAAEPVQETKVEAAPEPATK	AGAKEEAKPEPVEETK	16	4	1603	1575	BS3+NH+OH	intra-protein	0
Xi&XiFDR	G0SDS5	G0SDS5	AEEVQTQPAEELKQEEAPAVVKPAEK	AALTEEPAGVKK	13	11	1248	1234	BS3+NH+OH	intra-protein	0
Xi&XiFDR	G0S9L1	G0S9L1	TQLAEEPKAAEPTEAVTEPSAGAGEETAK	ANEEAKPSEESKPVEEDKPAEEAK	8	6	888	915	BS3+NH+OH	intra-protein	0
Xi&XiFDR	G0SDS5	G0SDS5	VKDEPQPAEAKPEEPAETK	AKAGETVAEPEAEVEEAPVVAEAEEK	2	2	4421	4456	BS3+NH+OH	intra-protein	0
Xi&XiFDR	G0SDS5	G0SDS5	AEESAETKVEEQATPAPEAKVNVAPAVEAK	VEEASATEAKTEEAPKAEEAPAAETKVEEPAEAK	20	10	3693	3713	BS3+NH+OH	intra-protein	0
Xi&XiFDR	G0SDS5	G0SDS5	AEEPVAPTEAKAEER	TPALEAKVEEEVAQTVEAAKTEEPAQPAEAK	11	7	4544	4555	BS3+NH+OH	intra-protein	0
Xi&XiFDR	G0SAQ6	G0SAQ6	ALEEAKAQHEQAVK	EKEEIVK	6	2	723	712	BS3+NH+OH	intra-protein	0
Xi&XiFDR	G0SDS5	G0SDS5	TVEEQTPAPVEESKAEEAK	LKTVGEAKLEPVEQVK	14	2	1436	1443	BS3+NH+OH	intra-protein	0
Xi&XiFDR	G0SAF6	G0SAF6	EHTEGDPSLVDESKR	RIESTDKGANGAEGRK	14	7	118	125	BS3+NH+OH	intra-protein	0
Xi&XiFDR	G0SH15	G0SH15	IEEVEDDEDKKK	TEEGDDKKPK	10	8	250	238	BS3+NH+OH	intra-protein	0
Xi&XiFDR	G0SDS5	G0SDS5	TEEVAEAKADGQAAPAAETKGEETPTVEAETK	VKEAPVEAK	8	2	3560	3545	BS3+NH+OH	intra-protein	0
Xi&XiFDR	G0SDS5	G0SDS5	VKDEPQPAEAKPEEPAETK	TEEPTAPAKAK	11	9	4430	4454	BS3+NH+OH	intra-protein	0
Xi&XiFDR	G0S6V6	G0S6V6	HSIAPTPAVEVLSDEKLK	ITKDVSNEHDEMoxVMTAFR	16	3	519	526	BS3+NH+OH	intra-protein	0
Xi&XiFDR	G0SDS5	G0SDS5	VKDEPQPAEAKPEEPAETK	TEEPTAPAKAK	2	9	4421	4454	BS3+NH+OH	intra-protein	0
Xi&XiFDR	G0S4X6	G0S4X6	GTGPGGKITEEDVK	AETAPTPASTSAPEPEETTSTGKLEPALDREPNVSFAAKK	7	39	204	183	BS3+NH+OH	intra-protein	0
Xi&XiFDR	G0SBJ0	G0SBJ0	IYKDSLLPVPK	YLNDKAKbs3ohGNEVNWDR	3	5	294	167	BS3+NH+OH	intra-protein	0
Xi&XiFDR	G0SAF6	G0SAF6	IESTDKGANGAEGR	RIESTDKGANGAEGRK	6	7	125	125	BS3+NH+OH	intra-protein	0
Xi&XiFDR	G0SAQ6	G0SAQ6	AGFEEKLADAEAK	TLQDQHAAEVAALKAGFEEK	6	14	932	926	BS3+NH+OH	intra-protein	0
Xi&XiFDR	G0SCF9	G0SCF9	KGSGYEGHEGELK	VTKEEASR	1	3	289	283	BS3+NH+OH	intra-protein	0
Xi&XiFDR	G0S561	G0S561	FTEEGSNVQKGQATDTSQGAAR	ETVEVSAEEKER	10	10	289	94	BS3+NH+OH	intra-protein	0
Xi&XiFDR	G0SDS5	G0SDS5	AKPEEPEVK	KVEAAPEPAAAPDEEAKPELAEEVKAEPATKK	2	31	4382	2096	BS3+NH+OH	intra-protein	0
Xi&XiFDR	G0SGX0	G0SGX0	EAPKKEEAPAAAAEEEPAPAPKPK	KAVEESSK	4	1	234	124	BS3+NH+OH	intra-protein	0
Xi&XiFDR	G0SH15	G0SH15	AEEKTEEGDDKKPK	IEEVEDDEDKKK	4	10	230	250	BS3+NH+OH	intra-protein	0
Xi&XiFDR	G0S8H3	G0S8H3	EGQMoxIAEDKLVAETEEK	CcmDATEEWLYDEGDDTTKAVYVAK	9	17	589	648	BS3+NH+OH	intra-protein	0
Xi&XiFDR	G0SDS5	G0SDS5	EVPEPVVETKVAEPAETKVEEQTAESEAK	VKETAPVAPETNVK	10	2	4162	4140	BS3+NH+OH	intra-protein	0
Xi&XiFDR	G0SDS5	G0SDS5	TEEMADTKHEPAAPQPAEETKPEPIVEK	LKTVGEAK	8	2	1473	1443	BS3+NH+OH	intra-protein	0
Xi&XiFDR	G0RYL1	G0RYL1	ALPTEPADKPKLEEISSPGLDGK	KESQAEDNEDESK	9	1	856	871	BS3+NH+OH	intra-protein	0
Xi&XiFDR	G0SH15	G0SH15	ETEKEVPDEEAEEKAEEKTEEGDDKKPK	KEKPKK	4	3	216	254	BS3+NH+OH	intra-protein	0
Xi&XiFDR	G0SDS5	G0SDS5	AEETIETKVEDK	IPKPEAKVEEAPVAEAQVR	8	7	3397	3408	BS3+NH+OH	intra-protein	0
Xi&XiFDR	G0SDS5	G0SDS5	AVVEEKSATTTTQEEKPSSEPAPAADETPAPAHVVAEEK	TVVEPKTEEK	6	6	245	235	BS3+NH+OH	intra-protein	0
Xi&XiFDR	G0SH15	G0SH15	KETEKEVPDEEAEEKAEEKTEEGDDK	IKEVIKK	5	2	216	192	BS3+NH+OH	intra-protein	0
Xi&XiFDR	G0SBY8	G0SBY8	EPEPSKKEPEPEPEEELDDEEREK	AQEDVPMoxPDAPKK	6	12	232	225	BS3+NH+OH	intra-protein	0
Xi&XiFDR	G0SAM1	G0SAM1	GSKPPVKEEEKPSGPAVVPARPASR	QQEELVEKEYQQYGPEGFPAAR	3	8	539	522	BS3+NH+OH	intra-protein	0
Xi&XiFDR	G0SEK9	G0SEK9	LSSDKIEFATVGK	VTSKLLEQDTSAEK	5	4	209	54	BS3+NH+OH	intra-protein	0
Xi&XiFDR	G0SBY8	G0SBY8	KEPEPSKKEPEPEPEEELDDEEREK	SPDEAGGPSTTKAQEDVPMoxPDAPK	1	12	226	213	BS3+NH+OH	intra-protein	0
Xi&XiFDR	G0SDS5	G0SDS5	APAEVPAKTK	VEEVKTEEPQVEVKPESEAAIATETK	8	5	2775	2782	BS3+NH+OH	intra-protein	0
Xi&XiFDR	G0SDS5	G0SDS5	VEEVAHSPEAQVEEVTEPVEAK	TEEAPAPDSK	7	9	3935	3927	BS3+NH+OH	intra-protein	0
Xi&XiFDR	G0S9L1	G0S9L1	AVEEAPAAVEEAPKVEEPK	VEEPKVTEEAAKPEESKPSEEVAQPVEETPKAEEPKAEK	14	12	836	853	BS3+NH+OH	intra-protein	0
Xi&XiFDR	G0SBJ0	G0SBJ0	VVENDELEMEIIPNAKTIPGDK	ADVKGGTIIDYEGSVR	16	4	446	380	BS3+NH+OH	intra-protein	0
Xi&XiFDR	G0SFP0	G0SFP0	AAAEKAAAEK	AKEEEAAK	5	2	657	646	BS3+NH+OH	intra-protein	0
Xi&XiFDR	G0SDS5	G0SDS5	VEEASATEAK	TEEAPKAEEAPAAETKVEEPAEAK	7	6	3710	3719	BS3+NH+OH	intra-protein	0
Xi&XiFDR	G0SDS5	G0SDS5	AKAGETVAEPEAEVEEAPVVAEAEEK	VKDEPQPAEAKPEEPAETKVGQPEVKTEEPTAPAK	2	19	4456	4438	BS3+NH+OH	intra-protein	0
Xi&XiFDR	G0SFP0	G0SFP0	AEDDEKTEAR	KPAGALKDPNEMTEEELER	6	1	787	792	BS3+NH+OH	intra-protein	0
Xi&XiFDR	G0S9L1	G0S9L1	AVEVKAVEETNTEEPQPAEETKPAEEAKPAEEVK	AVEETNVEEPQPAEETKPAEEVK	5	17	724	713	BS3+NH+OH	intra-protein	0
Xi&XiFDR	G0SHQ5	G0SHQ5	KAYEQANQLLGDIVK	FKGDIVIPTLYDDDGNKIDTSVPCcmTK	1	17	901	542	BS3+NH+OH	intra-protein	0
Xi&XiFDR	G0SDS5	G0SDS5	VEEQTPATKAAVEEAQVEEAQVEAETK	AEEVAPAELKTEEPSQAK	9	10	3525	3508	BS3+NH+OH	intra-protein	0
Xi&XiFDR	G0S246	G0S246	AFDKGLSPR	QNKLIPGIGHR	4	3	497	513	BS3+NH+OH	intra-protein	0
Xi&XiFDR	G0S4R3	G0S4R3	TEKETNER	KTEKAIADAR	3	4	801	717	BS3+NH+OH	intra-protein	0
Xi&XiFDR	G0SDS5	G0SDS5	ASESEAKVEEAPVAK	VEEAPVETKVEATPEPIEAKAEEK	7	20	3281	3270	BS3+NH+OH	intra-protein	0
Xi&XiFDR	G0SDS5	G0SDS5	AKVEESSETVK	VAEPAETKVEEQTAESEAKVEAASEPVK	2	19	4192	4181	BS3+NH+OH	intra-protein	0
Xi&XiFDR	G0S9L1	G0S9L1	AVEEAPAAVEEAPKVEEPK	VEEPKVTEEAAKPEESKPSEEVAQPVEETPKAEEPK	14	5	836	846	BS3+NH+OH	intra-protein	0
Xi&XiFDR	G0S428	G0S428	KPNEGAEDK	LALEQENALKVR	1	10	196	193	BS3+NH+OH	intra-protein	0
Xi&XiFDR	G0SDS5	G0SDS5	TEPVVEKAAPAEEPKPAEEPVEQPK	VEAVEESKPEAPVEQQVEVK	7	8	1824	1805	BS3+NH+OH	intra-protein	0
Xi&XiFDR	G0SDS5	G0SDS5	AEGPAEAQAAPGVSEEEVPPPFEESPEHSIADLR	EVKAAEPVVVAEQPAVTEEPAIK	25	3	5468	5480	BS3+NH+OH	intra-protein	0
Xi&XiFDR	G0S561	G0S561	FTEEGSNVQKGQATDTSQGAAR	KTAWGYYSSAADDEITLRENHTAFQR	10	1	289	125	BS3+NH+OH	intra-protein	0
Xi&XiFDR	G0SDS5	G0SDS5	AKPEEPEVK	TVEAQPEQLTEAKAEEVAVPSTETKNEEQVTEHK	2	25	4382	4371	BS3+NH+OH	intra-protein	0
Xi&XiFDR	G0SH15	G0SH15	EVPDEEAEEKAEEK	TEEGDDKKPKIEEVEDDEDK	10	8	226	238	BS3+NH+OH	intra-protein	0
Xi&XiFDR	G0SBJ0	G0SBJ0	RVVENDELEMEIIPNAKTIPGDK	ADVKGGTIIDYEGSVR	17	4	446	380	BS3+NH+OH	intra-protein	0
Xi&XiFDR	G0SDS5	G0SDS5	ETAPVAPETNVK	VETAPEPIEQDKPEEPVEAKVK	2	20	4142	4138	BS3+NH+OH	intra-protein	0
Xi&XiFDR	G0S866	G0S866	KLEHYVQQMAAGGK	EVLNANPVYKDVAIPTGPK	1	10	518	488	BS3+NH+OH	intra-protein	0
Xi&XiFDR	G0SDS5	G0SDS5	VGQPEVKTEEPTAPAKAK	VKDEPQPAEAKPEEPAETK	16	11	4454	4430	BS3+NH+OH	intra-protein	0
Xi&XiFDR	G0S4X6	G0S4X6	GTGPGGKITEEDVKK	LEPALDREPNVSFAAKK	7	16	204	183	BS3+NH+OH	intra-protein	0
Xi&XiFDR	G0S6Y2	G0SH90	KAFEEAEK	RDEEDDGDDDDDEGRGPLFAGGEKSGLAVQDPSQR	1	24	304	97	BS3+NH+OH	inter-protein	0
Xi&XiFDR	G0SDS5	G0SDS5	AEEAAEAKPTEEAK	VESKETNAEPTLEATPAEEPKPEK	8	4	2297	2307	BS3+NH+OH	intra-protein	0
Xi&XiFDR	G0SDS5	G0SDS5	VAEPEAKVEEAPVETKVEATPEPIEAK	AETTAEDQAAAEPEAKVEQAPVTEANAEEPVEAK	7	16	3250	3221	BS3+NH+OH	intra-protein	0
Xi&XiFDR	G0SAF6	G0SAF6	EHTEGDPSLVDESKRIESTDK	EHTEGDPSLVDESK	14	8	118	112	BS3+NH+OH	intra-protein	0
Xi&XiFDR	G0SDS5	G0SDS5	VEAAPEVEAKAEEVAPAELKTEEPSQAK	VEEQTPATKAAVEEAQVEEAQVEAETK	10	9	3498	3525	BS3+NH+OH	intra-protein	0
Xi&XiFDR	G0SDS5	G0SDS5	AEEVAVPSTETKNEEQVTEHK	AKPEEPEVK	12	2	4371	4382	BS3+NH+OH	intra-protein	0
Xi&XiFDR	G0SBY8	G0SBY8	KAYIDPVKAEEAREEGNKK	TAEKNKbs3nh2IEAAR	1	4	383	375	BS3+NH+OH	intra-protein	0
Xi&XiFDR	G0SDS5	G0SDS5	AETTAEDQAAAEPEAKVEQAPVTEANAEEPVEAK	AEEVPAAEAKVEVR	16	10	3221	3201	BS3+NH+OH	intra-protein	0
Xi&XiFDR	G0SDS5	G0SDS5	VKEATPEPTAETK	AKVEESSETVK	2	2	4203	4192	BS3+NH+OH	intra-protein	0
Xi&XiFDR	G0S6V6	G0S6V6	LEAKYLDGSDPSK	KNKbs3ohDIPEGGSKGVILLDPKSQDK	4	19	219	654	BS3+NH+OH	intra-protein	0
Xi&XiFDR	G0S0D3	G0S0D3	KLYYEAGEMoxAK	VGKPFVDIDIVDGVVKEDSSATVPIDSTPALDK	1	3	109	122	BS3+NH+OH	intra-protein	0
Xi&XiFDR	G0S246	G0S246	KQNKbs3ohLIPGIGHR	AFDKGLSPR	1	4	510	497	BS3+NH+OH	intra-protein	0
Xi&XiFDR	G0S6Y2	G0S6Y2	REKTNGEVERR	REKTNdaGEVER	3	3	331	331	BS3+NH+OH	intra-protein	0
Xi&XiFDR	G0SAF6	G0SAF6	IESTDKGANGAEGR	SVREHTEGDPSLVDESKR	6	17	125	118	BS3+NH+OH	intra-protein	0
Xi&XiFDR	G0SDS5	G0SDS5	DKIGPIPSEQQK	VGETPAPVEELKVEKEEEPAPAPVEKTKEEEEESK	2	28	2444	2435	BS3+NH+OH	intra-protein	0
Xi&XiFDR	G0SBY8	G0SBY8	KAYIDPVKAEEAREEGNKK	KDPKbs3nh2FIR	1	1	383	454	BS3+NH+OH	intra-protein	0
Xi&XiFDR	G0SBY8	G0SBY8	TAEKNK	KAYIDPVKAEEAREEGNK	4	1	375	383	BS3+NH+OH	intra-protein	0
Xi&XiFDR	G0SAQ6	G0SAQ6	TLQDQHAAEVAALKAGFEEK	ELEALKASHNTALEEILAK	14	6	926	796	BS3+NH+OH	intra-protein	0
Xi&XiFDR	G0S378	G0S378	TSSESEAEAVAPAR	DGCcmQCcmPKCcmVDPSSGQK	1	7	62	184	BS3+NH+OH	intra-protein	0
Xi&XiFDR	G0SG89	G0SG89	PQEVSDIKK	DSDKAEK	8	4	9	67	BS3+NH+OH	intra-protein	0
Xi&XiFDR	G0RYE0	G0RYE0	AGKDLTIVSLSR	CcmVGQSLVAAENLKK	3	13	258	280	BS3+NH+OH	intra-protein	0
Xi&XiFDR	G0SAQ6	G0SAQ6	EVEELKAK	AKHAEELQGGSSDK	6	2	510;376	512	BS3+NH+OH	intra-protein	0
Xi&XiFDR	G0SDS5	G0SDS5	IEPAVAAPAEEPVKTEEPARVEEPVTEK	TPKPTTEEPAAEEK	14	3	4945	4962	BS3+NH+OH	intra-protein	0
Xi&XiFDR	G0SBY8	G0SBY8	EPEPSKKEPEPEPEEELDDEEREKR	AQEDVPMPDAPKK	7	12	233	225	BS3+NH+OH	intra-protein	0
Xi&XiFDR	G0SAF6	G0SAF6	RIESTDKGANGAEGRK	EHTEGDPSLVDESK	7	8	125	112	BS3+NH+OH	intra-protein	0
Xi&XiFDR	G0SDS5	G0SDS5	AKVEESSETVK	VKEATPEPTAETKVEVTETEVEEQAPVAEAK	2	2	4192	4203	BS3+NH+OH	intra-protein	0
Xi&XiFDR	G0S1E6	G0S1E6	EGIAKNGAK	MHSSVSGVTDYLAVDDAHAITLAR	5	6	480	329	BS3+NH+OH	intra-protein	0
Xi&XiFDR	G0S378	G0S378	EKVNLVEEDRLFEGAER	YSDSDKPLDLPTLFLR	2	6	569	167	BS3+NH+OH	intra-protein	0
Xi&XiFDR	G0SAQ6	G0SAQ6	EKVSGLEAEIEALK	LAAEDAAAKEK	2	9	571	569	BS3+NH+OH	intra-protein	0
Xi&XiFDR	G0S246	G0S246	AFDKGLSPR	KQNKLIPGIGHR	4	4	497	513	BS3+NH+OH	intra-protein	0
Xi&XiFDR	G0RY45	G0RY45	VDPALEKQFEAGR	QQKQGQVVEEVKK	7	3	162	128	BS3+NH+OH	intra-protein	0
Xi&XiFDR	G0SDS5	G0SDS5	DEPQPAEAKPEEPAETK	VEPEVKPEEVAAPVEAKVK	9	17	4430	4419	BS3+NH+OH	intra-protein	0
Xi&XiFDR	G0SH15	G0SH15	KETEKEVPDEEAEEKAEEK	IKEVIK	5	2	216	192	BS3+NH+OH	intra-protein	0
Xi&XiFDR	G0SHR7	G0SHR7	DNGKHALIIYDDLSK	VVDALGNPIDGKGPINYKEK	4	18	303	165	BS3+NH+OH	intra-protein	0
Xi&XiFDR	G0SH15	G0SH15	KVKETKIEEEELNK	ETEKEVPDEEAEEK	3	4	262	216	BS3+NH+OH	intra-protein	0
Xi&XiFDR	G0SBY8	G0SBY8	AQEDVPMPDAPKKEPEPSK	KEPEPEPEEELDDEEREKR	13	1	226	233	BS3+NH+OH	intra-protein	0
Xi&XiFDR	G0S9L1	G0S9L1	AAEEAKPTDGVK	VEEHKGEEAPPEEPK	6	5	476	487	BS3+NH+OH	intra-protein	0
Xi&XiFDR	G0S8H3	G0SCU5	NKLDDQYAEFATDEEK	IQKLLSEFFDGK	2	3	611	352	BS3+NH+OH	inter-protein	0
Xi&XiFDR	G0SH15	G0SH15	SPFLDLLKEK	FHSTKSGDEMTSLTDYVTR	8	5	493	450	BS3+NH+OH	intra-protein	0
Xi&XiFDR	G0S9L1	G0S9L1	SAEEAKVEEPKAEEPKPAEEAK	VEEPKDEEPKPTEEAKVEEPKDDATEEVR	11	5	562	578	BS3+NH+OH	intra-protein	0
Xi&XiFDR	G0S9L1	G0S9L1	AVEETNTEEPQPAEETKPAEEAKPAEEVK	AVEETNTEEPQPAEETKPAEEAKPAEEAKPAEEVKPVEEVK	17	17	741	775	BS3+NH+OH	intra-protein	0
Xi&XiFDR	G0S4S7	G0S4S7	SDEKEAATEIQPGEPIK	QLEDERDAKSGVIECcmVR	4	9	96	308	BS3+NH+OH	intra-protein	0
Xi&XiFDR	G0S378	G0S378	DGCcmQCcmPKCcmVDPSSGQK	AMPDGTVEIIWHNDPLSEGGKHQTLLKbs3ohPELIK	7	21	184	231	BS3+NH+OH	intra-protein	0
Xi&XiFDR	G0SBY8	G0SBY8	EAGGAGGFDPNASIGKLFSDPNLIQK	SPDEAGGPSTTKAQEDVPMPDAPKKEPEPSK	16	12	137	213	BS3+NH+OH	intra-protein	0
Xi&XiFDR	G0SDS5	G0SDS5	VEVGEALKAEPTPSETLMPVEK	EVVAEEPVKTEASAQTETVVEK	8	9	5634	5613	BS3+NH+OH	intra-protein	0
Xi&XiFDR	G0SAF6	G0SAF6	EHTEGDPSLVDESK	MLDDFDRYAQQQLQSTFGGSPSSLGKMTLNPR	8	26	112	56	BS3+NH+OH	intra-protein	0
Xi&XiFDR	G0SFP0	G0SFP0	AEAEVKAK	AREEAESKAK	6	8	779	771	BS3+NH+OH	intra-protein	0
Xi&XiFDR	G0SGX0	G0SGX0	ANNLEIEEVETDVKNPSEEFLK	KEAPKKEEAPAAAAEEEPAPAPKPK	14	6	37	235	BS3+NH+OH	intra-protein	0
Xi&XiFDR	G0SDS5	G0SDS5	AEEAAEAKPTEEAKVESK	ETNAEPTLEATPAEEPKPEK	14	2	2303	2309	BS3+NH+OH	intra-protein	0
Xi&XiFDR	G0SEK9	G0SEK9	KHDLAKDETTEEK	DGKbs3ohIYHKLWSAEEITALLK	1	7	239	226	BS3+NH+OH	intra-protein	0
Xi&XiFDR	G0S0D3	G0S0D3	VGKPFVDIDIVDGVVKEDSSATVPIDSTPALDK	KLYYEAGEMAK	3	1	122	109	BS3+NH+OH	intra-protein	0
Xi&XiFDR	G0SDS5	G0SDS5	EAPVEAKTEEVAEAK	AAVEEAQVEEAQVEAETKVK	7	18	3552	3543	BS3+NH+OH	intra-protein	0
Xi&XiFDR	G0SDS5	G0SDS5	EAPAAVEEEKPVETTPAAAVEEK	AEETPAPAPVPAVEEPKKAEAEAEKSAEK	10	18	346	325	BS3+NH+OH	intra-protein	0
Xi&XiFDR	G0RYB3	G0RYB3	EGKTLQDELEVTEGMR	AQKVEFEKPLILLSEQK	3	3	207	238	BS3+NH+OH	intra-protein	0
Xi&XiFDR	G0SDS5	G0SDS5	TVEAPEPAPKVEEK	VKAEPAATEDPVKTEEPAK	10	2	5130	5136	BS3+NH+OH	intra-protein	0
Xi&XiFDR	G0SEK9	G0SEK9	IYHKLWSAEEITALLK	KHDLAKbs3ohDETTEEK	4	1	226	239	BS3+NH+OH	intra-protein	0
Xi&XiFDR	G0RYP6	G0RYP6	LDQADKDK	LRAEIDKVVHWLDENQQATKDEYEDK	6	7	566	575	BS3+NH+OH	intra-protein	0
Xi&XiFDR	G0S561	G0S561	FTEEGSNVQKGQATDTSQGAAR	TINVEKAKL	10	6	289	495	BS3+NH+OH	intra-protein	0
Xi&XiFDR	G0SH15	G0SH15	KVKETKIEEEELNK	ETEKEVPDEEAEEKAEEKTEEGDDK	6	4	265	216	BS3+NH+OH	intra-protein	0
Xi&XiFDR	G0S246	G0S246	KGSVGYVSK	FQADPECcmKILLLLGEVGGVEEYK	1	8	199	256	BS3+NH+OH	intra-protein	0
Xi&XiFDR	G0SAQ6	G0SAQ6	ALEEAKAQHEQAVK	VAAAQDEISRLVEAKEEVEK	6	15	723	1009	BS3+NH+OH	intra-protein	0
Xi&XiFDR	G0S257	G0S257	LQATGDDQNSNKDLISLYEGIK	ALGAVPQEKLQATGDDQNSNK	12	9	180	168	BS3+NH+OH	intra-protein	0
Xi&XiFDR	G0SGX0	G0SGX0	KEEAPAAAAEEEPAPAPKPK	KAVEESSK	1	1	235	124	BS3+NH+OH	intra-protein	0
Xi&XiFDR	G0S9L1	G0S9L1	SAEEAKVEEPK	AEEPKPAEEAKVEEPKDEEPKPTEEAKVEEPKDDATEEVR	6	5	557	567	BS3+NH+OH	intra-protein	0
Xi&XiFDR	G0SBY8	G0SBY8	EPEPSKKEPEPEPEEELDDEEREK	AQEDVPMoxPDAPKK	7	12	233	225	BS3+NH+OH	intra-protein	0
Xi&XiFDR	G0SGX0	G0SGX0	HPLESLPKASMPLDEWKR	EEAPAAAAEEEPAPAPKPK	8	17	262	252	BS3+NH+OH	intra-protein	0
Xi&XiFDR	G0SDS5	G0SDS5	EAPAAVEEEKPVETTPAAAVEEK	AEETPAPAPVPAVEEPKKAEAEAEKSAEK	10	17	346	324	BS3+NH+OH	intra-protein	0
Xi&XiFDR	G0S8H3	G0S8H3	KEEKKEGEEQQQK	DGDAMDTDAPKEEPPKPKTR	4	18	520	547	BS3+NH+OH	intra-protein	0
Xi&XiFDR	G0SAF6	G0SAF6	EHTEGDPSLVDESKR	FKNGVLDVVVPK	14	2	118	172	BS3+NH+OH	intra-protein	0
Xi&XiFDR	G0SAM1	G0SAM1	VEPKPAAESEAKVEETPVPSAEGKSEEK	VTEAEPEKKGPEPEPEPESEAK	24	9	857	870	BS3+NH+OH	intra-protein	0
Xi&XiFDR	G0SH15	G0SH15	KVKETKIEEEELNK	ETEKEVPDEEAEEKAEEKTEEGDDK	3	4	262	216	BS3+NH+OH	intra-protein	0
Xi&XiFDR	G0SH15	G0SH15	KETEKEVPDEEAEEK	AEEKTEEGDDKKPK	5	4	216	230	BS3+NH+OH	intra-protein	0
Xi&XiFDR	G0SH15	G0SH15	VKETKIEEEELNK	ETEKEVPDEEAEEKAEEKTEEGDDK	2	4	262	216	BS3+NH+OH	intra-protein	0
Xi&XiFDR	G0S4X6	G0S4X6	GTGPGGKITEEDVKK	AETAPTPASTSAPEPEETTSTGKLEPALDREPNVSFAAKK	7	23	204	167	BS3+NH+OH	intra-protein	0
Xi&XiFDR	G0SDS5	G0SDS5	SAEEPASAPTK	AEPIAPAEPAPITEANEEPAPAAEDPAPAPHIEKAK	1	34	996	993	BS3+NH+OH	intra-protein	0
Xi&XiFDR	G0SDS5	G0SDS5	AEEPVAPTEAKAEER	TPALEAKVEEEVAQTVEAAK	11	7	4544	4555	BS3+NH+OH	intra-protein	0
Xi&XiFDR	G0S1E6	G0S1E6	DAEREGIAKNGAK	AATGEVVSHEELGGGR	9	3	480	310	BS3+NH+OH	intra-protein	0
Xi&XiFDR	G0SAM1	G0SAM1	KGPEPEPEPESEAK	SEEKVTEAEPEK	1	4	870	861	BS3+NH+OH	intra-protein	0
Xi&XiFDR	G0S378	G0S378	EKVNLVEEDRLFEGAER	DKIDLPLNQR	2	2	569	123	BS3+NH+OH	intra-protein	0
Xi&XiFDR	G0SBY8	G0SBY8	KAYIDPVKAEEAREEGNKK	KDPKbs3ohFIR	1	1	383	454	BS3+NH+OH	intra-protein	0
Xi&XiFDR	G0RY45	G0RY45	VDPALEKQFEAGR	QQKQGQVVEEVK	7	3	162	128	BS3+NH+OH	intra-protein	0
Xi&XiFDR	G0SH15	G0SH15	KETEKEVPDEEAEEK	KVKETK	5	3	216	262	BS3+NH+OH	intra-protein	0
Xi&XiFDR	G0SH15	G0SH15	LIGSPCcmAIR	DFEIEETEEEKKK	4	11	575	538	BS3+NH+OH	intra-protein	0
Xi&XiFDR	G0SDS5	G0SDS5	VEEVAHSPEAQVEEVTEPVEAK	AAEPVEAPAKbs3nh2TEEAPAPDSK	7	19	3935	3927	BS3+NH+OH	intra-protein	0
Xi&XiFDR	G0SAF6	G0SAF6	IESTDKGANGAEGRK	IESTDKGANGAEGR	6	6	125	125	BS3+NH+OH	intra-protein	0
Xi&XiFDR	G0SH15	G0SH15	VKETKIEEEELNK	IDIIPDKENK	2	7	262	71	BS3+NH+OH	intra-protein	0
Xi&XiFDR	G0SDS5	G0SDS5	VGEEPDVETKAEEAPAVEAQAEEVAETKAK	EPVSEAK	28	4	3479	3485	BS3+NH+OH	intra-protein	0
Xi&XiFDR	G0S9L1	G0S9L1	AEEPKVEEPQPAEEVKPAEEPK	SAEEPAVPAVEELKVEEAKPVEEPKPAEEVK	5	25	638	627	BS3+NH+OH	intra-protein	0
Xi&XiFDR	G0SDS5	G0SDS5	EVTLNTEATKSAPVAEEADPDPIPVAESK	EEPAPAAETKEEAPVAEVK	10	10	1067	1048	BS3+NH+OH	intra-protein	0
Xi&XiFDR	G0S6I7	G0S1F7	GSDPDGKSGPQK	SLKEAENEAK	7	3	200	863	BS3+NH+OH	inter-protein	0
Xi&XiFDR	G0SDS5	G0SDS5	AEPEAAPAPAPEPATEEDK	TPALPAETAASVVETPAPAEK	15	1	2835	2840	BS3+NH+OH	intra-protein	0
Xi&XiFDR	G0S9L1	G0S9L1	AVEEAPAAVEEAPKVEEPK	VEEPKVTEEAAKPEESKPSEEVAQPVEETPKAEEPK	14	12	836	853	BS3+NH+OH	intra-protein	0
Xi&XiFDR	G0SDS5	G0SDS5	VKDEPQPAEAKPEEPAETK	VEPEVKPEEVAAPVEAK	2	6	4421	4408	BS3+NH+OH	intra-protein	0
Xi&XiFDR	G0SEK9	G0SEK9	LSSDKIEFATVGK	HDLAKDETTEEK	5	5	209	244	BS3+NH+OH	intra-protein	0
Xi&XiFDR	G0SHQ5	G0SHQ5	VVEIAPAKDLPAHVR	AASKYEDVFEDGEVPKEEKTVHR	8	16	284	21	BS3+NH+OH	intra-protein	0
Xi&XiFDR	G0SAM1	G0SAM1	VTEAEPEKKGPEPEPEPESEAK	VEETPVPSAEGKSEEK	8	12	869	857	BS3+NH+OH	intra-protein	0
Xi&XiFDR	G0SBR0	G0S7A2	SGKGETIITNDGSTMoxLK	IDTLIKLDPEPQPEDDGHDH	3	6	81	552	BS3+NH+OH	inter-protein	0
Xi&XiFDR	G0SAF6	G0SAF6	EHTEGDPSLVDESKRIESTDK	RIESTDKGANGAEGR	14	7	118	125	BS3+NH+OH	intra-protein	0
Xi&XiFDR	G0S5V3	G0S5V3	MVADSEKYAEQDK	KFTDPEVQR	7	1	555	115	BS3+NH+OH	intra-protein	0
Xi&XiFDR	G0SFP0	G0SFP0	AKAEAEVK	AKAEDDEK	2	2	773	781	BS3+NH+OH	intra-protein	0
Xi&XiFDR	G0SDS5	G0SDS5	VEVAPEPTTEPVAETKPEVVEEHK	AGAKbs3ohEEAKPEPVEETK	16	8	1563	1579	BS3+NH+OH	intra-protein	0
Xi&XiFDR	G0S9L1	G0S9L1	AVEEAPAAVEEAPKVEEPK	VEEPKVTEEAAKPEESKPSEEVAQPVEETPK	14	5	836	846	BS3+NH+OH	intra-protein	0
Xi&XiFDR	G0SDS5	G0SDS5	TEEMoxADTKHEPAAPQPAEETKPEPIVEK	LKTVGEAK	8	2	1473	1443	BS3+NH+OH	intra-protein	0
Xi&XiFDR	G0SDS5	G0SDS5	VKDEPQPAEAKPEEPAETKVGQPEVK	AKAGETVAEPEAEVEEAPVVAEAEEKAPEPK	19	2	4438	4456	BS3+NH+OH	intra-protein	0
Xi&XiFDR	G0SBJ0	G0SBJ0	TKADVKGGTIIDYEGSVR	VVENDELEMoxEIIPNAKTIPGDK	6	16	380	446	BS3+NH+OH	intra-protein	0
Xi&XiFDR	G0SDS5	G0SDS5	AASAPALPVDEDKPAEEPAPAPETAETKEEPAPAAETKEEAPVAEVK	AKSAEEPASAPTKTEEK	13	2	1023	995	BS3+NH+OH	intra-protein	0
Xi&XiFDR	G0SEK9	G0SEK9	KVTSKLLEQDTSAEK	LSSDKIEFATVGK	5	5	54	209	BS3+NH+OH	intra-protein	0
Xi&XiFDR	G0SBQ3	G0SBQ3	ELDELYAKQMGSAAGEQAAGPDQERER	LAEKLTDQLDEMGK	8	4	554	580	BS3+NH+OH	intra-protein	0
Xi&XiFDR	G0SDS5	G0SDS5	TVGEAKLEPVEQVK	VEATQQPKTEEMADTKHEPAAPQPAEETKPEPIVEK	6	8	1449	1465	BS3+NH+OH	intra-protein	0
Xi&XiFDR	G0S378	G0S378	DGCcmQCcmPKCcmVDPSSGQK	AMPDGTVEIIWHNDPLSEGGKHQTLLKbs3nh2PELIK	7	21	184	231	BS3+NH+OH	intra-protein	0
Xi&XiFDR	G0SDS5	G0SDS5	AKEPVSEAKVEAAPEVEAK	AEEVAETK	2	7	3481	3095	BS3+NH+OH	intra-protein	0
Xi&XiFDR	G0S1E6	G0S1E6	DAEREGIAKNGAK	MHSSVSGVTDYLAVDDAHAITLAR	9	6	480	329	BS3+NH+OH	intra-protein	0
Xi&XiFDR	G0SAF6	G0SAF6	IESTDKGANGAEGRK	EHTEGDPSLVDESKRIESTDK	6	14	125	118	BS3+NH+OH	intra-protein	0
Xi&XiFDR	G0RYB3	G0RYB3	ITKDGVTVAK	AVATTLGPKGR	3	9	77	60	BS3+NH+OH	intra-protein	0
Xi&XiFDR	G0SH15	G0SH15	KVKETKIEEEELNK	ETEKEVPDEEAEEK	6	4	265	216	BS3+NH+OH	intra-protein	0
Xi&XiFDR	G0SDS5	G0SDS5	AEPTAETKVEAPTETEVEKAAAPEPVAETK	AEKVSSPEAK	19	3	3003	3017	BS3+NH+OH	intra-protein	0
Xi&XiFDR	G0RYP6	G0RYP6	QKELESVANPIMMK	VVHWLDENQQATKDEYEDK	2	13	596	588	BS3+NH+OH	intra-protein	0
Xi&XiFDR	G0SH15	G0SH15	AEEKTEEGDDKKPK	IEEVEDDEDKKKEKPK	11	12	237	252	BS3+NH+OH	intra-protein	0
Xi&XiFDR	G0S9L1	G0S9L1	VPEVPPAAEGVAEEKPAEQAGEEKPVEAAAPAVEEKEEKPVEK	AKIEEAKAEEATEK	36	2	449	458	BS3+NH+OH	intra-protein	0
Xi&XiFDR	G0S9L1	G0S9L1	DEEPKPTEEAKVEEPKDDATEEVR	SAEEAKVEEPKAEEPKPAEEAKVEEPK	5	22	583	573	BS3+NH+OH	intra-protein	0
Xi&XiFDR	G0SBY8	G0SBY8	IGTAYEKMGDLTK	TPEVVNKLR	7	7	343	369	BS3+NH+OH	intra-protein	0
Xi&XiFDR	G0SDS5	G0SDS5	VEAPTETEVEKAAAPEPVAETK	AEKVSSPEAK	11	3	3003	3017	BS3+NH+OH	intra-protein	0
Xi&XiFDR	G0SDS5	G0SDS5	SAEKEAPAAVEEEKPVETTPAAAVEEK	AEETPAPAPVPAVEEPKKAEAEAEK	4	18	336	325	BS3+NH+OH	intra-protein	0
Xi&XiFDR	G0S378	G0S378	DGCcmQCcmPKCcmVDPSSGQK	AMPDGTVEIIWHNDPLSEGGKHQTLLKPELIKR	7	21	184	231	BS3+NH+OH	intra-protein	0
Xi&XiFDR	G0SAQ6	G0SAQ6	LVEAKEEVEK	AKAAAEAALAELREK	5	2	1009	1016	BS3+NH+OH	intra-protein	0
Xi&XiFDR	G0SEK9	G0SEK9	KHDLAKDETTEEK	VLSKTMDATK	6	4	244	198	BS3+NH+OH	intra-protein	0
Xi&XiFDR	G0RYP6	G0RYP6	IDKSQVHEIVLVGGSTR	LISDYFNdaGKEPNK	3	9	326	355	BS3+NH+OH	intra-protein	0
Xi&XiFDR	G0SDS5	G0SDS5	SEPVEETKVESAPEEPKTEAPAEVK	TEPVVEKAAPAEEPKPAEEPVEQPK	8	7	1850	1824	BS3+NH+OH	intra-protein	0
Xi&XiFDR	G0SDS5	G0SDS5	ASESEAKVEAVPESTVEDKVEEAPVPPAETEPGEPVEIKVEAPAEAK	VEQVTQPVETKAEDK	19	11	4090	4067	BS3+NH+OH	intra-protein	0
Xi&XiFDR	G0SFP0	G0SFP0	AEDDEKTEAR	AEAEVKAK	6	6	787	779	BS3+NH+OH	intra-protein	0
Xi&XiFDR	G0SB20	G0SB20	AKTNLDTEGFVK	EQSVSGLTKGIEFLFK	2	9	426	133	BS3+NH+OH	intra-protein	0
Xi&XiFDR	G0S561	G0S561	FTEEGSNVQKGQATDTSQGAAR	HMGPVDMSTVTKETVEVSAEEK	10	12	289	84	BS3+NH+OH	intra-protein	0
Xi&XiFDR	G0SDS5	G0SDS5	VEAAPATETEAAPAKEEEAPVPVAAPAPAEEAK	AEPTAETKVEAPTETEVEK	15	8	2966	2992	BS3+NH+OH	intra-protein	0
Xi&XiFDR	G0SDS5	G0SDS5	VKEATPEPTAETK	VEAASEPVKAK	2	9	4203	4190	BS3+NH+OH	intra-protein	0
Xi&XiFDR	G0SDS5	G0SDS5	KPAEEPKVEAIEETK	AEPATKK	1	6	2098	2096	BS3+NH+OH	intra-protein	0
Xi&XiFDR	G0SH90	G0SH90	RDEEDDGDDDDDEGRGPLFAGGEKSGLAVQDPSQR	LINDIVAKAKbs3nh2ANTR	24	8	97	122	BS3+NH+OH	intra-protein	0
Xi&XiFDR	G0RYB3	G0RYB3	VEFEKPLILLSEQK	EGKTLQDELEVTEGMoxR	5	3	243	207	BS3+NH+OH	intra-protein	0
Xi&XiFDR	G0SDS5	G0SDS5	AEPATKK	KVEAAPEPAAAPDEEAKPELAEEVK	6	1	2096	2066	BS3+NH+OH	intra-protein	0
Xi&XiFDR	G0SAQ6	G0SAQ6	EAQIEELKK	ELKEGFASEVAELQK	8	3	499	532	BS3+NH+OH	intra-protein	0
Xi&XiFDR	G0SDS5	G0SDS5	SAEEPASAPTKTEEK	AEPIAPAEPAPITEANEEPAPAAEDPAPAPHIEKAK	11	34	1006	993	BS3+NH+OH	intra-protein	0
Xi&XiFDR	G0SAX9	G0SAX9	EQPKAAAPEPK	KVPEAPAPEPSKTAAPAPAPPK	4	12	130	153	BS3+NH+OH	intra-protein	0
Xi&XiFDR	G0SDS5	G0SDS5	VEEVAHSPEAQVEEVTEPVEAK	AAEPVEAPAKTEEAPAPDSK	7	10	3935	3918	BS3+NH+OH	intra-protein	0
Xi&XiFDR	G0SBY8	G0SBY8	SPDEAGGPSTTKAQEDVPMPDAPK	KEPEPSKKEPEPEPEEELDDEER	12	1	213	226	BS3+NH+OH	intra-protein	0
Xi&XiFDR	G0S2D8	G0S2D8	GKPNTELGGMR	HGDYIESTYPAEESDEAKIAR	2	18	629	512	BS3+NH+OH	intra-protein	0
Xi&XiFDR	G0S8H3	G0RYP6	NKLDDQYAEFATDEEK	IQKLISDYFNGK	2	3	611	346	BS3+NH+OH	inter-protein	0
Xi&XiFDR	G0SDS5	G0SFP0	KAEAEAEK	AAAEKAAAEK	1	5	325	657	BS3+NH+OH	inter-protein	0
Xi&XiFDR	G0S428	G0RZD8	EAAEGEAAPEAEAKEEEPQEK	EWLHLPAEIVPATHIKQQR	14	16	161	91	BS3+NH+OH	inter-protein	0
Xi&XiFDR	G0S8H3	G0RYP6	LDDQYAEFATDEEK	IQdaKLISDYFNGKEPNK	5	3	616	346	BS3+NH+OH	inter-protein	0
Xi&XiFDR	G0S6I7	G0S379	GSDPDGKSGPQK	KVQSLEK	7	1	200	27	BS3+NH+OH	inter-protein	0
Xi&XiFDR	G0SBY8	G0SHV9	AEEAREEGNKK	APATEAPAEEAKKEEAAPAEEAAAEAPKEEAK	10	28	400	259	BS3+NH+OH	inter-protein	0
Xi&XiFDR	G0SGV0	G0SGV0	AKVEEETPQPAQAK	EKDKEEAEPEQVKAEQAR	2	13	561	554	BS3+NH+OH	intra-protein	0.00164474
Xi&XiFDR	G0SAJ9	G0SAJ9	SEDKNELAK	LISAVKEGYLEK	4	6	211	222	BS3+NH+OH	intra-protein	0.00164474
Xi&XiFDR	G0S583	G0S583	SKPFPVSPAPETPTETR	VTQVEAHFDAWPKHKPIITDAR	2	15	1873	1644	BS3+NH+OH	intra-protein	0.00164474
Xi&XiFDR	G0SBY8	G0SBY8	KAYIDPVKAEEAR	TAEKNKIEAAR	1	4	383	375	BS3+NH+OH	intra-protein	0.00164474
Xi&XiFDR	G0SDS5	G0SDS5	TVEAPEPAPKVEEK	VKAEPAATEDPVKTEEPAKVEEPAVVEAPEPAK	10	2	5130	5136	BS3+NH+OH	intra-protein	0.00164474
Xi&XiFDR	G0S9L1	G0S9L1	Tbs3ohQLAEEPKAAEPTEAVTEPSAGAGEETAK	VTEEAAKPEESKPSEEVAQPVEETbs3ohPKAEEPK	8	26	888	872	BS3+NH+OH	intra-protein	0.00164474
Xi&XiFDR	G0S9L1	G0S9L1	SAEEAKVEEPKAEEPKPAEEAK	VEEPKDEEPKPTEEAKVEEPKDDATEEVR	16	10	567	583	BS3+NH+OH	intra-protein	0.00164474
Xi&XiFDR	G0SAQ6	G0SAQ6	LVEAKEEVEK	AKAAAEAALAELR	5	2	1009	1016	BS3+NH+OH	intra-protein	0.00164474
Xi&XiFDR	G0SAM1	G0SAM1	EKAPLSDAR	EKEEQSSGSGSTEEGGEEKVEAK	2	19	753	747	BS3+NH+OH	intra-protein	0.00164474
Xi&XiFDR	G0SH15	G0SH15	KTFEISPK	NILGDKVEK	1	6	612	562	BS3+NH+OH	intra-protein	0.00164474
Xi&XiFDR	G0SAF6	G0SAF6	IESTDKGANGAEGR	EHTEGDPSLVDESKRIESTDK	6	14	125	118	BS3+NH+OH	intra-protein	0.00164474
Xi&XiFDR	G0SHQ5	G0SHQ5	VVEIAPAKDLPAHVR	YEDVFEDGEVPKEEKTVHR	8	12	284	21	BS3+NH+OH	intra-protein	0.00164474
Xi&XiFDR	G0S867	G0S867	ISKTFNEEALR	TYKGPAGGVITVR	3	3	1896	849	BS3+NH+OH	intra-protein	0.00164474
Xi&XiFDR	G0S5P2	G0S5P2	KMDVEVDYLNGLTGLK	GKIETPKWR	1	7	298	85	BS3+NH+OH	intra-protein	0.00164474
Xi&XiFDR	G0S9L1	G0S9L1	AESNAEEIKVEEPNAEETKTEQAKPEEPK	AAEEAKPTDGVKVEEHKGEEAPPEEPK	9	17	506	487	BS3+NH+OH	intra-protein	0.00164474
Xi&XiFDR	G0SFP0	G0SFP0	KPAGALKDPNEMTEEELER	AKAEDDEK	1	2	792	781	BS3+NH+OH	intra-protein	0.00164474
Xi&XiFDR	G0SBY8	G0SBY8	SPDEAGGPSTTKAQEDVPMPDAPK	LASNPKTSALLADPSFMoxAK	12	6	213	153	BS3+NH+OH	intra-protein	0.00164474
Xi&XiFDR	G0SBY8	G0SBY8	KDPKbs3nh2FIR	KAYIDPVKAEEAREEGNK	1	1	454	383	BS3+NH+OH	intra-protein	0.00164474
Xi&XiFDR	G0S3L5	G0S3L5	KESIADQMR	EKVVEYLK	1	2	2249	2289	BS3+NH+OH	intra-protein	0.00164474
Xi&XiFDR	G0S378	G0S378	YSDSDKPLDLPTLFLR	DTLPDELKEK	6	8	167	567	BS3+NH+OH	intra-protein	0.00164474
Xi&XiFDR	G0SAX9	G0SAX9	EQPKAAAPEPK	QEAPASPKPASKPAETPAVTLGNREER	4	8	130	171	BS3+NH+OH	intra-protein	0.00164474
Xi&XiFDR	G0S8H3	G0S8H3	CcmDATEEWLYDEGDDTTKAVYVAK	EGQMIAEDKLVAETEEK	17	9	648	589	BS3+NH+OH	intra-protein	0.00164474
Xi&XiFDR	G0SFP0	G0SFP0	KPAGALKDPNEMTEEELER	AKAEDDEKTEAR	1	2	792	781	BS3+NH+OH	intra-protein	0.00164474
Xi&XiFDR	G0SDS5	G0SDS5	TVEEQTPAPVEESKAEEAK	TVGEAKLEPVEQVK	14	6	1436	1449	BS3+NH+OH	intra-protein	0.00164474
Xi&XiFDR	G0SAP2	G0SAP2	KEGEGEGDKKPEVK	NKENNK	9	2	419	398	BS3+NH+OH	intra-protein	0.00164474
Xi&XiFDR	G0SDS5	G0SDS5	ADGQAAPAAETKGEETPTVEAETK	VKEAPVEAK	12	2	3572	3545	BS3+NH+OH	intra-protein	0.00164474
Xi&XiFDR	G0SAF6	G0SAF6	RIESTDKGANGAEGR	EHTEGDPSLVDESK	7	8	125	112	BS3+NH+OH	intra-protein	0.00164474
Xi&XiFDR	G0SDS5	G0SDS5	TEEPAPAPAPAPETKEEPAPAPEPK	ETLAPEAKPEPTTTETGAAAPTPAPIEEVKAEEK	15	8	600	618	BS3+NH+OH	intra-protein	0.00164474
Xi&XiFDR	G0S9L1	G0S9L1	TQLAEEPKAAEPTEAVTEPSAGAGEETAK	ANEEAKPSEESKPVEEDKPAEEAK	8	12	888	921	BS3+NH+OH	intra-protein	0.00164474
Xi&XiFDR	G0SAQ6	G0SAQ6	ESHAGEIETLKSESESK	LAKELEALK	11	3	781	790	BS3+NH+OH	intra-protein	0.00164474
Xi&XiFDR	G0SAF6	G0SAF6	FKNGVLDVVVPK	EHTEGDPSLVDESK	2	8	172	112	BS3+NH+OH	intra-protein	0.00164474
Xi&XiFDR	G0S7A2	G0S7A2	IQEGEGSEDEKTIAKbs3ohKKAYK	GKVVDEIK	11	2	495	514	BS3+NH+OH	intra-protein	0.00164474
Xi&XiFDR	G0S9L1	G0S9L1	AEVEQELLSKVPEVPPAAEGVAEEKPAEQAGEEKPVEAAAPAVEEK	ESQEKAHVDPEASAVPEEVCcmEK	10	5	413	386	BS3+NH+OH	intra-protein	0.00164474
Xi&XiFDR	G0SBY8	G0SBY8	TAEKNK	KAYIDPVKAEEAR	4	1	375	383	BS3+NH+OH	intra-protein	0.00164474
Xi&XiFDR	G0S866	G0S866	DVAIPTGPKTTIDAR	GNLKYEEVPRPSCcmR	9	4	497	507	BS3+NH+OH	intra-protein	0.00164474
Xi&XiFDR	G0S4X6	G0S4X6	GTGPGGKITEEDVKK	GTGPGGKITEEDVK	7	7	204	204	BS3+NH+OH	intra-protein	0.00164474
Xi&XiFDR	G0SDS5	G0SDS5	AAEPVEAPAKTEEAPAPDSK	VEEVAHSPEAQVEEVTEPVEAKAETEEAPASEAKGEEVAQPVETQVEEQVPAPETKVEEK	10	22	3918	3950	BS3+NH+OH	intra-protein	0.00164474
Xi&XiFDR	G0S378	G0S378	FIDKDEIMAWVSQER	DKIDLPLNQR	4	2	544	123	BS3+NH+OH	intra-protein	0.00164474
Xi&XiFDR	G0SH15	G0SH15	ETEKEVPDEEAEEKAEEK	KVKETK	4	3	216	262	BS3+NH+OH	intra-protein	0.00164474
Xi&XiFDR	G0SAQ6	G0SAQ6	ELKEGFASEVAELQK	HAEELQGGSSDKER	3	12	532	524	BS3+NH+OH	intra-protein	0.00164474
Xi&XiFDR	G0S9L1	G0S9L1	AVEEAPAAVEEAPKVEEPK	VEEPKVTEEAAKPEESKPSEEVAQPVEETPKAEEPKAEK	14	5	836	846	BS3+NH+OH	intra-protein	0.00164474
Xi&XiFDR	G0SBY8	G0SBY8	KEPEPEPEEELDDEEREKR	KAEADK	18	1	250	254	BS3+NH+OH	intra-protein	0.00164474
Xi&XiFDR	G0SH15	G0SH15	ETKIEEEELNK	ETEKEVPDEEAEEK	3	4	265	216	BS3+NH+OH	intra-protein	0.00164474
Xi&XiFDR	G0SBY8	G0SBY8	RAMEKEAGGAGGFDPNASIGK	GDLLGAHDAYEQGLKLDPNNAGMK	5	15	121	100	BS3+NH+OH	intra-protein	0.00164474
Xi&XiFDR	G0S6I7	G0S6I7	GSDPDGKSGPQK	FIMESGAKGCcmEVVVSGK	7	8	200	135	BS3+NH+OH	intra-protein	0.00164474
Xi&XiFDR	G0S177	G0S177	KADEQSSQSAEEKPLPSRPK	TEVTVEKPKEESPEPASGSEKEQQQQKEEGEK	1	21	328	316	BS3+NH+OH	intra-protein	0.00164474
Xi&XiFDR	G0SDS5	G0SDS5	HEPAAPQPAEETKPEPIVEK	TEEMoxADTK	13	7	1486	1472	BS3+NH+OH	intra-protein	0.00164474
Xi&XiFDR	G0SDS5	G0SDS5	VEAPAEAKVETAPEPIEQDKPEEPVEAK	ETAPVAPETNVKEVPEPVVETK	8	12	4118	4152	BS3+NH+OH	intra-protein	0.00164474
Xi&XiFDR	G0SDS5	G0SDS5	ASESEAKVEAVPESTVEDKVEEAPVPPAETEPGEPVEIKVEAPAEAK	VEQVTQPVETKAEDK	7	11	4078	4067	BS3+NH+OH	intra-protein	0.00164474
Xi&XiFDR	G0SAX9	G0SAX9	LEVGGEKPAEAAKEQPK	AAAPEPKVEEK	7	7	120	137	BS3+NH+OH	intra-protein	0.00164474
Xi&XiFDR	G0RYP6	G0RYP6	NTLNDSK	VDEKLDQADKDK	6	4	555	560	BS3+NH+OH	intra-protein	0.00164474
Xi&XiFDR	G0SAF6	G0SAF6	IESTDKGANGAEGR	EHTEGDPSLVDESK	6	8	125	112	BS3+NH+OH	intra-protein	0.00164474
Xi&XiFDR	G0S8V2	G0S8V2	SSSLSQR	LDAKHVMFPGAVK	1	4	44	54	BS3+NH+OH	intra-protein	0.00164474
Xi&XiFDR	G0S4X6	G0S4X6	GTGPGGKITEEDVKK	AETAPTPASTSAPEPEETTSTGKLEPALDREPNVSFAAK	7	23	204	167	BS3+NH+OH	intra-protein	0.00164474
Xi&XiFDR	G0SAQ6	G0SAQ6	NAKQDTTELDSLRER	NAKQDTTELDSLR	3	3	1065	1065	BS3+NH+OH	intra-protein	0.00164474
Xi&XiFDR	G0SGX0	G0SGX0	ANNLEIEEVETDVKNPSEEFLK	KEAPKKEEAPAAAAEEEPAPAPKPK	14	5	37	234	BS3+NH+OH	intra-protein	0.00164474
Xi&XiFDR	G0SDS5	G0SDS5	DKIGPIPSEQQK	VEKEEEPAPAPVEKTKEEEEESK	2	14	2444	2433	BS3+NH+OH	intra-protein	0.00164474
Xi&XiFDR	G0S062	G0S062	KTISEASEK	LFPDEESQKELAK	1	9	198	191	BS3+NH+OH	intra-protein	0.00164474
Xi&XiFDR	G0SHQ5	G0SHQ5	FKGDIVIPTLYDDDGNKIDTSVPCcmTK	ADEAYVIGKR	17	9	542	89	BS3+NH+OH	intra-protein	0.00164474
Xi&XiFDR	G0SH15	G0SH15	IEEVEDDEDKKK	EVPDEEAEEKAEEKTEEGDDKKPK	10	10	250	226	BS3+NH+OH	intra-protein	0.00164474
Xi&XiFDR	G0SHV9	G0SHV9	KEDEAKEEAKEEPKAEEK	KEEVKSKR	14	7	367	378	BS3+NH+OH	intra-protein	0.00164474
Xi&XiFDR	G0S9L1	G0S9L1	AVEETNTEEPQPAEETKPAEEAKPAEEVK	AVEETNVEEPQPAEETKPAEEVKAVEVK	17	23	741	719	BS3+NH+OH	intra-protein	0.00164474
Xi&XiFDR	G0SDS5	G0SDS5	AASAPALPVDEDKPAEEPAPAPETAETKEEPAPAAETKEEAPVAEVKEVTLNTEATK	SAPVAEEADPDPIPVAESK	47	1	1057	1068	BS3+NH+OH	intra-protein	0.00164474
Xi&XiFDR	G0SAM1	G0SAM1	VEPKPAAESEAKVEETPVPSAEGK	SEEKVTEAEPEK	12	4	845	861	BS3+NH+OH	intra-protein	0.00164474
Xi&XiFDR	G0S1I1	G0S1I1	AVGEVWPVKEGQGQTQEQR	AKEDPLSFYEGDLSK	9	2	1270	1128	BS3+NH+OH	intra-protein	0.00164474
Xi&XiFDR	G0RYP6	G0RYP6	NGKPVIQVEFK	KFSDPEVQSDMKbs3ohHFPFKbs3ohVIDR	3	1	98	75	BS3+NH+OH	intra-protein	0.00164474
Xi&XiFDR	G0S4X6	G0S4X6	GTGPGGKITEEDVKK	KLAHELDVPLK	7	1	204	184	BS3+NH+OH	intra-protein	0.00164474
Xi&XiFDR	G0SH15	G0SH15	KETEKEVPDEEAEEKAEEK	IDIIPDKENK	5	7	216	71	BS3+NH+OH	intra-protein	0.00164474
Xi&XiFDR	G0S9L1	G0S9L1	VTEEAAKPEESKPSEEVAQPVEETPKAEEPK	AEKTQLAEEPK	26	3	872	880	BS3+NH+OH	intra-protein	0.00164474
Xi&XiFDR	G0S257	G0S257	KQLEAK	EGSEEVKKEGEEKTESPEEALK	1	13	101	91	BS3+NH+OH	intra-protein	0.00164474
Xi&XiFDR	G0S6Y2	G0S6Y2	REKTNGEVERR	REKTNGEVER	3	3	331	331	BS3+NH+OH	intra-protein	0.00164474
Xi&XiFDR	G0S378	G0S378	DGCcmQCcmPKCcmVDPSSGQK	SPVEPPVDGSTLVDHVAGAPGEESVVTPPVEEGEEQWHVPR	7	11	184	86	BS3+NH+OH	intra-protein	0.00164474
Xi&XiFDR	G0S9L1	G0S9L1	AVEEAPAAVEEAPKVEEPK	VEEPKVTEEAAKPEESKPSEEVAQPVEETPK	14	12	836	853	BS3+NH+OH	intra-protein	0.00164474
Xi&XiFDR	G0S9L1	G0S9L1	AVEVKAVEETNTEEPQPAEETKPAEEAKPAEEVK	AVEETNTEEPQPAEETKPAEEAKPAEEVK	5	5	724	729	BS3+NH+OH	intra-protein	0.00164474
Xi&XiFDR	G0SH15	G0SH15	DFEIEETEEEKK	MoxQEHQKNIYYITGESIK	11	6	538	470	BS3+NH+OH	intra-protein	0.00164474
Xi&XiFDR	G0SDS5	G0SDS5	VKEAPVEAKTEEVAEAK	ADGQAAPAAETKGEETPTVEAETK	2	12	3545	3572	BS3+NH+OH	intra-protein	0.00164474
Xi&XiFDR	G0S6Y2	G0S6Y2	DVDLAYIASKTHGFSGADLAFITQR	AREAAGEDVNMEDDEDPVPELTKR	10	23	695	751	BS3+NH+OH	intra-protein	0.00164474
Xi&XiFDR	G0SGX0	G0SGX0	ANNLEIEEVETDVKNPSEEFLK	LTNVPPKKPEAPK	14	7	37	219	BS3+NH+OH	intra-protein	0.00164474
Xi&XiFDR	G0RYB3	G0RYB3	VEFEKPLILLSEQK	EGKTLQDELEVTEGMRFDR	5	3	243	207	BS3+NH+OH	intra-protein	0.00164474
Xi&XiFDR	G0RYP6	G0RYP6	KFSDPEVQSDMK	NdaGKPVIQVEFKGETK	1	3	75	98	BS3+NH+OH	intra-protein	0.00164474
Xi&XiFDR	G0SBJ0	G0SBJ0	TKADVKGGTIIDYEGSVR	EHVNEFKSIK	6	7	380	408	BS3+NH+OH	intra-protein	0.00164474
Xi&XiFDR	G0SD17	G0SD17	LSDSKPEATDDNVPRR	KDSGKDIDLEPLPK	5	5	771	789	BS3+NH+OH	intra-protein	0.00164474
Xi&XiFDR	G0SAQ6	G0SAQ6	WKDAEK	DMHDSMTQLVEEAQQKAGEMEAR	2	16	1173	1164	BS3+NH+OH	intra-protein	0.00164474
Xi&XiFDR	G0SDS5	G0SDS5	SATTTTQEEKPSSEPAPAADETPAPAHVVAEEK	TEEKAVVEEK	10	4	255	239	BS3+NH+OH	intra-protein	0.00164474
Xi&XiFDR	G0SDS5	G0SDS5	VEEAPAPAEEFKVEEAK	AEPEAAPAPAPEPATEEDKTPALPAETAASVVETPAPAEK	12	19	2815	2839	BS3+NH+OH	intra-protein	0.00164474
Xi&XiFDR	G0RYB3	G0RYB3	VGKEGVITVK	GAMoxNDPSTSEYEKEK	3	13	197	389	BS3+NH+OH	intra-protein	0.00164474
Xi&XiFDR	G0S1X9	G0S1X9	AFDASDKAR	MVSETSDWLYGDGADAAKEVLKbs3ohARLKDLK	7	18	694	754	BS3+NH+OH	intra-protein	0.00164474
Xi&XiFDR	G0RYL1	G0RYL1	ALPTEPADKPKLEEISSPGLDGK	KESQAEDNEDESK	11	1	858	871	BS3+NH+OH	intra-protein	0.00164474
Xi&XiFDR	G0SDS5	G0SDS5	TEEMADTKHEPAAPQPAEETKPEPIVEK	TVEEQTPAPVEESKAEEAKLK	8	14	1473	1436	BS3+NH+OH	intra-protein	0.00164474
Xi&XiFDR	G0SDS5	G0SDS5	AAPEESASKSEETATTATEK	AVEETKLEVK	9	6	200	187	BS3+NH+OH	intra-protein	0.00164474
Xi&XiFDR	G0SBY8	G0SBY8	KAYIDPVKAEEAR	NKIEAAR	1	2	383	377	BS3+NH+OH	intra-protein	0.00164474
Xi&XiFDR	G0SBY8	G0SBY8	LASNPKTSALLADPSFMAK	SPDEAGGPSTTKAQEDVPMPDAPKK	6	12	153	213	BS3+NH+OH	intra-protein	0.00164474
Xi&XiFDR	G0S8H3	G0S8H3	KAAEEK	AKQEAEAAAANPDAAANGTKDEEMoxPDAPAAGK	1	2	701	708	BS3+NH+OH	intra-protein	0.00164474
Xi&XiFDR	G0SH15	G0SH15	TKVEAEGENDKTVK	NILGDKVEK	11	6	638	562	BS3+NH+OH	intra-protein	0.00164474
Xi&XiFDR	G0SDS5	G0SDS5	TAPQPAAEVAPEQTAEPEPEVK	AEPAEEPNPGLVAEEINTNALGQPKVEAVEESKPEAPVEQQVEVK	14	25	1764	1797	BS3+NH+OH	intra-protein	0.00164474
Xi&XiFDR	G0SH15	G0SH15	DFEIEETEEEKK	KREEEKKEFEGLAK	11	7	538	546	BS3+NH+OH	intra-protein	0.00164474
Xi&XiFDR	G0SH15	G0SH15	VKETKIEEEELNK	ETEKEVPDEEAEEKAEEK	2	4	262	216	BS3+NH+OH	intra-protein	0.00164474
Xi&XiFDR	G0SDS5	G0SDS5	TQQEEVSVAQPAAEEPAPVEPVKSEPVEEPK	TEAPAPAEPAEAKTEADVTPDELPKAEEAAEAKPTEEAKVESK	23	13	2256	2277	BS3+NH+OH	intra-protein	0.00164474
Xi&XiFDR	G0SH15	G0SH15	EVPDEEAEEKAEEKTEEGDDK	KPKIEEVEDDEDK	14	3	230	240	BS3+NH+OH	intra-protein	0.00164474
Xi&XiFDR	G0SB20	G0SB20	AKTNLDTEGFVK	EQSVSGLTKGIEFLFKK	2	9	426	133	BS3+NH+OH	intra-protein	0.00164474
Xi&XiFDR	G0SH15	G0SH15	ETEKEVPDEEAEEKAEEK	KEKPKK	4	3	216	254	BS3+NH+OH	intra-protein	0.00164474
Xi&XiFDR	G0SBJ0	G0SBJ0	TKADVKGGTIIDYEGSVR	EHVNEFKSIKK	6	7	380	408	BS3+NH+OH	intra-protein	0.00164474
Xi&XiFDR	G0SDS5	G0SDS5	VEEASATEAKTEEAPKAEEAPAAETK	VEEPAEAKAEEHVTPASEAKVEETPEAEVEAAAPEVAPAPPAADEVIPETAEVK	16	20	3719	3749	BS3+NH+OH	intra-protein	0.00164474
Xi&XiFDR	G0SDS5	G0SDS5	SATTTTQEEKPSSEPAPAADETPAPAHVVAEEK	TVVEPKTEEK	10	6	255	235	BS3+NH+OH	intra-protein	0.00164474
Xi&XiFDR	G0S9L1	G0S9L1	AEEPKVEEPQPAEEVKPAEEPK	SAEEPAVPAVEELKVEEAKPVEEPKPAEEVK	5	14	638	616	BS3+NH+OH	intra-protein	0.00164474
Xi&XiFDR	G0SDS5	G0SDS5	IGPIPSEQQKTGAEK	TKEEEEESK	10	2	2454	2435	BS3+NH+OH	intra-protein	0.00164474
Xi&XiFDR	G0SAX9	G0SAX9	KVPEAPAPEPSK	LEVGGEKPAEAAKEQPKAAAPEPK	1	17	142	130	BS3+NH+OH	intra-protein	0.00164474
Xi&XiFDR	G0SGX0	G0SGX0	EAPKKEEAPAAAAEEEPAPAPKPK	HPLESLPKASMoxPLDEWKR	22	8	252	262	BS3+NH+OH	intra-protein	0.00164474
Xi&XiFDR	G0S4X6	G0S4X6	GTGPGGKITEEDVKK	KTIATR	7	1	204	238	BS3+NH+OH	intra-protein	0.00164474
Xi&XiFDR	G0SDS5	G0SDS5	TEPEATVEEAK	KAEEVQTQPAEELKQEEAPAVVKPAEK	1	23	1262	1257	BS3+NH+OH	intra-protein	0.00164474
Xi&XiFDR	G0SBY8	G0SBY8	GDLLGAHDAYEQGLKLDPNNAGMK	NDLEAVKR	15	7	100	116	BS3+NH+OH	intra-protein	0.00164474
Xi&XiFDR	G0SBY8	G0SBY8	KAYIDPVKAEEAR	KDPKbs3nh2FIR	1	1	383	454	BS3+NH+OH	intra-protein	0.00164474
Xi&XiFDR	G0SAX9	G0SAX9	AAAPEPKVEEK	KVPEAPAPEPSKTAAPAPAPPK	7	12	137	153	BS3+NH+OH	intra-protein	0.00164474
Xi&XiFDR	G0SAQ6	G0SAQ6	EVKELK	AAHEKEIAAVKEEISSK	3	5	1090	1098	BS3+NH+OH	intra-protein	0.00164474
Xi&XiFDR	G0SAP2	G0SAP2	KEGEGEGDKKPEVK	ESEKEGEK	1	4	411	406	BS3+NH+OH	intra-protein	0.00164474
Xi&XiFDR	G0S1E6	G0S1E6	AATGEVVSHEELGGGR	IQQGGPPKAR	3	8	310	129	BS3+NH+OH	intra-protein	0.00164474
Xi&XiFDR	G0SDS5	G0SDS5	TGAEKAVTGENFPVSVSDDTPGVVGGDGR	TKEEEEESKDK	5	9	2459	2442	BS3+NH+OH	intra-protein	0.00164474
Xi&XiFDR	G0SDS5	G0SDS5	VKDEPQPAEAKPEEPAETK	AKPEEPEVK	2	2	4421	4382	BS3+NH+OH	intra-protein	0.00164474
Xi&XiFDR	G0SDS5	G0SDS5	SAPVAEEADPDPIPVAESKQK	EINIAEEVKEEASAEETK	19	9	1086	1097	BS3+NH+OH	intra-protein	0.00164474
Xi&XiFDR	G0SAM1	G0SAM1	KVTESTPGPETKSLATNMAGEPLIEEEIK	KGGEEETVK	12	1	906	924	BS3+NH+OH	intra-protein	0.00164474
Xi&XiFDR	G0SAQ6	G0SAQ6	EVEELKAK	EAQIEELKK	6	8	510;376	499	BS3+NH+OH	intra-protein	0.00164474
Xi&XiFDR	G0SBJ0	G0SBJ0	TKADVKGGTIIDYEGSVR	EHVNEFKSIKbs3nh2K	6	7	380	408	BS3+NH+OH	intra-protein	0.00164474
Xi&XiFDR	G0SEK9	G0SEK9	TMDATKLSSDKIEFATVGK	HDLAKDETTEEK	6	5	204	244	BS3+NH+OH	intra-protein	0.00164474
Xi&XiFDR	G0S9L1	G0S9L1	VTEEAAKPEESKPSEEVAQPVEETbs3nh2PKAEEPK	Tbs3nh2QLAEEPKAAEPTEAVTEPSAGAGEETAK	26	8	872	888	BS3+NH+OH	intra-protein	0.00164474
Xi&XiFDR	G0SDS5	G0SDS5	VEEVAHSPEAQVEEVTEPVEAK	AAEPVEAPAKbs3ohTEEAPAPDSK	7	19	3935	3927	BS3+NH+OH	intra-protein	0.00164474
Xi&XiFDR	G0SH15	G0SH15	EVPDEEAEEKAEEK	TEEGDDKKPKIEEVEDDEDKKK	10	8	226	238	BS3+NH+OH	intra-protein	0.00164474
Xi&XiFDR	G0SH15	G0SH15	IEEVEDDEDKKK	EVPDEEAEEKAEEKTEEGDDKKPK	10	22	250	238	BS3+NH+OH	intra-protein	0.00164474
Xi&XiFDR	G0S246	G0S246	AFDKGLSPR	KQNKbs3nh2LIPGIGHR	4	1	497	510	BS3+NH+OH	intra-protein	0.00164474
Xi&XiFDR	G0SBY8	G0SBY8	SPDEAGGPSTTKAQEDVPMPDAPKK	EPEPSKKEPEPEPEEELDDEEREK	12	7	213	233	BS3+NH+OH	intra-protein	0.00164474
Xi&XiFDR	G0SAF6	G0SAF6	RIESTDKGANGAEGRK	EHTEGDPSLVDESK	7	13	125	117	BS3+NH+OH	intra-protein	0.00164474
Xi&XiFDR	G0S6V6	G0S6V6	LSHAITSLDEQLQHSDLWENQKVR	MoxSKINITE	22	3	1031	1098	BS3+NH+OH	intra-protein	0.00164474
Xi&XiFDR	G0S561	G0S561	FTEEGSNVQKGQATDTSQGAAR	KTAWGYYSSAADDEITLR	10	1	289	125	BS3+NH+OH	intra-protein	0.00164474
Xi&XiFDR	G0S561	G0S561	APLTGAEVAK	ETVEVSAEEKER	1	10	2	94	BS3+NH+OH	intra-protein	0.00164474
Xi&XiFDR	G0S561	G0S561	KTAWGYYSSAADDEITLRENHTAFQR	MKFTEEGSNVQK	1	2	125	279	BS3+NH+OH	intra-protein	0.00164474
Xi&XiFDR	G0SGX0	G0SGX0	EAPKKEEAPAAAAEEEPAPAPKPK	HPLESLPKASMPLDEWK	22	8	252	262	BS3+NH+OH	intra-protein	0.00164474
Xi&XiFDR	G0S5V3	G0S5V3	ARSDSGEANQSAEGEKKE	ADSVVLDTEKALNDYADKLDKTEADQIR	16	10	661	582	BS3+NH+OH	intra-protein	0.00164474
Xi&XiFDR	G0S4X6	G0S4X6	KLAHELDVPLK	ITEEDVKK	1	7	184	211	BS3+NH+OH	intra-protein	0.00164474
Xi&XiFDR	G0S4X6	G0S4X6	GTGPGGKITEEDVK	AETAPTPASTSAPEPEETTSTGKLEPALDREPNVSFAAK	7	23	204	167	BS3+NH+OH	intra-protein	0.00164474
Xi&XiFDR	G0S8H3	G0S8H3	AKQEAEAAAANPDAAANGTK	DEEMPDAPAAGKAEEGAQQQGEEK	19	12	725	738	BS3+NH+OH	intra-protein	0.00164474
Xi&XiFDR	G0SGX0	G0SGX0	KEEAPAAAAEEEPAPAPKPK	KYLFGCcmASVFGK	18	1	252	330	BS3+NH+OH	intra-protein	0.00164474
Xi&XiFDR	G0SDS5	G0SDS5	AAPEESASKSEETATTATEK	SATTTTQEEKPSSEPAPAADETPAPAHVVAEEK	9	10	200	255	BS3+NH+OH	intra-protein	0.00164474
Xi&XiFDR	G0SDS5	G0SDS5	HEPAAPQPAEETKPEPIVEK	TVGEAKLEPVEQVKVEATQQPKTEEMoxADTK	13	22	1486	1465	BS3+NH+OH	intra-protein	0.00164474
Xi&XiFDR	G0S9L1	G0S9L1	AVEEAPAAVEEAPKVEEPKVEEPK	VTEEAAKPEESKPSEEVAQPVEETPKAEEPK	14	7	836	853	BS3+NH+OH	intra-protein	0.00164474
Xi&XiFDR	G0S8H3	G0S8H3	CcmDATEEWLYDEGDDTTKAVYVAK	LVAETEEKK	17	8	648	597	BS3+NH+OH	intra-protein	0.00164474
Xi&XiFDR	G0SDS5	G0SDS5	AAAPEPVAETKAEK	VSSPEAKVEEGPVPETK	11	7	3014	3024	BS3+NH+OH	intra-protein	0.00164474
Xi&XiFDR	G0SBJ0	G0SBJ0	ADVKGGTIIDYEGSVR	EHVNEFKSIKbs3nh2K	4	7	380	408	BS3+NH+OH	intra-protein	0.00164474
Xi&XiFDR	G0S4X6	G0S4X6	KLAHELDVPLK	ALKGTGPGGK	1	3	184	197	BS3+NH+OH	intra-protein	0.00164474
Xi&XiFDR	G0SCU5	G0SCU5	DKIEQALSEAMAQLEIEDSTADELK	KKELALK	2	2	574	599	BS3+NH+OH	intra-protein	0.00164474
Xi&XiFDR	G0S5V3	G0S5V3	LDKTEADQIR	ADSVVLDTEKbs3nh2ALNDYADK	3	15	593	587	BS3+NH+OH	intra-protein	0.00164474
Xi&XiFDR	G0S583	G0S583	SKPFPVSPAPETPTETR	KYCcmPVPVINGGNGSK	2	1	1873	2065	BS3+NH+OH	intra-protein	0.00164474
Xi&XiFDR	G0SAX9	G0SAX9	KVPEAPAPEPSK	AAAPEPKVEEK	1	7	142	137	BS3+NH+OH	intra-protein	0.00164474
Xi&XiFDR	G0SDS5	G0SDS5	AEPTAETKVEAPTETEVEK	AEKVSSPEAK	8	3	2992	3017	BS3+NH+OH	intra-protein	0.00164474
Xi&XiFDR	G0SBY8	G0SBY8	KEPEPSKKEPEPEPEEELDDEEREK	SPDEAGGPSTTKAQEDVPMoxPDAPK	8	12	233	213	BS3+NH+OH	intra-protein	0.00164474
Xi&XiFDR	G0S9L1	G0S9L1	IEEAKAEEATEK	EEKPVEKAK	5	7	463	456	BS3+NH+OH	intra-protein	0.00164474
Xi&XiFDR	G0SDS5	G0SDS5	AEPTAETKVEAPTETEVEKAAAPEPVAETK	AEKVSSPEAKVEEGPVPETK	19	3	3003	3017	BS3+NH+OH	intra-protein	0.00164474
Xi&XiFDR	G0SBR0	G0SBR0	VTGTKSTGK	STGCcmKPIADIESFTEDKLGSADLVEEVHSAGSR	5	5	397	361	BS3+NH+OH	intra-protein	0.00164474
Xi&XiFDR	G0S867	G0S867	KDSLWQSEDLAAVIDRDVGR	IFSLPKEK	1	6	1045	889	BS3+NH+OH	intra-protein	0.00164474
Xi&XiFDR	G0SBJ0	G0SBJ0	TKADVKGGTIIDYEGSVR	RVVENDELEMEIIPNAKTIPGDK	6	17	380	446	BS3+NH+OH	intra-protein	0.00164474
Xi&XiFDR	G0SDS5	G0SDS5	ADESAPVKEEAVAAR	EPAPEAKDTVSAEAVAQEPEVETEPEVAK	8	7	5191	5205	BS3+NH+OH	intra-protein	0.00164474
Xi&XiFDR	G0SBY8	G0SBY8	TAEKNKbs3nh2IEAAR	KAYIDPVKAEEAREEGNK	4	1	375	383	BS3+NH+OH	intra-protein	0.00164474
Xi&XiFDR	G0SF74	G0SF74	DSQGDTVVPDAPETKPISSTASGSNTQAQSNPPPAAHDETSWIHIR	AVISSPEAATIIGKGGENVTK	15	14	97	142	BS3+NH+OH	intra-protein	0.00164474
Xi&XiFDR	G0S062	G0S062	SKTGSVYLPGAGKK	LSELVDKFEAVVFEPFETNEVEIR	2	7	581	160	BS3+NH+OH	intra-protein	0.00164474
Xi&XiFDR	G0SDS5	G0SDS5	EPVSEAKVEAAPEVEAK	AEEAPAVEAQAEEVAETKAK	7	18	3488	3479	BS3+NH+OH	intra-protein	0.00164474
Xi&XiFDR	G0SA56	G0SA56	DAAVKAAR	KAEAAASQAQAEVK	5	1	479	483	BS3+NH+OH	intra-protein	0.00164474
Xi&XiFDR	G0SDS5	G0SDS5	VEEAPLPVEVQANEPAETK	VEETVQPAETNAVEEASEPK	18	4	4317	4322	BS3+NH+OH	intra-protein	0.00164474
Xi&XiFDR	G0S4X6	G0S4X6	KLAHELDVPLK	GTGPGGKbs3ohITEEDVKK	1	14	184	211	BS3+NH+OH	intra-protein	0.00164474
Xi&XiFDR	G0SDS5	G0SDS5	AEPATKK	KVEAAPEPAAAPDEEAKPELAEEVK	6	17	2096	2082	BS3+NH+OH	intra-protein	0.00164474
Xi&XiFDR	G0S9L1	G0S9L1	TQLAEEPKbs3nh2AAEPTEAVTEPSAGAGEETAK	VTEEAAKPEESKPSEEVAQPVEETPKbs3nh2AEEPK	1	12	881	858	BS3+NH+OH	intra-protein	0.00164474
Xi&XiFDR	G0SAM1	G0SAM1	EKAPLSDARK	EKEEQSSGSGSTEEGGEEKVEAK	2	19	753	747	BS3+NH+OH	intra-protein	0.00164474
Xi&XiFDR	G0S9L1	G0S9L1	TQLAEEPKAAEPTEAVTEPSAGAGEETAK	VTEEAAKPEESKPSEEVAQPVEETbs3nh2PKbs3nh2AEEPK	8	12	888	858	BS3+NH+OH	intra-protein	0.00164474
Xi&XiFDR	G0SDS5	G0SDS5	TVEEQTPAPVEESKAEEAK	LKTVGEAK	14	2	1436	1443	BS3+NH+OH	intra-protein	0.00164474
Xi&XiFDR	G0S9L1	G0S9L1	AVEETNTEEPQPAEETKPAEEAKPAEEVK	AVEETNTEEPQPAEETKPAEEAKPAEEVKAVEVK	17	29	741	753	BS3+NH+OH	intra-protein	0.00164474
Xi&XiFDR	G0RYP6	G0RYP6	NGKPVIQVEFKGETK	KFSDPEVQSDMoxK	3	1	98	75	BS3+NH+OH	intra-protein	0.00164474
Xi&XiFDR	G0S1E6	G0S1E6	DAEREGIAKNGAK	MoxHSSVSGVTDYLAVDDAHAITLAR	9	6	480	329	BS3+NH+OH	intra-protein	0.00164474
Xi&XiFDR	G0SDS5	G0SDS5	AEEPVAPTEAKAEER	VEEPAVVEAPEPAKVEEPAAAAEGAEPTVKADESAPVKEEAVAAR	11	14	4544	5167	BS3+NH+OH	intra-protein	0.00164474
Xi&XiFDR	G0S5V3	G0S5V3	ADSVVLDTEK	ALNDYADKbs3nh2LDKTEADQIR	8	11	580	593	BS3+NH+OH	intra-protein	0.00164474
Xi&XiFDR	G0SDS5	G0SDS5	AEEAPAAETK	TEEAPKAEEAPAAETKVEEPAEAKAEEHVTPASEAK	9	6	3728	3719	BS3+NH+OH	intra-protein	0.00164474
Xi&XiFDR	G0SDS5	G0SDS5	VEEQTPATKAAVEEAQVEEAQVEAETK	VEAAPEVEAKAEEVAPAELK	9	10	3525	3498	BS3+NH+OH	intra-protein	0.00164474
Xi&XiFDR	G0RYP6	G0RYP6	AEIDKVVHWLDENQQATKDEYEDK	LDQADKDKLR	5	6	575	566	BS3+NH+OH	intra-protein	0.00164474
Xi&XiFDR	G0S9L1	G0S9L1	AVEEAPAAVEEAPKVEEPK	VEEPKVTEEAAKPEESKPSEEVAQPVEETPKAEEPK	14	17	836	858	BS3+NH+OH	intra-protein	0.00164474
Xi&XiFDR	G0SBY8	G0SBY8	KAEADKEK	KRNFDEAIK	6	1	259	270	BS3+NH+OH	intra-protein	0.00164474
Xi&XiFDR	G0SFP0	G0SFP0	AEAEAKAK	AQEEAEAKAK	6	8	705	697	BS3+NH+OH	intra-protein	0.00164474
Xi&XiFDR	G0SH15	G0SH15	IEEVEDDEDKKK	TEEGDDKKPK	10	7	250	237	BS3+NH+OH	intra-protein	0.00164474
Xi&XiFDR	G0SAM1	G0SAM1	TVFEIDPEDGTLSTADEAVQEEKSAPVEK	VEPKPAAESEAKVEETPVPSAEGK	23	4	827	837	BS3+NH+OH	intra-protein	0.00164474
Xi&XiFDR	G0SDS5	G0SDS5	TEEKAASAPALPVDEDKPAEEPAPAPETAETKEEPAPAAETKEEAPVAEVK	AKSAEEPASAPTK	4	2	1010	995	BS3+NH+OH	intra-protein	0.00164474
Xi&XiFDR	G0SDS5	G0SDS5	TPDPVEEIEQPAAVEQPVATESVKAEEPVTETITESVK	TEEPTAPAKAKAGETVAEPEAEVEEAPVVAEAEEK	24	11	5562	4456	BS3+NH+OH	intra-protein	0.00164474
Xi&XiFDR	G0SDS5	G0SDS5	VEEVAHSPEAQVEEVTEPVEAK	AAEPVEAPAKbs3nh2TEEAPAPDSK	7	11	3935	3919	BS3+NH+OH	intra-protein	0.00164474
Xi&XiFDR	G0S7V9	G0S7V9	TKGEAGTGDIVEAVR	KAGGVAR	2	1	159	64	BS3+NH+OH	intra-protein	0.00164474
Xi&XiFDR	G0SBC0	G0SBC0	ELDHAIAPSPDADNTAQEGQTFQEKIDTGAR	ILGYPSDSTGVDANGSR	25	4	92	410	BS3+NH+OH	intra-protein	0.00164474
Xi&XiFDR	G0SDS5	G0SDS5	AKVEEVPKTVEAQPEQLTEAK	AEEVAVPSTETKNEEQVTEHK	8	12	4346	4371	BS3+NH+OH	intra-protein	0.00164474
Xi&XiFDR	G0S9L1	G0S9L1	TQLAEEPKAAEPTEAVTEPSAGAGEETAK	VTEEAAKPEESKPSEEVAQPVEETPKAEEPK	8	26	888	872	BS3+NH+OH	intra-protein	0.00164474
Xi&XiFDR	G0SDS5	G0SDS5	IGPIPSEQQKTGAEK	TKEEEEESKDK	10	2	2454	2435	BS3+NH+OH	intra-protein	0.00164474
Xi&XiFDR	G0SDS5	G0SDS5	AEETPAPAPVPAVEEPK	SATTTTQEEKPSSEPAPAADETPAPAHVVAEEKAAEEPEAEEKPVEAKPEESIPAALVENMK	4	48	311	293	BS3+NH+OH	intra-protein	0.00164474
Xi&XiFDR	G0SAQ6	G0SAQ6	AKHAEELQGGSSDK	GYEKEVEELK	2	4	512	504	BS3+NH+OH	intra-protein	0.00164474
Xi&XiFDR	G0S378	G0S378	YLEEHQSEGEQAEVSQ	YKDWIHNDNAFWSAFHDFCcmR	7	2	608	283	BS3+NH+OH	intra-protein	0.00164474
Xi&XiFDR	G0S9L1	G0S9L1	VPEVPPAAEGVAEEKPAEQAGEEKPVEAAAPAVEEKEEKPVEK	AKIEEAKAEEATEK	39	7	452	463	BS3+NH+OH	intra-protein	0.00164474
Xi&XiFDR	G0S1X1	G0S1X1	ALGAQQHDGAGSAGNTVTAPMPCcmKILR	VAQKEGEICcmK	24	4	1333	1377	BS3+NH+OH	intra-protein	0.00164474
Xi&XiFDR	G0SBJ0	G0SBJ0	RVVENDELEMEIIPNAKTIPGDK	KVSDFQK	17	1	446	532	BS3+NH+OH	intra-protein	0.00164474
Xi&XiFDR	G0SD17	G0SD17	LSDSKPEATDDNVPRR	ADAEFEAKPAVK	5	8	771	762	BS3+NH+OH	intra-protein	0.00164474
Xi&XiFDR	G0S9L1	G0S9L1	AVEETNTEEPQPAEETKPAEEAKPAEEAKPAEEVKPVEEVK	AVEETNVEEPQPAEETKPAEETK	17	17	775	816	BS3+NH+OH	intra-protein	0.00164474
Xi&XiFDR	G0S561	G0S561	MKFTEEGSNVQK	YAGKDATEEFDPIHPPDTLEK	2	4	279	49	BS3+NH+OH	intra-protein	0.00164474
Xi&XiFDR	G0SH15	G0SH15	KREEEKK	VEKVVVSHK	6	3	545	565	BS3+NH+OH	intra-protein	0.00164474
Xi&XiFDR	G0S8H3	G0S8H3	NKLDDQYAEFATDEEK	HFEKMEEERR	2	4	611	672	BS3+NH+OH	intra-protein	0.00164474
Xi&XiFDR	G0S6Y2	G0S6Y2	REKTNGEVERR	EKTNGEVER	3	2	331	331	BS3+NH+OH	intra-protein	0.00164474
Xi&XiFDR	G0SDS5	G0SDS5	VEEAPVETKVEATPEPIEAK	VEEAPVAKTEVEEVTEAKVEETILESEAK	9	8	3259	3289	BS3+NH+OH	intra-protein	0.00164474
Xi&XiFDR	G0SDS5	G0SDS5	VAEPAETKVEEQTAESEAK	EVPEPVVETK	8	9	4170	4161	BS3+NH+OH	intra-protein	0.00164474
Xi&XiFDR	G0SDS5	G0SDS5	AETTAEDQAAAEPEAKVEQAPVTEANAEEPVEAK	AEEKVAEPEAK	16	4	3221	3243	BS3+NH+OH	intra-protein	0.00164474
Xi&XiFDR	G0SDS5	G0SDS5	VTESEVKVEEAPEAEVKAEEPVEIKAEEK	VEEVPKTVEAQPEQLTbs3ohEAK	7	6	3107	4346	BS3+NH+OH	intra-protein	0.00164474
Xi&XiFDR	G0S9L1	G0S9L1	AAEEAKPTDGVKVEEHKGEEAPPEEPK	AESNAEEIKVEEPNAEETKTEQAKPEEPKTEEAAPEESKVDEAK	17	9	487	506	BS3+NH+OH	intra-protein	0.00164474
Xi&XiFDR	G0SAM1	G0SAM1	VQTAEEVKDEKK	VTESTPGPETKSLATNMAGEPLIEEEIK	11	11	894	906	BS3+NH+OH	intra-protein	0.00164474
Xi&XiFDR	G0SDS5	G0SDS5	SEPVEEPKTEAPAPAEPAEAK	TEADVTPDELPK	8	1	2264	2278	BS3+NH+OH	intra-protein	0.00164474
Xi&XiFDR	G0SDS5	G0SDS5	TEEPTAPAKAK	AGETVAEPEAEVEEAPVVAEAEEK	9	4	4454	4460	BS3+NH+OH	intra-protein	0.00164474
Xi&XiFDR	G0SDS5	G0SDS5	GEEVAQPVETQVEEQVPAPETK	AAEPVEAPAKTEEAPAPDSKVEEVAHSPEAQVEEVTEPVEAKAETEEAPASEAK	10	42	3972	3950	BS3+NH+OH	intra-protein	0.00164474
Xi&XiFDR	G0SEX3	G0SEX3	KALQEEVK	NENPDAEESTDLVSEKER	1	16	357	354	BS3+NH+OH	intra-protein	0.00164474
Xi&XiFDR	G0SBY8	G0SBY8	AMEKEAGGAGGFDPNASIGK	LFSDPNLIQKLASNPK	4	10	121	147	BS3+NH+OH	intra-protein	0.00164474
Xi&XiFDR	G0SH15	G0SH15	TKVEAEGENDK	IHKLVSLGLNLDEETEASTEAAADAGASAAETGDSAMEEVD	2	3	629	671	BS3+NH+OH	intra-protein	0.00164474
Xi&XiFDR	G0SBY8	G0SBY8	SPDEAGGPSTTKAQEDVPMPDAPK	AMEKEAGGAGGFDPNASIGK	12	4	213	121	BS3+NH+OH	intra-protein	0.00164474
Xi&XiFDR	G0S9L1	G0S9L1	AAEEAKPTDGVK	VEEHKGEEAPPEEPKAESNAEEIKVEEPNAEETK	6	5	476	487	BS3+NH+OH	intra-protein	0.00164474
Xi&XiFDR	G0SDS5	G0SDS5	TEEMoxADTKHEPAAPQPAEETKPEPIVEK	TVGEAKLEPVEQVKVEATQQPK	8	6	1473	1449	BS3+NH+OH	intra-protein	0.00164474
Xi&XiFDR	G0S8H3	G0S8H3	KVLSANQQAPLNIESLMDDIDVR	YLGEAAKTQEISNLK	1	7	274	53	BS3+NH+OH	intra-protein	0.00164474
Xi&XiFDR	G0SBY8	G0SBY8	KAYIDPVKAEEAREEGNK	KDPKbs3ohFIR	1	1	383	454	BS3+NH+OH	intra-protein	0.00164474
Xi&XiFDR	G0SH15	G0SH15	VKETKIEEEELNK	DLRIDIIPDKENK	2	10	262	71	BS3+NH+OH	intra-protein	0.00164474
Xi&XiFDR	G0SFP0	G0SFP0	AKEEAEAK	AKAEAEAEAR	2	2	757	747	BS3+NH+OH	intra-protein	0.00164474
Xi&XiFDR	G0S8H3	G0S8H3	CcmDATEEWLYDEGDDTTKAVYVAK	LVAETEEKKNELETYIYELR	17	8	648	597	BS3+NH+OH	intra-protein	0.00164474
Xi&XiFDR	G0S3L5	G0S3L5	TNDREVVEWYEQNQDRINEKLEK	KESIADQMR	20	1	2243	2249	BS3+NH+OH	intra-protein	0.00164474
Xi&XiFDR	G0SHQ5	G0SHQ5	QKADEAYVIGK	YEDVFEDGEVPKEEKTVHR	2	15	80	24	BS3+NH+OH	intra-protein	0.00164474
Xi&XiFDR	G0SDS5	G0SDS5	VEEPAVVEAPEPAKVEEPAAAAEGAEPTVK	AEPAATEDPVKTEEPAK	14	11	5167	5147	BS3+NH+OH	intra-protein	0.00164474
Xi&XiFDR	G0SDS5	G0SDS5	VKEAPVEAKTEEVAEAK	ADGQAAPAAETKGEETPTVEAETK	9	12	3552	3572	BS3+NH+OH	intra-protein	0.00164474
Xi&XiFDR	G0SDS5	G0SDS5	AEEVQTQPAEELKQEEAPAVVKPAEK	AALTEEPAGVKK	22	11	1257	1234	BS3+NH+OH	intra-protein	0.00164474
Xi&XiFDR	G0SBY8	G0SBY8	AQEDVPMPDAPKK	EPEPSKKEPEPEPEEELDDEER	12	7	225	233	BS3+NH+OH	intra-protein	0.00164474
Xi&XiFDR	G0RYP6	G0RYP6	NGKPVIQVEFKGETK	KFSDPEVQSDMKbs3ohHFPFKbs3nh2VIDR	3	1	98	75	BS3+NH+OH	intra-protein	0.00164474
Xi&XiFDR	G0SDS5	G0SDS5	TEEMADTKHEPAAPQPAEETKPEPIVEK	AGAKEEAKPEPVEETK	8	4	1473	1575	BS3+NH+OH	intra-protein	0.00164474
Xi&XiFDR	G0RYB3	G0RYB3	AQKVEFEKPLILLSEQK	EGKTLQDELEVTEGMoxRFDR	8	3	243	207	BS3+NH+OH	intra-protein	0.00164474
Xi&XiFDR	G0SH15	G0SH15	ELVSNASDALDKIRYESLSDPSK	RAPFDLFETKK	12	10	45	336	BS3+NH+OH	intra-protein	0.00164474
Xi&XiFDR	G0SCI4	G0SCI4	GKYDEEATK	KAIIDATVR	2	1	356	346	BS3+NH+OH	intra-protein	0.00164474
Xi&XiFDR	G0S378	G0S378	FIDKDEIMAWVSQER	KDKbs3nh2IDLPLNQR	4	1	544	121	BS3+NH+OH	intra-protein	0.00164474
Xi&XiFDR	G0SD84	G0SD84	AELEKLDLQGDSLTLEQAVKEAAR	KALEDDDEEEAK	20	1	220	273	BS3+NH+OH	intra-protein	0.00164474
Xi&XiFDR	G0S378	G0S378	DGCcmQCcmPKCcmVDPSSGQK	AMPDGTVEIIWHNdaDPLSEGGKHQTLLKPELIK	7	21	184	231	BS3+NH+OH	intra-protein	0.00164474
Xi&XiFDR	G0SDS5	G0SDS5	TEEAPKAEEAPAAETK	VEEPAEAKAEEHVTPASEAKVEETPEAEVEAAAPEVAPAPPAADEVIPETAEVKVEQAAPAGLAEVEEK	6	8	3719	3737	BS3+NH+OH	intra-protein	0.00164474
Xi&XiFDR	G0SAX9	G0SAX9	KVPEAPAPEPSK	EQPKAAAPEPK	1	4	142	130	BS3+NH+OH	intra-protein	0.00164474
Xi&XiFDR	G0SDS5	G0SDS5	AEGPAEAQAAPGVSEEEVPPPFEESPEHSIADLR	EVKAAEPVVVAEQPAVTEEPAIK	29	3	5472	5480	BS3+NH+OH	intra-protein	0.00164474
Xi&XiFDR	G0SAM1	G0SAM1	VTEAEPEKKGPEPEPEPESEAK	VEETPVPSAEGKSEEK	9	12	870	857	BS3+NH+OH	intra-protein	0.00164474
Xi&XiFDR	G0SBY8	G0SBY8	GDLLGAHDAYEQGLKLDPNNAGMK	AMEKEAGGAGGFDPNASIGK	15	4	100	121	BS3+NH+OH	intra-protein	0.00164474
Xi&XiFDR	G0S2D8	G0S2D8	DPAGGKIFDR	GAKLFPEDENFALENIK	6	3	673	680	BS3+NH+OH	intra-protein	0.00164474
Xi&XiFDR	G0SDS5	G0SDS5	TVGEAKLEPVEQVKVEATQQPK	TEEMADTKHEPAAPQPAEETKPEPIVEK	6	8	1449	1473	BS3+NH+OH	intra-protein	0.00164474
Xi&XiFDR	G0S561	G0S561	FTEEGSNVQKGQATDTSQGAAR	TINVEKAK	10	6	289	495	BS3+NH+OH	intra-protein	0.00164474
Xi&XiFDR	G0SDS5	G0SDS5	EPVSEAK	TEEPVKVEEPAPAEAPAPEPEPEVKTDELIAVEK	4	6	3485	5054	BS3+NH+OH	intra-protein	0.00164474
Xi&XiFDR	G0SBY8	G0SBY8	SPDEAGGPSTTKAQEDVPMPDAPKK	EPEPSKKEPEPEPEEELDDEEREK	12	6	213	232	BS3+NH+OH	intra-protein	0.00164474
Xi&XiFDR	G0RYB3	G0RYB3	AQKVEFEKPLILLSEQK	EGKTLQDELEVTEGMoxR	8	3	243	207	BS3+NH+OH	intra-protein	0.00272109
Xi&XiFDR	G0SHQ5	G0SHQ5	AGGVCcmEGTVCcmYSGDMLNPKK	KAYEQANQLLGDIVK	19	1	726	901	BS3+NH+OH	intra-protein	0.00272109
Xi&XiFDR	G0S9L1	G0S9L1	AAEEAKPTDGVK	VEEHKGEEAPPEEPKAESNAEEIKVEEPNAEETKTEQAKPEEPK	6	5	476	487	BS3+NH+OH	intra-protein	0.00272109
Xi&XiFDR	G0SDS5	G0SDS5	NEEQVTEHK	AEEVAVPSTETK	6	11	4377	4370	BS3+NH+OH	intra-protein	0.00272109
Xi&XiFDR	G0S1X9	G0S1X9	MVSETSDWLYGDGADAAKEVLK	DLKAIVEPVER	18	3	754	765	BS3+NH+OH	intra-protein	0.00272109
Xi&XiFDR	G0SDS5	G0SDS5	AAPAEEPKPAEEPVEQPKSEPVEETKVESAPEEPKTEAPAEVK	AEPAEETKLEAPVEKPAEPVEEPR	35	8	1859	1875	BS3+NH+OH	intra-protein	0.00272109
Xi&XiFDR	G0RZC0	G0RZC0	GPSKDVLNEIER	VEKVPGGEIEDSRVLDGVMLNK	4	3	403	225	BS3+NH+OH	intra-protein	0.00272109
Xi&XiFDR	G0SD17	G0SD17	KDSGKDIDLEPLPK	LSDSKPEATDDNVPR	5	5	789	771	BS3+NH+OH	intra-protein	0.00272109
Xi&XiFDR	G0S4X6	G0S4X6	KLAHELDVPLK	GTGPGGKbs3nh2ITEEDVKK	1	14	184	211	BS3+NH+OH	intra-protein	0.00272109
Xi&XiFDR	G0S4X6	G0S4X6	GTGPGGKITEEDVK	KLAHELDVPLK	7	1	204	184	BS3+NH+OH	intra-protein	0.00272109
Xi&XiFDR	G0SBY8	G0SBY8	EPEPSKKEPEPEPEEELDDEEREKR	AQEDVPMoxPDAPKK	7	12	233	225	BS3+NH+OH	intra-protein	0.00272109
Xi&XiFDR	G0S9L1	G0S9L1	TEQAKPEEPKTEEAAPEESKVDEAKVEEPKAEESK	AAEEAKPTDGVKVEEHKGEEAPPEEPKAESNAEEIKVEEPNAEETK	5	17	521	487	BS3+NH+OH	intra-protein	0.00272109
Xi&XiFDR	G0SH15	G0SH15	EVPDEEAEEKAEEK	TEEGDDKKPKIEEVEDDEDKKK	10	7	226	237	BS3+NH+OH	intra-protein	0.00272109
Xi&XiFDR	G0S9L1	G0S9L1	VTEEAAKPEESKPSEEVAQPVEETPK	AEEPKAEKTQLAEEPKAAEPTEAVTEPSAGAGEETAK	12	16	858	888	BS3+NH+OH	intra-protein	0.00272109
Xi&XiFDR	G0SAQ6	G0SAQ6	EVEELKAK	ELKEGFASEVAELQK	6	3	510;376	532	BS3+NH+OH	intra-protein	0.00272109
Xi&XiFDR	G0SAX9	G0SAX9	KVPEAPAPEPSK	EQPKAAAPEPKVEEK	1	4	142	130	BS3+NH+OH	intra-protein	0.00272109
Xi&XiFDR	G0SD84	G0SD84	LDLQGDSLTLEQAVKEAAR	KALEDDDEEEAK	15	1	220	273	BS3+NH+OH	intra-protein	0.00272109
Xi&XiFDR	G0S8J4	G0S8J4	LGGNKEVHEDKTEESGKDQQAAK	KELPEVVFDEQLGR	5	1	617	654	BS3+NH+OH	intra-protein	0.00272109
Xi&XiFDR	G0SAQ6	G0SAQ6	LAAIKANANDVDAEK	SSPEGEPSTTAADSK	5	1	1207	1220	BS3+NH+OH	intra-protein	0.00272109
Xi&XiFDR	G0SAP2	G0SAP2	NKENNK	ESEKEGEKKEGEGEGDKKPEVK	2	4	398	406	BS3+NH+OH	intra-protein	0.00272109
Xi&XiFDR	G0SFP0	G0SFP0	AKAEDDEKTEAR	AREEAESKAK	2	8	781	771	BS3+NH+OH	intra-protein	0.00272109
Xi&XiFDR	G0SFF0	G0SFF0	DIDNKKPITAALEAEK	LADSTDKAANLDEWGEFLHLPGQK	5	7	279	107	BS3+NH+OH	intra-protein	0.00272109
Xi&XiFDR	G0SBY8	G0SBY8	LIAKSYAR	KAEADKEKQLGNENYKbs3nh2K	4	8	332	261	BS3+NH+OH	intra-protein	0.00272109
Xi&XiFDR	G0SFP0	G0SFP0	AKAEDDEKTEAR	KPAGALKDPNEMoxTEEELER	8	7	787	798	BS3+NH+OH	intra-protein	0.00272109
Xi&XiFDR	G0SDS5	G0SDS5	AEETPAPAPVPAVEEPK	AAEEPEAEEKPVEAKPEESIPAALVENMK	4	15	311	293	BS3+NH+OH	intra-protein	0.00272109
Xi&XiFDR	G0RYB3	G0RYB3	VGKEGVITVK	GAMNDPSTSEYEKEK	3	13	197	389	BS3+NH+OH	intra-protein	0.00272109
Xi&XiFDR	G0RYB3	G0RYB3	ELKFGVEGR	DKFENLGAK	3	2	33	91	BS3+NH+OH	intra-protein	0.00272109
Xi&XiFDR	G0SDS5	G0SDS5	TPKPTTEEPAAEEKTLEPVR	ADEPAPAKEEEPVVAQEPATK	14	8	4973	4987	BS3+NH+OH	intra-protein	0.00272109
Xi&XiFDR	G0SH15	G0SH15	ETEKEVPDEEAEEKAEEKTEEGDDK	KEKPKK	4	3	216	254	BS3+NH+OH	intra-protein	0.00272109
Xi&XiFDR	G0S9L1	G0S9L1	AVEETNTEEPQPAEETKPAEEAKPAEEVK	AVEETNVEEPQPAEETKPAEEVK	17	17	741	713	BS3+NH+OH	intra-protein	0.00272109
Xi&XiFDR	G0SD17	G0SD17	SEVKAIAPSPEEVAK	ADSEIKSETK	4	6	952	944	BS3+NH+OH	intra-protein	0.00272109
Xi&XiFDR	G0S9L1	G0S9L1	AAEEAKPTDGVKVEEHKGEEAPPEEPK	AESNAEEIKVEEPNAEETKTEQAKPEEPKTEEAAPEESK	17	9	487	506	BS3+NH+OH	intra-protein	0.00272109
Xi&XiFDR	G0S378	G0S378	DGCcmQCcmPKCcmVDPSSGQK	AMoxPDGTVEIIWHNDPLSEGGKHQTLLKPELIKR	7	21	184	231	BS3+NH+OH	intra-protein	0.00272109
Xi&XiFDR	G0SDS5	G0SDS5	TEEMADTKHEPAAPQPAEETKPEPIVEK	LKTVGEAKLEPVEQVK	8	2	1473	1443	BS3+NH+OH	intra-protein	0.00272109
Xi&XiFDR	G0SBJ0	G0SBJ0	VVENDELEMEIIPNAKTIPGDK	KVSDFQK	16	1	446	532	BS3+NH+OH	intra-protein	0.00272109
Xi&XiFDR	G0SDS5	G0SDS5	VEAPTETEVEKAAAPEPVAETK	VEAAPATETEAAPAKEEEAPVPVAAPAPAEEAKAEPTAETK	11	33	3003	2984	BS3+NH+OH	intra-protein	0.00272109
Xi&XiFDR	G0SD17	G0SD17	KLADTVESEVVAGSSSSSSSSNEEFEK	SEVKAIAPSPEEVAK	1	4	964	952	BS3+NH+OH	intra-protein	0.00272109
Xi&XiFDR	G0SDS5	G0SDS5	VEEQATPAPEAKVNVAPAVEAK	VQETPAAEAKAEESAETK	12	10	3693	3673	BS3+NH+OH	intra-protein	0.00272109
Xi&XiFDR	G0S0C7	G0S0C7	KLSPAER	KIAEAWK	1	1	275	268	BS3+NH+OH	intra-protein	0.00272109
Xi&XiFDR	G0SDS5	G0SDS5	VKEAPVEAK	AEEVAPAELKTEEPSQAKVEEQTPATK	2	18	3545	3516	BS3+NH+OH	intra-protein	0.00272109
Xi&XiFDR	G0SDS5	G0SDS5	AAPEPAPAAEPVQETK	VEAAPEPATKEIEEPAPEPAAETKEELVPETQVGAAPEPK	15	10	1602	1613	BS3+NH+OH	intra-protein	0.00272109
Xi&XiFDR	G0SDS5	G0SDS5	SEETATTATEKAEDTLAPVAPAPVAADER	AAPEESASK	11	8	211	199	BS3+NH+OH	intra-protein	0.00272109
Xi&XiFDR	G0S6C7	G0S6C7	AAGGKPAK	KEDSGAAAAGNAAAQPQSEPLK	5	1	178	182	BS3+NH+OH	intra-protein	0.00272109
Xi&XiFDR	G0SAQ6	G0SAQ6	EVEELKAK	ASHASELAAAK	6	5	510;376	753	BS3+NH+OH	intra-protein	0.00272109
Xi&XiFDR	G0SDS5	G0SDS5	VEEAPVETKVEATPEPIEAK	AEEKVAEPEAK	9	4	3259	3243	BS3+NH+OH	intra-protein	0.00272109
Xi&XiFDR	G0SDS5	G0SDS5	DKIGPIPSEQQK	TKEEEEESK	2	2	2444	2435	BS3+NH+OH	intra-protein	0.00272109
Xi&XiFDR	G0SHF3	G0SHF3	STNDPIAGLKQR	IINWGVATEEEVKGIDKbs3ohAAR	10	13	340	355	BS3+NH+OH	intra-protein	0.00272109
Xi&XiFDR	G0SDS5	G0SDS5	LEPVEQVKVEATQQPK	LKTVGEAK	8	2	1457	1443	BS3+NH+OH	intra-protein	0.00272109
Xi&XiFDR	G0SDS5	G0SDS5	EINIAEEVKEEASAEETKAEAPAVEEPTKTETETPASAEEVPAPQEAPAATTNETPAEEPAPKDEPASK	SAPVAEEADPDPIPVAESKQK	29	19	1117	1086	BS3+NH+OH	intra-protein	0.00272109
Xi&XiFDR	G0S6I7	G0S6I7	FIMoxESGAKGCcmEVVVSGK	GSDPDGKSGPQK	8	7	135	200	BS3+NH+OH	intra-protein	0.00272109
Xi&XiFDR	G0SDS5	G0SDS5	VEVAPEPTTEPVAETKPEVVEEHKAGAK	EEAKPEPVEETK	24	4	1571	1579	BS3+NH+OH	intra-protein	0.00272109
Xi&XiFDR	G0SHQ5	G0SHQ5	YEDVFEDGEVPKEEK	VVEIAPAKDLPAHVR	1	8	10	284	BS3+NH+OH	intra-protein	0.00272109
Xi&XiFDR	G0SAP2	G0SAP2	KEGEGEGDKKPEVK	ENNKESEK	9	4	419	402	BS3+NH+OH	intra-protein	0.00272109
Xi&XiFDR	G0SDS5	G0SDS5	VAEPAETKVEEQTAESEAK	VEAASEPVKAKVEESSETVK	8	9	4170	4190	BS3+NH+OH	intra-protein	0.00272109
Xi&XiFDR	G0SDS5	G0SDS5	VEEPAEAKAEEHVTPASEAKVEETPEAEVEAAAPEVAPAPPAADEVIPETAEVK	AEEAPAAETK	8	9	3737	3728	BS3+NH+OH	intra-protein	0.00272109
Xi&XiFDR	G0SDS5	G0SDS5	AKVEESSETVK	VKETAPVAPETNVK	2	2	4192	4140	BS3+NH+OH	intra-protein	0.00272109
Xi&XiFDR	G0SDS5	G0SDS5	AEKVSSPEAKVEEGPVPETK	VEAPTETEVEKAAAPEPVAETK	3	11	3017	3003	BS3+NH+OH	intra-protein	0.00272109
Xi&XiFDR	G0SDS5	G0SDS5	VKEAPVEAK	TEEVAEAKADGQAAPAAETK	2	8	3545	3560	BS3+NH+OH	intra-protein	0.00272109
Xi&XiFDR	G0S378	G0S378	SPVEPPVDGSTLVDHVAGAPGEESVVTPPVEEGEEQWHVPR	DKIDLPLNQR	24	2	99	123	BS3+NH+OH	intra-protein	0.00272109
Xi&XiFDR	G0SAX9	G0SAX9	LEVGGEKPAEAAK	EQPKAAAPEPKVEEK	7	4	120	130	BS3+NH+OH	intra-protein	0.00272109
Xi&XiFDR	G0SDS5	G0SDS5	ETAPVAPETNVKEVPEPVVETK	VKEATPEPTAETK	12	2	4152	4203	BS3+NH+OH	intra-protein	0.00272109
Xi&XiFDR	G0SBY8	G0SBY8	SPDEAGGPSTTKAQEDVPMPDAPK	TTELKPDWPKGWGR	12	10	213	73	BS3+NH+OH	intra-protein	0.00272109
Xi&XiFDR	G0SDS5	G0SDS5	SATTTTQEEKPSSEPAPAADETPAPAHVVAEEK	AAEEPEAEEKPVEAKPEESIPAALVENMoxK	10	10	255	288	BS3+NH+OH	intra-protein	0.00272109
Xi&XiFDR	G0SBY8	G0SBY8	KAYIDPVK	TAEKNKIEAAR	1	4	383	375	BS3+NH+OH	intra-protein	0.00272109
Xi&XiFDR	G0S4X6	G0S4X6	LEPALDREPNVSFAAKK	GTGPGGKITEEDVK	16	7	183	204	BS3+NH+OH	intra-protein	0.00272109
Xi&XiFDR	G0S378	G0S378	FIDKDEIMAWVSQER	KDKIDLPLNQR	4	3	544	123	BS3+NH+OH	intra-protein	0.00272109
Xi&XiFDR	G0SDS5	G0SDS5	VEQVTQPVETKAEDK	ASESEAKVEAVPESTVEDKVEEAPVPPAETEPGEPVEIK	11	7	4067	4078	BS3+NH+OH	intra-protein	0.00272109
Xi&XiFDR	G0SDS5	G0SDS5	TPALEAKVEEEVAQTVEAAKTEEPAQPAEAK	VEEPAEQPEVKAEEPVAPTEAKAEER	7	22	4555	4544	BS3+NH+OH	intra-protein	0.00272109
Xi&XiFDR	G0SDS5	G0SDS5	AAPAEEPKPAEEPVEQPK	VEAVEESKPEAPVEQQVEVKTEPVVEK	8	20	1832	1817	BS3+NH+OH	intra-protein	0.00272109
Xi&XiFDR	G0SFP0	G0SFP0	AEDDEKTEAR	KPAGALKDPNEMoxTEEELER	6	1	787	792	BS3+NH+OH	intra-protein	0.00272109
Xi&XiFDR	G0SH15	G0SH15	EEEKKEFEGLAK	NILGDKVEKVVVSHK	4	9	545	565	BS3+NH+OH	intra-protein	0.00272109
Xi&XiFDR	G0SHQ5	G0SHQ5	YEDVFEDGEVPKEEKTVHR	GKVLILK	15	2	24	1064	BS3+NH+OH	intra-protein	0.00272109
Xi&XiFDR	G0SAF6	G0SAF6	EHTEGDPSLVDESK	MLDDFDRYAQQQLQSTFGGSPSSLGKMoxTLNPR	8	26	112	56	BS3+NH+OH	intra-protein	0.00272109
Xi&XiFDR	G0SCU5	G0SCU5	DKIEQALSEAMAQLEIEDSTADELKK	KELALK	2	1	574	599	BS3+NH+OH	intra-protein	0.00272109
Xi&XiFDR	G0SHQ5	G0SHQ5	LAIECcmGVPVVPGTEDAVGTFEEVKK	VVREEADLKEAFER	24	9	184	217	BS3+NH+OH	intra-protein	0.00272109
Xi&XiFDR	G0SDS5	G0SDS5	IEEAPEVEAKVQETPAAEAK	SEEPTETEAPKAEAETK	10	11	3663	3647	BS3+NH+OH	intra-protein	0.00272109
Xi&XiFDR	G0SH15	G0SH15	KETEKEVPDEEAEEKAEEK	IEEVEDDEDKKKEKPK	5	12	216	252	BS3+NH+OH	intra-protein	0.00272109
Xi&XiFDR	G0SBJ0	G0SBJ0	IYKDSLLPVPK	YLNDKAK	3	5	294	167	BS3+NH+OH	intra-protein	0.00272109
Xi&XiFDR	G0SG89	G0SG89	PQEVSDIKK	DSDKbs3nh2AEKLK	8	7	9	70	BS3+NH+OH	intra-protein	0.00272109
Xi&XiFDR	G0SH15	G0SH15	EVPDEEAEEKAEEK	TEEGDDKKPKIEEVEDDEDK	10	7	226	237	BS3+NH+OH	intra-protein	0.00272109
Xi&XiFDR	G0SAQ6	G0SAQ6	ASHASELAAAKDASADEIKALK	ESHAGEIETLK	19	2	767	772	BS3+NH+OH	intra-protein	0.00272109
Xi&XiFDR	G0SDS5	G0SDS5	SEETATTATEKAEDTLAPVAPAPVAADER	AAPEESASK	11	6	211	197	BS3+NH+OH	intra-protein	0.00272109
Xi&XiFDR	G0SAV4	G0SAV4	LKDEVMK	GGGKGDEK	2	4	85	37	BS3+NH+OH	intra-protein	0.00272109
Xi&XiFDR	G0SDS5	G0SDS5	AEEAPAVEAQAEEVAETKAK	EPVSEAK	18	4	3479	3485	BS3+NH+OH	intra-protein	0.00272109
Xi&XiFDR	G0SH15	G0SH15	ETEKEVPDEEAEEKAEEK	KEKPKK	4	5	216	256	BS3+NH+OH	intra-protein	0.00272109
Xi&XiFDR	G0SAX9	G0SAX9	VEEKKVPEAPAPEPSK	AAAPEPKVEEK	4	7	141	137	BS3+NH+OH	intra-protein	0.00272109
Xi&XiFDR	G0SH15	G0SH15	KVKETKIEEEELNK	IDIIPDKENK	3	7	262	71	BS3+NH+OH	intra-protein	0.00272109
Xi&XiFDR	G0S6V6	G0S6V6	LEAKYLDGSDPSK	EDKRHEIR	4	3	219	180	BS3+NH+OH	intra-protein	0.00272109
Xi&XiFDR	G0S3L5	G0S3L5	KCcmMNEDQFEELYK	AREIGFPVMIKASEGGGGK	1	11	262	250	BS3+NH+OH	intra-protein	0.00272109
Xi&XiFDR	G0SDS5	G0SDS5	EAPAAVEEEKPVETTPAAAVEEK	VEEPAPAEAPAPEPEPEVKTDELIAVEK	10	19	346	5073	BS3+NH+OH	intra-protein	0.00272109
Xi&XiFDR	G0SDS5	G0SDS5	AEPEAPAETAQPAEEPKAEAALADETK	AEPAEETKLEAPVEKPAEPVEEPRIEAAPEQPKDEVAEETKPEPASEVTKTDAPAEPK	17	41	1942	1908	BS3+NH+OH	intra-protein	0.00272109
Xi&XiFDR	G0SDS5	G0SDS5	AEPAEETKLEAPVEKPAEPVEEPR	IEAAPEQPKDEVAEETKPEPASEVTK	15	9	1882	1900	BS3+NH+OH	intra-protein	0.00272109
Xi&XiFDR	G0SHF3	G0SHF3	STNDPIAGLKQR	IINWGVATEEEVKGIDK	10	13	340	355	BS3+NH+OH	intra-protein	0.00272109
Xi&XiFDR	G0SDS5	G0SDS5	KPAEEPKVEAIEETbs3ohK	VEEPAVVEAPEPAKVEEPAAAAEGAEPTVKADESAPVK	7	14	2104	5167	BS3+NH+OH	intra-protein	0.00272109
Xi&XiFDR	G0SDS5	G0SDS5	VEAAPEVEAKAEEVAPAELKTEEPSQAK	AKEPVSEAK	10	2	3498	3481	BS3+NH+OH	intra-protein	0.00272109
Xi&XiFDR	G0S6V6	G0S6V6	MoxQTGGPDGDLGSNEILLSNEKYTAIVDGSGVLVDPNGIDKEELYR	KLNLDPSTIKK	21	10	790	768	BS3+NH+OH	intra-protein	0.00272109
Xi&XiFDR	G0SBY8	G0SBY8	EPEPSKKEPEPEPEEELDDEEREKR	AQEDVPMoxPDAPKK	6	12	232	225	BS3+NH+OH	intra-protein	0.00272109
Xi&XiFDR	G0SH15	G0SH15	TEEGDDKKPKIEEVEDDEDK	ETEKEVPDEEAEEKAEEK	10	4	240	216	BS3+NH+OH	intra-protein	0.00272109
Xi&XiFDR	G0SAM1	G0SAM1	KGPEPEPEPESEAK	VEETPVPSAEGKSEEKVTEAEPEK	1	16	870	861	BS3+NH+OH	intra-protein	0.00272109
Xi&XiFDR	G0SBY8	G0SBY8	EAGGAGGFDPNASIGKLFSDPNLIQK	GDLLGAHDAYEQGLKLDPNNAGMK	16	15	137	100	BS3+NH+OH	intra-protein	0.00272109
Xi&XiFDR	G0SH15	G0SH15	AVAKSPFLDLLK	VEAEGENDKTVK	4	9	485	638	BS3+NH+OH	intra-protein	0.00272109
Xi&XiFDR	G0S2X4	G0S2X4	KIVPTQAPK	DISDASVFAEYTVPKMYLK	1	15	109	66	BS3+NH+OH	intra-protein	0.00272109
Xi&XiFDR	G0SFP0	G0SFP0	AAAEKAAAEK	AKEEAEAK	5	2	657	757	BS3+NH+OH	intra-protein	0.00272109
Xi&XiFDR	G0SEK9	G0SEK9	KVTSKLLEQDTSAEK	TMDATKLSSDKIEFATVGK	5	11	54	209	BS3+NH+OH	intra-protein	0.00272109
Xi&XiFDR	G0SDS5	G0SDS5	VEEEVAQTVEAAKTEEPAQPAEAK	AAPEESASK	13	8	4568	199	BS3+NH+OH	intra-protein	0.00272109
Xi&XiFDR	G0SDS5	G0SDS5	KVEAAPEPAAAPDEEAKPELAEEVKAEPATKK	KPAEEPK	31	1	2096	2098	BS3+NH+OH	intra-protein	0.00272109
Xi&XiFDR	G0SDS5	G0SDS5	DKIGPIPSEQQK	VEKEEEPAPAPVEKTKEEEEESK	2	16	2444	2435	BS3+NH+OH	intra-protein	0.00272109
Xi&XiFDR	G0SDS5	G0SDS5	TPALEAKVEEEVAQTVEAAKTEEPAQPAEAK	VEEPAEQPEVKAEEPVAPTEAKAEER	7	11	4555	4533	BS3+NH+OH	intra-protein	0.00272109
Xi&XiFDR	G0SAP2	G0SAP2	KSYEAAR	VATDENGNSKGYGFVHYETDEAAAQAIKbs3ohHVNGMLLNEK	1	10	336	196	BS3+NH+OH	intra-protein	0.00272109
Xi&XiFDR	G0SDS5	G0SDS5	AEPTAETKVEAPTETEVEK	AAAPEPVAETKAEK	8	11	2992	3014	BS3+NH+OH	intra-protein	0.00272109
Xi&XiFDR	G0SDS5	G0SDS5	VEEPVEAKAETPAETKTEEQAPAIENKIEEAPTVEAK	AEEAPAAEVKAEETPVSEAK	8	10	3360	3342	BS3+NH+OH	intra-protein	0.00272109
Xi&XiFDR	G0S6Y2	G0S6Y2	KVNLTDPSGAEHREENDTATAILK	APESKDHKK	1	5	11	6	BS3+NH+OH	intra-protein	0.00272109
Xi&XiFDR	G0SGX0	G0SGX0	HPLESLPKASMPLDEWKR	KAVEESSK	8	1	262	124	BS3+NH+OH	intra-protein	0.00272109
Xi&XiFDR	G0S1F7	G0S1F7	SLKEAENEAK	SKVFEPVLK	3	2	863	853	BS3+NH+OH	intra-protein	0.00272109
Xi&XiFDR	G0SCU5	G0SCU5	DKIEQALSEAMAQLEIEDSTADELK	LVTKAMASR	2	4	574	609	BS3+NH+OH	intra-protein	0.00272109
Xi&XiFDR	G0SH15	G0SH15	AVAKSPFLDLLK	TKVEAEGENdaDKTVK	4	11	485	638	BS3+NH+OH	intra-protein	0.00272109
Xi&XiFDR	G0SDS5	G0SDS5	AAKEAPR	EEEEKPSEPAATVKDETPAPEPPVEEKK	3	27	410	406	BS3+NH+OH	intra-protein	0.00272109
Xi&XiFDR	G0SDS5	G0SDS5	AETPAETKTEEQAPAIENKIEEAPTVEAK	VEDKIPKPEAK	19	7	3379	3404	BS3+NH+OH	intra-protein	0.00272109
Xi&XiFDR	G0SH15	G0SH15	KVKETK	ETEKEVPDEEAEEK	3	4	262	216	BS3+NH+OH	intra-protein	0.00272109
Xi&XiFDR	G0SGX0	G0SGX0	ANNLEIEEVETDVKNPSEEFLK	LYSYPGNPR	14	2	37	7	BS3+NH+OH	intra-protein	0.00272109
Xi&XiFDR	G0SBY8	G0SBY8	KEPEPSKKEPEPEPEEELDDEEREK	SPDEAGGPSTTKAQdaEDVPMPDAPK	8	12	233	213	BS3+NH+OH	intra-protein	0.00272109
Xi&XiFDR	G0S4X6	G0S4X6	GTGPGGKITEEDVK	LAHELDVPLKALK	7	10	204	194	BS3+NH+OH	intra-protein	0.00272109
Xi&XiFDR	G0S6Y2	G0S6Y2	EKTNGEVER	REKTNdaGEVERR	2	3	331	331	BS3+NH+OH	intra-protein	0.00272109
Xi&XiFDR	G0SH15	G0SH15	KEFEGLAK	DFEIEETEEEKKKREEEK	1	11	546	538	BS3+NH+OH	intra-protein	0.00272109
Xi&XiFDR	G0SBY8	G0SBY8	SPDEAGGPSTTKAQEDVPMPDAPKKEPEPSK	LASNdaPKTSALLADPSFMAK	12	6	213	153	BS3+NH+OH	intra-protein	0.00272109
Xi&XiFDR	G0SDS5	G0SDS5	EEAPVAEVKEVTLNTEATK	AASAPALPVDEDKPAEEPAPAPETAETKEEPAPAAETK	9	28	1057	1038	BS3+NH+OH	intra-protein	0.00272109
Xi&XiFDR	G0SAF6	G0SAF6	RIESTDKGANGAEGR	EHTEGDPSLVDESK	7	13	125	117	BS3+NH+OH	intra-protein	0.00272109
Xi&XiFDR	G0SAJ9	G0SAJ9	SEDKNELAK	LISAVKEGYLEKVEDTR	4	6	211	222	BS3+NH+OH	intra-protein	0.00371287
Xi&XiFDR	G0S866	G0S866	KYLETR	LGSEADAKAFLDDVSQK	1	8	248	284	BS3+NH+OH	intra-protein	0.00371287
Xi&XiFDR	G0SDS5	G0SDS5	AVVEEKSATTTTQEEKPSSEPAPAADETPAPAHVVAEEK	TVVEPKTEEK	16	6	255	235	BS3+NH+OH	intra-protein	0.00371287
Xi&XiFDR	G0SAM1	G0SAM1	KGPEPEPEPESEAK	VEPKPAAESEAKVEETPVPSAEGKSEEKVTEAEPEK	1	28	870	861	BS3+NH+OH	intra-protein	0.00371287
Xi&XiFDR	G0SDS5	G0SDS5	AEEAAEAKPTEEAK	VESKETNAEPTLEATPAEEPKPEKAEDPKAEEK	8	4	2297	2307	BS3+NH+OH	intra-protein	0.00371287
Xi&XiFDR	G0S3V6	G0S3V6	KVKEELEAK	EAAKAAQEELR	1	4	616	608	BS3+NH+OH	intra-protein	0.00371287
Xi&XiFDR	G0SD84	G0SD84	KALEDDDEEEAKEEK	QAAKAELEKLDLQGDSLTLEQAVKEAAR	1	24	273	220	BS3+NH+OH	intra-protein	0.00371287
Xi&XiFDR	G0S6V6	G0S6V6	LEAKYLDGSDPSK	KNKDIPEGGSKbs3ohGVILLDPKSQDK	4	19	219	654	BS3+NH+OH	intra-protein	0.00371287
Xi&XiFDR	G0S177	G0S177	KADEQSSQSAEEKPLPSRPK	EQQQQKEEGEK	13	6	340	322	BS3+NH+OH	intra-protein	0.00371287
Xi&XiFDR	G0SAP2	G0SAP2	KEGEGEGDKKPEVK	ENNKESEK	10	4	420	402	BS3+NH+OH	intra-protein	0.00371287
Xi&XiFDR	G0S9L1	G0S9L1	AVEEAPAAVEEAPKVEEPKVEEPK	VTEEAAKPEESKPSEEVAQPVEETPK	14	7	836	853	BS3+NH+OH	intra-protein	0.00371287
Xi&XiFDR	G0SDS5	G0SDS5	Tbs3ohAEPVEAKVETVEAPASEAKVEEK	AETEEAPASEAKGEEVAQPVETbs3nh2QVEEQVPAPETbs3ohK	8	12	3996	3962	BS3+NH+OH	intra-protein	0.00371287
Xi&XiFDR	G0SDS5	G0SDS5	VEEAPVVAEVKAEEQVPEPEAK	AVEEPKPAEPAAAPIAAEVKEEEEKPSEPAATVKDETPAPEPPVEEK	11	6	3180	365	BS3+NH+OH	intra-protein	0.00371287
Xi&XiFDR	G0S1X9	G0S1X9	KAEQQQQQQQQKEEEEEK	FEEGKVPTQEEIDDMLKEFLK	12	17	1025	1003	BS3+NH+OH	intra-protein	0.00371287
Xi&XiFDR	G0S5V3	G0S5V3	LDKTEADQIR	ADSVVLDTEKbs3ohALNDYADK	3	15	593	587	BS3+NH+OH	intra-protein	0.00371287
Xi&XiFDR	G0SDS5	G0SDS5	VEATPEPIEAKAEEK	VEEAPVETK	4	8	3263	3258	BS3+NH+OH	intra-protein	0.00371287
Xi&XiFDR	G0SGP6	G0SGP6	KELPSGETEVHENTPHR	TKVSDK	1	2	780	804	BS3+NH+OH	intra-protein	0.00371287
Xi&XiFDR	G0SH15	G0SH15	KETEKEVPDEEAEEKAEEK	TEEGDDKKPK	15	7	226	237	BS3+NH+OH	intra-protein	0.00371287
Xi&XiFDR	G0SDS5	G0SDS5	AEGPAEAQAAPGVSEEEVPPPFEESPEHSIADLR	EVKAAEPVVVAEQPAVTEEPAIK	14	3	5457	5480	BS3+NH+OH	intra-protein	0.00371287
Xi&XiFDR	G0S257	G0S257	EGEEKTESPEEALKK	TESPEEALKK	5	9	91	100	BS3+NH+OH	intra-protein	0.00371287
Xi&XiFDR	G0SAH4	G0SAH4	LKQSNPNLEPPAAPQK	EWSDMFKSDPDLGIMQDAYYR	2	7	139	123	BS3+NH+OH	intra-protein	0.00371287
Xi&XiFDR	G0S8H3	G0S8H3	DGDAMDTDAPKEEPPKPKTR	KEGEEQQQK	18	1	547	521	BS3+NH+OH	intra-protein	0.00371287
Xi&XiFDR	G0S1X9	G0S1X9	DLKAIVEPVER	MVSETSDWLYGDGADAAKEVLKbs3ohARLK	3	18	765	754	BS3+NH+OH	intra-protein	0.00371287
Xi&XiFDR	G0SDS5	G0SDS5	EEEVKPVEELKAEPIAPAEPAPITEANEEPAPAAEDPAPAPHIEKbs3ohAK	SAEEPASAPTKTEEK	24	1	972	996	BS3+NH+OH	intra-protein	0.00371287
Xi&XiFDR	G0SH15	G0SH15	KETEKEVPDEEAEEKAEEKTEEGDDK	IDIIPDKENK	5	7	216	71	BS3+NH+OH	intra-protein	0.00371287
Xi&XiFDR	G0SHQ5	G0SHQ5	YEDVFEDGEVPKEEK	VVEIAPAKDLPAHVR	12	8	21	284	BS3+NH+OH	intra-protein	0.00371287
Xi&XiFDR	G0S9L1	G0S9L1	TEEAAPEESKVDEAKVEEPKAEESK	VEEHKGEEAPPEEPKAESNAEEIKVEEPNAEETKTEQAKPEEPK	10	34	536	516	BS3+NH+OH	intra-protein	0.00371287
Xi&XiFDR	G0SBJ0	G0SBJ0	VVENDELEMoxEIIPNAKTIPGDK	ADVKGGTIIDYEGSVR	16	4	446	380	BS3+NH+OH	intra-protein	0.00371287
Xi&XiFDR	G0S8H3	G0S8H3	KEGEEQQQK	DGDAMDTDAPKEEPPKPK	1	11	521	540	BS3+NH+OH	intra-protein	0.00371287
Xi&XiFDR	G0SDS5	G0SDS5	AEETPAPAPVPAVEEPK	AAEEPEAEEKPVEAKPEESIPAALVENMoxK	4	15	311	293	BS3+NH+OH	intra-protein	0.00371287
Xi&XiFDR	G0SAX9	G0SAX9	LEVGGEKPAEAAKEQPK	EQPKAAAPEPK	7	4	120	130	BS3+NH+OH	intra-protein	0.00371287
Xi&XiFDR	G0S4X6	G0S4X6	KLAHELDVPLK	KTIATR	1	1	184	238	BS3+NH+OH	intra-protein	0.00371287
Xi&XiFDR	G0SDS5	G0SDS5	AKPEEPEVK	TVEAQPEQLTEAKAEEVAVPSTETKNEEQVTEHK	2	13	4382	4359	BS3+NH+OH	intra-protein	0.00371287
Xi&XiFDR	G0S8H3	G0S8H3	KEEKKEGEEQQQK	DGDAMDTDAPKEEPPKPK	5	11	521	540	BS3+NH+OH	intra-protein	0.00371287
Xi&XiFDR	G0S9L1	G0S9L1	AHVDPEASAVPEEVCcmEKAEVEQELLSK	AVKESQEK	17	3	403	381	BS3+NH+OH	intra-protein	0.00371287
Xi&XiFDR	G0SH15	G0SH15	VKETKIEEEELNK	ETEKEVPDEEAEEK	2	4	262	216	BS3+NH+OH	intra-protein	0.00371287
Xi&XiFDR	G0SDS5	G0SDS5	EVVVEAEPAPTPTPENK	AEVAPTPVAEKNPVEPAVSESPDPR	11	11	6025	6042	BS3+NH+OH	intra-protein	0.00371287
Xi&XiFDR	G0SGX0	G0SGX0	EAPKKEEAPAAAAEEEPAPAPKPK	HPLESLPKbs3nh2ASMPLDEWKR	22	5	252	259	BS3+NH+OH	intra-protein	0.00371287
Xi&XiFDR	G0SH15	G0SH15	ETEKEVPDEEAEEKAEEK	HSEFISYPIYLHVKK	4	14	216	211	BS3+NH+OH	intra-protein	0.00371287
Xi&XiFDR	G0SDS5	G0SDS5	TPALPAETAASVVETPAPAEK	AEPEAPAETAQPAEEPK	1	9	2840	1934	BS3+NH+OH	intra-protein	0.00371287
Xi&XiFDR	G0S9L1	G0S9L1	AAEEAKPTDGVKVEEHKGEEAPPEEPK	AESNAEEIKVEEPNAEETKTEQAKPEEPKTEEAAPEESK	12	9	482	506	BS3+NH+OH	intra-protein	0.00371287
Xi&XiFDR	G0SDS5	G0SDS5	VGEEPDVETKAEEAPAVEAQAEEVAETK	AVVEEKSATTTTQEEKPSSEPAPAADETPAPAHVVAEEK	10	6	3461	245	BS3+NH+OH	intra-protein	0.00371287
Xi&XiFDR	G0SDS5	G0SDS5	AAPEESASKSEETATTATEK	TEEKAVVEEK	9	4	200	239	BS3+NH+OH	intra-protein	0.00371287
Xi&XiFDR	G0SAQ6	G0SAQ6	ASHASELAAAKDASADEIK	ALKESHAGEIETLKSESESK	11	14	759	781	BS3+NH+OH	intra-protein	0.00371287
Xi&XiFDR	G0RY44	G0RY44	KEAEERER	EKKEAEER	1	2	2872	2871	BS3+NH+OH	intra-protein	0.00371287
Xi&XiFDR	G0SH15	G0SH15	KETEKEVPDEEAEEK	IDIIPDKENK	5	7	216	71	BS3+NH+OH	intra-protein	0.00371287
Xi&XiFDR	G0SH15	G0SH15	KVKETKIEEEELNK	DLRIDIIPDKENK	6	10	265	71	BS3+NH+OH	intra-protein	0.00371287
Xi&XiFDR	G0SDS5	G0SDS5	VEATPEPIEAKAEEK	ASESEAKVEEAPVAK	11	7	3270	3281	BS3+NH+OH	intra-protein	0.00371287
Xi&XiFDR	G0SAX9	G0SAX9	VEEKKVPEAPAPEPSK	EQPKAAAPEPK	5	4	142	130	BS3+NH+OH	intra-protein	0.00371287
Xi&XiFDR	G0S378	G0S378	DGCcmQCcmPKCcmVDPSSGQK	SPVEPPVDGSTLVDHVAGAPGEESVVTPPVEEGEEQWHVPR	7	24	184	99	BS3+NH+OH	intra-protein	0.00371287
Xi&XiFDR	G0S1A6	G0S1A6	VNDTVKIDLETGK	ESNVFVIGSEKPWISLPK	6	11	161	232	BS3+NH+OH	intra-protein	0.00371287
Xi&XiFDR	G0S4X6	G0S4X6	KTIATR	LKESVSENPHFFVTSELSVSK	1	2	238	245	BS3+NH+OH	intra-protein	0.00371287
Xi&XiFDR	G0SDS5	G0SDS5	TVGEAKLEPVEQVK	VEATQQPKTEEMADTKHEPAAPQPAEETKPEPIVEK	6	16	1449	1473	BS3+NH+OH	intra-protein	0.00371287
Xi&XiFDR	G0S9L1	G0S9L1	VEEHKGEEAPPEEPKAESNAEEIKVEEPNAEETK	TEQAKPEEPKTEEAAPEESKVDEAKVEEPKAEESK	15	5	497	521	BS3+NH+OH	intra-protein	0.00371287
Xi&XiFDR	G0RYB3	G0RYB3	EGKTLQDELEVTEGMR	AQdaKVEFEKPLILLSEQK	3	8	207	243	BS3+NH+OH	intra-protein	0.00371287
Xi&XiFDR	G0SAQ6	G0SAQ6	VKEDAEGR	LAEVKAQLEAVQAER	2	5	470	481	BS3+NH+OH	intra-protein	0.00371287
Xi&XiFDR	G0SDS5	G0SDS5	AASAPALPVDEDKPAEEPAPAPETAETKEEPAPAAETKEEAPVAEVK	AKSAEEPASAPTK	13	2	1023	995	BS3+NH+OH	intra-protein	0.00371287
Xi&XiFDR	G0SGX0	G0SGX0	KEEAPAAAAEEEPAPAPKPK	HPLESLPKASMPLDEWKR	1	8	235	262	BS3+NH+OH	intra-protein	0.00371287
Xi&XiFDR	G0SB20	G0SB20	AKTNLDTEGFVK	KNGVEYLK	2	1	426	141	BS3+NH+OH	intra-protein	0.00371287
Xi&XiFDR	G0SAQ6	G0SAQ6	ASHASELAAAKDASADEIKALK	ESHAGEIETLKSESESK	11	11	759	781	BS3+NH+OH	intra-protein	0.00371287
Xi&XiFDR	G0SDS5	G0SDS5	AEPEAAPAPAPEPATEEDK	TPALPAETAASVVETPAPAEK	15	8	2835	2847	BS3+NH+OH	intra-protein	0.00371287
Xi&XiFDR	G0SDS5	G0SDS5	VGQPEVKTEEPTAPAK	AKAGETVAEPEAEVEEAPVVAEAEEKAPEPK	7	2	4445	4456	BS3+NH+OH	intra-protein	0.00371287
Xi&XiFDR	G0S378	G0S378	EKVNLVEEDRLFEGAER	KDKIDLPLNQR	2	3	569	123	BS3+NH+OH	intra-protein	0.00371287
Xi&XiFDR	G0SH15	G0SH15	DFEIEETEEEKK	KEFEGLAK	11	1	538	546	BS3+NH+OH	intra-protein	0.00371287
Xi&XiFDR	G0SDS5	G0SDS5	TEADVTPDELPKAEEAAEAKPTEEAKVESK	TQQEEVSVAQPAAEEPAPVEPVKSEPVEEPKTEAPAPAEPAEAK	12	23	2289	2256	BS3+NH+OH	intra-protein	0.00371287
Xi&XiFDR	G0SDS5	G0SDS5	AEETPAPAPVPAVEEPKK	AEAEAEKSAEK	17	7	324	332	BS3+NH+OH	intra-protein	0.00371287
Xi&XiFDR	G0S8V2	G0S8V2	LDAKHVMFPGAVK	KWMEAK	4	1	54	378	BS3+NH+OH	intra-protein	0.00371287
Xi&XiFDR	G0SDS5	G0SDS5	EEAPVAEVKEVTLNTEATK	SAPVAEEADPDPIPVAESK	9	1	1057	1068	BS3+NH+OH	intra-protein	0.00371287
Xi&XiFDR	G0SHV9	G0SHV9	APATEAPAEEAKbs3ohKEEAAPAEEAAAEAPK	AAEPEPAAATEAPAEEAK	13	10	244	317	BS3+NH+OH	intra-protein	0.00371287
Xi&XiFDR	G0SAM1	G0SAM1	KGPEPEPEPESEAK	VEPKPAAESEAKVEETPVPSAEGKSEEK	1	24	870	857	BS3+NH+OH	intra-protein	0.00371287
Xi&XiFDR	G0SDS5	G0SDS5	TEEPAPAPAPAPETKEEPAPAPEPK	ETLAPEAKPEPTTTETGAAAPTPAPIEEVK	15	8	600	618	BS3+NH+OH	intra-protein	0.00371287
Xi&XiFDR	G0SAQ6	G0SAQ6	AKHAEELQGGSSDK	ELKEGFASEVAELQK	2	3	512	532	BS3+NH+OH	intra-protein	0.00371287
Xi&XiFDR	G0SBY8	G0SBY8	KAYIDPVKAEEAR	LLEFPSALEDCcmDMAIKKbs3nh2DPK	1	16	383	453	BS3+NH+OH	intra-protein	0.00371287
Xi&XiFDR	G0SBY8	G0SBY8	LASNPKTSALLADPSFMAK	SPDEAGGPSTTKAQEDVPMoxPDAPK	6	12	153	213	BS3+NH+OH	intra-protein	0.00397614
Xi&XiFDR	G0S1R0	G0S1R0	VLADGPSSDPKLATPR	WKETNWAK	11	2	49	95	BS3+NH+OH	intra-protein	0.00397614
Xi&XiFDR	G0SDS5	G0SDS5	TEAPAEVKAEPAEETKLEAPVEKPAEPVEEPR	AEEAPAAEVKAEETPVSEAKVEEPVEAKAETPAETK	8	20	1867	3352	BS3+NH+OH	intra-protein	0.00397614
Xi&XiFDR	G0SDS5	G0SDS5	AKEPVSEAKVEAAPEVEAK	AEEVAETK	9	7	3488	3095	BS3+NH+OH	intra-protein	0.00397614
Xi&XiFDR	G0SDS5	G0SDS5	AKSbs3ohAEEPASAPTKTEEK	AEPIAPAEPAPITEANEEPAPAAEDPAPAPHIEK	2	13	995	972	BS3+NH+OH	intra-protein	0.00397614
Xi&XiFDR	G0S574	G0S574	KIDYLEEK	KPTFFEGR	1	1	259	282	BS3+NH+OH	intra-protein	0.00397614
Xi&XiFDR	G0S6V6	G0S6V6	KNKDIPEGGSKbs3ohGVILLDPKSQDK	YEHRLEAKYLDGSDPSK	19	8	654	219	BS3+NH+OH	intra-protein	0.00397614
Xi&XiFDR	G0S1E6	G0S1E6	AATGEVVSHEELGGGR	EKHLAR	3	2	310	133	BS3+NH+OH	intra-protein	0.00397614
Xi&XiFDR	G0SDS5	G0SDS5	VEAPAEAKVETAPEPIEQDKPEEPVEAK	VKETAPVAPETNVK	8	2	4118	4140	BS3+NH+OH	intra-protein	0.00397614
Xi&XiFDR	G0SDS5	G0SDS5	AEEPAPAAVEEAKLQVEQK	EEEQKPSEPVPVEAVPAAEEMVVEEAPK	13	5	479	490	BS3+NH+OH	intra-protein	0.00397614
Xi&XiFDR	G0SAM1	G0SAM1	VEETPVPSAEGKSEEK	SAPVEKVEPKPAAESEAK	12	6	857	833	BS3+NH+OH	intra-protein	0.00397614
Xi&XiFDR	G0S8E5	G0S8E5	AIGSGSEGAQAELQNEYHK	SLTLADAETLVLK	17	1	202	205	BS3+NH+OH	intra-protein	0.00397614
Xi&XiFDR	G0SBY8	G0SBY8	KAYIDPVK	LLEFPSALEDCcmDMAIKKDPK	1	16	383	453	BS3+NH+OH	intra-protein	0.00397614
Xi&XiFDR	G0S1E6	G0S1E6	AATGEVVSHEELGGGR	MHSSVSGVTDYLAVDDAHAITLAR	3	6	310	329	BS3+NH+OH	intra-protein	0.00397614
Xi&XiFDR	G0S283	G0S283	GDILVENTTNDVPPHK	KSAPSTIPNIDNFEGVPTDGDNYATLK	1	1	2	18	BS3+NH+OH	intra-protein	0.00397614
Xi&XiFDR	G0SAF6	G0SAF6	EHTEGDPSLVDESKR	IESTDKbs3ohGANGAEGRK	14	3	118	122	BS3+NH+OH	intra-protein	0.00397614
Xi&XiFDR	G0RYB3	G0RYB3	ITKDGVTVAK	AALLNGVETLAKbs3ohAVATTLGPKGR	3	21	77	60	BS3+NH+OH	intra-protein	0.00397614
Xi&XiFDR	G0SDS5	G0SDS5	AEETPVSEAKVEEPVEAK	AETPAETKTEEQAPAIENKIEEAPTVEAK	10	8	3352	3368	BS3+NH+OH	intra-protein	0.00397614
Xi&XiFDR	G0SBY8	G0SBY8	KEPEPEPEEELDDEEREK	SPDEAGGPSTTKbs3nh2AQEDVPMPDAPKKEPEPSK	1	25	233	226	BS3+NH+OH	intra-protein	0.00397614
Xi&XiFDR	G0S9L1	G0S9L1	AESNAEEIKVEEPNAEETKTEQAKPEEPK	AAEEAKPTDGVKVEEHKGEEAPPEEPK	9	12	506	482	BS3+NH+OH	intra-protein	0.00397614
Xi&XiFDR	G0S9L1	G0S9L1	VEEHKGEEAPPEEPKAESNAEEIKVEEPNAEETK	TEQAKPEEPKTEEAAPEESKVDEAK	24	5	506	521	BS3+NH+OH	intra-protein	0.00397614
Xi&XiFDR	G0S246	G0S246	KGSVGYVSK	EGTIKPRPEPPVPK	1	5	199	356	BS3+NH+OH	intra-protein	0.00397614
Xi&XiFDR	G0SHF6	G0SHF6	NYKEDMDREATIR	GKDVVVLGCcmEK	3	2	181	40	BS3+NH+OH	intra-protein	0.00397614
Xi&XiFDR	G0SHQ5	G0SHQ5	VVEIAPAKDLPAHVR	YEDVFEDGEVPKEEKbs3nh2TVHR	8	12	284	21	BS3+NH+OH	intra-protein	0.00397614
Xi&XiFDR	G0SBY8	G0SBY8	SPDEAGGPSTTKAQEDVPMPDAPK	RAMEKEAGGAGGFDPNASIGK	12	5	213	121	BS3+NH+OH	intra-protein	0.00397614
Xi&XiFDR	G0SH15	G0SH15	IEEVEDDEDKKK	EVPDEEAEEKAEEKTEEGDDKKPK	10	14	250	230	BS3+NH+OH	intra-protein	0.00397614
Xi&XiFDR	G0SH15	G0SH15	EVPDEEAEEKAEEK	TEEGDDKKPKIEEVEDDEDKKK	10	10	226	240	BS3+NH+OH	intra-protein	0.00397614
Xi&XiFDR	G0SH15	G0SH15	LIGSPCcmAIR	DFEIEETEEEKKK	4	12	575	539	BS3+NH+OH	intra-protein	0.00397614
Xi&XiFDR	G0S9L1	G0S9L1	TQLAEEPKAAEPTEAVTEPSAGAGEETAK	AEEPKAEK	8	5	888	877	BS3+NH+OH	intra-protein	0.00397614
Xi&XiFDR	G0SH15	G0SH15	ETEKEVPDEEAEEKAEEK	IDIIPDKENK	4	7	216	71	BS3+NH+OH	intra-protein	0.00397614
Xi&XiFDR	G0SDS5	G0SDS5	AASAPALPVDEDKPAEEPAPAPETAETKEEPAPAAETKEEAPVAEVK	SAEEPASAPTKTEEK	13	11	1023	1006	BS3+NH+OH	intra-protein	0.00397614
Xi&XiFDR	G0SCU5	G0SCU5	DEAFSK	MoxISDAEKFKSK	5	9	538	531	BS3+NH+OH	intra-protein	0.00397614
Xi&XiFDR	G0SDS5	G0SDS5	VEEQTPATKAAVEEAQVEEAQVEAETK	EAPVEAKTEEVAEAK	9	7	3525	3552	BS3+NH+OH	intra-protein	0.00397614
Xi&XiFDR	G0SGV0	G0SGV0	AKVEEETPQPAQAK	DKEEAEPEQVKAEQAR	2	11	561	554	BS3+NH+OH	intra-protein	0.00397614
Xi&XiFDR	G0S6V6	G0S6V6	LNLDPSTIKK	MQTGGPDGDLGSNEILLSNEKYTAIVDGSGVLVDPNGIDK	9	21	768	790	BS3+NH+OH	intra-protein	0.00397614
Xi&XiFDR	G0SH15	G0SH15	EVPDEEAEEKAEEKTEEGDDK	KPKIEEVEDDEDKKK	10	3	226	240	BS3+NH+OH	intra-protein	0.00397614
Xi&XiFDR	G0S378	G0S378	DGCcmQCcmPKCcmVDPSSGQK	AMPDGTbs3ohVEIIWHNDPLSEGGKHQTLLKPELIK	7	21	184	231	BS3+NH+OH	intra-protein	0.00397614
Xi&XiFDR	G0SH15	G0SH15	KETEKEVPDEEAEEKAEEKTEEGDDK	IKEVIK	5	2	216	192	BS3+NH+OH	intra-protein	0.00397614
Xi&XiFDR	G0SBY8	G0SBY8	KEPEPSKKEPEPEPEEELDDEEREK	SPDEAGGPSTTKAQdaEDVPMoxPDAPK	8	12	233	213	BS3+NH+OH	intra-protein	0.00397614
Xi&XiFDR	G0SDS5	G0SDS5	SEPVEETKVESAPEEPKTEAPAEVK	AEPAEETKLEAPVEKPAEPVEEPR	17	8	1859	1875	BS3+NH+OH	intra-protein	0.00397614
Xi&XiFDR	G0SAP2	G0SAP2	KEGEGEGDKKPEVK	NKENNK	10	2	420	398	BS3+NH+OH	intra-protein	0.00397614
Xi&XiFDR	G0S8H3	G0S8H3	KAAEEK	AKQEAEAAAANPDAAANGTK	1	2	701	708	BS3+NH+OH	intra-protein	0.00397614
Xi&XiFDR	G0SBM8	G0SBM8	KYLDFEEAEGNYHR	FGKENdaGGLSELDEATR	1	3	281	545	BS3+NH+OH	intra-protein	0.00397614
Xi&XiFDR	G0SDS5	G0SDS5	AAEPEVKVGAVPEPAEAK	VEAEVAPALEVKAEK	7	12	3136	3159	BS3+NH+OH	intra-protein	0.00397614
Xi&XiFDR	G0SH15	G0SH15	KETEKEVPDEEAEEK	IEEEELNKQKPIWTR	5	8	216	273	BS3+NH+OH	intra-protein	0.00397614
Xi&XiFDR	G0SDS5	G0SDS5	VESKETNAEPTLEATPAEEPKPEK	TEADVTPDELPKAEEAAEAKPTEEAK	4	12	2307	2289	BS3+NH+OH	intra-protein	0.00397614
Xi&XiFDR	G0S9L1	G0S9L1	ANEEAKPSEESKPVEEDKPAEEAK	AAEPTEAVTEPSAGAGEETAK	12	19	921	907	BS3+NH+OH	intra-protein	0.00397614
Xi&XiFDR	G0S6I7	G0S6I7	FIMESGAKGCcmEVVVSGK	SGPQKTLPDVVTVIEPK	8	5	135	205	BS3+NH+OH	intra-protein	0.00397614
Xi&XiFDR	G0SDS5	G0SDS5	KPAEEPKVEAIEETK	VEAAPEPAAAPDEEAKPELAEEVKAEPATKK	1	30	2098	2096	BS3+NH+OH	intra-protein	0.00397614
Xi&XiFDR	G0S0I9	G0S0I9	VETDTNGPTWK	KETDADQIDFNKK	1	1	2	438	BS3+NH+OH	intra-protein	0.00397614
Xi&XiFDR	G0SDS5	G0SDS5	AEPVEEAEVEAPVETQTVEDR	VEPAAEEANVEPAQEVKPEAEVTVEPAEQPK	15	17	2059	2030	BS3+NH+OH	intra-protein	0.00397614
Xi&XiFDR	G0SAP2	G0SAP2	KEGEGEGDKKPEVK	ESEKEGEK	10	4	420	406	BS3+NH+OH	intra-protein	0.00397614
Xi&XiFDR	G0SAM1	G0SAM1	VEPKPAAESEAK	TVFEIDPEDGTLSTADEAVQEEKSAPVEK	4	23	837	827	BS3+NH+OH	intra-protein	0.00397614
Xi&XiFDR	G0SDS5	G0SDS5	AALEPAPVEEAKPEPAEEVK	VEAPAEPASEPKPEVTESPK	12	12	2195	2215	BS3+NH+OH	intra-protein	0.00397614
Xi&XiFDR	G0S5V3	G0S5V3	ADSVVLDTEK	ALNDYADKbs3ohLDKTEADQIR	8	11	580	593	BS3+NH+OH	intra-protein	0.00397614
Xi&XiFDR	G0S4X6	G0S4X6	GTGPGGKITEEDVK	AETAPTPASTSAPEPEETTSTGKLEPALDREPNVSFAAKK	7	23	204	167	BS3+NH+OH	intra-protein	0.00397614
Xi&XiFDR	G0SDS5	G0SDS5	EGVASEPVVEEVNTAVLEEEVK	DAQPEPDAGGPVTEPAPASTPEPVK	5	19	2390	2379	BS3+NH+OH	intra-protein	0.00397614
Xi&XiFDR	G0S378	G0S378	DGCcmQCcmPKCcmVDPSSGQK	AMPDGTVEIIWHNDPLSEGGKHQTLLKPELIKbs3nh2R	7	21	184	231	BS3+NH+OH	intra-protein	0.00397614
Xi&XiFDR	G0S0D3	G0S0D3	KLYYEAGEMoxAK	VGKPFVDIDIVDGVVK	1	3	109	122	BS3+NH+OH	intra-protein	0.00397614
Xi&XiFDR	G0SDS5	G0SDS5	AAEPVEAPAKTEEAPAPDSKVEEVAHSPEAQVEEVTEPVEAKAETEEAPASEAK	GEEVAQPVETQVEEQVPAPETKVEEK	42	22	3950	3984	BS3+NH+OH	intra-protein	0.00397614
Xi&XiFDR	G0SBY8	G0SBY8	EPEPSKKEPEPEPEEELDDEEREK	SPDEAGGPSTTKAQEDVPMoxPDAPKK	6	12	232	213	BS3+NH+OH	intra-protein	0.00397614
Xi&XiFDR	G0S6V6	G0S6V6	KNKbs3ohDIPEGGSKGVILLDPKSQDK	YEHRLEAKYLDGSDPSK	19	8	654	219	BS3+NH+OH	intra-protein	0.00397614
Xi&XiFDR	G0SBY8	G0SBY8	EPEPSKKEPEPEPEEELDDEEREK	SPDEAGGPSTTbs3nh2KAQEDVPMPDAPKK	6	24	232	225	BS3+NH+OH	intra-protein	0.00397614
Xi&XiFDR	G0RYB3	G0RYB3	VGGSSEVEVGEKK	EKLQER	12	2	419	391	BS3+NH+OH	intra-protein	0.00397614
Xi&XiFDR	G0S378	G0S378	DGCcmQdaCcmPKCcmVDPSSGQK	AMPDGTbs3nh2VEIIWHNDPLSEGGKHQTLLKPELIK	7	21	184	231	BS3+NH+OH	intra-protein	0.00397614
Xi&XiFDR	G0SDS5	G0SDS5	VEEQTAESEAKVEAASEPVKAK	VEESSETVKVK	20	9	4190	4201	BS3+NH+OH	intra-protein	0.00397614
Xi&XiFDR	G0SCU5	G0SCU5	DEAFSK	MISDAEKFKSK	5	9	538	531	BS3+NH+OH	intra-protein	0.00397614
Xi&XiFDR	G0SBY8	G0SBY8	KAEADKEK	NFDEAIKHYEAAWDLYK	6	7	259	278	BS3+NH+OH	intra-protein	0.00397614
Xi&XiFDR	G0S9M2	G0S9M2	KLEEIEK	KLEVKQEELQR	1	5	214	207	BS3+NH+OH	intra-protein	0.00397614
Xi&XiFDR	G0SDS5	G0SDS5	ADDKVSESEVK	VEEGPVPETK	4	9	3038	3033	BS3+NH+OH	intra-protein	0.00397614
Xi&XiFDR	G0SFP0	G0SFP0	AEDDEKTEAR	KPAGALKDPNEMTEEELER	6	7	787	798	BS3+NH+OH	intra-protein	0.00397614
Xi&XiFDR	G0SDS5	G0SDS5	VEAPAEAKVETAPEPIEQDKPEEPVEAK	VKETAPVAPETNVK	20	2	4130	4140	BS3+NH+OH	intra-protein	0.00397614
Xi&XiFDR	G0SH15	G0SH15	DFEIEETEEEKK	KREEEKK	11	6	538	545	BS3+NH+OH	intra-protein	0.00397614
Xi&XiFDR	G0SDS5	G0SDS5	VKDEPQPAEAKPEEPAETKVGQPEVK	AKPEEPEVK	19	2	4438	4382	BS3+NH+OH	intra-protein	0.00397614
Xi&XiFDR	G0SDS5	G0SDS5	ADEPAAVETSKPAKTEQAAEEAPAAPEPEAVK	LQVEQKEEEQKPSEPVPVEAVPAAEEMVVEEAPK	11	11	5011	490	BS3+NH+OH	intra-protein	0.00397614
Xi&XiFDR	G0SAX9	G0SAX9	KVPEAPAPEPSK	QEAPASPKPASKPAETPAVTLGNREER	1	8	142	171	BS3+NH+OH	intra-protein	0.00397614
Xi&XiFDR	G0SAF6	G0SAF6	RIESTDKGANGAEGRK	SVREHTEGDPSLVDESKRIESTDK	7	17	125	118	BS3+NH+OH	intra-protein	0.00397614
Xi&XiFDR	G0SDS5	G0SDS5	VEVVEEAKPMEGEAK	ETNAEPTLEATPAEEPKPEKAEDPKAEEK	8	17	2344	2324	BS3+NH+OH	intra-protein	0.00397614
Xi&XiFDR	G0SAP2	G0SAP2	KEGEGEGDKKPEVKKPER	DTPPEPAKDEK	15	8	425	393	BS3+NH+OH	intra-protein	0.00397614
Xi&XiFDR	G0S6Y2	G0S6Y2	EQVQYPVDHPEK	WEDIGGLEQVKQELK	5	11	512	503	BS3+NH+OH	intra-protein	0.00397614
Xi&XiFDR	G0S5V3	G0S5V3	MVADSEKYAEQDK	ALKDANLQAK	7	3	555	359	BS3+NH+OH	intra-protein	0.00397614
Xi&XiFDR	G0SDS5	G0SDS5	TEEAPKAEEAPAAETKVEEPAEAK	AEEAPAAETK	6	9	3719	3728	BS3+NH+OH	intra-protein	0.00397614
Xi&XiFDR	G0S866	G0S866	LSEKTQAAAQPK	AAHIEKTAEK	4	6	1716	1468	BS3+NH+OH	intra-protein	0.00397614
Xi&XiFDR	G0S062	G0S062	FMAEKAPFNLESLTSCcmIK	ELYPPASKDDSLSNIQR	5	8	211	67	BS3+NH+OH	intra-protein	0.00397614
Xi&XiFDR	G0RYN9	G0RYN9	KGDEVQIVR	DKEGKVTSVYR	1	5	51	68	BS3+NH+OH	intra-protein	0.00397614
Xi&XiFDR	G0SH15	G0SH15	GTKIILHLKDEQTDYLNESR	LDTGKDLR	3	5	173	61	BS3+NH+OH	intra-protein	0.00397614
Xi&XiFDR	G0S6V6	G0S6V6	NPIVDLYGK	QEILFMoxGPDENTADLVDWATEHAR	7	12	690	704	BS3+NH+OH	intra-protein	0.00397614
Xi&XiFDR	G0SDS5	G0SDS5	VEAEAAPVPETK	VEEVVQAAEIQVEKAAVDPEAK	11	14	3870	3885	BS3+NH+OH	intra-protein	0.00397614
Xi&XiFDR	G0SBJ0	G0SBJ0	ADVKGGTIIDYEGSVR	EHVNEFKSIK	4	7	380	408	BS3+NH+OH	intra-protein	0.00397614
Xi&XiFDR	G0SDS5	G0SDS5	ADGQAAPAAETKGEETPTVEAETK	IVEETPAAETKTEEVVEAK	12	11	3572	3595	BS3+NH+OH	intra-protein	0.00397614
Xi&XiFDR	G0S7A2	G0S7A2	GKVVDEIK	IQEGEGSEDEKbs3ohTIAKK	2	15	514	499	BS3+NH+OH	intra-protein	0.00397614
Xi&XiFDR	G0S8I8	G0S8I8	KAEFKAKPEEPR	CcmGGPDKIEIIDCcmSEELPLLR	5	6	1032	932	BS3+NH+OH	intra-protein	0.00397614
Xi&XiFDR	G0SEK9	G0SEK9	KHDLAKDETTEEK	LSSDKIEFATVGK	1	5	239	209	BS3+NH+OH	intra-protein	0.00397614
Xi&XiFDR	G0S378	G0S378	TSSESEAEAVAPAR	SPVEPPVDGSTLVDHVAGAPGEESVVTPPVEEGEEQWHVPR	1	1	62	76	BS3+NH+OH	intra-protein	0.00397614
Xi&XiFDR	G0SBY8	G0SBY8	NKIEAAR	KAYIDPVKAEEAREEGNK	2	1	377	383	BS3+NH+OH	intra-protein	0.00397614
Xi&XiFDR	G0SDS5	G0SDS5	VDEQLAQPVETK	TEEPQLNVEVAEQPVEAK	11	1	4608	4610	BS3+NH+OH	intra-protein	0.00397614
Xi&XiFDR	G0SBY8	G0SBY8	EPEPSKKEPEPEPEEELDDEEREK	SPDEAGGPSTTKAQdaEDVPMPDAPKK	7	12	233	213	BS3+NH+OH	intra-protein	0.00397614
Xi&XiFDR	G0S9L1	G0S9L1	SAEEAKVEEPK	AEEPKPAEEAKVEEPKDEEPKPTEEAKVEEPKDDATEEVR	6	11	557	573	BS3+NH+OH	intra-protein	0.00397614
Xi&XiFDR	G0SH90	G0SH90	RDEEDDGDDDDDEGRGPLFAGGEKSGLAVQDPSQR	LINDIVAKbs3nh2AKANTR	24	10	97	124	BS3+NH+OH	intra-protein	0.00397614
Xi&XiFDR	G0S246	G0S246	AFDKGLSPR	Kbs3ohQNKLIPGIGHR	4	4	497	513	BS3+NH+OH	intra-protein	0.00397614
Xi&XiFDR	G0SDS5	G0SDS5	TEEPSQAKVEEQTPATK	VEAAPEVEAKAEEVAPAELK	8	10	3516	3498	BS3+NH+OH	intra-protein	0.00397614
Xi&XiFDR	G0SDS5	G0SDS5	AEPEAAPAPAPEPATEEDKTPALPAETAASVVETPAPAEK	AAQPEPKALEK	19	7	2839	2867	BS3+NH+OH	intra-protein	0.00397614
Xi&XiFDR	G0S583	G0S583	SKPFPVSPAPETPTETR	HKPIITDAR	2	2	1873	1644	BS3+NH+OH	intra-protein	0.00397614
Xi&XiFDR	G0SBY8	G0SBY8	AMEKEAGGAGGFDPNASIGK	GDLLGAHDAYEQdaGLKLDPNNAGMK	4	15	121	100	BS3+NH+OH	intra-protein	0.00397614
Xi&XiFDR	G0SH15	G0SH15	IEEVEDDEDKKKEKPKK	EVPDEEAEEKAEEKTEEGDDKKPK	12	10	252	226	BS3+NH+OH	intra-protein	0.00397614
Xi&XiFDR	G0SDS5	G0SDS5	VKETAPVAPETNVK	VEAPAEAKbs3nh2VETAPEPIEQDKPEEPVEAK	2	20	4140	4130	BS3+NH+OH	intra-protein	0.00397614
Xi&XiFDR	G0SBJ0	G0SBJ0	ADVKGGTIIDYEGSVR	EHVNEFKSIKK	4	7	380	408	BS3+NH+OH	intra-protein	0.00397614
Xi&XiFDR	G0S9L1	G0S9L1	VTEEAAKPEESKPSEEVAQPVEETPK	AEEPKAEKTQLAEEPK	12	8	858	880	BS3+NH+OH	intra-protein	0.00397614
Xi&XiFDR	G0SAM1	G0SAM1	VEPKPAAESEAKVEETPVPSAEGKSEEK	VTEAEPEKKGPEPEPEPESEAK	24	8	857	869	BS3+NH+OH	intra-protein	0.00397614
Xi&XiFDR	G0S308	G0S308	PSLVEDQGAPPGR	EKYNAIPVFVDDELADR	1	2	2	81	BS3+NH+OH	intra-protein	0.00397614
Xi&XiFDR	G0SDS5	G0SDS5	VGQPEVKTEEPTAPAK	AKAGETVAEPEAEVEEAPVVAEAEEK	7	2	4445	4456	BS3+NH+OH	intra-protein	0.00397614
Xi&XiFDR	G0SBY8	G0SBY8	EPEPSKKEPEPEPEEELDDEEREK	SPDEAGGPSTTKbs3nh2AQEDVPMPDAPKK	6	24	232	225	BS3+NH+OH	intra-protein	0.00397614
Xi&XiFDR	G0S8H3	G0S8H3	KEEKKEGEEQQQK	DGDAMDTDAPKEEPPKPK	4	11	520	540	BS3+NH+OH	intra-protein	0.00397614
Xi&XiFDR	G0S9L1	G0S9L1	VEEPNAEETKTEQAKPEEPKTEEAAPEESKVDEAK	AAEEAKPTDGVKVEEHKGEEAPPEEPKAESNAEEIK	10	17	516	487	BS3+NH+OH	intra-protein	0.00397614
Xi&XiFDR	G0SDS5	G0SDS5	VEEASVEKAALTEEPAGVK	KAEEVQTQPAEELK	8	1	1223	1235	BS3+NH+OH	intra-protein	0.00397614
Xi&XiFDR	G0SH15	G0SH15	TEEGDDKKPK	IEEVEDDEDKKKEKPK	7	12	237	252	BS3+NH+OH	intra-protein	0.00397614
Xi&XiFDR	G0S378	G0S378	KDKbs3nh2IDLPLNQR	EKVNLVEEDRLFEGAER	1	2	121	569	BS3+NH+OH	intra-protein	0.00397614
Xi&XiFDR	G0SDS5	G0SDS5	AAPEPAPAAEPVQETK	VEAAPEPATKEIEEPAPEPAAETK	15	10	1602	1613	BS3+NH+OH	intra-protein	0.00397614
Xi&XiFDR	G0S1X9	G0S1X9	MVSETSDWLYGDGADAAKEVLK	AFDASDKAR	18	7	754	694	BS3+NH+OH	intra-protein	0.00397614
Xi&XiFDR	G0SFP0	G0SFP0	NAEESKVSSEK	GAAEKASSSIPDEPEK	6	5	903	915	BS3+NH+OH	intra-protein	0.00397614
Xi&XiFDR	G0SBY8	G0SBY8	EAGGAGGFDPNASIGKLFSDPNLIQK	SPDEAGGPSTTKAQEDVPMoxPDAPK	16	12	137	213	BS3+NH+OH	intra-protein	0.00397614
Xi&XiFDR	G0S9L1	G0S9L1	EEKPVEKAK	VPEVPPAAEGVAEEKPAEQAGEEKPVEAAAPAVEEK	7	24	456	437	BS3+NH+OH	intra-protein	0.00397614
Xi&XiFDR	G0SDS5	G0SDS5	KKPAEEPKVEAIEETK	AEPATK	2	5	2098	2095	BS3+NH+OH	intra-protein	0.00397614
Xi&XiFDR	G0RYP6	G0RYP6	LISDYFNGKEPNK	KAEGER	9	1	355	186	BS3+NH+OH	intra-protein	0.00397614
Xi&XiFDR	G0SH15	G0SH15	EVPDEEAEEKAEEKTEEGDDK	KPKIEEVEDDEDKKK	14	3	230	240	BS3+NH+OH	intra-protein	0.00397614
Xi&XiFDR	G0S2B2	G0S2B2	SINTEQQKLETGR	SDLRELEPTEESMKELLR	8	14	668	656	BS3+NH+OH	intra-protein	0.00397614
Xi&XiFDR	G0SH15	G0SH15	KEFEGLAK	DFEIEETEEEKKKREEEK	1	13	546	540	BS3+NH+OH	intra-protein	0.00397614
Xi&XiFDR	G0S246	G0S246	EAGFYVPDTFEDLPK	LVKEGTIKPRPEPPVPK	5	3	330	351	BS3+NH+OH	intra-protein	0.00397614
Xi&XiFDR	G0RYB3	G0RYB3	VEFEKPLILLSEQK	EDTIILNGDGSKDAIAQR	5	12	243	365	BS3+NH+OH	intra-protein	0.00397614
Xi&XiFDR	G0S9L1	G0S9L1	SAEEAKVEEPK	AEEPKPAEEAKVEEPKDEEPKPTEEAK	6	5	557	567	BS3+NH+OH	intra-protein	0.00397614
Xi&XiFDR	G0S8H3	G0S8H3	AEEGAQQQGEEKQQQQQQQ	KAAEEEAARK	12	1	750	692	BS3+NH+OH	intra-protein	0.00397614
Xi&XiFDR	G0SDS5	G0SDS5	ETAPVAPETNVK	VETAPEPIEQDKbs3nh2PEEPVEAKVK	2	20	4142	4138	BS3+NH+OH	intra-protein	0.00397614
Xi&XiFDR	G0SCU5	G0SCU5	SKDEAFSK	MoxISDAEKFK	2	7	533	529	BS3+NH+OH	intra-protein	0.00397614
Xi&XiFDR	G0S9L1	G0S9L1	VEEHKGEEAPPEEPKAESNAEEIKVEEPNAEETK	TEQAKPEEPKTEEAAPEESKVDEAK	15	5	497	521	BS3+NH+OH	intra-protein	0.00397614
Xi&XiFDR	G0SBJ0	G0SBJ0	TKADVKGGTIIDYEGSVR	RVVENDELEMoxEIIPNAKTIPGDK	6	17	380	446	BS3+NH+OH	intra-protein	0.00397614
Xi&XiFDR	G0SDS5	G0SDS5	AEEPAPAAVEEAKLQVEQK	EEEQKPSEPVPVEAVPAAEEMoxVVEEAPK	13	5	479	490	BS3+NH+OH	intra-protein	0.00397614
Xi&XiFDR	G0SDS5	G0SDS5	TLEPQVKVEEAPVVAEVK	AEEQVPEPEAKAEEVPAAEAK	7	11	3169	3191	BS3+NH+OH	intra-protein	0.00397614
Xi&XiFDR	G0SDS5	G0SDS5	VEESSETVKVK	VAEPAETKVEEQTAESEAKVEAASEPVKAK	9	28	4201	4190	BS3+NH+OH	intra-protein	0.00397614
Xi&XiFDR	G0S4X6	G0S4X6	GTGPGGKITEEDVK	KTIATR	7	1	204	238	BS3+NH+OH	intra-protein	0.00397614
Xi&XiFDR	G0SDS5	G0SDS5	AEEPVAPTEAKAEER	VEEPAVVEAPEPAKVEEPAAAAEGAEPTVKADESAPVKEEAVAAREPAPEAK	11	14	4544	5167	BS3+NH+OH	intra-protein	0.00397614
Xi&XiFDR	G0SBY8	G0SBY8	EPEPSKKEPEPEPEEELDDEEREK	SPDEAGGPSTTKbs3nh2AQEDVPMPDAPKK	7	24	233	225	BS3+NH+OH	intra-protein	0.00397614
Xi&XiFDR	G0SDS5	G0SDS5	VAEPEAKVEEAPVETKVEATPEPIEAK	AEEKASESEAKVEEAPVAK	16	4	3259	3274	BS3+NH+OH	intra-protein	0.00397614
Xi&XiFDR	G0S378	G0S378	FIDKDEIMAWVSQER	KDKbs3ohIDLPLNQR	4	1	544	121	BS3+NH+OH	intra-protein	0.00397614
Xi&XiFDR	G0SDS5	G0SDS5	TVGEAKLEPVEQVKVEATQQPK	TVEEQTPAPVEESKAEEAK	6	14	1449	1436	BS3+NH+OH	intra-protein	0.00397614
Xi&XiFDR	G0SH15	G0SH15	KETEKEVPDEEAEEK	IEEVEDDEDKKKEKPK	5	12	216	252	BS3+NH+OH	intra-protein	0.00397614
Xi&XiFDR	G0S898	G0S898	SVFDDEIDFTAGSAKK	IAKDLMSK	15	3	149	199	BS3+NH+OH	intra-protein	0.00397614
Xi&XiFDR	G0S9L1	G0S9L1	AVEEAPAAVEEAPKVEEPK	VEEPKVTEEAAKPEESKPSEEVAQPVEETPKAEEPKAEK	14	17	836	858	BS3+NH+OH	intra-protein	0.00397614
Xi&XiFDR	G0SH15	G0SH15	EVPDEEAEEKAEEK	TEEGDDKKPK	10	7	226	237	BS3+NH+OH	intra-protein	0.00397614
Xi&XiFDR	G0S9L1	G0S9L1	VTEEAAKPEESKPSEEVAQPVEETPK	AEEPKAEKTQLAEEPKAAEPTEAVTEPSAGAGEETAK	12	8	858	880	BS3+NH+OH	intra-protein	0.00397614
Xi&XiFDR	G0S378	G0S378	AMoxPDGTVEIIWHNDPLSEGGK	HQTLLKbs3ohPELIK	17	3	227	234	BS3+NH+OH	intra-protein	0.00397614
Xi&XiFDR	G0SDS5	G0SDS5	AKPEEPEVK	NEEQVTEHK	2	6	4382	4377	BS3+NH+OH	intra-protein	0.00397614
Xi&XiFDR	G0SDS5	G0SDS5	AAPEPAPAAEPVQETKVEAAPEPATK	EIEEPAPEPAAETKEELVPETQVGAAPEPKAEPASEPASGPSAETK	16	30	1603	1643	BS3+NH+OH	intra-protein	0.00397614
Xi&XiFDR	G0SDS5	G0SDS5	VGQPEVKTEEPTAPAKAK	AGETVAEPEAEVEEAPVVAEAEEK	16	4	4454	4460	BS3+NH+OH	intra-protein	0.00397614
Xi&XiFDR	G0SH15	G0SH15	AEEKTEEGDDKKPK	IEEVEDDEDKKKEKPK	4	12	230	252	BS3+NH+OH	intra-protein	0.00397614
Xi&XiFDR	G0S378	G0S378	AMoxPDGTVEIIWHNDPLSEGGK	HQTLLKPELIK	17	6	227	237	BS3+NH+OH	intra-protein	0.00397614
Xi&XiFDR	G0SH15	G0SH15	AEEKTEEGDDKKPK	IEEVEDDEDKKK	4	11	230	251	BS3+NH+OH	intra-protein	0.00397614
Xi&XiFDR	G0S0U9	G0S0U9	IKDLEK	EIKELSGERDDLERR	2	3	943	950	BS3+NH+OH	intra-protein	0.00397614
Xi&XiFDR	G0SGV0	G0SGV0	VEEETPQPAQAK	DKEEAEPEQVKAEQARAK	5	11	566	554	BS3+NH+OH	intra-protein	0.00397614
Xi&XiFDR	G0SAQ6	G0SAQ6	AKDAAIAK	LKEENEVANEHHQKbs3ohQLK	2	2	652	660	BS3+NH+OH	intra-protein	0.00397614
Xi&XiFDR	G0S9L1	G0S9L1	AEEPKPAEEAKVEEPKDEEPKPTEEAKVEEPKDDATEEVR	EETPSbs3ohEKK	5	7	567	954	BS3+NH+OH	intra-protein	0.00397614
Xi&XiFDR	G0SDS5	G0SDS5	VEEVAHSPEAQVEEVTEPVEAK	TEEAPAPETK	7	9	3935	4031	BS3+NH+OH	intra-protein	0.00397614
Xi&XiFDR	G0RYP6	G0RYP6	KFSDPEVQSDMK	NGKPVIQVEFK	1	3	75	98	BS3+NH+OH	intra-protein	0.00397614
Xi&XiFDR	G0SBY8	G0SBY8	AMEKEAGGAGGFDPNASIGK	SPDEAGGPSTTKAQdaEDVPMPDAPK	4	12	121	213	BS3+NH+OH	intra-protein	0.00397614
Xi&XiFDR	G0S5V3	G0S5V3	ALNDYADKLDK	ADSVVLDTEK	8	8	590	580	BS3+NH+OH	intra-protein	0.00397614
Xi&XiFDR	G0SBY8	G0SBY8	KAYIDPVK	TAEKNKbs3nh2IEAAR	1	4	383	375	BS3+NH+OH	intra-protein	0.00397614
Xi&XiFDR	G0S9L1	G0S9L1	EEAPQEETAKEETPKbs3nh2EEQKbs3ohEEPK	AVEVKbs3ohAVEETNTEEPQPAEETKPAEEAKPAEEVK	10	10	168	729	BS3+NH+OH	intra-protein	0.00397614
Xi&XiFDR	G0SAF6	G0SAF6	EHTEGDPSLVDESKR	EHTEGDPSLVDESK	14	8	118	112	BS3+NH+OH	intra-protein	0.00397614
Xi&XiFDR	G0SBY8	G0SBY8	KDPKFIR	CcmVDACcmADALKVDAEHYNGANTK	4	10	457	487	BS3+NH+OH	intra-protein	0.00397614
Xi&XiFDR	G0SHV9	G0SHV9	EEAAPAAEAAAEAPKEEAKEEPK	AAEPEPAAATEAPAEEAKK	15	18	341	325	BS3+NH+OH	intra-protein	0.00397614
Xi&XiFDR	G0SDS5	G0SDS5	ADGQAAPAAETKGEETPTVEAETK	VEEAAPASVAVDEPAK	12	8	3572	5040	BS3+NH+OH	intra-protein	0.00397614
Xi&XiFDR	G0RYB3	G0RYB3	DKFENLGAKLLAEVASK	DGVTVAKAISLK	9	7	98	84	BS3+NH+OH	intra-protein	0.00397614
Xi&XiFDR	G0SDS5	G0SDS5	VEAASEPVKAK	VEESSETVKVK	9	9	4190	4201	BS3+NH+OH	intra-protein	0.00397614
Xi&XiFDR	G0S378	G0S378	SPVEPPVDGSTLVDHVAGAPGEESVVTPPVEEGEEQWHVPR	KDKbs3ohIDLPLNQR	24	1	99	121	BS3+NH+OH	intra-protein	0.00397614
Xi&XiFDR	G0S8H3	G0S8H3	KAAEEK	AKQEAEAAAANPDAAANdaGTK	1	2	701	708	BS3+NH+OH	intra-protein	0.00397614
Xi&XiFDR	G0SDS5	G0SDS5	AEDKVTESEVKVEEAPEAEVK	VEEVPVAGAKAEEVAETK	4	10	3100	3088	BS3+NH+OH	intra-protein	0.00397614
Xi&XiFDR	G0SDS5	G0SDS5	EIEEPAPEPAAETKEELVPETQVGAAPEPK	AVVEEKSATTTTQEEKPSSEPAPAADETPAPAHVVAEEK	14	16	1627	255	BS3+NH+OH	intra-protein	0.00397614
Xi&XiFDR	G0SDS5	G0SDS5	DKIGPIPSEQQKTGAEK	TKEEEEESK	12	2	2454	2435	BS3+NH+OH	intra-protein	0.00397614
Xi&XiFDR	G0SH90	G0SH90	RDEEDDGDDDDDEGRGPLFAGGEKSGLAVQDPSQR	LINDIVAKAKbs3ohANTR	24	8	97	122	BS3+NH+OH	intra-protein	0.00397614
Xi&XiFDR	G0S378	G0S378	AMoxPDGTVEIIWHNDPLSEGGK	HQTLLKbs3nh2PELIK	17	3	227	234	BS3+NH+OH	intra-protein	0.00397614
Xi&XiFDR	G0SAF6	G0SAF6	EHTEGDPSLVDESKRIESTDK	KEKbs3ohKQKAR	14	6	118	139	BS3+NH+OH	intra-protein	0.00397614
Xi&XiFDR	G0S8H3	G0S8H3	KGDLPIVSAVQSLDPQTK	GVKASGAPDDFMICcmK	1	3	557	469	BS3+NH+OH	intra-protein	0.00397614
Xi&XiFDR	G0S9L1	G0S9L1	AVEETNTEEPQPAEETKPAEEAKPAEEVK	AVEETNTEEPQPAEETKPAEEAKPAEEAKPAEEVKPVEEVK	5	17	729	775	BS3+NH+OH	intra-protein	0.00397614
Xi&XiFDR	G0SD17	G0SD17	ADAEFEAKPAVK	LSDSKPEATDDNVPR	8	5	762	771	BS3+NH+OH	intra-protein	0.00397614
Xi&XiFDR	G0SAF6	G0SAF6	EHTEGDPSLVDESKR	IESTDK	14	3	118	122	BS3+NH+OH	intra-protein	0.00397614
Xi&XiFDR	G0SDS5	G0SDS5	SAEEPASAPTKTEEK	AEPIAPAEPAPITEANEEPAPAAEDPAPAPHIEKAK	1	34	996	993	BS3+NH+OH	intra-protein	0.00397614
Xi&XiFDR	G0SDS5	G0SDS5	AETEEAPASEAKGEEVAQPVETbs3nh2QVEEQVPAPETbs3ohK	Tbs3ohAEPVEAKVETVEAPASEAK	12	8	3962	3996	BS3+NH+OH	intra-protein	0.00397614
Xi&XiFDR	G0S5V3	G0S5V3	KFTDPEVQR	MoxVADSEKYAEQDK	1	7	115	555	BS3+NH+OH	intra-protein	0.00397614
Xi&XiFDR	G0S8C8	G0S8C8	TVPADAAPSEGNNAEPKEEK	NSFQATVEDDPEDPHHTPAPSPK	1	21	166	163	BS3+NH+OH	intra-protein	0.00397614
Xi&XiFDR	G0SBY8	G0SBY8	KAYIDPVK	KDPKbs3nh2FIR	1	1	383	454	BS3+NH+OH	intra-protein	0.00397614
Xi&XiFDR	G0SDS5	G0SDS5	TDAPAEPKAEPEAPAETAQPAEEPK	AEEPAPAAVEEAKLQVEQKEEEQKPSEPVPVEAVPAAEEMVVEEAPKVK	8	47	1925	513	BS3+NH+OH	intra-protein	0.00397614
Xi&XiFDR	G0S0D3	G0S0D3	VGKPFVDIDIVDGVVK	KLYYEAGEMAK	3	1	122	109	BS3+NH+OH	intra-protein	0.00397614
Xi&XiFDR	G0SDS5	G0SDS5	AAPEPAPAAEPVQETK	Sbs3ohEPVEETKVESAPEEPKTEAPAEVK	15	8	1602	1850	BS3+NH+OH	intra-protein	0.00397614
Xi&XiFDR	G0SDS5	G0SDS5	ETAPVAPETNVKEVPEPVVETK	VETAPEPIEQDKPEEPVEAK	12	12	4152	4130	BS3+NH+OH	intra-protein	0.00397614
Xi&XiFDR	G0S8V2	G0S8V2	SSSLSQR	LDAKHVMoxFPGAVK	1	4	44	54	BS3+NH+OH	intra-protein	0.00397614
Xi&XiFDR	G0SGX0	G0SGX0	KEEAPAAAAEEEPAPAPKPK	HPLESLPKASMPLDEWK	18	8	252	262	BS3+NH+OH	intra-protein	0.00397614
Xi&XiFDR	G0SDS5	G0SDS5	VEDKIPKPEAK	AEETIETK	4	7	3401	3396	BS3+NH+OH	intra-protein	0.00397614
Xi&XiFDR	G0S8H3	G0S8H3	AEEGAQQQGEEKQQQQQQQ	AKQEAEAAAANPDAAANdaGTKDEEMPDAPAAGK	12	20	750	726	BS3+NH+OH	intra-protein	0.00397614
Xi&XiFDR	G0SBY8	G0SBY8	KAEADKEK	KEPEPEPEEELDDEEREKR	1	18	254	250	BS3+NH+OH	intra-protein	0.00397614
Xi&XiFDR	G0S9L1	G0S9L1	VTEEAAKPEESKPSEEVAQPVEETbs3nh2PKAEEPK	TQLAEEPKAAEPTEAVTbs3nh2EPSAGAGEETAK	26	8	872	888	BS3+NH+OH	intra-protein	0.00459137
Xi&XiFDR	G0SAM1	G0SAM1	KGPEPEPEPESEAK	VEETPVPSAEGKSEEK	1	12	870	857	BS3+NH+OH	intra-protein	0.00459137
Xi&XiFDR	G0SH15	G0SH15	AEEKTEEGDDK	IEEVEDDEDKKKEKPKK	4	16	230	256	BS3+NH+OH	intra-protein	0.00459137
Xi&XiFDR	G0SDS5	G0SDS5	AKVEESSETVK	VEEQTAESEAKVEAASEPVK	2	11	4192	4181	BS3+NH+OH	intra-protein	0.00459137
Xi&XiFDR	G0SEK9	G0SEK9	IYHKLWSAEEITALLK	KHDLAKbs3nh2DETTEEK	4	1	226	239	BS3+NH+OH	intra-protein	0.00459137
Xi&XiFDR	G0S0C7	G0S0C7	KRDEDLPSLK	VKEETAGK	1	2	153	146	BS3+NH+OH	intra-protein	0.00459137
Xi&XiFDR	G0S378	G0S378	EKVNLVEEDRLFEGAER	AATAFQKTIEDER	2	7	569	474	BS3+NH+OH	intra-protein	0.00459137
Xi&XiFDR	G0S378	G0S378	EKVNLVEEDRLFEGAER	SPVEPPVDGSTLVDHVAGAPGEESVVTPPVEEGEEQWHVPR	2	24	569	99	BS3+NH+OH	intra-protein	0.00459137
Xi&XiFDR	G0S5V3	G0S5V3	ALNDYADKLDKTEADQIR	ADSVVLDTEK	8	8	590	580	BS3+NH+OH	intra-protein	0.00459137
Xi&XiFDR	G0S3L5	G0S3L5	GQVPSKDILK	EGLSKEESDNIKK	6	5	610	2106	BS3+NH+OH	intra-protein	0.00459137
Xi&XiFDR	G0S2Z9	G0S2Z9	YTFVEDVKDPK	QVCcmGNDPNKNFVVINQK	8	9	368	288	BS3+NH+OH	intra-protein	0.00459137
Xi&XiFDR	G0SBJ0	G0SBJ0	EHVNEFKSIKbs3ohK	ADVKGGTIIDYEGSVR	7	4	408	380	BS3+NH+OH	intra-protein	0.00459137
Xi&XiFDR	G0SDS5	G0SDS5	EEAAPAPAPVEETPAPASAPAAEEIKPAEEVKPVKEPVK	VEEPAAAAEGAEPTVKADESAPVK	13	16	559	5183	BS3+NH+OH	intra-protein	0.00459137
Xi&XiFDR	G0S062	G0S062	LFPDEESQKELAK	KEFDNLR	9	1	191	771	BS3+NH+OH	intra-protein	0.00459137
Xi&XiFDR	G0S9L1	G0S9L1	AVEETNTEEPQPAEETKPAEEAKPAEEAKPAEEVKPVEEVK	AVEETNVEEPQPAEETKPAEETK	35	5	793	804	BS3+NH+OH	intra-protein	0.00459137
Xi&XiFDR	G0SDS5	G0SDS5	AETTAPVEPTAEPEVQPAAEDKPEPAEVKVEAAEEPKTEAAETK	VEPAAEEANVEPAQEVKPEAEVTVEPAEQPKAEPVEEAEVEAPVETQTVEDR	22	17	1991	2030	BS3+NH+OH	intra-protein	0.00459137
Xi&XiFDR	G0SDS5	G0SDS5	AKPEEPEVK	KVEAAPEPAAAPDEEAKPELAEEVKAEPATKK	2	25	4382	2090	BS3+NH+OH	intra-protein	0.00459137
Xi&XiFDR	G0SAF6	G0SAF6	EHTEGDPSLVDESKR	SVREHTEGDPSLVDESKR	14	17	118	118	BS3+NH+OH	intra-protein	0.00459137
Xi&XiFDR	G0S7I0	G0S7I0	AQINTQHYGK	TLVDLIGSK	5	8	109	103	BS3+NH+OH	intra-protein	0.00459137
Xi&XiFDR	G0SDS5	G0SDS5	AKPEEPEVK	TVEAQPEQLTEAKAEEVAVPSTETK	2	13	4382	4359	BS3+NH+OH	intra-protein	0.00459137
Xi&XiFDR	G0SDS5	G0SDS5	AEEVAPAELKTEEPSQAKVEEQTPATK	AKEPVSEAKVEAAPEVEAK	10	2	3508	3481	BS3+NH+OH	intra-protein	0.00459137
Xi&XiFDR	G0S8H3	G0S8H3	EGQMoxIAEDKLVAETEEK	EKCcmDATEEWLYDEGDDTTKAVYVAK	9	19	589	648	BS3+NH+OH	intra-protein	0.00459137
Xi&XiFDR	G0SGX0	G0SGX0	EAPKKEEAPAAAAEEEPAPAPKPK	AVAKANNLEIEEVETDVKNPSEEFLK	5	4	235	23	BS3+NH+OH	intra-protein	0.00459137
Xi&XiFDR	G0SEK9	G0SEK9	KVTSKLLEQDTSAEK	TMDATKLSSDKIEFATVGK	5	6	54	204	BS3+NH+OH	intra-protein	0.00459137
Xi&XiFDR	G0SAX9	G0SAX9	LEVGGEKPAEAAKEQPK	VEEKKVPEAPAPEPSK	13	5	126	142	BS3+NH+OH	intra-protein	0.00459137
Xi&XiFDR	G0RYL1	G0RYL1	LEEISSPGLDGKKESQAEDNEDESK	KQWSAVIHDLYHYVNPK	13	1	871	92	BS3+NH+OH	intra-protein	0.00459137
Xi&XiFDR	G0SDS5	G0SDS5	VEVAPEPTTEPVAETKPEVVEEHK	AGAKbs3nh2EEAKPEPVEETK	16	8	1563	1579	BS3+NH+OH	intra-protein	0.00459137
Xi&XiFDR	G0SDS5	G0SDS5	SEPVEETK	VESAPEEPKTEAPAEVK	7	3	1849	1853	BS3+NH+OH	intra-protein	0.00459137
Xi&XiFDR	G0SDS5	G0SDS5	ESEVKVEEAVASVEAK	AEEQTPAPETKAEESIAQPTEPAAK	5	11	4657	4638	BS3+NH+OH	intra-protein	0.00459137
Xi&XiFDR	G0SDS5	G0SDS5	VEEEVAQTVEAAKTEEPAQPAEAK	AEEPVAPTEAKAEERTPALEAK	13	11	4568	4544	BS3+NH+OH	intra-protein	0.00459137
Xi&XiFDR	G0SH15	G0SH15	KEFEGLAK	KKREEEK	1	2	546	540	BS3+NH+OH	intra-protein	0.00459137
Xi&XiFDR	G0SDS5	G0SDS5	EGVASEPVVEEVNTAVLEEEVK	AVPAEEAPKDAQPEPDAGGPVTEPAPASTPEPVK	5	28	2390	2379	BS3+NH+OH	intra-protein	0.00459137
Xi&XiFDR	G0SDS5	G0SDS5	SAPVAEEADPDPIPVAESKQK	EINIAEEVKEEASAEETKAEAPAVEEPTK	19	9	1086	1097	BS3+NH+OH	intra-protein	0.00459137
Xi&XiFDR	G0S2D8	G0S2D8	HGDYIESTYPAEESDEAKIAR	GKPNTELGGMoxR	18	2	512	629	BS3+NH+OH	intra-protein	0.00459137
Xi&XiFDR	G0SDS5	G0SDS5	AAPEPAPAAEPVQETK	VEAAPEPATK	15	9	1602	1612	BS3+NH+OH	intra-protein	0.00459137
Xi&XiFDR	G0SDS5	G0SDS5	AEETPVSEAKVEEPVEAK	TEAAPEPAEVNAAEQAPAPEAKAEEAPAAEVK	10	22	3352	3332	BS3+NH+OH	intra-protein	0.00459137
Xi&XiFDR	G0S062	G0S062	EYLAKADAAATEQDR	LACcmLLDAVKELYPPASKDDSLSNIQR	5	9	40	59	BS3+NH+OH	intra-protein	0.00459137
Xi&XiFDR	G0SDS5	G0SDS5	VEEAPVAKTEVEEVTEAKVEETILESEAK	AEEKASESEAK	8	4	3289	3274	BS3+NH+OH	intra-protein	0.00459137
Xi&XiFDR	G0S9L1	G0S9L1	VTEEAAKPEESKPSEEVAQPVEETbs3nh2PKAEEPK	TQLAEEPKAAEPTbs3nh2EAVTEPSAGAGEETAK	26	8	872	888	BS3+NH+OH	intra-protein	0.00459137
Xi&XiFDR	G0SEX3	G0SEX3	NENPDAEESTDLVSEK	ERKALQEEVKR	14	3	352	357	BS3+NH+OH	intra-protein	0.00459137
Xi&XiFDR	G0SBY8	G0SBY8	KEPEPEPEEELDDEEREK	KEPEPSK	1	6	233	231	BS3+NH+OH	intra-protein	0.00459137
Xi&XiFDR	G0S0D7	G0S0D7	NKEELTK	ILGELKTELSQLR	2	6	17	28	BS3+NH+OH	intra-protein	0.00459137
Xi&XiFDR	G0SDS5	G0SDS5	IEAAPEQPKDEVAEETKPEPASEVTKTDAPAEPK	VEVAPEPTTEPVAETKPEVVEEHK	17	16	1908	1563	BS3+NH+OH	intra-protein	0.00459137
Xi&XiFDR	G0S561	G0S561	KTAWGYYSSAADDEITLR	MKFTEEGSNVQKbs3nh2GQATDTSQGAAR	1	2	125	279	BS3+NH+OH	intra-protein	0.00459137
Xi&XiFDR	G0SDS5	G0SDS5	EVTLNTEATKSAPVAEEADPDPIPVAESK	SAEEPASAPTKTEEK	10	11	1067	1006	BS3+NH+OH	intra-protein	0.00459137
Xi&XiFDR	G0SDS5	G0SDS5	GEEVAQPVETQVEEQVPAPETK	AETEEAPASEAK	10	9	3972	3959	BS3+NH+OH	intra-protein	0.00459137
Xi&XiFDR	G0RYB3	G0RYB3	EGKTLQDELEVTEGMR	LSGGVAVIKVGGSSEVEVGEK	3	9	207	407	BS3+NH+OH	intra-protein	0.00459137
Xi&XiFDR	G0SHV9	G0SHV9	AAEPEPAAATEAPAEEAK	KEEAAPAAEAAAEAPKEEAKEEPKAEEK	10	16	317	341	BS3+NH+OH	intra-protein	0.00459137
Xi&XiFDR	G0SH15	G0SH15	TKVEAEGENDK	SPIIKALK	2	5	629	624	BS3+NH+OH	intra-protein	0.00459137
Xi&XiFDR	G0SHR7	G0SHR7	EGAISKETEAK	VGSAAQVKAMK	6	8	532	422	BS3+NH+OH	intra-protein	0.00459137
Xi&XiFDR	G0S378	G0S378	SPVEPPVDGSTLVDHVAGAPGEESVVTPPVEEGEEQWHVPR	DKIDLPLNQR	11	2	86	123	BS3+NH+OH	intra-protein	0.00459137
Xi&XiFDR	G0SH15	G0SH15	IEEVEDDEDKKKEKPK	EVPDEEAEEKAEEKTEEGDDKKPK	12	10	252	226	BS3+NH+OH	intra-protein	0.00459137
Xi&XiFDR	G0SHV9	G0SHV9	KEDEAKEEAKEEPKAEEK	KEEVKSK	14	5	367	376	BS3+NH+OH	intra-protein	0.00459137
Xi&XiFDR	G0SH15	G0SH15	KREEEKK	EFEGLAKSLK	6	7	545	553	BS3+NH+OH	intra-protein	0.00459137
Xi&XiFDR	G0S8J4	G0S8J4	KEPQPQFR	SAEAAQQEEQASEQATEGTAQPPADKPK	1	26	174	171	BS3+NH+OH	intra-protein	0.00459137
Xi&XiFDR	G0SH15	G0SH15	DFEIEETEEEKK	KLVDITK	11	1	538	521	BS3+NH+OH	intra-protein	0.00459137
Xi&XiFDR	G0SHV9	G0SHV9	EEAAPAEEAAAEAPKEEAKEEAKEEPK	APATEAPAEEAKK	15	12	259	243	BS3+NH+OH	intra-protein	0.00459137
Xi&XiFDR	G0SDS5	G0SDS5	LQVEQKEEEQKPSEPVPVEAVPAAEEMVVEEAPK	VKEAPASAPVEQAETK	6	2	485	515	BS3+NH+OH	intra-protein	0.00459137
Xi&XiFDR	G0SFP0	G0SFP0	KPAGALKDPNEMTEEELER	AEAEVKAK	1	6	792	779	BS3+NH+OH	intra-protein	0.00459137
Xi&XiFDR	G0SDS5	G0SDS5	KEAATAATSR	ESDDDADKDNNNDKR	1	14	6276	6274	BS3+NH+OH	intra-protein	0.00459137
Xi&XiFDR	G0RYB3	G0RYB3	LSGGVAVIKVGGSSEVEVGEKK	EGKTLQdaDELEVTEGMR	9	3	407	207	BS3+NH+OH	intra-protein	0.00459137
Xi&XiFDR	G0S378	G0S378	KDKbs3nh2IDLPLNQR	SPVEPPVDGSTLVDHVAGAPGEESVVTPPVEEGEEQWHVPR	1	24	121	99	BS3+NH+OH	intra-protein	0.00459137
Xi&XiFDR	G0S9L1	G0S9L1	AVEETNTEEPQPAEETbs3ohKPAEEAKPAEEVK	EEAPQEETAKEETPKbs3nh2EEQKbs3ohEEPK	17	10	741	168	BS3+NH+OH	intra-protein	0.00459137
Xi&XiFDR	G0S9L1	G0S9L1	EEAPQEETAKEETPKbs3nh2EEQKbs3ohEEPK	AVEETNTEEPQPAEETKbs3ohPAEEAKPAEEVK	10	16	168	740	BS3+NH+OH	intra-protein	0.00459137
Xi&XiFDR	G0SAX9	G0SAX9	AAAPEPKVEEK	EQPKAAAPEPK	7	4	137	130	BS3+NH+OH	intra-protein	0.00459137
Xi&XiFDR	G0SDS5	G0SDS5	DKIGPIPSEQQK	VGETPAPVEELKVEKEEEPAPAPVEK	2	12	2444	2419	BS3+NH+OH	intra-protein	0.00459137
Xi&XiFDR	G0RYP6	G0RYP6	NGKPVIQVEFK	KFSDPEVQSDMKbs3ohHFPFKbs3nh2VIDR	3	1	98	75	BS3+NH+OH	intra-protein	0.00459137
Xi&XiFDR	G0SF92	G0SF92	KLDNPK	FKEEEEALRK	1	2	311	318	BS3+NH+OH	intra-protein	0.00459137
Xi&XiFDR	G0SDS5	G0SDS5	AKVEESSETVK	VAEPAETKVEEQTAESEAKVEAASEPVK	2	8	4192	4170	BS3+NH+OH	intra-protein	0.00459137
Xi&XiFDR	G0S9L1	G0S9L1	EEAPQEETAKEETPKbs3nh2EEQKbs3ohEEPK	AVEVKAVEETbs3ohNTEEPQPAEETKPAEEAKPAEEVK	10	5	168	724	BS3+NH+OH	intra-protein	0.00459137
Xi&XiFDR	G0SAQ6	G0SAQ6	LVEAKEEVEK	EKEEIVK	5	2	1009	712	BS3+NH+OH	intra-protein	0.00459137
Xi&XiFDR	G0S9L1	G0S9L1	AAEEAKPTDGVKVEEHK	GEEAPPEEPKAESNAEEIKVEEPNAEETKTEQAKPEEPKTEEAAPEESK	12	10	482	497	BS3+NH+OH	intra-protein	0.00459137
Xi&XiFDR	G0S6V6	G0S6V6	MQTGGPDGDLGSNEILLSNEKYTAIVDGSGVLVDPNGIDKEELYR	LSKDGYR	21	3	790	832	BS3+NH+OH	intra-protein	0.00459137
Xi&XiFDR	G0S8C8	G0S8C8	GYEEGSPEGEEETNDTK	AVQKHNGTR	6	4	117	199	BS3+NH+OH	intra-protein	0.00459137
Xi&XiFDR	G0S1X9	G0S1X9	AFDASDKAR	MVSETSDWLYGDGADAAKEVLKARLKbs3ohDLK	7	18	694	754	BS3+NH+OH	intra-protein	0.00459137
Xi&XiFDR	G0SD17	G0SD17	ADSEIKSETK	ETELAPLPETSEPAVETSVKAKPK	6	20	944	934	BS3+NH+OH	intra-protein	0.00459137
Xi&XiFDR	G0RYP6	G0RYP6	NdaGKPVIQVEFKGETK	KFSDPEVQSDMKbs3nh2HFPFKbs3nh2VIDR	3	1	98	75	BS3+NH+OH	intra-protein	0.00459137
Xi&XiFDR	G0S9L1	G0S9L1	IEEAKAEEATEK	VPEVPPAAEGVAEEKPAEQAGEEKPVEAAAPAVEEKEEKPVEKAK	5	43	463	456	BS3+NH+OH	intra-protein	0.00459137
Xi&XiFDR	G0S6V6	G0S6V6	SKEAYAINAR	DIPEGGSKbs3ohGVILLDPKSQDK	2	16	612	654	BS3+NH+OH	intra-protein	0.00459137
Xi&XiFDR	G0S6V6	G0S6V6	SKEAYAINAR	DIPEGGSbs3ohKGVILLDPKSQDK	2	16	612	654	BS3+NH+OH	intra-protein	0.00459137
Xi&XiFDR	G0SHV9	G0SHV9	EEAAPAAEAAAEAPKEEAKEEPK	AAEPEPAAATEAPAEEAKK	19	18	345	325	BS3+NH+OH	intra-protein	0.00459137
Xi&XiFDR	G0SAF6	G0SAF6	EHTEGDPSLVDESK	KEKKQKbs3ohAR	8	4	112	137	BS3+NH+OH	intra-protein	0.00459137
Xi&XiFDR	G0SAQ6	G0SAQ6	AKDAAIAK	AKLDEAEK	2	2	652	585	BS3+NH+OH	intra-protein	0.00459137
Xi&XiFDR	G0SGX0	G0SGX0	ANNLEIEEVETDVKNPSEEFLK	LYSYPGNPR	14	4	37	9	BS3+NH+OH	intra-protein	0.00594452
Xi&XiFDR	G0SDS5	G0SDS5	TGAEKAVTGENFPVSVSDDTPGVVGGDGR	DKIGPIPSEQQK	5	2	2459	2444	BS3+NH+OH	intra-protein	0.00594452
Xi&XiFDR	G0SDS5	G0SDS5	VAEPEAKVEEAPVETK	VEQAPVTEANAEEPVEAKAEEK	7	18	3250	3239	BS3+NH+OH	intra-protein	0.00594452
Xi&XiFDR	G0SGX0	G0SGX0	EAPKKEEAPAAAAEEEPAPAPKPK	KYLFGCcmASVFGK	22	1	252	330	BS3+NH+OH	intra-protein	0.00594452
Xi&XiFDR	G0S4X6	G0S4X6	LEPALDREPNVSFAAK	AETAPTPASTSAPEPEETTSTGK	12	20	179	164	BS3+NH+OH	intra-protein	0.00594452
Xi&XiFDR	G0SDS5	G0SDS5	TVEEQTPAPVEESKAEEAK	EAAAPVPATEEAAPVPVEAEKPEEVAVPVEQAPR	14	21	1436	1409	BS3+NH+OH	intra-protein	0.00594452
Xi&XiFDR	G0SDS5	G0SDS5	IDEPAPAPAPAVEETPVPEPEAVK	AEEQKbs3nh2PAEEPMAVEETPEAEAEPEPVAEAK	15	16	5252	452	BS3+NH+OH	intra-protein	0.00594452
Xi&XiFDR	G0S583	G0S583	SKPFPVSPAPETPTETR	IGVDQPTWKELTSFEEAK	2	9	1873	1130	BS3+NH+OH	intra-protein	0.00594452
Xi&XiFDR	G0S9L1	G0S9L1	DEEPKPTEEAKVEEPKDDATEEVR	SAEEAKVEEPKAEEPKPAEEAKVEEPK	5	16	583	567	BS3+NH+OH	intra-protein	0.00594452
Xi&XiFDR	G0SDS5	G0SDS5	AEEVPAAEAKVEVR	AETTAEDQAAAEPEAKVEQAPVTEANAEEPVEAKAEEK	10	16	3201	3221	BS3+NH+OH	intra-protein	0.00594452
Xi&XiFDR	G0S378	G0S378	SPVEPPVDGSTLVDHVAGAPGEESVVTPPVEEGEEQWHVPR	YSDSDKPLDLPTLFLR	24	6	99	167	BS3+NH+OH	intra-protein	0.00594452
Xi&XiFDR	G0SDS5	G0SDS5	VEEPVTEKTPKPTTEEPAAEEK	AEEKIEPAVAAPAEEPVKTEEPAR	8	18	4959	4945	BS3+NH+OH	intra-protein	0.00594452
Xi&XiFDR	G0S378	G0S378	SPVEPPVDGSTLVDHVAGAPGEESVVTPPVEEGEEQWHVPR	KDKIDLPLNQR	24	3	99	123	BS3+NH+OH	intra-protein	0.00594452
Xi&XiFDR	G0SDS5	G0SDS5	KKPAEEPK	KVEAAPEPAAAPDEEAKPELAEEVK	2	1	2098	2066	BS3+NH+OH	intra-protein	0.00594452
Xi&XiFDR	G0SDS5	G0SDS5	EVVVEAEPAPTPTPENK	AEVAPTPVAEK	13	6	6027	6037	BS3+NH+OH	intra-protein	0.00594452
Xi&XiFDR	G0SAF6	G0SAF6	FKNGVLDVVVPK	MFTFPGPVDQDAVKAK	2	14	172	168	BS3+NH+OH	intra-protein	0.00594452
Xi&XiFDR	G0SBY8	G0SBY8	KEPEPSKKEPEPEPEEELDDEEREK	KAEADKEK	7	6	232	259	BS3+NH+OH	intra-protein	0.00594452
Xi&XiFDR	G0SH15	G0SH15	IEEVEDDEDKKK	EVPDEEAEEKAEEKTEEGDDKKPK	10	21	250	237	BS3+NH+OH	intra-protein	0.00594452
Xi&XiFDR	G0S573	G0S573	SAEGEEGEGEEAESKEEEIPAEAESTPEDR	ELNKAIQQAASK	15	4	223	281	BS3+NH+OH	intra-protein	0.00594452
Xi&XiFDR	G0SDS5	G0SDS5	VEAPAEAKVETAPEPIEQDKPEEPVEAK	AAVEEAQVEEAQVEAETKVKEAPVEAK	8	20	4118	3545	BS3+NH+OH	intra-protein	0.00594452
Xi&XiFDR	G0SAQ6	G0SAQ6	ESHAGEIETLK	DASADEIKALK	2	8	772	767	BS3+NH+OH	intra-protein	0.00594452
Xi&XiFDR	G0S5Q0	G0S5Q0	ASAPAPAPR	VAKPVEPEKPQEEK	2	9	258	251	BS3+NH+OH	intra-protein	0.00594452
Xi&XiFDR	G0SBY8	G0SBY8	SPDEAGGPSTTKAQEDVPMPDAPKKEPEPSK	LASNPKTSALLADPSFMoxAK	12	6	213	153	BS3+NH+OH	intra-protein	0.00594452
Xi&XiFDR	G0SDS5	G0SDS5	AEETIETKVEDK	IPKPEAKVEEAPVAEAQVR	8	3	3397	3404	BS3+NH+OH	intra-protein	0.00594452
Xi&XiFDR	G0SB20	G0SB20	AKTNLDTEGFVK	AKEQSVSGLTKGIEFLFK	2	11	426	133	BS3+NH+OH	intra-protein	0.00594452
Xi&XiFDR	G0S177	G0S177	TEVTVEKPKEESPEPASGSEK	EQKVQSPVQTR	7	3	302	287	BS3+NH+OH	intra-protein	0.00594452
Xi&XiFDR	G0SAF6	G0SAF6	MFTFPGPVDQDAVKAK	EHTEGDPSLVDESKRIESTDK	14	14	168	118	BS3+NH+OH	intra-protein	0.00594452
Xi&XiFDR	G0SDS5	G0SDS5	SAEKEAPAAVEEEKPVETTPAAAVEEK	AEETPAPAPVPAVEEPKK	4	17	336	324	BS3+NH+OH	intra-protein	0.00594452
Xi&XiFDR	G0SBY8	G0SBY8	AMEKEAGGAGGFDPNASIGK	GDLLGAHDAYEQGLKLDPNNAGMKNDLEAVKR	4	15	121	100	BS3+NH+OH	intra-protein	0.00594452
Xi&XiFDR	G0SHV9	G0SHV9	EEAKEEAKEEPKAEEK	APATEAPAEEAKKEEAAPAEEAAAEAPK	4	13	263	244	BS3+NH+OH	intra-protein	0.00594452
Xi&XiFDR	G0SH15	G0SH15	KETEKEVPDEEAEEKAEEK	KTKKVKbs3ohETK	5	4	216	260	BS3+NH+OH	intra-protein	0.00594452
Xi&XiFDR	G0SAF6	G0SAF6	EHTEGDPSLVDESK	SVREHTEGDPSLVDESKRIESTDK	8	17	112	118	BS3+NH+OH	intra-protein	0.00594452
Xi&XiFDR	G0S428	G0S428	KPNEGAEDK	KLALEQENALKVR	1	11	196	193	BS3+NH+OH	intra-protein	0.00594452
Xi&XiFDR	G0RYP6	G0RYP6	FKEEDEREAAR	TNQITITNDKGR	2	10	525	506	BS3+NH+OH	intra-protein	0.00594452
Xi&XiFDR	G0SHQ5	G0SHQ5	AASKYEDVFEDGEVPK	EEKTVHR	4	3	9	24	BS3+NH+OH	intra-protein	0.00594452
Xi&XiFDR	G0S2D8	G0S2D8	HGDYIESTYPAEESDEAKIAR	IQGKGKPNTELGGMR	18	4	512	627	BS3+NH+OH	intra-protein	0.00594452
Xi&XiFDR	G0S3L5	G0S3L5	KCcmMNEDQFEELYK	EIGFPVMIKASEGGGGK	1	9	262	250	BS3+NH+OH	intra-protein	0.00594452
Xi&XiFDR	G0SDS5	G0SDS5	AAEPVEAPAKTEEAPAPDSKVEEVAHSPEAQVEEVTEPVEAK	AETEEAPASEAKGEEVAQPVETQVEEQVPAPETKVEEK	20	12	3928	3962	BS3+NH+OH	intra-protein	0.00594452
Xi&XiFDR	G0SFJ5	G0SFJ5	ENAPFDADLATLEEQMDAKHNEHK	MNKAEEEKPR	19	3	53	61	BS3+NH+OH	intra-protein	0.00594452
Xi&XiFDR	G0SH15	G0SH15	ETEKEVPDEEAEEKAEEKTEEGDDKKPK	IDIIPDKENK	4	7	216	71	BS3+NH+OH	intra-protein	0.00594452
Xi&XiFDR	G0SBJ0	G0SBJ0	VVENDELEMEIIPNAKTIPGDK	LNGGLGTSMGCcmVGPKSVIEVR	16	15	446	223	BS3+NH+OH	intra-protein	0.00594452
Xi&XiFDR	G0SF90	G0SF90	FTKVESDWGFTR	QNKTIRPDQPIMDLSPTVEETYRK	3	3	187	691	BS3+NH+OH	intra-protein	0.00594452
Xi&XiFDR	G0SFP0	G0SFP0	RREEEEKAK	KAAEMDRK	7	1	848	851	BS3+NH+OH	intra-protein	0.00594452
Xi&XiFDR	G0SDS5	G0SDS5	VEETTVAQPTETQVEEVAQLVETK	AAEEVPETKVEVQPETK	12	9	4270	4291	BS3+NH+OH	intra-protein	0.00594452
Xi&XiFDR	G0RYB3	G0RYB3	VEFEKPLILLSEQK	GFVSPYFITDAKAQK	5	12	243	235	BS3+NH+OH	intra-protein	0.00594452
Xi&XiFDR	G0SDS5	G0SDS5	EEEEESKDK	VGETPAPVEELKVEKEEEPAPAPVEKTK	7	26	2442	2433	BS3+NH+OH	intra-protein	0.00594452
Xi&XiFDR	G0S1Q0	G0S1Q0	TEEKAEEK	EADDDEIPDLVAGENFESGEAKTEAK	4	22	199	191	BS3+NH+OH	intra-protein	0.00594452
Xi&XiFDR	G0S378	G0S378	YSDSDKPLDLPTLFLR	EKVNLVEEDR	6	2	167	569	BS3+NH+OH	intra-protein	0.00594452
Xi&XiFDR	G0S257	G0S257	QLEAKEAEVR	EGEEKTESPEEALKK	5	14	106	100	BS3+NH+OH	intra-protein	0.00594452
Xi&XiFDR	G0RYL1	G0RYL1	KESQAEDNEDESK	ALPTEPADKPK	1	9	871	856	BS3+NH+OH	intra-protein	0.00594452
Xi&XiFDR	G0SDS5	G0SDS5	TEPVVEKAAPAEEPKPAEEPVEQPK	TETPAAAEVVEEVKTAPQPAAEVAPEQTAEPEPEVK	7	14	1824	1750	BS3+NH+OH	intra-protein	0.00594452
Xi&XiFDR	G0S1X1	G0S1X1	SKEIMTK	SVKbs3ohGGGGKGMoxR	2	8	810	856	BS3+NH+OH	intra-protein	0.00594452
Xi&XiFDR	G0SAM1	G0SAM1	KVTESTPGPETK	VTEAEPEKKGPEPEPEPESEAK	1	8	895	869	BS3+NH+OH	intra-protein	0.00594452
Xi&XiFDR	G0SDS5	G0SDS5	ASESEAKVEEAPVAK	TEVEEVTEAKVEETILESEAK	7	10	3281	3299	BS3+NH+OH	intra-protein	0.00594452
Xi&XiFDR	G0RZ09	G0RZ09	SKTVLEGK	TLEHIGAVIGTAPEGFNdaLHPNLKR	2	23	657	649	BS3+NH+OH	intra-protein	0.00594452
Xi&XiFDR	G0SDS5	G0SDS5	AKSAEEPASAPTK	TEEKAASAPALPVDEDKPAEEPAPAPETAETK	2	4	995	1010	BS3+NH+OH	intra-protein	0.00594452
Xi&XiFDR	G0SBY8	G0SBY8	CcmVDACcmADALKVDAEHYNGANTK	DPKFIR	10	3	487	457	BS3+NH+OH	intra-protein	0.00594452
Xi&XiFDR	G0SDS5	G0SDS5	AAPAEEPKPAEEPVEQPKSEPVEETKVESAPEEPKTEAPAEVK	AEPAEETKLEAPVEKPAEPVEEPR	35	15	1859	1882	BS3+NH+OH	intra-protein	0.00594452
Xi&XiFDR	G0SC17	G0SC17	SKVDDDGDVNMDDDAPATSEERPTEAPIKKEEAEAPESELAK	KSPVPAVAADADK	30	1	571	584	BS3+NH+OH	intra-protein	0.00594452
Xi&XiFDR	G0SAM1	G0SAM1	VEPKPAAESEAKVEETPVPSAEGK	KGPEPEPEPESEAK	12	1	845	870	BS3+NH+OH	intra-protein	0.00594452
Xi&XiFDR	G0S3L5	G0S3L5	LKKESIADQMR	INEKLEK	3	4	2249	2243	BS3+NH+OH	intra-protein	0.00594452
Xi&XiFDR	G0SEK9	G0SEK9	LSSDKIEFATVGK	Kbs3nh2HDLAKDETTEEK	5	6	209	244	BS3+NH+OH	intra-protein	0.00594452
Xi&XiFDR	G0RYB3	G0RYB3	ITKDGVTVAK	AVATTLGPKGRNVLIESTFGSPK	3	9	77	60	BS3+NH+OH	intra-protein	0.00594452
Xi&XiFDR	G0SDS5	G0SDS5	HEPAAPQPAEETKPEPIVEK	VEATQQPKTEEMoxADTK	13	8	1486	1465	BS3+NH+OH	intra-protein	0.00594452
Xi&XiFDR	G0SDS5	G0SDS5	AKVEAVTEAVEAK	EAGVVETKVEAEAAPVPETK	2	8	3840	3859	BS3+NH+OH	intra-protein	0.00594452
Xi&XiFDR	G0RYB3	G0RYB3	DITTSAEIAQVATISANGDQHIGK	LIASAMoxEKbs3nh2VGK	15	4	177	190	BS3+NH+OH	intra-protein	0.00594452
Xi&XiFDR	G0S257	G0S257	ALGAVPQEKLQATGDDQNSNK	LQATGDDQNdaSNKDLISLYEGIK	9	12	168	180	BS3+NH+OH	intra-protein	0.00594452
Xi&XiFDR	G0SDS5	G0SDS5	AEPAATEDPVKTEEPAK	AVEEPKPAEPAAAPIAAEVKEEEEKPSEPAATVKbs3nh2DETbs3nh2PAPEPPVEEK	11	20	5147	379	BS3+NH+OH	intra-protein	0.00594452
Xi&XiFDR	G0SBY8	G0SBY8	EPEPSKKEPEPEPEEELDDEEREK	SPDEAGGPSTTbs3nh2KAQEDVPMPDAPKK	7	24	233	225	BS3+NH+OH	intra-protein	0.00594452
Xi&XiFDR	G0SAM1	G0SAM1	KVTESTPGPETK	VQTAEEVKDEK	1	8	895	891	BS3+NH+OH	intra-protein	0.00594452
Xi&XiFDR	G0S8J4	G0S8J4	KELPEVVFDEQLGR	ADEAKPEEEDDQEDKQQR	1	15	654	650	BS3+NH+OH	intra-protein	0.00594452
Xi&XiFDR	G0S9L1	G0S9L1	AVEEAPAAVEEAPKVEEPKVEEPK	AVEETNVEEPQPAEETKPAEETK	14	17	836	816	BS3+NH+OH	intra-protein	0.00594452
Xi&XiFDR	G0S2Z9	G0S2Z9	DKLVESER	KFVDLK	2	1	258	265	BS3+NH+OH	intra-protein	0.00594452
Xi&XiFDR	G0SDS5	G0SDS5	KEAATAATSR	SAAESLKAPTPAAPATGHVTILEPEALGDFR	1	7	6276	6304	BS3+NH+OH	intra-protein	0.00594452
Xi&XiFDR	G0SAQ6	G0SAQ6	ASHASELAAAKDASADEIKALK	ESHAGEIETLKSESESK	19	11	767	781	BS3+NH+OH	intra-protein	0.00594452
Xi&XiFDR	G0SAF6	G0SAF6	RIESTDKGANGAEGR	RIESTDKGANGAEGR	7	7	125	125	BS3+NH+OH	intra-protein	0.00594452
Xi&XiFDR	G0SBY8	G0SBY8	SPDEAGGPSTTKAQEDVPMPDAPK	TTELKPDWPKGWGR	12	5	213	68	BS3+NH+OH	intra-protein	0.00594452
Xi&XiFDR	G0SH15	G0SH15	TKVEAEGENDKTVK	IHKLVSLGLNLDEETEASTEAAADAGASAAETGDSAMEEVD	11	3	638	671	BS3+NH+OH	intra-protein	0.00594452
Xi&XiFDR	G0SDS5	G0SDS5	VEETILESEAK	TEEPAQPAEAKTEEPEVKVDEAPAPVEAK	8	11	3307	4579	BS3+NH+OH	intra-protein	0.00594452
Xi&XiFDR	G0SEJ0	G0SEJ0	KLKNKDYAPGDWK	DYAPGDWK	3	2	182	186	BS3+NH+OH	intra-protein	0.00594452
Xi&XiFDR	G0SDS5	G0SDS5	ETAPVAPETNVKEVPEPVVETK	VETAPEPIEQDKPEEPVEAKVK	12	20	4152	4138	BS3+NH+OH	intra-protein	0.00594452
Xi&XiFDR	G0SBJ0	G0SBJ0	ADVKGGTIIDYEGSVR	RVVENDELEMEIIPNdaAKTIPGDK	4	17	380	446	BS3+NH+OH	intra-protein	0.00594452
Xi&XiFDR	G0S6V6	G0S6V6	LSKDGYR	KMQTGGPDGDLGSNEILLSNEKYTAIVDGSGVLVDPNGIDKEELYR	3	22	832	790	BS3+NH+OH	intra-protein	0.00594452
Xi&XiFDR	G0SBJ0	G0SBJ0	IAPPAKDQVIEYDDLPAVESPEFLSK	FKYFNTNNIWMNLR	6	2	183	414	BS3+NH+OH	intra-protein	0.00594452
Xi&XiFDR	G0S6V6	G0S6V6	HSIAPTPAVEVLSDEK	TGPVIEVYDIEGSQEKR	2	16	505	318	BS3+NH+OH	intra-protein	0.00594452
Xi&XiFDR	G0RYP6	G0RYP6	KFSDPEVQSDMKbs3ohHFPFKbs3nh2VIDR	NdaGKPVIQVEFK	1	3	75	98	BS3+NH+OH	intra-protein	0.00594452
Xi&XiFDR	G0SHQ5	G0SHQ5	VVEIAPAKDLPAHVR	AASKYEDVFEDGEVPKEEK	8	16	284	21	BS3+NH+OH	intra-protein	0.00594452
Xi&XiFDR	G0S6V6	G0S6V6	MSKINITE	LSHAITSLDEQLQHSDLWENQKVRR	3	22	1098	1031	BS3+NH+OH	intra-protein	0.00594452
Xi&XiFDR	G0SDS5	G0SDS5	VKAEPAATEDPVK	TEEPAKVEEPAVVEAPEPAKVEEPAAAAEGAEPTVK	2	6	5136	5153	BS3+NH+OH	intra-protein	0.00594452
Xi&XiFDR	G0SDS5	G0SDS5	GEEVAQPVETQVEEQVPAPETK	ETPAPETAVEEKAAEPVEAPAKTEEAPAPDSKVEEVAHSPEAQVEEVTEPVEAKAETEEAPASEAK	10	32	3972	3928	BS3+NH+OH	intra-protein	0.00594452
Xi&XiFDR	G0SDS5	G0SDS5	SAEEPASAPTK	AEPIAPAEPAPITEANEEPAPAAEDPAPAPHIEKAK	7	34	1002	993	BS3+NH+OH	intra-protein	0.00594452
Xi&XiFDR	G0SDS5	G0SDS5	AAPEPAPAAEPVQETK	Sbs3nh2EPVEETKVESAPEEPKTEAPAEVKAEPAEETK	15	8	1602	1850	BS3+NH+OH	intra-protein	0.00594452
Xi&XiFDR	G0SDS5	G0SDS5	AKVEEQVAQPSEPAATEEAAPQPTETTKTEELIVEAK	VEEPAEQPEVKAEEPVAPTEAK	28	11	4513	4533	BS3+NH+OH	intra-protein	0.00594452
Xi&XiFDR	G0SDS5	G0SDS5	AEEKAAEPEVK	VGAVPEPAEAKVEAEVAPALEVK	4	11	3129	3147	BS3+NH+OH	intra-protein	0.00594452
Xi&XiFDR	G0SAF6	G0SAF6	EHTEGDPSLVDESKR	KEKbs3ohKQKAR	14	6	118	139	BS3+NH+OH	intra-protein	0.00594452
Xi&XiFDR	G0SBJ0	G0SBJ0	IYKDSLLPVPK	YLNDKAKbs3nh2GNEVNWDR	3	5	294	167	BS3+NH+OH	intra-protein	0.00594452
Xi&XiFDR	G0SDS5	G0SDS5	AEEPVAPTEAKAEER	AVPAEEAPKDAQPEPDAGGPVTEPAPASTPEPVK	11	9	4544	2360	BS3+NH+OH	intra-protein	0.00594452
Xi&XiFDR	G0SBY8	G0SBY8	KEPEPEPEEELDDEEREKR	EPEPSKK	1	6	233	232	BS3+NH+OH	intra-protein	0.00594452
Xi&XiFDR	G0RZ09	G0RZ09	SPKELATEILPHPPTGVDR	VFPAPEKLNR	3	7	609	827	BS3+NH+OH	intra-protein	0.00594452
Xi&XiFDR	G0SDS5	G0SDS5	ADGQAAPAAETKGEETPTVEAETK	AAVEEAQVEEAQVEAETKVK	12	18	3572	3543	BS3+NH+OH	intra-protein	0.00594452
Xi&XiFDR	G0SDS5	G0SDS5	TEEPAPAPAPAPETK	EEPAPAPEPKETLAPEAKPEPTTTETGAAAPTPAPIEEVKAEEK	14	18	599	618	BS3+NH+OH	intra-protein	0.00594452
Xi&XiFDR	G0SDS5	G0SDS5	VAECcmISARPTDK	TDTDLDLQRPSAFDSSSPETPHDTPAPLEDTQK	10	1	2514	2517	BS3+NH+OH	intra-protein	0.00594452
Xi&XiFDR	G0SAM1	G0SAM1	TVFEIDPEDGTLSTADEAVQEEKSAPVEK	VEPKPAAESEAKVEETPVPSAEGK	23	12	827	845	BS3+NH+OH	intra-protein	0.00594452
Xi&XiFDR	G0S378	G0S378	EKVNLVEEDRLFEGAER	Kbs3nh2DKIDLPLNQR	2	3	569	123	BS3+NH+OH	intra-protein	0.00594452
Xi&XiFDR	G0SH15	G0SH15	KETEKEVPDEEAEEKAEEK	IKEVIK	1	2	212	192	BS3+NH+OH	intra-protein	0.00594452
Xi&XiFDR	G0SBY8	G0SBY8	SPDEAGGPSTTKAQEDVPMPDAPKK	EPEPSKKEPEPEPEEELDDEEREKR	12	6	213	232	BS3+NH+OH	intra-protein	0.00594452
Xi&XiFDR	G0S9L1	G0S9L1	AESNAEEIKVEEPNAEETKTEQAKPEEPK	TEEAAPEESKVDEAKVEEPKAEESK	24	10	521	536	BS3+NH+OH	intra-protein	0.00594452
Xi&XiFDR	G0SDS5	G0SDS5	TVEAPEPAPKVEEK	VKAEPAATEDPVK	10	2	5130	5136	BS3+NH+OH	intra-protein	0.00594452
Xi&XiFDR	G0SAQ6	G0SAQ6	SESESKLAK	ELEALKASHNTALEEILAK	6	6	787	796	BS3+NH+OH	intra-protein	0.00594452
Xi&XiFDR	G0SBY8	G0SBY8	KAEADKEK	QLGNENYKK	6	8	259	269	BS3+NH+OH	intra-protein	0.00594452
Xi&XiFDR	G0SDS5	G0SDS5	VAEPAETKVEEQTAESEAK	AKVEESSETVK	8	2	4170	4192	BS3+NH+OH	intra-protein	0.00594452
Xi&XiFDR	G0SDS5	G0SDS5	TPALEAKVEEEVAQTVEAAKTEEPAQPAEAK	TEEPEVKVDEAPAPVEAK	20	7	4568	4586	BS3+NH+OH	intra-protein	0.00594452
Xi&XiFDR	G0SDS5	G0SDS5	VEAPTETEVEKAAAPEPVAETK	VSSPEAKVEEGPVPETK	11	7	3003	3024	BS3+NH+OH	intra-protein	0.00594452
Xi&XiFDR	G0SDS5	G0SDS5	VEEASVEKAALTEEPAGVK	MPVEEVEPVEEAVPAAPAAEQPASPTEPEAKPETEAPAAPASEEPAKPVEAEGTEVQK	8	31	1223	1188	BS3+NH+OH	intra-protein	0.00594452
Xi&XiFDR	G0S1E6	G0S1E6	EGIAKNGAK	AATGEVVSHEELGGGR	5	3	480	310	BS3+NH+OH	intra-protein	0.00594452
Xi&XiFDR	G0S338	G0S338	VPVHPRPVEPEEPKEVTEPQATPAETEAEA	HFTENKK	14	6	1023	1008	BS3+NH+OH	intra-protein	0.00594452
Xi&XiFDR	G0SDS5	G0SDS5	IEVVSEPAPDVAAEPAPETK	AEEITQAKPEPAPEPVVEVASESK	5	8	1532	1511	BS3+NH+OH	intra-protein	0.00594452
Xi&XiFDR	G0S992	G0S992	SEIPAGIEGGAYR	TSFGVEQPLAPGFTEISK	1	17	171	169	BS3+NH+OH	intra-protein	0.00594452
Xi&XiFDR	G0SD84	G0SD84	KDDDKMEE	ALEDDDEEEAKEEK	1	11	288	284	BS3+NH+OH	intra-protein	0.00594452
Xi&XiFDR	G0S0C7	G0S0C7	VKEETAGK	ALSAAELEKLQATADQNK	2	9	146	182	BS3+NH+OH	intra-protein	0.00594452
Xi&XiFDR	G0S378	G0S378	DKIDLPLNQR	KDKIDLPLNQR	2	1	123	121	BS3+NH+OH	intra-protein	0.00594452
Xi&XiFDR	G0SDS5	G0SDS5	SAEEPASAPTKTEEK	AEPIAPAEPAPITEANEEPAPAAEDPAPAPHIEKbs3ohAK	1	13	996	972	BS3+NH+OH	intra-protein	0.00594452
Xi&XiFDR	G0SEK9	G0SEK9	KHDLAKDETTEEK	DGKIYHKLWSAEEITALLK	1	7	239	226	BS3+NH+OH	intra-protein	0.00594452
Xi&XiFDR	G0S9L1	G0S9L1	VTEEAAKPEESKPSEEVAQPVEETPKAEEPKAEK	TQLAEEPK	31	1	877	881	BS3+NH+OH	intra-protein	0.00594452
Xi&XiFDR	G0S257	G0S257	KEGEEK	KEESKEGSEEVK	1	5	86	78	BS3+NH+OH	intra-protein	0.00594452
Xi&XiFDR	G0SFP0	G0SFP0	DKGAAEKASSSIPDEPEK	NAEESKVSSEK	7	6	915	903	BS3+NH+OH	intra-protein	0.00594452
Xi&XiFDR	G0SDS5	G0SDS5	VEETILESEAKTEAAPEPAEVNAAEQAPAPEAK	TEVEEVTEAK	11	7	3310	3296	BS3+NH+OH	intra-protein	0.00594452
Xi&XiFDR	G0SAX9	G0SAX9	TGVKLGFMSAFSR	TIAELGKK	4	7	244	321	BS3+NH+OH	intra-protein	0.00594452
Xi&XiFDR	G0SDS5	G0SDS5	TPALPAETAASVVETPAPAEK	AEPEAPAETAQPAEEPK	8	9	2847	1934	BS3+NH+OH	intra-protein	0.00594452
Xi&XiFDR	G0SDS5	G0SDS5	VEEKTAEPVEAK	VETVEAPASEAKVEEK	4	12	3988	4008	BS3+NH+OH	intra-protein	0.00594452
Xi&XiFDR	G0SDS5	G0SDS5	VEEVPKTVEAQPEQLTEAK	VEETVQPAETNAVEEASEPKAK	6	20	4346	4338	BS3+NH+OH	intra-protein	0.00594452
Xi&XiFDR	G0S378	G0S378	FIDKDEIMAWVSQER	RKbs3nh2DKIDLPLNQR	4	4	544	123	BS3+NH+OH	intra-protein	0.00594452
Xi&XiFDR	G0SAF6	G0SAF6	FKNGVLDVVVPK	EHTEGDPSLVDESKRIESTDK	2	14	172	118	BS3+NH+OH	intra-protein	0.00594452
Xi&XiFDR	G0S8H3	G0S8H3	DGDAMoxDTDAPKEEPPKPKTR	KEGEEQQQK	18	1	547	521	BS3+NH+OH	intra-protein	0.00594452
Xi&XiFDR	G0S378	G0S378	EKVNLVEEDRLFEGAER	RKDKIDLPLNQR	2	4	569	123	BS3+NH+OH	intra-protein	0.00594452
Xi&XiFDR	G0SD84	G0SD84	KALEDDDEEEAKEEKK	DDDKMEE	12	4	284	292	BS3+NH+OH	intra-protein	0.00594452
Xi&XiFDR	G0SAF6	G0SAF6	EHTEGDPSLVDESKR	EKKbs3ohQKbs3nh2AR	14	2	118	136	BS3+NH+OH	intra-protein	0.00594452
Xi&XiFDR	G0SDS5	G0SDS5	AEPIAPAEPAPITEANEEPAPAAEDPAPAPHIEKAK	TEEKAASAPALPVDEDKPAEEPAPAPETAETK	34	4	993	1010	BS3+NH+OH	intra-protein	0.00594452
Xi&XiFDR	G0SDS5	G0SDS5	VGEEPDVETKAEEAPAVEAQAEEVAETK	AKEPVSEAK	27	2	3478	3481	BS3+NH+OH	intra-protein	0.00594452
Xi&XiFDR	G0SDS5	G0SDS5	VEAAPEVEAKAEEVAPAELK	TEEPSQAKVEEQTPATKAAVEEAQVEEAQVEAETK	10	17	3498	3525	BS3+NH+OH	intra-protein	0.00594452
Xi&XiFDR	G0S866	G0S866	EKAPYTDEQLSAVLLNPDAR	KTGQLIFPPNFMK	2	1	1676	1700	BS3+NH+OH	intra-protein	0.00594452
Xi&XiFDR	G0SDS5	G0SDS5	AEAETKIEEAPEVEAK	DETPAPEPPVEEK	6	3	3653	396	BS3+NH+OH	intra-protein	0.00594452
Xi&XiFDR	G0S378	G0S378	DGCcmQCcmPKCcmVDPSSGQK	AMPDGTVEIIWHNDPLSEGGKHQTLLKbs3ohPELIKR	7	21	184	231	BS3+NH+OH	intra-protein	0.00594452
Xi&XiFDR	G0S561	G0S561	ETVEVSAEEKER	TINVEKAK	10	6	94	495	BS3+NH+OH	intra-protein	0.00594452
Xi&XiFDR	G0SF90	G0SF90	FTKVESDWGFTR	QNKTIRPDQPIMDLSPTVEETYR	3	3	187	691	BS3+NH+OH	intra-protein	0.00594452
Xi&XiFDR	G0S866	G0S866	LSEKTQAAAQPK	TAEKQAK	4	4	1716	1472	BS3+NH+OH	intra-protein	0.00594452
Xi&XiFDR	G0S378	G0S378	DGCcmQCcmPKCcmVDPSSGQK	SPVEPPVDGSTLVDHVAGAPGEESVVTPPVEEGEEQWHVPR	7	1	184	76	BS3+NH+OH	intra-protein	0.00594452
Xi&XiFDR	G0SEJ0	G0SEJ0	GKDCcmAVVLSQK	NKDYAPGDWK	2	2	43	184	BS3+NH+OH	intra-protein	0.00594452
Xi&XiFDR	G0SDS5	G0SDS5	LEAPVEKPAEPVEEPR	AEPAEETK	7	7	1882	1874	BS3+NH+OH	intra-protein	0.00594452
Xi&XiFDR	G0SH15	G0SH15	IEEVEDDEDKKKEKPKK	EVPDEEAEEKAEEKTEEGDDK	12	10	252	226	BS3+NH+OH	intra-protein	0.00594452
Xi&XiFDR	G0SFP0	G0SFP0	AKAEDDEKTEAR	KPAGALKbs3nh2DPNEMTEEELER	8	1	787	792	BS3+NH+OH	intra-protein	0.00594452
Xi&XiFDR	G0SBY8	G0SBY8	EPEPSKKEPEPEPEEELDDEEREK	SPDEAGGPSTTKAQEDVPMoxPDAPKK	7	12	233	213	BS3+NH+OH	intra-protein	0.00594452
Xi&XiFDR	G0SH15	G0SH15	KEKPKK	IEEVEDDEDKK	3	10	254	250	BS3+NH+OH	intra-protein	0.00594452
Xi&XiFDR	G0SAP2	G0SAP2	DTPPEPAKDEKNK	KEGEGEGDKKPEVKKPER	11	14	396	424	BS3+NH+OH	intra-protein	0.00594452
Xi&XiFDR	G0SGX0	G0SGX0	NPSEEFLK	AVAKbs3nh2ANNLEIEEVETDVK	3	15	40	34	BS3+NH+OH	intra-protein	0.00594452
Xi&XiFDR	G0SDS5	G0SDS5	SAPVAEEADPDPIPVAESKQK	EEAPVAEVKEVTLNTEATK	19	9	1086	1057	BS3+NH+OH	intra-protein	0.00594452
Xi&XiFDR	G0S378	G0S378	AMKEELK	AMKEELKbs3ohTVNNWR	3	3	590	590	BS3+NH+OH	intra-protein	0.00594452
Xi&XiFDR	G0S378	G0S378	KDKbs3ohIDLPLNQR	FIDKDEIMAWVSQERK	1	4	121	544	BS3+NH+OH	intra-protein	0.00594452
Xi&XiFDR	G0SDS5	G0SDS5	TEEMADTKHEPAAPQPAEETKPEPIVEK	TVEEQTPAPVEESKAEEAK	8	1	1473	1423	BS3+NH+OH	intra-protein	0.00594452
Xi&XiFDR	G0SDS5	G0SDS5	EAPAPAAPAEQVSEEK	TPASbs3nh2VEKbs3nh2AEEPEAPAAAQAAVENSGVLVER	13	1	2680	5810	BS3+NH+OH	intra-protein	0.00594452
Xi&XiFDR	G0SDS5	G0SDS5	AEETPAPAPVPAVEEPK	AAEEPEAEEKPVEAKPEESIPAALVENMK	4	10	311	288	BS3+NH+OH	intra-protein	0.00594452
Xi&XiFDR	G0S8H3	G0S8H3	CcmDATEEWLYDEGDDTTKAVYVAK	EGQdaMIAEDKLVAETEEK	17	9	648	589	BS3+NH+OH	intra-protein	0.00594452
Xi&XiFDR	G0SBQ3	G0SBQ3	LAEKLTDQLDEMGK	EFKEQAAK	4	3	580	486	BS3+NH+OH	intra-protein	0.00594452
Xi&XiFDR	G0SDS5	G0SDS5	VEVAPEPTTEPVAETKPEVVEEHK	IEVVSEPAPDVAAEPAPETK	16	19	1563	1546	BS3+NH+OH	intra-protein	0.00594452
Xi&XiFDR	G0SDS5	G0SDS5	TEQSEEPKAR	AALEPAPVEEAKPEPAEEVKVEAPAEPASEPKPEVTESPK	8	32	2231	2215	BS3+NH+OH	intra-protein	0.00594452
Xi&XiFDR	G0S583	G0S583	SKSAEVAPASAGAAGPR	IGVDQPTWKELTSFEEAK	2	9	1904	1130	BS3+NH+OH	intra-protein	0.00594452
Xi&XiFDR	G0S1F7	G0S1F7	AAEKAAQNAR	GFVGKSTDNK	4	5	295	311	BS3+NH+OH	intra-protein	0.00594452
Xi&XiFDR	G0SDS5	G0SDS5	VEVAPEPTTEPVAETKPEVVEEHK	AGAKEEAKPEPVEETKAAPEPAPAAEPVQETK	16	16	1563	1587	BS3+NH+OH	intra-protein	0.00594452
Xi&XiFDR	G0SH15	G0SH15	KETEKEVPDEEAEEKAEEK	KVKETKIEEEELNK	5	3	216	262	BS3+NH+OH	intra-protein	0.00594452
Xi&XiFDR	G0S1X9	G0S1X9	MVSETSDWLYGDGADAAKEVLK	LKDLKbs3ohAIVEPVER	18	2	754	762	BS3+NH+OH	intra-protein	0.00594452
Xi&XiFDR	G0SDS5	G0SDS5	ETAPVAPETNVKEVPEPVVETK	VETAPEPIEQDKPEEPVEAKVK	12	12	4152	4130	BS3+NH+OH	intra-protein	0.00594452
Xi&XiFDR	G0SBY8	G0SBY8	AQEDVPMPDAPKK	EPEPSKKEPEPEPEEELDDEER	12	6	225	232	BS3+NH+OH	intra-protein	0.00594452
Xi&XiFDR	G0S378	G0S378	YSDSDKPLDLPTLFLR	DKIDLPLNQR	6	2	167	123	BS3+NH+OH	intra-protein	0.00594452
Xi&XiFDR	G0S9L1	G0S9L1	AEEPKVEEPQPAEEVKPAEEPK	SAEEPAVPAVEELKVEEAKPVEEPKPAEEVK	5	19	638	621	BS3+NH+OH	intra-protein	0.00594452
Xi&XiFDR	G0S9L1	G0S9L1	VPEVPPAAEGVAEEKPAEQAGEEKPVEAAAPAVEEK	EEKPVEKAKIEEAKAEEATEK	15	7	428	456	BS3+NH+OH	intra-protein	0.00594452
Xi&XiFDR	G0S8H3	G0S8H3	KEGEEQQQK	DGDAMDTDAPKEEPPKPKTRK	1	18	521	547	BS3+NH+OH	intra-protein	0.00594452
Xi&XiFDR	G0SDS5	G0SDS5	KVEASAPAPEPEQAAAEAAVTQEPAVAEAPAVESENAVVEESAK	VEEAAPASVAVDEPAKTEEPVKVEEPAPAEAPAPEPEPEVK	21	16	5420	5048	BS3+NH+OH	intra-protein	0.00594452
Xi&XiFDR	G0SDS5	G0SDS5	AEDKASESEAK	VEQVTQPVETK	4	10	4071	4066	BS3+NH+OH	intra-protein	0.00594452
Xi&XiFDR	G0SAF6	G0SAF6	RIESTDKGANGAEGRK	SVREHTEGDPSLVDESKR	7	17	125	118	BS3+NH+OH	intra-protein	0.00594452
Xi&XiFDR	G0SDS5	G0SDS5	AEEPVAPTEAKAEER	TPALEAKVEEEVAQTVEAAKTEEPAQPAEAKTEEPEVK	11	7	4544	4555	BS3+NH+OH	intra-protein	0.00594452
Xi&XiFDR	G0S9L1	G0S9L1	VEEPKDDATEEVR	SAEEAKVEEPKAEEPKPAEEAKVEEPKDEEPKPTEEAK	5	32	594	583	BS3+NH+OH	intra-protein	0.00594452
Xi&XiFDR	G0SBY8	G0SBY8	KEPEPSKKEPEPEPEEELDDEEREK	TPEVVNKLR	1	7	226	369	BS3+NH+OH	intra-protein	0.00594452
Xi&XiFDR	G0RYD6	G0RYD6	KEAEEK	LKKEAEER	1	3	333	325	BS3+NH+OH	intra-protein	0.00594452
Xi&XiFDR	G0S561	G0S561	APLTGAEVAK	HMGPVDMSTVTKETVEVSAEEK	1	12	2	84	BS3+NH+OH	intra-protein	0.00594452
Xi&XiFDR	G0SDS5	G0SDS5	VEEAPVETKVEATPEPIEAK	ASESEAKVEEAPVAK	9	7	3259	3281	BS3+NH+OH	intra-protein	0.00594452
Xi&XiFDR	G0S378	G0S378	DGCcmQCcmPKCcmVDPSSGQK	SPVEPPVDGSTLVDHVAGAPGEESVVTPPVEEGEEQWHVPR	7	10	184	85	BS3+NH+OH	intra-protein	0.00594452
Xi&XiFDR	G0SDS5	G0SDS5	EAPAPAAPAEQVSEEK	AAPTEPKbs3ohIAVPTEPVTEEPKPVEQSAPAEHESLK	13	20	2680	2653	BS3+NH+OH	intra-protein	0.00594452
Xi&XiFDR	G0S6V6	G0S6V6	MoxQTGGPDGDLGSNEILLSNEK	YTAIVDGSGVLVDPNGIDKEELYR	18	1	787	791	BS3+NH+OH	intra-protein	0.00594452
Xi&XiFDR	G0SDS5	G0SDS5	TVGEAKLEPVEQVK	AEEAKLK	6	5	1449	1441	BS3+NH+OH	intra-protein	0.00594452
Xi&XiFDR	G0SHQ5	G0SHQ5	VVEIAPAKDLPAHVR	YEDVFEDGEVPKEEKTVHR	8	15	284	24	BS3+NH+OH	intra-protein	0.00594452
Xi&XiFDR	G0RZF1	G0RZF1	LISTMPVDHLVEKMGNEELVK	KGEVVKVDAEK	13	6	275	242	BS3+NH+OH	intra-protein	0.00594452
Xi&XiFDR	G0SAP2	G0SAP2	VATDENGNSKGYGFVHYETDEAAAQAIK	KSYEAAR	10	1	196	336	BS3+NH+OH	intra-protein	0.00594452
Xi&XiFDR	G0S6V6	G0S6V6	LSKDGYR	KMoxQTGGPDGDLGSNEILLSNEKYTAIVDGSGVLVDPNGIDKEELYR	3	22	832	790	BS3+NH+OH	intra-protein	0.00594452
Xi&XiFDR	G0RYB3	G0RYB3	EDTIILNGDGSKDAIAQR	VGKEGVITVK	12	3	365	197	BS3+NH+OH	intra-protein	0.00594452
Xi&XiFDR	G0SCU5	G0SCU5	DEAFSK	MoxISDAEKFKSK	5	7	538	529	BS3+NH+OH	intra-protein	0.00594452
Xi&XiFDR	G0SDS5	G0SDS5	KVEAAPEPAAAPDEEAKPELAEEVK	KKPAEEPKVEAIEETK	1	2	2066	2098	BS3+NH+OH	intra-protein	0.00594452
Xi&XiFDR	G0SFP0	G0SFP0	AEDDEKTEAR	AKAEAEVKAK	6	8	787	779	BS3+NH+OH	intra-protein	0.00594452
Xi&XiFDR	G0SAQ6	G0SAQ6	KFEELSR	EISQDYENEIESLRGDAFFKR	1	20	697	695	BS3+NH+OH	intra-protein	0.00594452
Xi&XiFDR	G0SDS5	G0SDS5	AEPASEPASGPSAETKAEADPEPAAEPVAEAK	VEAAPEPATKEIEEPAPEPAAETKEELVPETQVGAAPEPK	16	10	1659	1613	BS3+NH+OH	intra-protein	0.00594452
Xi&XiFDR	G0SHQ5	G0SHQ5	AASKYEDVFEDGEVPKEEKTVHR	QKADEAYVIGK	16	2	21	80	BS3+NH+OH	intra-protein	0.00594452
Xi&XiFDR	G0RYP6	G0RYP6	KFSDPEVQSDMoxK	NGKPVIQVEFK	1	3	75	98	BS3+NH+OH	intra-protein	0.00594452
Xi&XiFDR	G0S378	G0S378	FIDKDEIMAWVSQER	SPVEPPVDGSTLVDHVAGAPGEESVVTPPVEEGEEQWHVPR	4	11	544	86	BS3+NH+OH	intra-protein	0.00594452
Xi&XiFDR	G0SDS5	G0SDS5	VEVAPEPTTEPVAETKPEVVEEHK	AGAKEEAKbs3ohPEPVEETK	16	4	1563	1575	BS3+NH+OH	intra-protein	0.00594452
Xi&XiFDR	G0S1I1	G0S1I1	AVGEVWPVKEGQGQTQEQR	KAKEDPLSFYEGDLSK	9	3	1270	1128	BS3+NH+OH	intra-protein	0.00594452
Xi&XiFDR	G0SAF6	G0SAF6	IESTDKGANGAEGR	EHTEGDPSLVDESKRIESbs3nh2TDK	6	14	125	118	BS3+NH+OH	intra-protein	0.00594452
Xi&XiFDR	G0SH15	G0SH15	EEEKKEFEGLAK	DFEIEETEEEKKKR	5	13	546	540	BS3+NH+OH	intra-protein	0.00594452
Xi&XiFDR	G0SFP0	G0SFP0	KPAGALKDPNEMTEEELER	AKAEDDEKTEAR	7	2	798	781	BS3+NH+OH	intra-protein	0.00594452
Xi&XiFDR	G0SBY8	G0SBY8	KEPEPEPEEELDDEEREK	AQEDVPMoxPDAPKKEPEPSK	1	12	233	225	BS3+NH+OH	intra-protein	0.00594452
Xi&XiFDR	G0SDS5	G0SDS5	SEPVEETKVESAPEEPKTEAPAEVK	AEPAEETKLEAPVEKPAEPVEEPR	17	15	1859	1882	BS3+NH+OH	intra-protein	0.00594452
Xi&XiFDR	G0SH15	G0SH15	KVKETKIEEEELNK	IDIIPDKENK	6	7	265	71	BS3+NH+OH	intra-protein	0.00594452
Xi&XiFDR	G0S9L1	G0S9L1	TQLAEEPKAAEPTbs3nh2EAVTEPSAGAGEETAK	VTEEAAKPEESbs3nh2KPSEEVAQPVEETPKAEEPK	8	12	888	858	BS3+NH+OH	intra-protein	0.00594452
Xi&XiFDR	G0SH15	G0SH15	TKVEAEGENDK	IHKLVSLGLNLDEETEASTEAAADAGASAAETGDSAMoxEEVD	2	3	629	671	BS3+NH+OH	intra-protein	0.00594452
Xi&XiFDR	G0SEK9	G0SEK9	ATSSGANdaHASAQSLLK	QDYKEDCcmTLEEACcmDLAVK	13	4	173	180	BS3+NH+OH	intra-protein	0.00594452
Xi&XiFDR	G0SDS5	G0SDS5	IEEAPTVEAK	AEELPAQPSEITTEEAADVKIEEPEVK	6	20	3385	4738	BS3+NH+OH	intra-protein	0.00594452
Xi&XiFDR	G0SHQ5	G0SHQ5	YEDVFEDGEVPKEEKTVHR	KELTRK	15	1	24	1001	BS3+NH+OH	intra-protein	0.00594452
Xi&XiFDR	G0SDS5	G0SDS5	TAPQPAAEVAPEQTAEPEPEVK	TETPAAAEVVEEVK	1	3	1751	1739	BS3+NH+OH	intra-protein	0.00594452
Xi&XiFDR	G0SDS5	G0SDS5	VEEPVEAKAETPAETKTEEQAPAIENKIEEAPTVEAK	EEPAPAAETK	8	9	3360	1047	BS3+NH+OH	intra-protein	0.00594452
Xi&XiFDR	G0SAX9	G0SAX9	KVPEAPAPEPSK	IIKVPQMAESITEGTLK	1	3	142	44	BS3+NH+OH	intra-protein	0.00594452
Xi&XiFDR	G0SAM1	G0SAM1	KVTESTPGPETKSLATNMAGEPLIEEEIK	KGGEEETVKATQD	12	9	906	932	BS3+NH+OH	intra-protein	0.00594452
Xi&XiFDR	G0SAQ6	G0SAQ6	EVEELKAK	HAEELQGGSSDKER	6	12	510;376	524	BS3+NH+OH	intra-protein	0.00594452
Xi&XiFDR	G0SDS5	G0SDS5	VGEEPDVETKAEEAPAVEAQAEEVAETKAK	EPVSEAKVEAAPEVEAKAEEVAPAELK	28	7	3479	3488	BS3+NH+OH	intra-protein	0.00594452
Xi&XiFDR	G0SAQ6	G0SAQ6	LIDSLTEEGKAK	DAAIAKLK	10	6	650	658	BS3+NH+OH	intra-protein	0.00594452
Xi&XiFDR	G0SDS5	G0SDS5	AAPEESASKSEETATTATEK	AEDTLAPVAPAPVAADER	9	4	200	215	BS3+NH+OH	intra-protein	0.00594452
Xi&XiFDR	G0SAP2	G0SAP2	KEGEGEGDKKPEVKKPER	DTPPEPAKDEK	14	8	424	393	BS3+NH+OH	intra-protein	0.00594452
Xi&XiFDR	G0S257	G0S257	EGSEEVKKEGEEKTESPEEALKK	TESPEEALKK	7	9	85	100	BS3+NH+OH	intra-protein	0.00594452
Xi&XiFDR	G0SDS5	G0SDS5	SEEPTETEAPKAEAETKIEEAPEVEAK	DKTPAEDAPAQTEVQASVPALPPAEASAPAEAPATPETAPEPVTETK	11	2	3647	2906	BS3+NH+OH	intra-protein	0.00594452
Xi&XiFDR	G0S8H3	G0S8H3	KEGEEQQQK	DGDAMDTDAPKEEPPKPK	1	16	521	545	BS3+NH+OH	intra-protein	0.00594452
Xi&XiFDR	G0SDS5	G0SDS5	TEEAPKAEEAPAAETK	VEEPAEAKAEEHVTPASEAKVEETPEAEVEAAAPEVAPAPPAADEVIPETAEVKVEQAAPAGLAEVEEK	6	20	3719	3749	BS3+NH+OH	intra-protein	0.00594452
Xi&XiFDR	G0SHQ5	G0SHQ5	EEADLKEAFER	LAIECcmGVPVVPGTEDAVGTFEEVKK	6	24	217	184	BS3+NH+OH	intra-protein	0.00594452
Xi&XiFDR	G0SGX0	G0SGX0	KEEAPAAAAEEEPAPAPKPK	HPLESLPKASMoxPLDEWKR	18	8	252	262	BS3+NH+OH	intra-protein	0.00594452
Xi&XiFDR	G0SAF6	G0SAF6	IESTDKGANGAEGRK	RIESTDKbs3ohGANGAEGRK	6	4	125	122	BS3+NH+OH	intra-protein	0.00594452
Xi&XiFDR	G0SDS5	G0SDS5	ADEPAAVETSKPAK	TEQAAEEAPAAPEPEAVK	11	1	5011	5015	BS3+NH+OH	intra-protein	0.00594452
Xi&XiFDR	G0SAF6	G0SAF6	EHTEGDPSLVDESKR	YWLSER	14	1	118	142	BS3+NH+OH	intra-protein	0.00594452
Xi&XiFDR	P0CU28	P0CU28	ADTDSPVTLR	EKLATMoxYK	1	2	2	46	BS3+NH+OH	intra-protein	0.00594452
Xi&XiFDR	G0S6Y2	G0S6Y2	KAFEEAEK	MAGESESNLR	1	7	304	300	BS3+NH+OH	intra-protein	0.00594452
Xi&XiFDR	G0SDS5	G0SDS5	AEVAPTPVAEK	TEEAAPAPAPEAKEEPASAVGEAK	6	1	6037	705	BS3+NH+OH	intra-protein	0.00594452
Xi&XiFDR	G0SDS5	G0SDS5	SPDIISHLEPTPR	QLPISEEPIVASTSSEKK	1	17	93	122	BS3+NH+OH	intra-protein	0.00594452
Xi&XiFDR	G0SDS5	G0SDS5	EPVSEAKVEAAPEVEAK	TPALEAKVEEEVAQTVEAAKTEEPAQPAEAK	7	20	3488	4568	BS3+NH+OH	intra-protein	0.00594452
Xi&XiFDR	G0S6V6	G0S6V6	SKEAYAINAR	TETFTPDYIAQIISSYPGLIR	2	8	612	471	BS3+NH+OH	intra-protein	0.00594452
Xi&XiFDR	G0RYB3	G0RYB3	DITTSAEIAQVATISANGDQHIGK	LIASAMoxEK	15	4	177	190	BS3+NH+OH	intra-protein	0.00594452
Xi&XiFDR	G0RY44	G0RY44	AEGEPSSAGGDTVSTSSDDQPSESKEK	KPTQEER	25	1	2100	1220	BS3+NH+OH	intra-protein	0.00594452
Xi&XiFDR	G0SEK9	G0SEK9	HDLAKDETTEEK	VLSKTMDATK	5	4	244	198	BS3+NH+OH	intra-protein	0.00594452
Xi&XiFDR	G0SDS5	G0SDS5	GEETPTVEAETK	ADGQAAPAAETK	4	11	3576	3571	BS3+NH+OH	intra-protein	0.00594452
Xi&XiFDR	G0RYB3	G0RYB3	ITKDGVTVAK	AALLNGVETLAKAVATTLGPKGR	3	21	77	60	BS3+NH+OH	intra-protein	0.00594452
Xi&XiFDR	G0SDS5	G0SDS5	AEAETKIEEAPEVEAK	ETPAPETAVEEKAAEPVEAPAK	6	12	3653	3908	BS3+NH+OH	intra-protein	0.00594452
Xi&XiFDR	G0SDS5	G0SDS5	GEEVAQPVETQVEEQVPAPETKVEEK	TAEPVEAKVETVEAPASEAK	22	8	3984	3996	BS3+NH+OH	intra-protein	0.00594452
Xi&XiFDR	G0SBY8	G0SBY8	EPEPSKKEPEPEPEEELDDEEREK	SPDEAGGPSbs3nh2TTKAQEDVPMPDAPKK	7	24	233	225	BS3+NH+OH	intra-protein	0.00594452
Xi&XiFDR	G0SDS5	G0SDS5	TEEMoxADTKHEPAAPQPAEETKPEPIVEK	TVEEQTPAPVEESKAEEAK	8	14	1473	1436	BS3+NH+OH	intra-protein	0.00594452
Xi&XiFDR	G0S9L1	G0S9L1	VPEVPPAAEGVAEEKPAEQAGEEKPVEAAAPAVEEK	AEVEQELLSK	24	9	437	412	BS3+NH+OH	intra-protein	0.00594452
Xi&XiFDR	G0S9L1	G0S9L1	TEQAKPEEPKTEEAAPEESKVDEAKVEEPKAEESK	AEESKSAEEAKVEEPK	5	5	521	551	BS3+NH+OH	intra-protein	0.00594452
Xi&XiFDR	G0SDS5	G0SDS5	ADESAPVKEEAVAAR	EPAPEAKDTVSAEAVAQEPEVETEPEVAKAEEVSPKPVK	8	7	5191	5205	BS3+NH+OH	intra-protein	0.00594452
Xi&XiFDR	G0RZ49	G0RZ49	YIKDQHSAYLR	KLSDVVNVVPVIAK	3	1	120	168	BS3+NH+OH	intra-protein	0.00594452
Xi&XiFDR	G0SGW5	G0SGW5	EAEEFLAKR	IAKLVDISGK	8	3	186	202	BS3+NH+OH	intra-protein	0.00594452
Xi&XiFDR	G0SAQ6	G0SAQ6	LKEENEVANEHHQK	LIDSLTEEGKAK	2	10	660	650	BS3+NH+OH	intra-protein	0.00594452
Xi&XiFDR	G0S9L1	G0SHV9;G0S9L1	VPEVPPAAEGVAEEKPAEQAGEEKPVEAAAPAVEEKEEKPVEK	AKIEEAK	39	2	452	197;458	BS3+NH+OH	intra-protein	0.00594452
Xi&XiFDR	G0SBY8	G0SBY8	KEPEPSKKEPEPEPEEELDDEEREK	SPDEAGGPSTTKAQdaEDVPMPDAPK	7	12	232	213	BS3+NH+OH	intra-protein	0.00594452
Xi&XiFDR	G0SDS5	G0SDS5	VKDEPQPAEAKPEEPAETK	AKPEEPEVK	11	2	4430	4382	BS3+NH+OH	intra-protein	0.00594452
Xi&XiFDR	G0SDS5	G0SDS5	VEEAPVETKVEATPEPIEAK	ASESEAKVEEAPVAKTEVEEVTEAKVEETILESEAK	9	15	3259	3289	BS3+NH+OH	intra-protein	0.00594452
Xi&XiFDR	G0SDS5	G0SDS5	SAAESLK	APTPAAPATGHVTILEPEALGDFR	5	3	6302	6307	BS3+NH+OH	intra-protein	0.00594452
Xi&XiFDR	G0SDS5	G0SDS5	EEQEEADPTVTK	LEALAEQFNLPASK	9	13	6173	6163	BS3+NH+OH	intra-protein	0.00594452
Xi&XiFDR	G0S6Y2	G0S6Y2	EAAGEDVNMEDDEDPVPELTKR	TPVSKDVDLAYIASK	21	5	751	685	BS3+NH+OH	intra-protein	0.00594452
Xi&XiFDR	G0SDS5	G0SDS5	VEAVPESTVEDKVEEAPVPPAETEPGEPVEIKVEAPAEAK	DDVAAPAPVEEVKPAEPEPEPAK	12	13	4090	799	BS3+NH+OH	intra-protein	0.00594452
Xi&XiFDR	G0SDS5	G0SDS5	AKVEEVPKTVEAQPEQLTEAK	AKPEEPEVK	8	2	4346	4382	BS3+NH+OH	intra-protein	0.00594452
Xi&XiFDR	G0SDS5	G0SDS5	TEEQAPAIENKIEEAPTVEAK	AETPAETK	11	7	3379	3367	BS3+NH+OH	intra-protein	0.00594452
Xi&XiFDR	G0SDS5	G0SDS5	AAPEESASKSEETATTATEK	TVVEPKTEEK	9	6	200	235	BS3+NH+OH	intra-protein	0.00594452
Xi&XiFDR	G0S378	G0S378	EKVNLVEEDRLFEGAER	KDKbs3ohIDLPLNQR	2	1	569	121	BS3+NH+OH	intra-protein	0.00594452
Xi&XiFDR	G0S8H3	G0S8H3	EGQMIAEDKLVAETEEK	IKQITANEIK	9	2	589	125	BS3+NH+OH	intra-protein	0.00594452
Xi&XiFDR	G0SDS5	G0SDS5	VEEVKTEEPQVEVKPESEAAIATETK	VEDKASETbs3ohEPK	14	4	2791	3831	BS3+NH+OH	intra-protein	0.00594452
Xi&XiFDR	G0S029	G0S029	GGKVPPVQK	AEIPKFVEELIDR	3	5	234	158	BS3+NH+OH	intra-protein	0.00594452
Xi&XiFDR	G0SAP2	G0SAP2	KEGEGEGDKKPEVK	DAEGKPR	10	5	420	287	BS3+NH+OH	intra-protein	0.00594452
Xi&XiFDR	G0S378	G0S378	DGCcmQCcmPKCcmVDPSSGQK	AMPDGTVEIIWHNDPLSEGGKHQdaTLLKPELIK	7	21	184	231	BS3+NH+OH	intra-protein	0.00594452
Xi&XiFDR	G0SDS5	G0SDS5	SATTTTQEEKPSSEPAPAADETPAPAHVVAEEK	AAEEPEAEEKPVEAKPEESIPAALVENMoxKAEETPAPAPVPAVEEPK	10	10	255	288	BS3+NH+OH	intra-protein	0.00594452
Xi&XiFDR	G0SDS5	G0SDS5	AALTEEPAGVKK	AEEVQTQPAEELK	11	6	1234	1241	BS3+NH+OH	intra-protein	0.00594452
Xi&XiFDR	G0SDS5	G0SDS5	VEEVPVAGAKAEEVAETK	AEDKVTESEVK	10	4	3088	3100	BS3+NH+OH	intra-protein	0.00594452
Xi&XiFDR	G0SH15	G0SH15	KETEKEVPDEEAEEK	IKEVIK	5	2	216	192	BS3+NH+OH	intra-protein	0.00594452
Xi&XiFDR	G0S378	G0S378	FIDKDEIMAWVSQER	RKDKIDLPLNQR	4	4	544	123	BS3+NH+OH	intra-protein	0.00594452
Xi&XiFDR	G0SDS5	G0SDS5	TAEPVEAKVETVEAPASEAK	VEEKVAESVEAEAK	8	4	3996	4012	BS3+NH+OH	intra-protein	0.00594452
Xi&XiFDR	G0SBY8	G0SBY8	SPDEAGGPSTTKAQEDVPMPDAPK	TPEVVNKLR	12	7	213	369	BS3+NH+OH	intra-protein	0.00594452
Xi&XiFDR	G0S9L1	G0S9L1	AVEVKAVEETNTEEPQPAEETKPAEEAKPAEEVK	AVEETNVEEPQPAEETKPAEETK	5	17	724	816	BS3+NH+OH	intra-protein	0.00594452
Xi&XiFDR	G0S257	G0S257	EGSEEVKKEGEEKTESPEEALK	TESPEEALKK	13	9	91	100	BS3+NH+OH	intra-protein	0.00594452
Xi&XiFDR	G0SAQ6	G0SAQ6	ASHASELAAAKDASADEIK	ALKESHAGEIETLKbs3ohSESESK	11	3	759	770	BS3+NH+OH	intra-protein	0.00594452
Xi&XiFDR	G0SAQ6	G0SAQ6	EKEEIVK	AKAAAEAALAELR	2	2	712	1016	BS3+NH+OH	intra-protein	0.00594452
Xi&XiFDR	G0S9L1	G0S9L1	AAEEAKPTDGVKVEEHKGEEAPPEEPKAESNAEEIK	VEEPNAEETKTEQAKPEEPK	12	10	482	516	BS3+NH+OH	intra-protein	0.00594452
Xi&XiFDR	G0S5V3	G0S5V3	ALNDYADK	LDKTEADQIRQK	5	3	587	593	BS3+NH+OH	intra-protein	0.00594452
Xi&XiFDR	G0SA56	G0SA56	NQSLSEAAAKQDIR	ALQSENQELQKR	10	11	767	756	BS3+NH+OH	intra-protein	0.00594452
Xi&XiFDR	G0SAM1	G0SAM1	KVTESTPGPETK	VTEAEPEKKGPEPEPEPESEAK	1	9	895	870	BS3+NH+OH	intra-protein	0.00594452
Xi&XiFDR	G0SH15	G0SH15	IKEVIK	IEEEELNKQKPIWTR	2	8	192	273	BS3+NH+OH	intra-protein	0.00594452
Xi&XiFDR	G0S5V3	G0S5V3	ADSVVLDTEK	ALNDYbs3ohADKLDKTEADQIR	8	8	580	590	BS3+NH+OH	intra-protein	0.00594452
Xi&XiFDR	G0SH15	G0SH15	DFEIEETEEEKK	EEEKKEFEGLAK	11	5	538	546	BS3+NH+OH	intra-protein	0.00594452
Xi&XiFDR	G0SFP0	G0SFP0	AAAEEAAAEEAAKK	AAEEQAKAQAEAK	13	7	675	683	BS3+NH+OH	intra-protein	0.00594452
Xi&XiFDR	G0SAX9	G0SAX9	LEVGGEKPAEAAKEQPK	EQPKAAAPEPK	13	4	126	130	BS3+NH+OH	intra-protein	0.00594452
Xi&XiFDR	G0SDS5	G0SDS5	HEPAAPQPAEETKPEPIVEK	VEATQQPKbs3nh2TEEMADTK	13	15	1486	1472	BS3+NH+OH	intra-protein	0.00594452
Xi&XiFDR	G0S257	G0S257	FAKDLLDTVDNFER	AAKVGVVK	3	3	148	255	BS3+NH+OH	intra-protein	0.00594452
Xi&XiFDR	G0SBY8	G0SBY8	EAGGAGGFDPNASIGKLFSDPNLIQK	NDLEAVKR	16	7	137	116	BS3+NH+OH	intra-protein	0.00594452
Xi&XiFDR	G0S9L1	G0S9L1	AVEETNTEEPQPAEETKPAEEAKPAEEVK	AVEVKAVEETNTEEPQPAEETKPAEEAKPAEEAKPAEEVKPVEEVK	17	5	741	758	BS3+NH+OH	intra-protein	0.00594452
Xi&XiFDR	G0SBY8	G0SBY8	KAYIDPVKAEEAREEGNK	TAEKNKbs3ohIEAAR	1	4	383	375	BS3+NH+OH	intra-protein	0.00594452
Xi&XiFDR	G0RZC0	G0RZC0	VEKVPGGEIEDSR	GPSKDVLNEIER	3	4	225	403	BS3+NH+OH	intra-protein	0.00594452
Xi&XiFDR	G0SBJ0	G0SBJ0	VVENDELEMEIIPNAKTIPGDK	LNGGLGTSMGCcmVGPK	16	7	446	215	BS3+NH+OH	intra-protein	0.00594452
Xi&XiFDR	G0S573	G0S573	ELNKAIQQAASK	EAEQLMoxGGSKSAEGEEGEGEEAESKEEEIPAEAESTPEDR	4	25	281	223	BS3+NH+OH	intra-protein	0.00594452
Xi&XiFDR	G0SDS5	G0SDS5	AEEVAPAELKTEEPSQAKVEEQTPATK	AKEPVSEAKVEAAPEVEAK	18	2	3516	3481	BS3+NH+OH	intra-protein	0.00594452
Xi&XiFDR	G0SBY8	G0SBY8	AQEDVPMPDAPKK	EPEPSbs3nh2KKEPEPEPEEELDDEEREK	12	7	225	233	BS3+NH+OH	intra-protein	0.00594452
Xi&XiFDR	G0S5V3	G0S5V3	ARSDSGEANQSAEGEKKE	ADSVVLDTEKALNDYADKLDK	16	10	661	582	BS3+NH+OH	intra-protein	0.00594452
Xi&XiFDR	G0SDS5	G0SDS5	VEVAPEPTTEPVAETKPEVVEEHKAGAK	EEAKPEPVEETKAAPEPAPAAEPVQETK	24	12	1571	1587	BS3+NH+OH	intra-protein	0.00594452
Xi&XiFDR	G0SFP0	G0SFP0	KPAGALKDPNEMTEEELER	AKAEDDEK	7	2	798	781	BS3+NH+OH	intra-protein	0.00594452
Xi&XiFDR	G0SDS5	G0SDS5	AQEAQPAEESKAALEPAPVEEAKPEPAEEVKVEAPAEPASEPKPEVTESPK	TEQSEEPKAR	11	8	2183	2231	BS3+NH+OH	intra-protein	0.00594452
Xi&XiFDR	G0SFP0	G0SFP0	EAEAKGEVVSVR	LEEEKER	5	5	883	873	BS3+NH+OH	intra-protein	0.00594452
Xi&XiFDR	G0RZP9	G0RZP9	ISDQIKAVLEQDQK	GKFDHFMQK	6	2	588	390	BS3+NH+OH	intra-protein	0.00594452
Xi&XiFDR	G0RZ09	G0RZ09	DYQPTSKEWTTSAWNGFK	SPKELATEILPHPPTGVDRK	7	3	595	609	BS3+NH+OH	intra-protein	0.00594452
Xi&XiFDR	G0SDS5	G0SDS5	VEEPAAVTEVSAK	VEEPVKAEESAPVEAPTVIEEHVK	11	6	5325	5333	BS3+NH+OH	intra-protein	0.00594452
Xi&XiFDR	G0SDS5	G0SDS5	KPAEEPKVEAIEETK	KVEAAPEPAAAPDEEAKbs3ohPELAEEVKAEPATKK	7	31	2104	2096	BS3+NH+OH	intra-protein	0.00594452
Xi&XiFDR	G0SH15	G0SH15	TEEGDDKKPK	IEEVEDDEDKKKEKPKK	7	12	237	252	BS3+NH+OH	intra-protein	0.00594452
Xi&XiFDR	G0S5V3	G0S5V3	SDSGEANQSAEGEKKE	ADSVVLDTEKALNDYADKLDKTEADQIR	14	10	661	582	BS3+NH+OH	intra-protein	0.00594452
Xi&XiFDR	G0SH15	G0SH15	KKREEEKK	EFEGLAKSLK	7	7	545	553	BS3+NH+OH	intra-protein	0.00594452
Xi&XiFDR	G0SEK9	G0SEK9	QdaDYKEDCcmTLEEACcmDLAVK	ATSSGANHASAQSLLK	4	13	180	173	BS3+NH+OH	intra-protein	0.00594452
Xi&XiFDR	G0RYP6	G0RYP6	KFSDPEVQSDMK	NdaGKPVIQVEFK	1	3	75	98	BS3+NH+OH	intra-protein	0.00594452
Xi&XiFDR	G0SDS5	G0SDS5	VEEAPVVAEVKAEEQVPEPEAK	AEKTLEPQVK	11	3	3180	3162	BS3+NH+OH	intra-protein	0.00594452
Xi&XiFDR	G0SDH0	G0SDH0	KFADSRPPCcmDPDVPPVGYITVESGLTQK	TKEYIR	1	2	176	462	BS3+NH+OH	intra-protein	0.00594452
Xi&XiFDR	G0SDS5	G0SDS5	AALEPAPVEEAKPEPAEEVK	VEAPAEPASEPKPEVTESPKTEQSEEPKbs3nh2AR	12	12	2195	2215	BS3+NH+OH	intra-protein	0.00594452
Xi&XiFDR	G0SAQ6	G0SAQ6	ISDLTEKAAAAHAELPEGAIDK	AAAAHAELPEGAIDKEALEGLK	7	15	406	421	BS3+NH+OH	intra-protein	0.00594452
Xi&XiFDR	G0S257	G0S257	LQATGDDQNSNK	ALGAVPQEKLQATGDDQNSNKDLISLYEGIK	4	21	172	180	BS3+NH+OH	intra-protein	0.00594452
Xi&XiFDR	G0SFP0	G0SFP0	KAAEMDR	RREEEEKAK	1	7	851	848	BS3+NH+OH	intra-protein	0.00594452
Xi&XiFDR	G0S6Y2	G0S6Y2	LAIKESIAAEIER	QELKEQVQYPVDHPEK	4	4	717	507	BS3+NH+OH	intra-protein	0.00594452
Xi&XiFDR	G0S378	G0S378	AMKEELK	AMKEELKbs3ohTVNNWRR	3	3	590	590	BS3+NH+OH	intra-protein	0.00594452
Xi&XiFDR	G0S1Q0	G0S1Q0	TEEKAEEKATEEK	SAEAKAE	8	5	203	213	BS3+NH+OH	intra-protein	0.00594452
Xi&XiFDR	G0S6V6	G0S6V6	LEAKYLDGSDPSK	KNKDIPEGGSbs3ohKGVILLDPKSQDK	4	19	219	654	BS3+NH+OH	intra-protein	0.00594452
Xi&XiFDR	G0SDS5	G0SDS5	SEPVEETKVESAPEEPKTEAPAEVK	AEPAATEDPVKTEEPAK	8	11	1850	5147	BS3+NH+OH	intra-protein	0.00594452
Xi&XiFDR	G0SH15	G0SH15	ETEKEVPDEEAEEKAEEKTEEGDDKKPK	KVKETK	4	3	216	262	BS3+NH+OH	intra-protein	0.00594452
Xi&XiFDR	G0RYP6	G0RYP6	NGKPVIQVEFKGETK	KFSDPEVQSDMKbs3ohHFPFKbs3ohVIDR	3	1	98	75	BS3+NH+OH	intra-protein	0.00594452
Xi&XiFDR	G0S308	G0S308	PSLVEDQGAPPGR	ELAPEEVPKQEGQASAE	1	9	2	538	BS3+NH+OH	intra-protein	0.00594452
Xi&XiFDR	G0SDS5	G0SDS5	ADEPAAVETSKPAKTEQAAEEAPAAPEPEAVK	VEEAAPASVAVDEPAKTEEPVKVEEPAPAEAPAPEPEPEVK	14	16	5014	5048	BS3+NH+OH	intra-protein	0.00594452
Xi&XiFDR	G0S378	G0S378	FIDKDEIMAWVSQER	KDKIDLPLNQR	4	1	544	121	BS3+NH+OH	intra-protein	0.00594452
Xi&XiFDR	G0S573	G0S573	STADEPLDLSSLEK	AAAEAKEDSSEEVTESASTEPAAAESSPAPSSELVTPSTTSEPAQQSSSPSQTTSK	1	39	383	365	BS3+NH+OH	intra-protein	0.00594452
Xi&XiFDR	G0RY95	G0RY95	AQEDSEK	LAKINPEK	1	3	2	17	BS3+NH+OH	intra-protein	0.00594452
Xi&XiFDR	G0S7A2	G0S7A2	GKVVDEIK	IQEGEGSEDEKbs3nh2TIAKK	2	15	514	499	BS3+NH+OH	intra-protein	0.00594452
Xi&XiFDR	G0SDS5	G0SDS5	SATTTTQEEKbs3nh2PSSEPAPAADETPAPAHVVAEEK	AAEEPEAEEKPVEAKPEESIPAALVENMK	22	10	267	288	BS3+NH+OH	intra-protein	0.00594452
Xi&XiFDR	G0SDS5	G0SDS5	TEEPSQAKVEEQTPATK	AKEPVSEAKVEAAPEVEAK	8	9	3516	3488	BS3+NH+OH	intra-protein	0.00594452
Xi&XiFDR	G0S4K2	G0S4K2	KQAEALK	AKGNAAMoxAQK	1	2	109	117	BS3+NH+OH	intra-protein	0.00594452
Xi&XiFDR	G0S6Y2	G0S6Y2	AREAAGEDVNMEDDEDPVPELTKR	NAGPGAFFKFPDSTTDNSASNAAGNSFGDAGNDDDLYT	23	9	751	790	BS3+NH+OH	intra-protein	0.00594452
Xi&XiFDR	G0SAQ6	G0SAQ6	SDLGEVSDMKQQLEVK	QQLEVKYAEEVSK	10	6	886	892	BS3+NH+OH	intra-protein	0.00594452
Xi&XiFDR	G0SBY8	G0SBY8	KAYIDPVKAEEAREEGNK	LLEFPSALEDCcmDMAIKKDPK	1	16	383	453	BS3+NH+OH	intra-protein	0.00594452
Xi&XiFDR	G0SDS5	G0SDS5	VEEQTPATKAAVEEAQVEEAQVEAETK	VKEAPVEAK	9	2	3525	3545	BS3+NH+OH	intra-protein	0.00594452
Xi&XiFDR	G0RZ09	G0RZ09	SPKELATEILPHPPTGVDRK	VFPAPEKLNR	3	7	609	827	BS3+NH+OH	intra-protein	0.00594452
Xi&XiFDR	G0SAF6	G0SAF6	KEKbs3ohKQK	EHTEGDPSLVDESKRIESTDKGANGAEGR	4	14	137	118	BS3+NH+OH	intra-protein	0.00594452
Xi&XiFDR	G0SH15	G0SH15	ETEKEVPDEEAEEK	KEKPKK	4	3	216	254	BS3+NH+OH	intra-protein	0.00594452
Xi&XiFDR	G0SDS5	G0SDS5	IDEPAPAPAPAVEETPVPEPEAVK	DDVAAPAPVEEVKPAEPEPEPAKEEAPAPAPAEEVK	15	13	5252	799	BS3+NH+OH	intra-protein	0.00594452
Xi&XiFDR	G0SDS5	G0SDS5	VEEQTPATKAAVEEAQVEEAQVEAETK	AAEEPEAEEKPVEAKPEESIPAALVENMK	9	10	3525	288	BS3+NH+OH	intra-protein	0.00594452
Xi&XiFDR	G0SDS5	G0SDS5	VKDEPQPAEAKPEEPAETKVGQPEVK	APEPKAK	19	5	4438	4485	BS3+NH+OH	intra-protein	0.00594452
Xi&XiFDR	G0SEK9	G0SEK9	KHDLAKDETTEEK	TMoxDATKLSSDKIEFATVGK	6	11	244	209	BS3+NH+OH	intra-protein	0.00594452
Xi&XiFDR	G0RY44	G0RY44	KHLDAEEEQQLR	TSSPKPQQPR	1	5	1560	1554	BS3+NH+OH	intra-protein	0.00594452
Xi&XiFDR	G0SDS5	G0SDS5	ETAPVAPETNVK	VEAPAEAKVETAPEPIEQDKPEEPVEAKVK	2	28	4142	4138	BS3+NH+OH	intra-protein	0.00594452
Xi&XiFDR	G0SDS5	G0SDS5	VEAVEVIKGESAPVER	AEAAPELLADPAEESKPEAESTSPAAPEPVTEIKVEVEPAEEAK	8	34	2164	2146	BS3+NH+OH	intra-protein	0.00594452
Xi&XiFDR	G0S8H3	G0S8H3	DEEMoxPDAPAAGKAEEGAQQQGEEK	AKQEAEAAAANPDAAANGTK	12	19	738	725	BS3+NH+OH	intra-protein	0.00594452
Xi&XiFDR	G0SDS5	G0SDS5	VEAVTEAVEAK	ASETEPKAK	5	7	3845	3838	BS3+NH+OH	intra-protein	0.00594452
Xi&XiFDR	G0SDS5	G0SDS5	TEADVTPDELPKAEEAAEAKPTEEAKVESK	TQQEEVSVAQPAAEEPAPVEPVKSEPVEEPKTEAPAPAEPAEAK	20	23	2297	2256	BS3+NH+OH	intra-protein	0.00594452
Xi&XiFDR	G0SDS5	G0SDS5	AEAEAEEQAPVAETK	AAPGPEPVEAKPEEVR	14	11	3450	3431	BS3+NH+OH	intra-protein	0.00594452
Xi&XiFDR	G0SAX9	G0SAX9	KVPEAPAPEPSK	EQPKAAAPEPKbs3nh2VEEK	1	4	142	130	BS3+NH+OH	intra-protein	0.00594452
Xi&XiFDR	G0SBY8	G0SBY8	AQEDVPMPDAPKK	EPEPSbs3nh2KKEPEPEPEEELDDEEREK	12	6	225	232	BS3+NH+OH	intra-protein	0.00594452
Xi&XiFDR	G0SDS5	G0SDS5	AAEPEVKVGAVPEPAEAK	AEKTLEPQVK	7	3	3136	3162	BS3+NH+OH	intra-protein	0.00594452
Xi&XiFDR	G0SDS5	G0SDS5	VSESEVKVEEQGPAAAEAEMK	VEEGPVPETKADDK	7	10	3045	3034	BS3+NH+OH	intra-protein	0.00594452
Xi&XiFDR	G0SHV9	G0SHV9	EEAAPAAEAAAEAPKEEAKEEPKAEEK	KAAEPEPAAATEAPAEEAKK	15	19	341	325	BS3+NH+OH	intra-protein	0.00594452
Xi&XiFDR	G0RYB3	G0RYB3	LSGGVAVIKVGGSSEVEVGEKK	EGKTLQDELEVTEGMoxR	9	3	407	207	BS3+NH+OH	intra-protein	0.00594452
Xi&XiFDR	G0SCH5	G0SCH5	KQNEAK	KETVDLVNR	1	1	126	167	BS3+NH+OH	intra-protein	0.00594452
Xi&XiFDR	G0S561	G0S561	TINVEKAKL	MKFTEEGSNVQKbs3nh2GQATDTSQGAAR	6	2	495	279	BS3+NH+OH	intra-protein	0.00594452
Xi&XiFDR	G0SDS5	G0SDS5	ADGQAAPAAETKGEETPTVEAETK	EAPASbs3nh2APVEQAETK	12	13	3572	528	BS3+NH+OH	intra-protein	0.00594452
Xi&XiFDR	G0S5V3	G0S5V3	MVADSEKYAEQDK	ELVKDNK	7	4	555	483	BS3+NH+OH	intra-protein	0.00594452
Xi&XiFDR	G0SAX9	G0SAX9	EQPKAAAPEPK	LEVGGEKPAEAAK	4	7	130	120	BS3+NH+OH	intra-protein	0.00594452
Xi&XiFDR	G0S9L1	G0S9L1	VTEEAAKPEESKPSEEVAQPVEETPK	AEEPKAEKTQLAEEPK	24	5	870	877	BS3+NH+OH	intra-protein	0.00594452
Xi&XiFDR	G0SDS5	G0SDS5	AAAPEPVAETKAEK	VEAAPATETEAAPAKEEEAPVPVAAPAPAEEAKAEPTAETKVEAPTETEVEK	11	33	3014	2984	BS3+NH+OH	intra-protein	0.00594452
Xi&XiFDR	G0SBJ0	G0SBJ0	VVENDELEMEIIPNAKTIPGDK	KVSDFQKbs3ohR	16	1	446	532	BS3+NH+OH	intra-protein	0.00594452
Xi&XiFDR	G0SDS5	G0SDS5	VAEPAETKVEEQTAESEAK	VEAASEPVKAK	8	9	4170	4190	BS3+NH+OH	intra-protein	0.00594452
Xi&XiFDR	G0SDS5	G0SDS5	AAEPEVKVGAVPEPAEAK	AEEPVEIKAEEK	7	8	3136	3125	BS3+NH+OH	intra-protein	0.00594452
Xi&XiFDR	G0SH15	G0SH15	VKETKIEEEELNK	IEEVEDDEDKKKEKPK	2	14	262	254	BS3+NH+OH	intra-protein	0.00594452
Xi&XiFDR	G0S9L1	G0S9L1	SAEEPAVPAVEELKVEEAKPVEEPKPAEEVKAEEPK	VEEPQPAEEVKPAEEPK	25	11	627	649	BS3+NH+OH	intra-protein	0.00594452
Xi&XiFDR	G0SDS5	G0SDS5	AEEVAETK	AEDKVTESEVK	7	4	3095	3100	BS3+NH+OH	intra-protein	0.00594452
Xi&XiFDR	G0S4X6	G0S4X6	AETAPTPASTSAPEPEETTSTGKLEPALDREPNVSFAAK	KTIATR	23	1	167	238	BS3+NH+OH	intra-protein	0.00594452
Xi&XiFDR	G0SDS5	G0SDS5	VEAAEEPKTEAAETK	AETTAPVEPTAEPEVQPAAEDKPEPAEVK	8	22	2006	1991	BS3+NH+OH	intra-protein	0.00594452
Xi&XiFDR	G0SDS5	G0SDS5	VEEVSAPVEAKAEEPAETK	VEEPEVKVEETTVAQPTETQVEEVAQLVETK	11	7	4243	4258	BS3+NH+OH	intra-protein	0.00594452
Xi&XiFDR	G0S5V3	G0S5V3	MVADSEKYAEQDK	KAVIEASNR	7	1	555	564	BS3+NH+OH	intra-protein	0.00594452
Xi&XiFDR	G0RYP6	G0RYP6	NGKPVIQVEFK	KFSDPEVQSDMoxKbs3nh2HFPFKbs3ohVIDR	3	1	98	75	BS3+NH+OH	intra-protein	0.00594452
Xi&XiFDR	G0SFP0	G0SFP0	KEAEAK	EMERLEEEKER	1	9	878	873	BS3+NH+OH	intra-protein	0.00594452
Xi&XiFDR	G0SBY8	G0SBY8	LASNPKTSALLADPSFMAK	SPDEAGGPSTTKAQEDVPMoxPDAPKKEPEPSK	6	12	153	213	BS3+NH+OH	intra-protein	0.00594452
Xi&XiFDR	G0S9L1	G0S9L1	AVEETNVEEPQPAEETKPAEEVK	AEETQQVEEANSADEVNSADEAKPAEEAKPAEEAKPAEEVK	5	23	701	678	BS3+NH+OH	intra-protein	0.00594452
Xi&XiFDR	G0SEX3	G0SEX3	KALQEEVK	DQWKEPSTQVIEEEAITKNENPDAEESTDLVSEKER	1	34	357	354	BS3+NH+OH	intra-protein	0.00594452
Xi&XiFDR	G0SDS5	G0SDS5	SAEEPASAPTKTEEK	EEAPVPEAKEEEVKPVEELKAEPIAPAEPAPITbs3nh2EANEEPAPAAEDPAPAPHIEKAK	1	54	996	993	BS3+NH+OH	intra-protein	0.00594452
Xi&XiFDR	G0SBJ0	G0SBJ0	TKADVKGGTIIDYEGSVR	LLEIAQdaVPKEHVNEFK	6	9	380	401	BS3+NH+OH	intra-protein	0.00594452
Xi&XiFDR	G0RZP3	G0RZP3	PEPELVDMLDK	CcmQAGADVSQNAEKIFQNIK	1	13	2	25	BS3+NH+OH	intra-protein	0.00594452
Xi&XiFDR	G0S4Z9	G0S4Z9	AGKFPTPVSHSDDLSAK	LLGPGLSK	3	7	133	129	BS3+NH+OH	intra-protein	0.00594452
Xi&XiFDR	G0SH15	G0SH15	KETEKEVPDEEAEEKAEEK	HSEFISYPIYLHVK	5	10	216	207	BS3+NH+OH	intra-protein	0.00594452
Xi&XiFDR	G0S9L1	G0S9L1	AVEETNTEEPQPAEETKPAEEAKPAEEVK	AVEETNVEEPQPAEETKPAEETK	17	17	741	816	BS3+NH+OH	intra-protein	0.00594452
Xi&XiFDR	G0S561	G0S561	FTEEGSNVQKGQATDTSQGAAR	ETVEVSAEEK	10	2	289	86	BS3+NH+OH	intra-protein	0.00594452
Xi&XiFDR	G0SBY8	G0SBY8	KAYIDPVKAEEAR	TAEKNKbs3nh2IEAAR	1	4	383	375	BS3+NH+OH	intra-protein	0.00594452
Xi&XiFDR	G0SDS5	G0SDS5	AETPAETKTEEQAPAIENKIEEAPTVEAK	AEEAPAAEVKAEETPVSEAKVEEPVEAK	8	20	3368	3352	BS3+NH+OH	intra-protein	0.00594452
Xi&XiFDR	G0S9L1	G0S9L1	VPEVPPAAEGVAEEKPAEQAGEEKPVEAAAPAVEEKEEKPVEK	AEVEQELLSK	24	9	437	412	BS3+NH+OH	intra-protein	0.00594452
Xi&XiFDR	G0SHF3	G0SHF3	STNDPIAGLKQR	IINWGVATEEEVKGIDKbs3nh2AAR	10	13	340	355	BS3+NH+OH	intra-protein	0.00594452
Xi&XiFDR	G0SBQ3	G0SBQ3	LAEKLTDQLDEMGK	ELDELYAK	4	6	580	552	BS3+NH+OH	intra-protein	0.00594452
Xi&XiFDR	G0SAX9	G0SAX9	TAAPAPAPPK	QEAPASPKPASKPAETPAVTLGNR	1	8	154	171	BS3+NH+OH	intra-protein	0.00594452
Xi&XiFDR	G0SAM1	G0SAM1	VTEAEPEKK	GPEPEPEPESEAK	8	10	869	880	BS3+NH+OH	intra-protein	0.00594452
Xi&XiFDR	G0SHQ5	G0SHQ5	ADEAYVIGKR	AASKYEDVFEDGEVPKEEKbs3nh2TVHR	9	4	89	9	BS3+NH+OH	intra-protein	0.00594452
Xi&XiFDR	G0SH15	G0SH15	EVPDEEAEEKAEEKTEEGDDK	KPKIEEVEDDEDK	10	3	226	240	BS3+NH+OH	intra-protein	0.00594452
Xi&XiFDR	G0S5P2	G0S5P2	KMDVEVDYLNGLTGLK	MAYKAEPSADPK	1	4	298	329	BS3+NH+OH	intra-protein	0.00594452
Xi&XiFDR	G0S5V3	G0S5V3	ADSVVLDTEK	ALNDYADKLDKbs3nh2TEADQIR	8	8	580	590	BS3+NH+OH	intra-protein	0.00594452
Xi&XiFDR	G0SDS5	G0SDS5	AEADPEPAAEPVAEAKTEPAGELK	IEAVEPAPEAEIEAPAPAEPAEQVEEEAAPAPVSEPVAKPAPASAAEPAVEPK	16	39	1675	1722	BS3+NH+OH	intra-protein	0.00594452
Xi&XiFDR	G0SAP2	G0SAP2	DTPPEPAKDEK	KEGEGEGDKKPEVKKPERK	8	15	393	425	BS3+NH+OH	intra-protein	0.00594452
Xi&XiFDR	G0SH15	G0SH15;G0SH60	ETEKEVPDEEAEEKAEEKTEEGDDKKPK	KKEKPK	4	4	216	254;24	BS3+NH+OH	intra-protein	0.00594452
Xi&XiFDR	G0SD84	G0SD84	KALEDDDEEEAKEEK	QAAKAELEKLDLQGDSLTLEQAVKEAAR	12	24	284	220	BS3+NH+OH	intra-protein	0.00594452
Xi&XiFDR	G0SDS5	G0SDS5	ETAPVAPETNVKEVPEPVVETK	AKVEESSETVK	12	2	4152	4192	BS3+NH+OH	intra-protein	0.00594452
Xi&XiFDR	G0SAM1	G0SAM1	VTEAEPEKKGPEPEPEPESEAK	VQTAEEVKDEKK	9	11	870	894	BS3+NH+OH	intra-protein	0.00594452
Xi&XiFDR	G0SDS5	G0SDS5	AEPASEPASGPSAETKAEADPEPAAEPVAEAK	AAPEPAPAAEPVQETKVEAAPEPATKEIEEPAPEPAAETKEELVPETQVGAAPEPK	16	16	1659	1603	BS3+NH+OH	intra-protein	0.00594452
Xi&XiFDR	G0SBY8	G0SBY8	KEPEPSKKEPEPEPEEELDDEEREK	EKQLGNENYKbs3nh2K	8	2	233	261	BS3+NH+OH	intra-protein	0.00594452
Xi&XiFDR	G0SAQ6	G0SAQ6	TAEADYK	DMHDSMTQLVEEAQQK	6	5	1147	1153	BS3+NH+OH	intra-protein	0.00594452
Xi&XiFDR	G0S8V2	G0S8V2	SSSLSQR	FEHPSTYPALPTYR	1	6	44	77	BS3+NH+OH	intra-protein	0.00594452
Xi&XiFDR	G0SDS5	G0SDS5	VEATPEPIEAKAEEK	VEEAPVETK	11	8	3270	3258	BS3+NH+OH	intra-protein	0.00594452
Xi&XiFDR	G0S5V3	G0S5V3	ADSVVLDTEKALNDYADKLDKTEADQIR	STGKDQSITIASGSGLTEEEIQR	10	4	582	529	BS3+NH+OH	intra-protein	0.00594452
Xi&XiFDR	G0S5V3	G0S5V3	ADSVVLDTEK	ALNDYbs3nh2ADKLDKTEADQIR	8	8	580	590	BS3+NH+OH	intra-protein	0.00594452
Xi&XiFDR	G0SAF6	G0SAF6	EHTEGDPSLVDESK	IESbs3nh2TDKGANGAEGR	8	6	112	125	BS3+NH+OH	intra-protein	0.00594452
Xi&XiFDR	G0S3L5	G0S3L5	TNDREVVEWYEQNQDRINEKLEK	LKKESIADQMoxR	20	2	2243	2248	BS3+NH+OH	intra-protein	0.00594452
Xi&XiFDR	G0S2R3	G0S2R3	KLLEPYLPK	KVTTER	1	1	482	1073	BS3+NH+OH	intra-protein	0.00594452
Xi&XiFDR	G0S378	G0S378	HQTLLKbs3nh2PELIK	AMPDGTVEIIWHNDPLSEGGK	3	17	234	227	BS3+NH+OH	intra-protein	0.00594452
Xi&XiFDR	G0SAQ6	G0SAQ6	ESHAGEIETLKSESESK	SESESKLAK	11	6	781	787	BS3+NH+OH	intra-protein	0.00594452
Xi&XiFDR	G0SDS5	G0SDS5	TEEAAPAPAPEAKEEPASAVGEAK	AEAPAVEEPTKbs3ohTETETPASAEEVPAPQEAPAATTNETPAEEPAPK	1	14	705	1120	BS3+NH+OH	intra-protein	0.00594452
Xi&XiFDR	G0SDS5	G0SDS5	VEEPAEAKAEEHVTPASEAKVEETPEAEVEAAAPEVAPAPPAADEVIPETAEVK	AEEAPAAETK	20	9	3749	3728	BS3+NH+OH	intra-protein	0.00594452
Xi&XiFDR	G0SBY8	G0SBY8	KAYIDPVK	KDPKbs3ohFIR	1	1	383	454	BS3+NH+OH	intra-protein	0.00594452
Xi&XiFDR	G0SDS5	G0SDS5	AKVEAVTEAVEAK	VEDKASETEPK	2	4	3840	3831	BS3+NH+OH	intra-protein	0.00594452
Xi&XiFDR	G0SAF6	G0SAF6	EHTEGDPSLVDESKRIESTDK	EHTEGDPSLVDESKRIESTDK	14	14	118	118	BS3+NH+OH	intra-protein	0.00594452
Xi&XiFDR	G0SH15	G0SH15	VKETKIEEEELNK	KETEKEVPDEEAEEKAEEK	2	5	262	216	BS3+NH+OH	intra-protein	0.00594452
Xi&XiFDR	G0SBY8	G0SBY8	AQEDVPMPDAPKKEPEPSK	KEPEPEPEEELDDEEREKR	12	1	225	233	BS3+NH+OH	intra-protein	0.00654022
Xi&XiFDR	G0SDS5	G0SDS5	VEQAPVTEANAEEPVEAKAEEK	VAEPEAKVEEAPVETKVEATPEPIEAKAEEK	18	7	3239	3250	BS3+NH+OH	intra-protein	0.00654022
Xi&XiFDR	G0SBC0	G0SBC0	EHEAEKLETPKDE	EPSAAVPSKR	6	9	964	714	BS3+NH+OH	intra-protein	0.00654022
Xi&XiFDR	G0SDS5	G0SDS5	EEAPAPAPVEEVKPAEPEPEPVK	AEEQKbs3nh2PAEEPMAVEETPEAEAEPEPVAEAK	13	16	870	452	BS3+NH+OH	intra-protein	0.00654022
Xi&XiFDR	G0S1X9	G0S1X9	KAEQQQQQQQQKEEEEEK	KGHDEL	12	1	1025	1032	BS3+NH+OH	intra-protein	0.00654022
Xi&XiFDR	G0SDS5	G0SDS5	VEEVPKTVEAQPEQLTbs3ohEAK	VTESEVKVEEAPEAEVK	6	7	4346	3107	BS3+NH+OH	intra-protein	0.00654022
Xi&XiFDR	G0SH15	G0SH15	AEEKTEEGDDK	IEEVEDDEDKKKEKPKK	4	12	230	252	BS3+NH+OH	intra-protein	0.00654022
Xi&XiFDR	G0SBY8	G0SBY8	KAYIDPVKAEEAREEGNKK	LLEFPSALEDCcmDMAIKKDPK	1	16	383	453	BS3+NH+OH	intra-protein	0.00654022
Xi&XiFDR	G0SD17	G0SD17	APAQVVDSSEKQK	EPVINAGDSTATQAK	11	10	876	888	BS3+NH+OH	intra-protein	0.00654022
Xi&XiFDR	G0S9L1	G0S9L1	AVEETNTEEPQPAEETKPAEEAKPAEEVK	AVEETNVEEPQPAEETKPAEEVKAVEVK	7	23	731	719	BS3+NH+OH	intra-protein	0.00654022
Xi&XiFDR	G0SAX9	G0SAX9	VEEKKVPEAPAPEPSK	LEVGGEKPAEAAK	4	7	141	120	BS3+NH+OH	intra-protein	0.00654022
Xi&XiFDR	G0SDS5	G0SDS5	TEEPTAPAKAK	AGETVAEPEAEVEEAPVVAEAEEKAPEPK	9	24	4454	4480	BS3+NH+OH	intra-protein	0.00654022
Xi&XiFDR	G0RYB3	G0RYB3	EKLQER	GAMNDPSTSEYEK	2	11	391	387	BS3+NH+OH	intra-protein	0.00654022
Xi&XiFDR	G0S9L1	G0S9L1	TEQAKPEEPKTEEAAPEESKVDEAKVEEPKAEESK	AAEEAKPTDGVKVEEHKGEEAPPEEPKAESNAEEIKVEEPNAEETK	5	27	521	497	BS3+NH+OH	intra-protein	0.00654022
Xi&XiFDR	G0S257	G0S257	KQLEAK	EGSEEVKKEGEEKTESPEEALK	1	7	101	85	BS3+NH+OH	intra-protein	0.00654022
Xi&XiFDR	G0S9L1	G0S9L1	ANEEAKPSEESKPVEEDKPAEEAK	AGEEQPPANGEAAKEETPSEK	18	14	927	947	BS3+NH+OH	intra-protein	0.00717547
Xi&XiFDR	G0SDS5	G0SDS5	VEVVEEAKPMEGEAK	ETNAEPTLEATPAEEPKPEKAEDPKAEEK	8	20	2344	2327	BS3+NH+OH	intra-protein	0.00717547
Xi&XiFDR	G0SDS5	G0SDS5	EELVPETQVGAAPEPK	EIEEPAPEPAAETK	7	13	1634	1626	BS3+NH+OH	intra-protein	0.00717547
Xi&XiFDR	G0SDS5	G0SDS5	VEEPVEAKAETPAETKTEEQAPAIENK	AETPAETKTEEQAPAIENK	16	8	3368	3368	BS3+NH+OH	intra-protein	0.00717547
Xi&XiFDR	G0SH15	G0SH15	AEEKTEEGDDKKPK	IEEVEDDEDKKKEKPK	4	10	230	250	BS3+NH+OH	intra-protein	0.00757576
Xi&XiFDR	G0SDS5	G0SDS5	SAPVAEEADPDPIPVAESK	EVTLNTEATK	1	9	1068	1066	BS3+NH+OH	intra-protein	0.00757576
Xi&XiFDR	G0RYP6	G0RYP6	KFSDPEVQSDMK	NGKPVIQVEFKbs3nh2GETK	1	3	75	98	BS3+NH+OH	intra-protein	0.00757576
Xi&XiFDR	G0SBY8	G0SBY8	KEPEPEPEEELDDEEREK	EPEPSKK	1	6	233	232	BS3+NH+OH	intra-protein	0.00757576
Xi&XiFDR	G0SDS5	G0SDS5	HEPAAPQPAEETKPEPIVEK	TEEMADTK	13	7	1486	1472	BS3+NH+OH	intra-protein	0.00757576
Xi&XiFDR	G0SBM8	G0SBM8	KYLDFEEAEGNYHR	AKFGKENGGLSELDEATR	1	5	281	545	BS3+NH+OH	intra-protein	0.00757576
Xi&XiFDR	G0SDS5	G0SDS5	TPALEAKVEEEVAQTVEAAK	VEEPAEQPEVKAEEPVAPTEAKAEER	7	22	4555	4544	BS3+NH+OH	intra-protein	0.00757576
Xi&XiFDR	G0SBY8	G0SBY8	LASNPKTSALLADPSFMoxAK	SPDEAGGPSTTKAQdaEDVPMPDAPK	6	12	153	213	BS3+NH+OH	intra-protein	0.00757576
Xi&XiFDR	G0SEK9	G0SEK9	KHDLAKDETTEEK	TKDGKIYHKLWSAEEITALLK	6	9	244	226	BS3+NH+OH	intra-protein	0.00757576
Xi&XiFDR	G0SFP0	G0SFP0	AREEAESKAK	AKAEDDEK	8	2	771	781	BS3+NH+OH	intra-protein	0.00757576
Xi&XiFDR	G0S1E6	G0S1E6	EGIAKNGAK	MoxHSSVSGVTDYLAVDDAHAITLAR	5	6	480	329	BS3+NH+OH	intra-protein	0.00757576
Xi&XiFDR	G0SDS5	G0SDS5	AEPASEPASGPSAETKAEADPEPAAEPVAEAK	AAPEPAPAAEPVQETKVEAAPEPATKEIEEPAPEPAAETKEELVPETQVGAAPEPK	16	26	1659	1613	BS3+NH+OH	intra-protein	0.00757576
Xi&XiFDR	G0SDS5	G0SDS5	DETPAPEPPVEEKK	AEAETKIEEAPEVEAK	3	6	396	3653	BS3+NH+OH	intra-protein	0.00757576
Xi&XiFDR	G0S1E6	G0S1E6	EKHLAR	IAVMGSEQLASVMETVGSGKGENGGLR	2	20	133	549	BS3+NH+OH	intra-protein	0.00757576
Xi&XiFDR	G0SDS5	G0SDS5	ADEPAAVETSKPAK	TLEPVRADEPAPAKEEEPVVAQEPATK	11	14	5011	4987	BS3+NH+OH	intra-protein	0.00757576
Xi&XiFDR	G0SHV9	G0SHV9	EEVKPVEEGHLEHK	KEEAAPAEEAAAEAPKbs3nh2EEAKEEAKEEPK	4	20	74	263	BS3+NH+OH	intra-protein	0.00757576
Xi&XiFDR	G0SDS5	G0SDS5	ETPAPETAVEEK	VEAAPATETbs3nh2EAAPAKbs3ohEEEAPVPVAAPAPAEEAK	7	7	3903	2958	BS3+NH+OH	intra-protein	0.00757576
Xi&XiFDR	G0SBY8	G0SBY8	EAGGAGGFDPNASIGKLFSDPNLIQK	IGTAYEKMGDLTK	16	7	137	343	BS3+NH+OH	intra-protein	0.00757576
Xi&XiFDR	G0SDS5	G0SDS5	EPVSEAKVEAAPEVEAK	AEEAPAAETK	7	9	3488	3728	BS3+NH+OH	intra-protein	0.00757576
Xi&XiFDR	G0SDS5	G0SDS5	NEEQVTEHKAKPEEPEVK	TVEAQPEQLTEAKAEEVAVPSTETK	9	13	4380	4359	BS3+NH+OH	intra-protein	0.00757576
Xi&XiFDR	G0SDP9	G0SDP9	ATEAPATNKR	KANDELEEESQPSK	9	1	392	394	BS3+NH+OH	intra-protein	0.00757576
Xi&XiFDR	G0S9L1	G0S9L1	AKIEEAKAEEATEK	EEKPVEK	2	3	458	452	BS3+NH+OH	intra-protein	0.00757576
Xi&XiFDR	G0SBY8	G0SBY8	AQEDVPMPDAPKK	EPEPSKKbs3ohEPEPEPEEELDDEEREK	12	6	225	232	BS3+NH+OH	intra-protein	0.00757576
Xi&XiFDR	G0SBY8	G0SBY8	AQEDVPMPDAPKK	EPEPSKbs3ohKEPEPEPEEELDDEEREK	12	7	225	233	BS3+NH+OH	intra-protein	0.00757576
Xi&XiFDR	G0SDS5	G0SDS5	AEEAPAAETK	TEEAPKAEEAPAAETK	9	6	3728	3719	BS3+NH+OH	intra-protein	0.00757576
Xi&XiFDR	G0SDS5	G0SDS5	TEEKAVVEEK	AAPEESASK	4	6	239	197	BS3+NH+OH	intra-protein	0.00757576
Xi&XiFDR	G0RYP6	G0RYP6	KFSDPEVQSDMK	MIAEAEKFKEEDEREAAR	1	7	75	523	BS3+NH+OH	intra-protein	0.00757576
Xi&XiFDR	G0SDS5	G0SDS5	LGYVPTATSASPRSSGADVLGPIEMHSVEDVVMoxSGSK	TEAVEETKAETTAPVEPTAEPEVQPAAEDKPEPAEVKVEAAEEPKTEAAETK	27	8	6416	1969	BS3+NH+OH	intra-protein	0.00757576
Xi&XiFDR	G0SDS5	G0SDS5	TEAVEETKAETTAPVEPTAEPEVQPAAEDKPEPAEVK	AEPEAPAETAQPAEEPKAEAALADETKTEVTAEEPK	8	17	1969	1942	BS3+NH+OH	intra-protein	0.00757576
Xi&XiFDR	G0SDS5	G0SDS5	IDEPAPAPAPAVEETPVPEPEAVK	AEEVSPKPVK	15	7	5252	5234	BS3+NH+OH	intra-protein	0.00757576
Xi&XiFDR	G0S6V6	G0S6V6	SKEAYAINAR	DIPEGGSbs3nh2KGVILLDPKSQDK	2	16	612	654	BS3+NH+OH	intra-protein	0.00757576
Xi&XiFDR	G0S6V6	G0S6V6	SKEAYAINAR	DIPEGGSKbs3nh2GVILLDPKSQDK	2	16	612	654	BS3+NH+OH	intra-protein	0.00757576
Xi&XiFDR	G0RZP9	G0RZP9	GFKFETDTDTECcmIAK	TLLESK	3	5	183	179	BS3+NH+OH	intra-protein	0.00757576
Xi&XiFDR	G0SDS5	G0SDS5	VEPAAEEANVEPAQEVKPEAEVTVEPAEQPK	AEEAAEAKPTEEAKbs3nh2VESK	17	8	2030	2297	BS3+NH+OH	intra-protein	0.00757576
Xi&XiFDR	G0SBQ7	G0SBQ7	GTEPTNR	KAEEELASKPR	1	1	2	22	BS3+NH+OH	intra-protein	0.00757576
Xi&XiFDR	G0SDS5	G0SDS5	DTVSAEAVAQEPEVETEPEVAK	AEEVSPKPVKIDEPAPAPAPAVEETPVPEPEAVK	16	7	5221	5234	BS3+NH+OH	intra-protein	0.00757576
Xi&XiFDR	G0S6Y2	G0S6Y2	NAGPGAFFKFPDSTTDNSASNAAGNSFGDAGNDDDLYT	AREAAGEDVNMoxEDDEDPVPELTKR	9	23	790	751	BS3+NH+OH	intra-protein	0.00757576
Xi&XiFDR	G0SAF6	G0SAF6	FKNGVLDVVVPK	MoxFTFPGPVDQDAVKAK	2	14	172	168	BS3+NH+OH	intra-protein	0.00757576
Xi&XiFDR	G0S7A2	G0S7A2	GKVVDEIK	IQEGEGSEDEKbs3nh2TIAKKK	2	15	514	499	BS3+NH+OH	intra-protein	0.00757576
Xi&XiFDR	G0SF13	G0SF13	AAGGGKDAQKbs3ohSNAGTAR	AAGGGKDAQK	6	6	447	447	BS3+NH+OH	intra-protein	0.00757576
Xi&XiFDR	G0SDS5	G0SDS5	VEEAPVETKVEATPEPIEAK	AEPEAPAETAQPAEEPKbs3nh2AEAALADETbs3nh2K	9	9	3259	1934	BS3+NH+OH	intra-protein	0.00757576
Xi&XiFDR	G0SAQ6	G0SAQ6	EVEELKAK	AKLLSSEAEIADLK	6	2	510;376	378	BS3+NH+OH	intra-protein	0.00757576
Xi&XiFDR	G0S8H3	G0S8H3	KAAEEK	AKQEAEAAAANdaPDAAANGTKDEEMPDAPAAGK	1	2	701	708	BS3+NH+OH	intra-protein	0.00757576
Xi&XiFDR	G0S834	G0S834	TEMEDAAKNHK	KIAQNIR	8	1	90	94	BS3+NH+OH	intra-protein	0.00757576
Xi&XiFDR	G0SDS5	G0SDS5	AVEVQELAPAPAEPAAVEEPATIEAPEPAKPDESAPAK	TVEAPEPAPK	30	1	5112	5121	BS3+NH+OH	intra-protein	0.00757576
Xi&XiFDR	G0SAF6	G0SAF6	EHTEGDPSLVDESKR	EHTEGDPSLVDESK	14	13	118	117	BS3+NH+OH	intra-protein	0.00757576
Xi&XiFDR	G0S4X6	G0S4X6	KAASAPAAAAAAPGAAYQDIPISNMR	LAHELDVPLKALK	1	10	212	194	BS3+NH+OH	intra-protein	0.00757576
Xi&XiFDR	G0SAM1	G0SAM1	VQTAEEVKDEKK	VTESTPGPETKSLATNMAGEPLIEEEIK	8	11	891	906	BS3+NH+OH	intra-protein	0.00757576
Xi&XiFDR	G0SBY8	G0SBY8	KEPEPEPEEELDDEEREK	EPEPSK	1	5	233	231	BS3+NH+OH	intra-protein	0.00757576
Xi&XiFDR	G0RYP6	G0RYP6	KFSDPEVQSDMK	NGKPVIQVEFKbs3ohGETK	1	3	75	98	BS3+NH+OH	intra-protein	0.00757576
Xi&XiFDR	G0SDS5	G0SDS5	SAEEPASAPTK	AEPIAPAEPAPITEANEEPAPAAEDPAPAPHIEKbs3ohAK	1	13	996	972	BS3+NH+OH	intra-protein	0.00757576
Xi&XiFDR	G0SDS5	G0SDS5	VAEPAETKVEEQTAESEAKVEAASEPVK	EVPEPVVETK	8	9	4170	4161	BS3+NH+OH	intra-protein	0.00801974
Xi&XiFDR	G0SDS5	G0SDS5	IEAAPEQPKDEVAEETKPEPASEVTKTDAPAEPK	AEPEAPAETAQPAEEPKAEAALADETK	17	17	1908	1942	BS3+NH+OH	intra-protein	0.00801974
Xi&XiFDR	G0SDS5	G0SDS5	VEEPVEAKAETPAETKTEEQAPAIENKIEEAPTVEAK	AEETPVSEAK	8	7	3360	3349	BS3+NH+OH	intra-protein	0.00801974
Xi&XiFDR	G0RYB3	G0RYB3	AQKVEFEKPLILLSEQK	GFVSPYFITDAK	3	9	238	232	BS3+NH+OH	intra-protein	0.00801974
Xi&XiFDR	G0S792	G0S792	WYEKEYPDFPR	HSADKPFLVGQR	4	5	665	423	BS3+NH+OH	intra-protein	0.00801974
Xi&XiFDR	G0SG89	G0SG89	PQEVSDIKK	DSDKbs3ohAEKLK	8	7	9	70	BS3+NH+OH	intra-protein	0.00801974
Xi&XiFDR	G0SDS5	G0SDS5	HEPAAPQPAEETKPEPIVEK	VEATQQPKbs3ohTEEMADTK	13	15	1486	1472	BS3+NH+OH	intra-protein	0.00801974
Xi&XiFDR	G0SAM1	G0SAM1	KGPEPEPEPESEAK	VEETPVPSAEGKSEEKVTEAEPEK	1	12	870	857	BS3+NH+OH	intra-protein	0.00801974
Xi&XiFDR	G0SDS5	G0SDS5	NEEQVTEHKAKPEEPEVK	AEEVAVPSTETK	9	9	4380	4368	BS3+NH+OH	intra-protein	0.00801974
Xi&XiFDR	G0SDS5	G0SDS5	VEEVAHSPEAQVEEVTEPVEAK	TVEEQTPAPVEESbs3ohKAEEAK	7	14	3935	1436	BS3+NH+OH	intra-protein	0.00801974
Xi&XiFDR	G0SDS5	G0SDS5	Tbs3nh2EAPAPAEPAEAKTEADVTPDELPKAEEAAEAKPTEEAKVESK	VEEPAVVEAPEPAKbs3ohVEEPAAAAEGAEPTVK	13	28	2277	5181	BS3+NH+OH	intra-protein	0.00801974
Xi&XiFDR	G0SH15	G0SH15	AEEKTEEGDDKKPK	IEEVEDDEDKKKEKPKK	4	12	230	252	BS3+NH+OH	intra-protein	0.00801974
Xi&XiFDR	G0SDS5	G0SDS5	AEESIAQPTEPAAK	AEEQTPAPETK	4	10	4642	4637	BS3+NH+OH	intra-protein	0.00801974
Xi&XiFDR	G0SAQ6	G0SAQ6	SESESKLAK	LADAEAKHTQALADLRK	6	7	787	939	BS3+NH+OH	intra-protein	0.00801974
Xi&XiFDR	G0S378	G0S378	YSDSDKPLDLPTLFLR	Kbs3ohDKIDLPLNQR	6	3	167	123	BS3+NH+OH	intra-protein	0.00801974
Xi&XiFDR	G0SBJ0	G0SBJ0	VVENDELEMEIIPNAKTIPGDK	FLPVKTCcmSDLMLVK	16	5	446	491	BS3+NH+OH	intra-protein	0.00801974
Xi&XiFDR	G0S4R3	G0S4R3	KPPPPPPGR	LAEEQGVPPPVALQPSKPEGK	1	17	1012	1007	BS3+NH+OH	intra-protein	0.00801974
Xi&XiFDR	G0S378	G0S378	KDKIDLPLNQR	YSDSDKbs3ohPLDLPTLFLR	3	4	123	165	BS3+NH+OH	intra-protein	0.00801974
Xi&XiFDR	G0SDS5	G0SDS5	IEAAPEQPKDEVAEETKPEPASEVTK	TDAPAEPK	17	1	1908	1918	BS3+NH+OH	intra-protein	0.00801974
Xi&XiFDR	G0SDS5	G0SDS5	TEEAPAPDSK	VEEVAHSPEAQVEEVTEPVEAKAETEEAPASEAKGEEVAQPVETQVEEQVPAPETK	9	22	3927	3950	BS3+NH+OH	intra-protein	0.00801974
Xi&XiFDR	G0SDS5	G0SDS5	AVPEVAAAEVKbs3ohSEEPTETEAPK	VEEPAAAAEGAEPTVK	12	14	3637	5181	BS3+NH+OH	intra-protein	0.00801974
Xi&XiFDR	G0SDS5	G0SDS5	VEEPAAAAEGAEPTVK	AVPEVAAAEVKSbs3ohEEPTETEAPK	14	11	5181	3636	BS3+NH+OH	intra-protein	0.00801974
Xi&XiFDR	G0S9L1	G0S9L1	VPEVPPAAEGVAEEKPAEQAGEEKPVEAAAPAVEEKEEKPVEK	AKIEEAKAEEATEK	39	2	452	458	BS3+NH+OH	intra-protein	0.00801974
Xi&XiFDR	G0SAM1	G0SAM1	KVTESTPGPETK	KGPEPEPEPESEAKbs3nh2VQTAEEVKDEK	1	22	895	891	BS3+NH+OH	intra-protein	0.00801974
Xi&XiFDR	G0SDS5	G0SDS5	AEDKVTESEVKVEEAPEAEVK	AEEVAETK	4	7	3100	3095	BS3+NH+OH	intra-protein	0.00801974
Xi&XiFDR	G0S1X9	G0S1X9	DLKAIVEPVER	MVSETSDWLYGDGADAAKbs3ohEVLKAR	3	22	765	758	BS3+NH+OH	intra-protein	0.00801974
Xi&XiFDR	G0SBY8	G0SBY8	KEPEPEPEEELDDEEREK	AQEDVPMoxPDAPKKEPEPSK	1	13	233	226	BS3+NH+OH	intra-protein	0.00801974
Xi&XiFDR	G0SDS5	G0SDS5	ETAPVAPETNVK	EVPEPVVETK	9	9	4149	4161	BS3+NH+OH	intra-protein	0.00801974
Xi&XiFDR	G0SAP2	G0SAP2	KEGEGEGDKKPEVK	NKENNKESEKEGEK	9	10	419	406	BS3+NH+OH	intra-protein	0.00801974
Xi&XiFDR	G0SAQ6	G0SAQ6	ELKEGFASEVAELQK	AKHAEELQGGSSDKER	3	14	532	524	BS3+NH+OH	intra-protein	0.00801974
Xi&XiFDR	G0SAM1	G0SAM1	KGPEPEPEPESEAK	VEPKPAAESEAKVEETPVPSAEGKSEEKVTEAEPEK	1	24	870	857	BS3+NH+OH	intra-protein	0.00801974
Xi&XiFDR	G0S4X6	G0S4X6	ALKGTGPGGK	KAASAPAAAAAAPGAAYQDIPISNMR	3	1	197	212	BS3+NH+OH	intra-protein	0.00801974
Xi&XiFDR	G0SBY8	G0SBY8	AQEDVPMPDAPKK	EPEPSKKbs3nh2EPEPEPEEELDDEEREK	12	6	225	232	BS3+NH+OH	intra-protein	0.00801974
Xi&XiFDR	G0SAM1	G0SAM1	SEEKVTEAEPEK	VEETPVPSAEGK	4	8	861	853	BS3+NH+OH	intra-protein	0.00801974
Xi&XiFDR	G0S4X6	G0S4X6	GTGPGGKITEEDVKK	LEPALDREPNVSFAAK	7	12	204	179	BS3+NH+OH	intra-protein	0.00801974
Xi&XiFDR	G0SDS5	G0SDS5	VQETPAAEAKAEESAETKVEEQATbs3ohPAPEAK	AAEPVEAPAKTEEAPAPDSKVEEVAHSPEAQVEEVTbs3ohEPVEAK	18	20	3681	3928	BS3+NH+OH	intra-protein	0.00801974
Xi&XiFDR	G0S561	G0S561	APLTGAEVAK	DATEEFDPIHPPDTLEKYLPK	1	17	2	66	BS3+NH+OH	intra-protein	0.00801974
Xi&XiFDR	G0SDS5	G0SDS5	VAEPEAKVEEAPVETKVEATPEPIEAK	VEQAPVTEANAEEPVEAKAEEK	7	18	3250	3239	BS3+NH+OH	intra-protein	0.008626
Xi&XiFDR	G0SDS5	G0SDS5	ADEPAAVETSKPAKTEQAAEEAPAAPEPEAVK	LQVEQKEEEQKPSEPVPVEAVPAAEEMVVEEAPK	11	6	5011	485	BS3+NH+OH	intra-protein	0.008626
Xi&XiFDR	G0S5V3	G0S5V3	ADSVVLDTEK	ALNDYADKbs3ohLDKTEADQIR	8	5	580	587	BS3+NH+OH	intra-protein	0.00919681
Xi&XiFDR	G0SDS5	G0SDS5	TPDPVEEIEQPAAVEQPVATESVKAEEPVTETITESVK	TVEAQPEQLTEAKAEEVAVPSTETK	1	13	5539	4359	BS3+NH+OH	intra-protein	0.00919681
Xi&XiFDR	G0SDS5	G0SDS5	VEVTETEVEEQAPVAEAKVEEVSAPVEAK	EATPEPTAETK	18	10	4232	4213	BS3+NH+OH	intra-protein	0.00919681
Xi&XiFDR	G0SDS5	G0SDS5	AEERTPALEAKVEEEVAQTVEAAKTEEPAQPAEAK	AEEPVAPTEAK	11	8	4555	4541	BS3+NH+OH	intra-protein	0.00919681
Xi&XiFDR	G0SDS5	G0SDS5	ADEPAAVETSKPAKTEQAAEEAPAAPEPEAVK	VEEAAPASVAVDEPAKTEEPVKVEEPAPAEAPAPEPEPEVK	14	22	5014	5054	BS3+NH+OH	intra-protein	0.00919681
Xi&XiFDR	G0SH15	G0SH15	KREEEKK	SPIIKALK	6	5	545	624	BS3+NH+OH	intra-protein	0.00919681
Xi&XiFDR	G0SDS5	G0SDS5	ESEVKVEEAVASVEAK	AEESIAQPTEPAAK	5	9	4657	4647	BS3+NH+OH	intra-protein	0.00919681
Xi&XiFDR	G0SH15	G0SH15	ETEKEVPDEEAEEKAEEKTEEGDDK	KVKETK	4	3	216	262	BS3+NH+OH	intra-protein	0.00919681
Xi&XiFDR	G0SHQ5	G0SHQ5	VVEIAPAKDLPAHVR	YEDVFEDGEVPKEEKTbs3nh2VHR	8	12	284	21	BS3+NH+OH	intra-protein	0.00945627
Xi&XiFDR	G0SDS5	G0SDS5	AEETPAPAPVPAVEEPK	SATTTTQEEKPSSEPAPAADETPAPAHVVAEEKAAEEPEAEEKPVEAKPEESIPAALVENMK	4	33	311	278	BS3+NH+OH	intra-protein	0.00945627
Xi&XiFDR	G0S1X1	G0S1X1	SKEIMTK	SVKbs3ohGGGGKGMR	2	8	810	856	BS3+NH+OH	intra-protein	0.00945627
Xi&XiFDR	G0S7I0	G0S7I0	TYLEKHLDK	ALKESLVQDR	5	3	163	185	BS3+NH+OH	intra-protein	0.00945627
Xi&XiFDR	G0SDS5	G0SDS5	TVEEQTPAPVEESKAEEAK	LKTVGEAKbs3ohLEPVEQVK	14	2	1436	1443	BS3+NH+OH	intra-protein	0.00945627
Xi&XiFDR	G0SDS5	G0SDS5	IEAAPEQPKDEVAEETKPEPASEVTKTDAPAEPK	TEAPAEVKAEPAEETKLEAPVEKPAEPVEEPR	9	16	1900	1875	BS3+NH+OH	intra-protein	0.00945627
Xi&XiFDR	G0SDS5	G0SDS5	SEETATTATEKAEDTLAPVAPAPVAADER	AVEETKLEVK	11	6	211	187	BS3+NH+OH	intra-protein	0.00945627
Xi&XiFDR	G0S4X6	G0S4X6	ALKGTGPGGK	KAASAPAAAAAAPGAAYQDIPISNMoxRK	3	1	197	212	BS3+NH+OH	intra-protein	0.00945627
Xi&XiFDR	G0SAQ6	G0SAQ6	SDLGEVSDMKQQLEVK	LTTELQEASGANKTLQDQHAAEVAALK	10	13	886	912	BS3+NH+OH	intra-protein	0.00945627
Xi&XiFDR	G0SDS5	G0SDS5	ETLAPEAKPEPTTTETGAAAPTPAPIEEVKAEEK	EAPAAVEEEKPVETTPAAAVEEK	8	10	618	346	BS3+NH+OH	intra-protein	0.00945627
Xi&XiFDR	G0SDS5	G0SDS5	DKTPAEDAPAQTEVQASVPALPPAEASAPAEAPATPETAPEPVTETK	VEASAPAPEPEQAAAEAAVTQEPAVAEAPAVESbs3nh2ENAVVEESbs3nh2AK	2	20	2906	5420	BS3+NH+OH	intra-protein	0.00945627
Xi&XiFDR	G0SFP0	G0SFP0	AKbs3nh2KAAEMDR	KAAEMDR	3	1	851	851	BS3+NH+OH	intra-protein	0.00945627
Xi&XiFDR	G0SDS5	G0SDS5	SEPVEETKVESAPEEPKTEAPAEVK	AEPAEETKLEAPVEKPAEPVEEPRIEAAPEQPKDEVAEETKPEPASEVTK	17	8	1859	1875	BS3+NH+OH	intra-protein	0.00945627
Xi&XiFDR	G0SBY8	G0SBY8	NKIEAAR	KAYIDPVK	2	1	377	383	BS3+NH+OH	intra-protein	0.00945627
Xi&XiFDR	G0S9L1	G0SHV9;G0S9L1	AEEATEKAAEEAKPTDGVK	AKIEEAK	7	2	470	197;458	BS3+NH+OH	intra-protein	0.00945627
Xi&XiFDR	G0S378	G0S378	YSDSDKPLDLPTLFLR	Kbs3nh2DKIDLPLNQR	6	3	167	123	BS3+NH+OH	intra-protein	0.00945627
Xi&XiFDR	G0SDS5	G0SDS5	SPEPAAAELKEHEHAK	VEAVEESKPEAPVEQQVEVKTbs3nh2EPVVEK	10	20	5864	1817	BS3+NH+OH	intra-protein	0.00945627
Xi&XiFDR	G0SAQ6	G0SAQ6	AKHAEELQGGSSDK	KGYEKEVEELK	2	5	512	504	BS3+NH+OH	intra-protein	0.00945627
Xi&XiFDR	G0SDS5	G0SDS5	EEAPAPAPVEEVKPSEPEPELVK	EEEKPAAPQEEVAAANEPTPVAEVKEEAPVPEAK	13	4	776	918	BS3+NH+OH	intra-protein	0.00945627
Xi&XiFDR	G0SBY8	G0SBY8	LFSDPNLIQKLASNPK	EAGGAGGFDPNASIGK	10	13	147	134	BS3+NH+OH	intra-protein	0.00945627
Xi&XiFDR	G0SEK9	G0SEK9	KHDLAKDETTEEK	DGKIYHKLWSAEEITALLK	6	7	244	226	BS3+NH+OH	intra-protein	0.00945627
Xi&XiFDR	G0RYB3	G0RYB3	VTPDMLGSTGSITITK	EDTIILNGDGSK	15	3	352	356	BS3+NH+OH	intra-protein	0.00945627
Xi&XiFDR	G0S4X6	G0S4X6	LAHELDVPLKALK	GTGPGGKbs3nh2ITEEDVK	10	2	194	199	BS3+NH+OH	intra-protein	0.00945627
Xi&XiFDR	G0SDS5	G0SDS5	AEPAEETKLEAPVEKPAEPVEEPRIEAAPEQPKDEVAEETKPEPASEVTK	TDAPAEPKAEPEAPAETAQPAEEPK	41	8	1908	1925	BS3+NH+OH	intra-protein	0.00945627
Xi&XiFDR	G0S3L5	G0S3L5	KESIADQMR	TNDREVVEWYEQNQDRINEKLEKLK	1	20	2249	2243	BS3+NH+OH	intra-protein	0.00945627
Xi&XiFDR	G0RYB3	G0RYB3	AVATTLGPKGR	NVLIESTFGSPKITKDGVTVAK	9	15	60	77	BS3+NH+OH	intra-protein	0.00945627
Xi&XiFDR	G0SDS5	G0SDS5	AEEAPAAETK	VEEPAEAKAEEHVTPASEAKVEETPEAEVEAAAPEVAPAPPAADEVIPETAEVKVEQAAPAGLAEVEEK	9	8	3728	3737	BS3+NH+OH	intra-protein	0.00945627
Xi&XiFDR	G0S8H3	G0S8H3	AEEGAQQQGEEKQQQQQQQ	QEAEAAAANPDAAANGTKDEEMPDAPAAGK	12	18	750	726	BS3+NH+OH	intra-protein	0.00945627
Xi&XiFDR	G0SF74	G0SF74	VIKDQEVEIR	RPLEETSSSSVGDQPEAKRPALDK	3	18	39	30	BS3+NH+OH	intra-protein	0.00945627
Xi&XiFDR	G0SBY8	G0SBY8	KAYIDPVKAEEAR	KDPKbs3ohFIR	1	1	383	454	BS3+NH+OH	intra-protein	0.00945627
Xi&XiFDR	G0SDS5	G0SDS5	AEKVSSPEAK	AAAPEPVAETK	3	10	3017	3013	BS3+NH+OH	intra-protein	0.00945627
Xi&XiFDR	G0SAP2	G0SAP2	KEGEGEGDKKPEVK	NKENNK	1	2	411	398	BS3+NH+OH	intra-protein	0.00945627
Xi&XiFDR	G0S866	G0S866	GKFPSPLLDINYR	LSEKTQAAAQPK	2	4	1405	1716	BS3+NH+OH	intra-protein	0.00945627
Xi&XiFDR	G0S561	G0S561	YAGKDATEEFDPIHPPDTLEK	AYDVTEFLPEHPGGAKIILK	4	16	49	41	BS3+NH+OH	intra-protein	0.00945627
Xi&XiFDR	G0S1Q8	G0S1Q8	NIEEARPFEDLTVDEVAAAEPSIDEKTTK	LVTKGR	26	4	148	155	BS3+NH+OH	intra-protein	0.00945627
Xi&XiFDR	G0S6Y2	G0S6Y2	DVDLAYIASKTHGFSGADLAFITQR	AREAAGEDVNdaMEDDEDPVPELTKR	10	23	695	751	BS3+NH+OH	intra-protein	0.00945627
Xi&XiFDR	G0SAP2	G0SAP2	KEGEGEGDKKPEVKKPER	NLSDEVDDEKLR	15	10	425	367	BS3+NH+OH	intra-protein	0.00945627
Xi&XiFDR	G0SDS5	G0SDS5	AEEAPAAETbs3ohKVEEPAEAKAEEHVTPASEAKVEETPEAEVEAAAPEVAPAPPAADEVIPETAEVK	AEEPVTETITESVK	30	10	3749	5572	BS3+NH+OH	intra-protein	0.00945627
Xi&XiFDR	G0SDS5	G0SDS5	AGAKEEAKPEPVEETK	IEVVSEPAPDVAAEPAPETKVEVAPEPTTEPVAETKPEVVEEHK	4	36	1575	1563	BS3+NH+OH	intra-protein	0.00945627
Xi&XiFDR	G0S1E6	G0S1E6	IEKESEAVYSSAR	KIQQGGPPK	3	1	561	121	BS3+NH+OH	intra-protein	0.00945627
Xi&XiFDR	G0S9L1	G0S9L1	VPEVPPAAEGVAEEKPAEQAGEEKPVEAAAPAVEEKEEKPVEK	AKIEEAKAEEATEK	36	7	449	463	BS3+NH+OH	intra-protein	0.00945627
Xi&XiFDR	G0SDS5	G0SDS5	EEAKPEPVEETK	VEVAPEPTTEPVAETKPEVVEEHKbs3ohAGAK	4	16	1579	1563	BS3+NH+OH	intra-protein	0.00945627
Xi&XiFDR	G0SDS5	G0SDS5	EHEHAKDVASSPETVAAADDSLIVVDEAMTPESCcmSQLPDEPVIVDATSPLTPPSEEGESSQAPALK	AVGESQELPGEPAPKSPEPAAAELK	6	15	5870	5854	BS3+NH+OH	intra-protein	0.00945627
Xi&XiFDR	G0SHV9	G0SHV9	KEGSASDEEGVEKPK	SPFSKLR	1	5	477	496	BS3+NH+OH	intra-protein	0.00945627
Xi&XiFDR	G0SHV9	G0SHV9	EEAAPAAEAAAEAPKEEAKEEPK	KAAEPEPAAATEAPAEEAKK	15	19	341	325	BS3+NH+OH	intra-protein	0.00945627
Xi&XiFDR	G0SHQ5	G0SHQ5	ADEAYVIGKR	GDIVIPTLYDDDGNKIDTSVPCcmTK	9	15	89	542	BS3+NH+OH	intra-protein	0.00945627
Xi&XiFDR	G0SDS5	G0SDS5	TEEMoxADTKHEPAAPQPAEETKPEPIVEK	TVEEQTPAPVEESKAEEAKLK	8	14	1473	1436	BS3+NH+OH	intra-protein	0.00945627
Xi&XiFDR	G0SAM1	G0SAM1	VQTAEEVKDEK	VTEAEPEKKGPEPEPEPESEAK	8	9	891	870	BS3+NH+OH	intra-protein	0.00945627
Xi&XiFDR	G0SAQ6	G0SAQ6	AKDAAIAK	LKEENEVANEHHQKbs3nh2QLK	2	2	652	660	BS3+NH+OH	intra-protein	0.00945627
Xi&XiFDR	G0SAP2	G0SAP2	KEGEGEGDKKPEVK	ENNKESEK	1	4	411	402	BS3+NH+OH	intra-protein	0.00945627
Xi&XiFDR	G0S9L1	G0S9L1	AVEETNTEEPQPAEETKPAEEAKPAEEVK	AVEETNVEEPQPAEETKPAEEVKAVEVK	7	17	731	713	BS3+NH+OH	intra-protein	0.00945627
Xi&XiFDR	G0S6V6	G0S6V6	KLNLDPSTIK	KMQTGGPDGDLGSNEILLSNEK	1	1	759	769	BS3+NH+OH	intra-protein	0.00945627
Xi&XiFDR	G0SDS5	G0SDS5	GEEVAQPVETQVEEQVPAPETK	ETPAPETbs3ohAVEEKAAEPVEAPAKTEEAPAPDSKVEEVAHSPEAQVEEVTEPVEAK	10	22	3972	3918	BS3+NH+OH	intra-protein	0.00945627
Xi&XiFDR	G0SAQ6	G0SAQ6	LAKELEALK	LADAEAKHTQALADLRK	3	7	790	939	BS3+NH+OH	intra-protein	0.00945627
Xi&XiFDR	G0SDS5	G0SDS5	TEVEEVTEAKVEETILESEAK	TEAAPEPAEVNAAEQAPAPEAK	10	1	3299	3311	BS3+NH+OH	intra-protein	0.00945627
Xi&XiFDR	G0SBR0	G0SBR0	VTGTKSTGK	STGCcmKPIADIESFTEDK	5	5	397	361	BS3+NH+OH	intra-protein	0.00945627
Xi&XiFDR	G0S378	G0S378	TSSESEAEAVAPAR	DGCcmQCcmPKCcmVDPSSGQK	3	7	64	184	BS3+NH+OH	intra-protein	0.00945627
Xi&XiFDR	G0SDS5	G0SDS5	AKVEEVPKTVEAQPEQLTEAK	AEEPEAPAAAQAAVENSGVLVER	2	17	4340	5833	BS3+NH+OH	intra-protein	0.00945627
Xi&XiFDR	G0SH15	G0SH15	ETEKEVPDEEAEEKAEEK	IEEVEDDEDKKKEKPK	4	12	216	252	BS3+NH+OH	intra-protein	0.00945627
Xi&XiFDR	G0S9L1	G0S9L1	SAEEAKVEEPKAEEPKPAEEAK	VEEPKDEEPKPTEEAKVEEPKDDATEEVR	6	5	557	578	BS3+NH+OH	intra-protein	0.00945627
Xi&XiFDR	G0S9L1	G0S9L1	AVEETNVEEPQPAEETKPAEEVK	AVEEAPAAVEEAPKVEEPKVEEPKVTEEAAKPEESKPSEEVAQPVEETPKAEEPK	17	19	713	841	BS3+NH+OH	intra-protein	0.00945627
Xi&XiFDR	G0SDS5	G0SDS5	VEEAPVAKTEVEEVTEAKVEETILESEAK	AKVEEQVAQPSEPAATEEAAPQPTETTKTEELIVEAK	18	2	3299	4487	BS3+NH+OH	intra-protein	0.00993571
Xi&XiFDR	G0S8H3	G0S8H3	AAEEKAK	QEAEAAAANPDAAANGTKDEEMPDAPAAGKAEEGAQQQGEEK	5	18	706	726	BS3+NH+OH	intra-protein	0.00993571
Xi&XiFDR	G0S1X9	G0S1X9	DLKAIVEPVER	MVSETSDWLYGDGADAAKbs3nh2EVLKAR	3	22	765	758	BS3+NH+OH	intra-protein	0.00993571
Xi&XiFDR	G0SDS5	G0SDS5	AKVEESSETVK	VKEATPEPTAETKVEVTETEVEEQAPVAEAKVEEVSAPVEAK	2	2	4192	4203	BS3+NH+OH	intra-protein	0.00993571
Xi&XiFDR	G0S378	G0S378	YSDSDKPLDLPTLFLR	RKDKIDLPLNQR	6	4	167	123	BS3+NH+OH	intra-protein	0.00993571
Xi&XiFDR	G0SDS5	G0SDS5	AEPATKK	EEEQKPSEPVPVEAVPAAEEMVVEEAPK	6	5	2096	490	BS3+NH+OH	intra-protein	0.00993571
Xi&XiFDR	G0SAM1	G0SAM1	VQTAEEVKDEK	KGPEPEPEPESEAK	8	11	891	880	BS3+NH+OH	intra-protein	0.00993571
Xi&XiFDR	G0SH15	G0SH15	ETEKEVPDEEAEEKAEEK	KTKKVKbs3ohETK	4	4	216	260	BS3+NH+OH	intra-protein	0.00993571
Xi&XiFDR	G0SDS5	G0SDS5	TVGEAKLEPVEQVK	VEATQQPKTEEMADTK	6	8	1449	1465	BS3+NH+OH	intra-protein	0.00993571
Xi&XiFDR	G0SH15	G0SH15	ETEKEVPDEEAEEKAEEK	KTKKbs3ohVKETK	4	3	216	259	BS3+NH+OH	intra-protein	0.00993571
Xi&XiFDR	G0SEK9	G0SEK9	KHDLAKDETTEEK	IYHKLWSAEEITALLK	6	4	244	226	BS3+NH+OH	intra-protein	0.00993571
Xi&XiFDR	G0SAX9	G0SAX9	VEEKKVPEAPAPEPSK	IIKVPQMAESITEGTLK	4	3	141	44	BS3+NH+OH	intra-protein	0.00993571
Xi&XiFDR	G0SH15	G0SH15	KETEKEVPDEEAEEKAEEK	TEEGDDKKPKIEEVEDDEDK	5	7	216	237	BS3+NH+OH	intra-protein	0.00993571
Xi&XiFDR	G0SDS5	G0SDS5	AEEVAPAELKTEEPSQAKVEEQTPATbs3nh2KAAVEEAQVEEAQVEAETKVK	TEEAAPAPAPEAKEEPASAVGEAK	27	1	3525	705	BS3+NH+OH	intra-protein	0.00993571
Xi&XiFDR	G0SGX0	G0SGX0	EAPKKEEAPAAAAEEEPAPAPKPK	ANNLEIEEVETDVKNPSEEFLK	5	14	235	37	BS3+NH+OH	intra-protein	0.00993571
Xi&XiFDR	G0S5V3	G0S5V3	DIKEVPYK	KTVEPVRK	3	1	126	349	BS3+NH+OH	intra-protein	0.00993571
Xi&XiFDR	G0S9L1	G0S9L1	VEEPKVTEEAAKPEESKPSEEVAQPVEETPKAEEPKAEK	AAEEAKPTDGVKVEEHK	12	6	853	476	BS3+NH+OH	intra-protein	0.00993571
Xi&XiFDR	G0SBQ3	G0SBQ3	ELDELYAKQMGSAAGEQAAGPDQERER	NKTMDEIITR	8	2	554	465	BS3+NH+OH	intra-protein	0.00993571
Xi&XiFDR	G0S5V3	G0S5V3	ADSVVLDTEK	ALNDYADKbs3nh2LDKTEADQIR	8	5	580	587	BS3+NH+OH	intra-protein	0.00993571
Xi&XiFDR	G0SDS5	G0SDS5	Sbs3nh2AEKEAPAAVEEEKPVETTPAAAVEEK	TEEAPAPETKVEEQAVETVMVK	4	10	336	4032	BS3+NH+OH	intra-protein	0.0104348
Xi&XiFDR	G0RYP6	G0RYP6	NGKPVIQVEFKGETK	KFSDPEVQSDMoxKbs3nh2HFPFKbs3ohVIDR	3	1	98	75	BS3+NH+OH	intra-protein	0.0104348
Xi&XiFDR	G0S1Q0	G0S1Q0	TEEKAEEK	ATEEKSAEAKAE	4	5	199	208	BS3+NH+OH	intra-protein	0.0104348
Xi&XiFDR	G0S0D3	G0S0D3	VLKEDIYR	EAAAKQAPATQPTASSPTPSSITSPVEGSTAGSQQETPVPLTR	3	5	220	235	BS3+NH+OH	intra-protein	0.0104348
Xi&XiFDR	G0S8V2	G0S8V2	LDAKHVMoxFPGAVK	KWMEAK	4	1	54	378	BS3+NH+OH	intra-protein	0.0104348
Xi&XiFDR	G0SBY8	G0SBY8	KAYIDPVKAEEAREEGNKK	TAEKNdaKbs3nh2IEAAR	1	4	383	375	BS3+NH+OH	intra-protein	0.0104348
Xi&XiFDR	G0SAF6	G0SAF6	IESTDKGANGAEGRK	EHTEGDPSLVDESK	6	8	125	112	BS3+NH+OH	intra-protein	0.0104348
Xi&XiFDR	G0SDS5	G0SDS5	TEAVEETKAETTAPVEPTAEPEVQPAAEDKPEPAEVK	VEASAPAPEPEQAAAEAAVTQEPAVAEAPAVESbs3nh2ENAVVEESbs3ohAK	8	20	1969	5420	BS3+NH+OH	intra-protein	0.0104348
Xi&XiFDR	G0S177	G0S177	TEVTVEKPKEESPEPASGSEK	EQKVQSPVQTR	9	3	304	287	BS3+NH+OH	intra-protein	0.0104348
Xi&XiFDR	G0SDS5	G0SDS5	EVTLNTEATKSAPVAEEADPDPIPVAESK	AEPAATEDPVKTEEPAKVEEPAVVEAPEPAKVEEPAAAAEGAEPTVK	10	31	1067	5167	BS3+NH+OH	intra-protein	0.0104348
Xi&XiFDR	G0SHF3	G0SHF3	STNDPIAGLKQR	IINWGVATEEEVKGIDKAAR	10	17	340	359	BS3+NH+OH	intra-protein	0.0104348
Xi&XiFDR	G0SAM1	G0SAM1	EKAPLSDAR	EEQSSGSGSTEEGGEEKVEAK	2	17	753	747	BS3+NH+OH	intra-protein	0.0104348
Xi&XiFDR	G0SGX0	G0SGX0	KEEAPAAAAEEEPAPAPKPK	EAKbs3nh2KEAPK	1	4	235	230	BS3+NH+OH	intra-protein	0.0104348
Xi&XiFDR	G0SDS5	G0SDS5	VEQAPVTEANAEEPVEAK	AEEKVAEPEAKVEEAPVETK	7	4	3228	3243	BS3+NH+OH	intra-protein	0.0104348
Xi&XiFDR	G0S8H3	G0S8H3	KAAEEK	AKQEAEAAAANPDAAANGTKbs3nh2DEEMPDAPAAGK	1	2	701	708	BS3+NH+OH	intra-protein	0.010882
Xi&XiFDR	G0S6J0	G0S6J0	RPSDAGEEGGGSGNKESEEGASAQGKDNNNSSGNTAGTNGGGSGSSASK	DQQPGKDSR	26	6	910	939	BS3+NH+OH	intra-protein	0.010882
Xi&XiFDR	G0SBY8	G0SBY8	AMEKEAGGAGGFDPNASIGK	GDLLGAHDAYEQGLKbs3nh2LDPNNAGMK	4	10	121	95	BS3+NH+OH	intra-protein	0.010882
Xi&XiFDR	G0SDS5	G0SDS5	TEEMoxADTKHEPAAPQPAEETKPEPIVEK	TVGEAKLEPVEQVK	8	6	1473	1449	BS3+NH+OH	intra-protein	0.010882
Xi&XiFDR	G0SHQ5	G0SHQ5	NFQPDTGKIEVYR	AASKYEDVFEDGEVPKEEK	8	4	396	9	BS3+NH+OH	intra-protein	0.010882
Xi&XiFDR	G0SDS5	G0SDS5	DETPAPEPPVEEKbs3ohK	SPEPAAAELKEHEHAK	3	10	396	5864	BS3+NH+OH	intra-protein	0.010882
Xi&XiFDR	G0SDS5	G0SDS5	EAPAAVEEEKPVETTPAAAVEEK	AEAEAEKSAEK	10	7	346	332	BS3+NH+OH	intra-protein	0.010882
Xi&XiFDR	G0S9L1	G0S9L1	AEEPKPAEEAK	SAEEAKVEEPK	5	6	567	557	BS3+NH+OH	intra-protein	0.010882
Xi&XiFDR	G0S9L1	G0S9L1	VEEPNAEETKTEQAKPEEPKTEEAAPEESK	VEEHKGEEAPPEEPKAESNAEEIK	10	15	516	497	BS3+NH+OH	intra-protein	0.010882
Xi&XiFDR	G0SDS5	G0SDS5	DKIGPIPSEQQK	EEEPAPAPVEKTKEEEEESK	2	13	2444	2435	BS3+NH+OH	intra-protein	0.010882
Xi&XiFDR	G0S4X6	G0S4X6	LAHELDVPLKALK	GTGPGGKbs3ohITEEDVK	10	2	194	199	BS3+NH+OH	intra-protein	0.010882
Xi&XiFDR	G0RYB3	G0RYB3	AQKVEFEKPLILLSEQK	EGKTLQdaDELEVTEGMR	8	3	243	207	BS3+NH+OH	intra-protein	0.010882
Xi&XiFDR	G0RYB3	G0RYB3	EDTIILNGDGSK	VTPDMoxLGSTGSITITK	3	15	356	352	BS3+NH+OH	intra-protein	0.010882
Xi&XiFDR	G0SDS5	G0SDS5	VEEVPKTVEAQPEQLTEAK	VEEAPLPVEVQANEPAETKVEETVQPAETNAVEEASEPKAK	6	19	4346	4318	BS3+NH+OH	intra-protein	0.010882
Xi&XiFDR	G0SH15	G0SH15	KETEKEVPDEEAEEKAEEK	KVKETK	5	3	216	262	BS3+NH+OH	intra-protein	0.010882
Xi&XiFDR	G0S9L1	G0S9L1	AVKESQEK	AHVDPEASAVPEEVCcmEK	3	8	381	394	BS3+NH+OH	intra-protein	0.010882
Xi&XiFDR	G0SHF6	G0SHF6	SIEQEKQEEAAKK	NYKEDMDREATIR	12	3	244	181	BS3+NH+OH	intra-protein	0.010882
Xi&XiFDR	G0S378	G0S378	YSDSDKPLDLPTLFLR	KDKbs3ohIDLPLNQR	6	1	167	121	BS3+NH+OH	intra-protein	0.010882
Xi&XiFDR	G0S5V3	G0S5V3	ADSVVLDTEK	ALNDYADKLDKbs3ohTEADQIR	8	8	580	590	BS3+NH+OH	intra-protein	0.010882
Xi&XiFDR	G0SFP0	G0SFP0	GAAEKASSSIPDEPEK	EAEAKGEVVSVR	5	5	915	883	BS3+NH+OH	intra-protein	0.010882
Xi&XiFDR	G0SDS5	G0SDS5	EEAAPAPAPVEETPAPASAPAAEEIKPAEEVKPVKEPVK	TDDAPAPAAEPESEPIK	13	13	559	542	BS3+NH+OH	intra-protein	0.010882
Xi&XiFDR	G0SH15	G0SH15	IEEVEDDEDKKK	EVPDEEAEEKAEEKTEEGDDK	10	10	250	226	BS3+NH+OH	intra-protein	0.0111049
Xi&XiFDR	G0SDS5	G0SDS5	TEEPAQPAEAKbs3nh2TEEPEVKVDEAPAPVEAK	VEETILESEAK	1	8	4569	3307	BS3+NH+OH	intra-protein	0.0111049
Xi&XiFDR	G0SBJ0	G0SBJ0	ADVKGGTIIDYEGSVR	LLEIAQVPKEHVNEFK	4	9	380	401	BS3+NH+OH	intra-protein	0.0111049
Xi&XiFDR	G0S1E6	G0S1E6	DAEREGIAKNGAK	MHSSVSGVTDYLAVDDAHAITLAR	9	4	480	327	BS3+NH+OH	intra-protein	0.0111049
Xi&XiFDR	G0S378	G0S378	EKVNLVEEDRLFEGAER	RKbs3ohDKIDLPLNQR	2	4	569	123	BS3+NH+OH	intra-protein	0.0111049
Xi&XiFDR	G0S6V6	G0S6V6	SKEAYAINAR	NKDIPEGGSbs3ohKGVILLDPKSQDK	2	18	612	654	BS3+NH+OH	intra-protein	0.0111049
Xi&XiFDR	G0S6V6	G0S6V6	SKEAYAINAR	NKDIPEGGSKbs3ohGVILLDPKSQDK	2	18	612	654	BS3+NH+OH	intra-protein	0.0111049
Xi&XiFDR	G0SDS5	G0SDS5	VEQVTQPVETKAEDKASESEAK	VEAVPESTVEDKVEEAPVPPAETEPGEPVEIKVEAPAEAK	11	12	4067	4090	BS3+NH+OH	intra-protein	0.0111049
Xi&XiFDR	G0SDS5	G0SDS5	VEAPAEAKVETAPEPIEQDKPEEPVEAK	AAVEEAQVEEAQVEAETKVKEAPVEAK	20	20	4130	3545	BS3+NH+OH	intra-protein	0.0111049
Xi&XiFDR	G0S583	G0S583	SKPFPVSPAPETPTETR	VQLVSPK	2	5	1873	2134	BS3+NH+OH	intra-protein	0.0111049
Xi&XiFDR	G0SG74	G0SG74	AESEKPVGKPGSFASTQPPK	ETEMoxVPVIGIDNSDLLGEK	5	13	245	234	BS3+NH+OH	intra-protein	0.0111049
Xi&XiFDR	G0SCU5	G0SCU5	SKDEAFSK	MISDAEKFK	2	7	533	529	BS3+NH+OH	intra-protein	0.0111049
Xi&XiFDR	G0SBY8	G0SBY8	LIAKSYAR	KAEADKEKQLGNENYKbs3nh2K	4	6	332	259	BS3+NH+OH	intra-protein	0.0111049
Xi&XiFDR	G0SFP0	G0SFP0	VESSEAKAK	EEEAAKAAAEK	7	6	644	652	BS3+NH+OH	intra-protein	0.0111049
Xi&XiFDR	G0SC17	G0SC17	KEEAEAPESELAK	SKVDDDGDVNMDDDAPATSEERPTEAPIK	1	24	571	565	BS3+NH+OH	intra-protein	0.0111049
Xi&XiFDR	G0SDS5	G0SDS5	AEKVSSPEAK	VEEGPVPETKADDK	3	10	3017	3034	BS3+NH+OH	intra-protein	0.0111049
Xi&XiFDR	G0SH90	G0SH90	RDEEDDGDDDDDEGRGPLFAGGEKSGLAVQDPSQR	VDVKLQdaQHNENYRPPPK	24	4	97	228	BS3+NH+OH	intra-protein	0.0111049
Xi&XiFDR	G0RZ09	G0RZ09	SKTVLEGK	KTbs3nh2LEHIGAVIGTAPEGFNLHPNLKR	2	24	657	649	BS3+NH+OH	intra-protein	0.0111049
Xi&XiFDR	G0S0C7	G0S0C7	ISAEYKALSAAELEK	DEDLPSLKSIMQK	6	8	173	162	BS3+NH+OH	intra-protein	0.0111049
Xi&XiFDR	G0SDS5	G0SDS5	VEAAPATETEAAPAKEEEAPVPVAAPAPAEEAK	AEEVPAAEAKVEVRAETbs3nh2Tbs3nh2AEDQAAAEPEAK	15	10	2966	3201	BS3+NH+OH	intra-protein	0.0111049
Xi&XiFDR	G0SDS5	G0SDS5	AKVEESSETVK	EATPEPTAETKVEVTETEVEEQAPVAEAK	2	11	4192	4214	BS3+NH+OH	intra-protein	0.0111049
Xi&XiFDR	G0SDS5	G0SDS5	VEEGPVPETK	AAAPEPVAETKAEKVSSPEAK	9	11	3033	3014	BS3+NH+OH	intra-protein	0.0111049
Xi&XiFDR	G0SEK9	G0SEK9	KHDLAKDETTEEK	DGKbs3ohIYHKLWSAEEITALLK	6	7	244	226	BS3+NH+OH	intra-protein	0.0111049
Xi&XiFDR	G0SDS5	G0SDS5	TEEQAPAIENKIEEAPTVEAK	VEEPVEAKAETPAETK	1	8	3369	3360	BS3+NH+OH	intra-protein	0.0111049
Xi&XiFDR	G0SDS5	G0SDS5	KPAEEPKVEAIEETK	AEPATKK	7	6	2104	2096	BS3+NH+OH	intra-protein	0.0111049
Xi&XiFDR	G0SBY8	G0SBY8	EAGGAGGFDPNASIGK	LFSDPNLIQK	13	3	134	140	BS3+NH+OH	intra-protein	0.0111049
Xi&XiFDR	G0SDS5	G0SDS5	VEAPAEAKVETAPEPIEQDKPEEPVEAK	IVEETPAAETKTEEVVEAK	8	11	4118	3595	BS3+NH+OH	intra-protein	0.0111049
Xi&XiFDR	G0SH15	G0SH15	VKETKIEEEELNK	LDTGKDLR	2	5	262	61	BS3+NH+OH	intra-protein	0.0111049
Xi&XiFDR	G0S1X9	G0S1X9	KAEQQQQQQQQKEEEEEK	KGHDEL	1	1	1014	1032	BS3+NH+OH	intra-protein	0.0111049
Xi&XiFDR	G0SBQ3	G0SBQ3	ELDELYAK	QMGSAAGEQAAGPDQERER	6	4	552	558	BS3+NH+OH	intra-protein	0.0111049
Xi&XiFDR	G0S8H3	G0S8H3	AKQEAEAAAANPDAAANdaGTKDEEMPDAPAAGK	AEEGAQQQGEEKQdaQQQQQQ	20	12	726	750	BS3+NH+OH	intra-protein	0.0111049
Xi&XiFDR	G0SDS5	G0SDS5	EVPEPVVETK	VETAPEPIEQDKPEEPVEAKVKETAPVAPETNVK	9	22	4161	4140	BS3+NH+OH	intra-protein	0.0111049
Xi&XiFDR	G0SBJ0	G0SBJ0	IYKDSLLPVPK	YLNDKAKGNEVNWDR	3	5	294	167	BS3+NH+OH	intra-protein	0.0111049
Xi&XiFDR	G0SDS5	G0SDS5	AEPIAPAEPAPITEANEEPAPAAEDPAPAPHIEK	AKSbs3nh2AEEPASAPTKTEEK	13	2	972	995	BS3+NH+OH	intra-protein	0.0111049
Xi&XiFDR	G0SDS5	G0SDS5	GEETPTVEAETK	TEEVAEAKADGQAAPAAETK	4	8	3576	3560	BS3+NH+OH	intra-protein	0.0111049
Xi&XiFDR	G0S9L1	G0S9L1	AVEETNTEEPQPAEETKPAEEAKPAEEVK	AVEETNTEEPQPAEETKPAEEAKPAEEVKAVEVK	5	23	729	747	BS3+NH+OH	intra-protein	0.0111049
Xi&XiFDR	G0SDS5	G0SDS5	VEEPAPAEAPAPEPEPEVKTDELIAVEK	VEEAAPASVAVDEPAKTEEPVK	19	16	5073	5048	BS3+NH+OH	intra-protein	0.0111049
Xi&XiFDR	G0SDS5	G0SDS5	IEAAPEQPKDEVAEETKPEPASEVTK	TDAPAEPKAEPEAPAETAQPAEEPK	9	8	1900	1925	BS3+NH+OH	intra-protein	0.0111049
Xi&XiFDR	G0SDS5	G0SDS5	AEEPVAPTEAKAEERTbs3ohPALEAK	IDEPAPAPAPAVEETbs3ohPVPEPEAVKTDEPAVVEK	11	24	4544	5261	BS3+NH+OH	intra-protein	0.0111049
Xi&XiFDR	G0SF90	G0SF90	KVEELVPVIMK	NTLKQAELQDGDIICcmFQR	1	4	783	828	BS3+NH+OH	intra-protein	0.0111049
Xi&XiFDR	G0SAF6	G0SAF6	EHTEGDPSLVDESK	KEKKbs3ohQKAR	8	6	112	139	BS3+NH+OH	intra-protein	0.0111049
Xi&XiFDR	G0SAF6	G0SAF6	EHTEGDPSLVDESK	KEKbs3ohKQKAR	8	6	112	139	BS3+NH+OH	intra-protein	0.0111049
Xi&XiFDR	G0SDS5	G0SDS5	VEEAPVETK	AEEPAETKVEEPEVKVEETTVAQPTETQVEEVAQLVETK	8	8	3258	4251	BS3+NH+OH	intra-protein	0.0111049
Xi&XiFDR	G0SH15	G0SH15	EFEGLAKSLK	KKREEEK	7	2	553	540	BS3+NH+OH	intra-protein	0.0111049
Xi&XiFDR	G0SH15	G0SH15	KVKETK	EKPKbs3ohKTK	3	5	262	257	BS3+NH+OH	intra-protein	0.0111049
Xi&XiFDR	G0RYL1	G0RYL1	LEEISSPGLDGKK	ALPTEPADKPK	5	9	863	856	BS3+NH+OH	intra-protein	0.0111049
Xi&XiFDR	G0S8H3	G0S8H3	EEKKEGEEQQQK	DGDAMoxDTDAPKEEPPKPKTRK	3	18	520	547	BS3+NH+OH	intra-protein	0.0111049
Xi&XiFDR	G0SDS5	G0SDS5	VEATQQPKTEEMADTKHEPAAPQPAEETKPEPIVEK	LKTVGEAK	16	2	1473	1443	BS3+NH+OH	intra-protein	0.0111049
Xi&XiFDR	G0SDS5	G0SDS5	AEEVAVPSTETK	TVEAQPEQLTEAK	8	10	4367	4356	BS3+NH+OH	intra-protein	0.0111049
Xi&XiFDR	G0S6V6	G0S6V6	LEAKYLDGSDPSK	KNKbs3ohDIPEGGSKGVILLDPKSQDK	4	11	219	646	BS3+NH+OH	intra-protein	0.0111049
Xi&XiFDR	G0S561	G0S561	FTEEGSNVQKGQATDTSQGAAR	HMoxGPVDMSTVTKETVEVSAEEK	10	12	289	84	BS3+NH+OH	intra-protein	0.0111049
Xi&XiFDR	G0S724	G0S724	QDQQNYPK	SNVFVMEDEYREK	6	10	443	434	BS3+NH+OH	intra-protein	0.0111049
Xi&XiFDR	G0S378	G0S378	SPVEPPVDGSTLVDHVAGAPGEESVVTPPVEEGEEQWHVPR	DKIDLPLNQR	1	2	76	123	BS3+NH+OH	intra-protein	0.0111049
Xi&XiFDR	G0SDS5	G0SDS5	GEEVAQPVETQVEEQVPAPETK	TEPEATVEEAKIEIVPEAPAAAEPVKTEETEMVAEPAQVAASESDLQTEEPAK	10	26	3972	1287	BS3+NH+OH	intra-protein	0.0111049
Xi&XiFDR	G0SDS5	G0SDS5	VKEAPVEAK	AEEVAPAELKTEEPSQAKVEEQTPATK	2	10	3545	3508	BS3+NH+OH	intra-protein	0.0111049
Xi&XiFDR	G0S378	G0S378	HQTLLKbs3ohPELIK	AMPDGTVEIIWHNDPLSEGGK	3	17	234	227	BS3+NH+OH	intra-protein	0.0115512
Xi&XiFDR	G0S177	G0S177	EESPEPASGSEK	TEVTVEKPK	3	7	307	302	BS3+NH+OH	intra-protein	0.0115512
Xi&XiFDR	G0SDS5	G0SDS5	DKIGPIPSEQQK	TGAEKAVTGENFPVSVSDDTPGVVGGDGRDGSGEETGQKEEEEEK	2	5	2444	2459	BS3+NH+OH	intra-protein	0.0115512
Xi&XiFDR	G0S9L1	G0S9L1	VEEHKGEEAPPEEPKAESNAEEIKVEEPNAEETK	TEQAKPEEPKTEEAAPEESKVDEAKVEEPK	24	5	506	521	BS3+NH+OH	intra-protein	0.0115512
Xi&XiFDR	G0S6Y2	G0S6Y2	REKTNGEVERR	EKTNdaGEVERR	3	2	331	331	BS3+NH+OH	intra-protein	0.0115512
Xi&XiFDR	G0SDS5	G0SDS5	ETNAEPTLEATPAEEPKPEKAEDPKAEEK	VEVVEEAKPMoxEGEAKAVPAEEAPKDAQPEPDAGGPVTEPAPASTPEPVK	17	24	2324	2360	BS3+NH+OH	intra-protein	0.0115512
Xi&XiFDR	G0SD17	G0SD17	QKEPVINAGDSTATQAK	APAQVVDSSEK	2	9	878	874	BS3+NH+OH	intra-protein	0.0115512
Xi&XiFDR	G0SHQ5	G0SHQ5	AASKYEDVFEDGEVPKEEKTVHR	KELTRK	19	1	24	1001	BS3+NH+OH	intra-protein	0.0115512
Xi&XiFDR	G0SC91	G0SC91	KDDKADLK	KPSLGVK	4	1	365	370	BS3+NH+OH	intra-protein	0.0115512
Xi&XiFDR	G0S3L5	G0S3L5	IEEAINPAGKR	IEEAINPAGKRR	10	10	2189	2189	BS3+NH+OH	intra-protein	0.0115512
Xi&XiFDR	G0SDS5	G0SDS5	AEPIAPAEPAPITEANEEPAPAAEDPAPAPHIEKAK	Sbs3nh2AEEPASAPTKTEEK	34	11	993	1006	BS3+NH+OH	intra-protein	0.0115512
Xi&XiFDR	G0SDS5	G0SDS5	AEPAEETKLEAPVEKPAEPVEEPR	TPAEDAPAQTEVQASVPALPPAEASAPAEAPATPETbs3nh2APEPVTETK	8	15	1875	2921	BS3+NH+OH	intra-protein	0.0115512
Xi&XiFDR	G0SDS5	G0SDS5	SATTTTQEEKPSSEPAPAADETPAPAHVVAEEK	TVVEPKTEEKAVVEEK	10	6	255	235	BS3+NH+OH	intra-protein	0.0115512
Xi&XiFDR	G0SAX9	G0SAX9	EQPKAAAPEPK	IIKVPQMAESITEGTLK	4	3	130	44	BS3+NH+OH	intra-protein	0.0115512
Xi&XiFDR	G0S3A4	G0S3A4	SFCcmKDGIYGDNAPSTVPPSPPTSGAASPGK	VLLTIPSKVIAR	4	8	155	194	BS3+NH+OH	intra-protein	0.0115512
Xi&XiFDR	G0S378	G0S378	KDKbs3nh2IDLPLNQR	SPVEPPVDGSTLVDHVAGAPGEESVVTPPVEEGEEQWHVPR	1	11	121	86	BS3+NH+OH	intra-protein	0.0115512
Xi&XiFDR	G0SH15	G0SH15	DFEIEETEEEKK	EEEKKEFEGLAK	11	4	538	545	BS3+NH+OH	intra-protein	0.0115512
Xi&XiFDR	G0SDS5	G0SDS5	AKVEAVTEAVEAK	EAGVVETK	2	7	3840	3858	BS3+NH+OH	intra-protein	0.0118089
Xi&XiFDR	G0SDS5	G0SDS5	EPVKTEEPAPAPAPAPETK	AEPEAPAETbs3nh2AQPAEEPKAEAALADETKTEVTAEEPK	4	17	585	1942	BS3+NH+OH	intra-protein	0.0118089
Xi&XiFDR	G0SDS5	G0SDS5	TEEPSQAKVEEQTPATK	AKEPVSEAKVEAAPEVEAK	8	2	3516	3481	BS3+NH+OH	intra-protein	0.0118089
Xi&XiFDR	G0S4X6	G0S4X6	KTIATR	KAASAPAAAAAAPGAAYQDIPISNMR	1	1	238	212	BS3+NH+OH	intra-protein	0.0118089
Xi&XiFDR	G0SDS5	G0SDS5	EEAPAPAPVEEVKPAEPEPEPVK	TEEPVKVEEPAPAEAPAPEPEPEVK	13	6	870	5054	BS3+NH+OH	intra-protein	0.0118089
Xi&XiFDR	G0SH15	G0SH15	ETKIEEEELNK	GTKIILHLK	3	3	265	173	BS3+NH+OH	intra-protein	0.0118089
Xi&XiFDR	G0SDS5	G0SDS5	AEAETKIEEAPEVEAK	VEEPVEAKAETPAETKTbs3ohEEQAPAIENKIEEAPTVEAK	6	16	3653	3368	BS3+NH+OH	intra-protein	0.0118089
Xi&XiFDR	G0RYP6	G0RYP6	NTLNDSK	VDEKbs3nh2LDQADKDK	6	10	555	566	BS3+NH+OH	intra-protein	0.0118089
Xi&XiFDR	G0SDS5	G0SDS5	DKIGPIPSEQQK	VGETPAPVEELKVEKEEEPAPAPVEK	2	15	2444	2422	BS3+NH+OH	intra-protein	0.0118089
Xi&XiFDR	G0SDS5	G0SDS5	TPALEAKVEEEVAQTVEAAKTEEPAQPAEAK	AAPEESASK	20	8	4568	199	BS3+NH+OH	intra-protein	0.0118089
Xi&XiFDR	G0SDS5	G0SDS5	TEEQAPAIENKIEEAPTVEAK	AEETIETKVEDKIPKPEAK	11	8	3379	3397	BS3+NH+OH	intra-protein	0.0118089
Xi&XiFDR	G0S257	G0S257	LQATGDDQNdaSNKDLISLYEGIK	ALGAVPQEKLQATGDDQNdaSNK	12	9	180	168	BS3+NH+OH	intra-protein	0.0118089
Xi&XiFDR	G0S257	G0S257	LQATGDDQNSNdaKDLISLYEGIK	ALGAVPQEKLQATGDDQNdaSNK	12	9	180	168	BS3+NH+OH	intra-protein	0.0118089
Xi&XiFDR	G0S8H3	G0S8H3	QEAEAAAANPDAAANGTKDEEMPDAPAAGK	AAEEKAK	18	5	726	706	BS3+NH+OH	intra-protein	0.0118089
Xi&XiFDR	G0SDS5	G0SDS5	TEQAAEEAPAAPEPEAVK	DDVPAPAPVEEVKPSEPEPEPEPVKEEAPAPAPVEEVKPAEPEPEPVKEEAPAPVPAK	1	25	5015	857	BS3+NH+OH	intra-protein	0.0118089
Xi&XiFDR	G0S1X1	G0S1X1	SVKbs3nh2GGGGKGMR	SKEIMTK	8	2	856	810	BS3+NH+OH	intra-protein	0.0118089
Xi&XiFDR	G0S8H3	G0S8H3	KAAEEEAARK	AAEEKAK	1	5	692	706	BS3+NH+OH	intra-protein	0.0118089
Xi&XiFDR	G0SDS5	G0SDS5	VEQVTQPVETKAEDK	ASESEAKVEAVPESTVEDKVEEAPVPPAETEPGEPVEIK	11	19	4067	4090	BS3+NH+OH	intra-protein	0.0118089
Xi&XiFDR	G0SBY8	G0SBY8	KAYIDPVKAEEAREEGNK	TAEKNdaKbs3nh2IEAAR	1	4	383	375	BS3+NH+OH	intra-protein	0.0118089
Xi&XiFDR	G0SDS5	G0SDS5	AEPAATEDPVK	TVEAPEPAPKVEEKVK	6	14	5142	5134	BS3+NH+OH	intra-protein	0.0118089
Xi&XiFDR	G0SDS5	G0SDS5	AEPEAAPAPAPEPATEEDK	VEEAPAPAEEFKVEEAK	15	12	2835	2815	BS3+NH+OH	intra-protein	0.0118089
Xi&XiFDR	G0SBJ0	G0SBJ0	VVENDELEMoxEIIPNAKTIPGDK	KVSDFQK	16	1	446	532	BS3+NH+OH	intra-protein	0.0118089
Xi&XiFDR	G0SDS5	G0SDS5	VEAAPEVEAKAEEVAPAELKTEEPSQAK	VEEQTPATKAAVEEAQVEEAQVEAETK	20	9	3508	3525	BS3+NH+OH	intra-protein	0.0118089
Xi&XiFDR	G0S378	G0S378	AMPDGTbs3nh2VEIIWHNDPLSEGGKHQTLLKPELIK	DGCcmQCcmPKbs3ohCcmVDPSSGQK	21	12	231	189	BS3+NH+OH	intra-protein	0.0118089
Xi&XiFDR	G0S378	G0S378	YLEEHQSEGEQAEVSQ	LKPGECcmVIFDNQR	7	2	608	488	BS3+NH+OH	intra-protein	0.0118089
Xi&XiFDR	G0SBY8	G0SBY8	KAYIDPVK	LLEFPSALEDCcmDMAIKbs3nh2KDPK	1	17	383	454	BS3+NH+OH	intra-protein	0.0118089
Xi&XiFDR	G0SDS5	G0SDS5	ADEPAAVETSKPAKTEQAAEEAPAAPEPEAVK	VEEAAPASVAVDEPAKTEEPVKVEEPAPAEAPAPEPEPEVK	11	22	5011	5054	BS3+NH+OH	intra-protein	0.0118089
Xi&XiFDR	G0SDS5	G0SDS5	AEEVAPAELKTEEPSQAKVEEQTPATK	AKEPVSEAKVEAAPEVEAK	10	9	3508	3488	BS3+NH+OH	intra-protein	0.0118089
Xi&XiFDR	G0SDS5	G0SDS5	AEPAEETKLEAPVEKPAEPVEEPR	EEEPVVAQEPATK	8	12	1875	4999	BS3+NH+OH	intra-protein	0.0118089
Xi&XiFDR	G0SBY8	G0SBY8	KAYIDPVK	LLEFPSALEDCcmDMAIKKDPK	1	17	383	454	BS3+NH+OH	intra-protein	0.0118089
Xi&XiFDR	G0SDS5	G0SDS5	AAEEPEAEEKPVEAKPEESIPAALVENMKAEETPAPAPVPAVEEPK	KAEAEAEK	29	1	307	325	BS3+NH+OH	intra-protein	0.0118089
Xi&XiFDR	G0SAM1	G0SAM1	VQTAEEVKDEK	KVTESTPGPETKSLATNMAGEPLIEEEIK	8	12	891	906	BS3+NH+OH	intra-protein	0.0118089
Xi&XiFDR	G0SDS5	G0SDS5	AEEAPAAEVKAEETPVSEAKVEEPVEAK	VEAAPEVEAKAEEVAPAELKTbs3ohEEPSQAK	20	20	3352	3508	BS3+NH+OH	intra-protein	0.0118089
Xi&XiFDR	G0SDS5	G0SDS5	AEEKVAEPEAK	VEQAPVTEANAEEPVEAK	4	7	3243	3228	BS3+NH+OH	intra-protein	0.0118089
Xi&XiFDR	G0RYP6	G0RYP6	ELESVANPIMoxMK	VVHWLDENQQATKDEYEDKQK	4	19	600	594	BS3+NH+OH	intra-protein	0.0118089
Xi&XiFDR	G0S9L1	G0S9L1	AHVDPEASAVPEEVCcmEK	AVKbs3ohESQEK	8	5	394	383	BS3+NH+OH	intra-protein	0.0118089
Xi&XiFDR	G0SCU5	G0SCU5	LVTKAMoxASR	DKIEQALSEAMAQLEIEDSTADELK	4	2	609	574	BS3+NH+OH	intra-protein	0.0118089
Xi&XiFDR	G0S4X6	G0S4X6	GTGPGGKITEEDVK	AETAPTPASTSAPEPEETTSTGKbs3nh2LEPALDREPNVSFAAKK	7	39	204	183	BS3+NH+OH	intra-protein	0.0118089
Xi&XiFDR	G0SDS5	G0SDS5	AEEPVAPTEAKAEER	TPALEAKVEEEVAQTVEAAKTEEPAQPAEAKTEEPEVKVDEAPAPVEAK	11	20	4544	4568	BS3+NH+OH	intra-protein	0.0118089
Xi&XiFDR	G0SDS5	G0SDS5	APAEPEEPVEEQKPAEVAAPTVEESKPEPEPEPVK	EEAPAPAPVEEVKPSEPEPELVK	26	13	754	776	BS3+NH+OH	intra-protein	0.0118089
Xi&XiFDR	G0S4X6	G0S4X6	EPNVSFAAKK	AETAPTPASTSAPEPEETTSTGKLEPALDR	9	23	183	167	BS3+NH+OH	intra-protein	0.0118089
Xi&XiFDR	G0SH61	G0SH61	AKGAAYYER	VFEGVPPPYDKK	2	11	165	116	BS3+NH+OH	intra-protein	0.0118089
Xi&XiFDR	G0SHQ5	G0SHQ5	QKADEAYVIGK	KNGVDIFR	2	1	80	680	BS3+NH+OH	intra-protein	0.0118089
Xi&XiFDR	G0SDS5	G0SDS5	VEQPTbs3nh2ETK	Tbs3nh2EEPAKVEEPAVVEAPEPAKVEEPAAAAEGAEPTVK	7	6	4706	5153	BS3+NH+OH	intra-protein	0.0118089
Xi&XiFDR	G0S3L5	G0S3L5	KESIADQMR	INEKLEKLK	1	4	2249	2243	BS3+NH+OH	intra-protein	0.0118089
Xi&XiFDR	G0SDS5	G0SDS5	AEPEAAPAPAPEPATEEDKTPALPAETAASVVETPAPAEK	TEAPAEVKAEPAEETbs3nh2K	19	8	2839	1867	BS3+NH+OH	intra-protein	0.0123126
Xi&XiFDR	G0SDS5	G0SDS5	AEAEAEKSAEK	AAEEPEAEEKPVEAKPEESIPAALVENMoxKAEETPAPAPVPAVEEPKK	7	46	332	324	BS3+NH+OH	intra-protein	0.0123126
Xi&XiFDR	G0SFP0	G0SFP0	GAAEKASSSIPDEPEK	VSSEKDK	5	5	915	908	BS3+NH+OH	intra-protein	0.0123126
Xi&XiFDR	G0SDS5	G0SDS5	TEAVEETKAETTAPVEPTAEPEVQPAAEDKPEPAEVK	VESAPEEPK	8	3	1969	1853	BS3+NH+OH	intra-protein	0.0123126
Xi&XiFDR	G0SDS5	G0SDS5	VEAAPATETEAAPAKbs3ohEEEAPVPVAAPAPAEEAK	TEAPAPAEPAEAKTEADVTPDELPKAEEAAEAKPTEEAK	9	13	2960	2277	BS3+NH+OH	intra-protein	0.0123126
Xi&XiFDR	G0S1E6	G0S1X1	SNLDTSSPEYKENERLMAETMAR	VAQKEGEICcmK	11	4	102	1377	BS3+NH+OH	inter-protein	0.012987
Xi&XiFDR	G0S8H3	G0RYP6	KAAEEEAARK	VLSDAKIDK	1	6	692	323	BS3+NH+OH	inter-protein	0.012987
Xi&XiFDR	G0SEK9	G0SHF6	ATSSGANHASAQSLLKQDYKEDCcmTLEEACcmDLAVK	SAMKLQDTR	16	4	176	54	BS3+NH+OH	inter-protein	0.012987
Xi&XiFDR	G0SEK9	G0SBS7	KHDLAKDETTEEK	KEDITKYVTIHDLTEESGDKMEVDT	1	6	239	253	BS3+NH+OH	inter-protein	0.012987
Xi&XiFDR	G0S8H3	G0RYP6	KAAEEEAAR	VLSDAKIDK	1	6	692	323	BS3+NH+OH	inter-protein	0.012987
Xi&XiFDR	G0SAX9	G0RZ09	VEEKKVPEAPAPEPSK	FGLEGCcmESLVPGMKALIDR	4	14	141	305	BS3+NH+OH	inter-protein	0.012987
Xi&XiFDR	G0S6I7	G0RZD8	GSDPDGKSGPQK	EAGEGKEGAPSNFAPQFR	7	6	200	134	BS3+NH+OH	inter-protein	0.012987
Xi&XiFDR	G0SH60	G0SBR1	AAKDSSGSSSELDTVDR	VGIKESDTGLAPPHLWDIAADR	3	4	96	66	BS3+NH+OH	inter-protein	0.012987
Xi&XiFDR	G0RZM9	G0S9T3	NPPAWLKTTPEQVVEQICcmK	RNALLGEEEESK	7	12	27	2898	BS3+NH+OH	inter-protein	0.012987
Xi&XiFDR	G0SDS5	G0S9L1	EEAPAPAPVEEVKPAEPEPEPVKEEAPAPVPAK	VEEPKAEESbs3ohKSAEEAKVEEPK	13	10	870	551	BS3+NH+OH	inter-protein	0.012987
Xi&XiFDR	G0S1E6	G0S1X1	SNLDTSSPEYKENER	VAQKEGEICcmK	11	4	102	1377	BS3+NH+OH	inter-protein	0.012987
Xi&XiFDR	G0SBJ0	G0SDS8	TKADVKGGTIIDYEGSVR	SGAKGKGPK	6	6	380	13	BS3+NH+OH	inter-protein	0.012987
Xi&XiFDR	G0S8V2	G0SA92	AMFEDVYEELTPDLKK	AAVEQVPTTAYELPLGKAEILK	15	17	433	278	BS3+NH+OH	inter-protein	0.012987
Xi&XiFDR	G0SHV9	G0S177	KEEAAPAAEAAAEAPKEEAKEEPK	EKAKAPAAEEKEGSSGDEK	16	11	341	376	BS3+NH+OH	inter-protein	0.012987
Xi&XiFDR	G0SDS5	G0SAY2	EEASAEETKAEAPAVEEPTKTETETPASAEEVPAPQEAPAATTNETPAEEPAPK	APASTASbs3ohK	9	5	1106	19	BS3+NH+OH	inter-protein	0.012987
Xi&XiFDR	G0S7A2	G0SB84	IQEGEGSEDEKbs3nh2TIAKKK	QLEKQdaLK	15	4	499	393	BS3+NH+OH	inter-protein	0.012987
Xi&XiFDR	G0S6I7	G0S379	AVPGTQISK	DFGEAPKVHK	1	7	2	15	BS3+NH+OH	inter-protein	0.012987
Xi&XiFDR	G0SD84	G0SEJ0	GPSCcmGAGGKVAGK	KTEIEIGIVGGPRPDGKPGTYR	9	17	164	228	BS3+NH+OH	inter-protein	0.012987
Xi&XiFDR	G0SDS5	G0S9L1	EEAPAPAPVEEVKPAEPEPEPVK	VEEPKAEESKSAEEAKbs3ohVEEPK	13	10	870	551	BS3+NH+OH	inter-protein	0.012987
Xi&XiFDR	G0SDS5	G0S9L1	AEDKASbs3ohESbs3ohEAK	VEEHKGEEAPPEEPKAESNAEEIKVEEPNAEETKTEQAKPEEPK	4	39	4071	521	BS3+NH+OH	inter-protein	0.012987
Xi&XiFDR	G0S8H3	G0RYP6	NKLDDQYAEFATDEEK	IQKLISDYFNGKbs3ohEPNK	2	3	611	346	BS3+NH+OH	inter-protein	0.012987
Xi&XiFDR	G0SAV4	G0S871	SPLEEYADTLRDGKR	VIIEKYYPR	14	5	259	19	BS3+NH+OH	inter-protein	0.012987
Xi&XiFDR	G0S867	G0S866	NGQSIEQPVNFENPIPLGGKAPLQLR	LGSEADAKAFLDDVSQK	20	8	1569	284	BS3+NH+OH	inter-protein	0.012987
Xi&XiFDR	G0S428	G0S9U0	GGAKENAAPAINTNDETAFPSLGSR	LWNTLGDCcmKYTITDK	4	9	281	139	BS3+NH+OH	inter-protein	0.012987
Xi&XiFDR	G0S428	G0S6I7	KEAAEGEAAPEAEAKEEEPQEK	GSDPDGKSGPQK	1	7	147	200	BS3+NH+OH	inter-protein	0.012987
Xi&XiFDR	G0SDS5	G0S3A4	AASAPALPVDEDKPAEEPAPAPETAETKEEPAPAAETKEEAPVAEVK	HSNETPLPDYDIPQYNPANPQFAPPPNDNDDIYDATPTEEHPPSK	38	15	1048	49	BS3+NH+OH	inter-protein	0.012987
Xi&XiFDR	G0S428	G0RZD8	EAAEGEAAPEAEAKEEEPQEK	EAGEGKEGAPSNFAPQFR	14	6	161	134	BS3+NH+OH	inter-protein	0.012987
Xi&XiFDR	G0SAY1	G0SAY2	ASGTKSAQSR	AVTKYSSSTK	5	4	14	134	BS3+NH+OH	inter-protein	0.012987
Xi&XiFDR	G0SBR0	G0RZC0	SGKGETIITNDGSTMLK	KAQPGVGTGGAAQDD	3	1	81	548	BS3+NH+OH	inter-protein	0.012987
Xi&XiFDR	G0S257	G0SDS5	NGEEAKKEEKKEESK	ASESEAK	10	2	73	4073;3276	BS3+NH+OH	inter-protein	0.012987
Xi&XiFDR	G0SF74	G0SBM8	IKEIQEASGAR	WMAAQEKKbs3ohEEEVR	2	7	231	325	BS3+NH+OH	inter-protein	0.012987
Xi&XiFDR	G0S867	G0S866	SLVETWAAENKIGR	YEAYDAAKSAQR	11	8	1631	72	BS3+NH+OH	inter-protein	0.012987
Xi&XiFDR	G0S428	G0RZD8	EAAEGEAAPEAEAKEEEPQEKVLTYDQYLAK	EAGEGKEGAPSNFAPQFR	21	6	168	134	BS3+NH+OH	inter-protein	0.012987
Xi&XiFDR	G0SDS5	G0S9L1	EAAAPVPATEEAAPVPVEAEKbs3ohPEEVAVPVEQAPR	VEEPKbs3ohAEESKSAEEAK	9	10	1397	551	BS3+NH+OH	inter-protein	0.012987
Xi&XiFDR	G0SEK9	G0SBS7	KHDLAKDETTEEK	EDITKYVTIHDLTEESGDKMEVDT	1	5	239	253	BS3+NH+OH	inter-protein	0.012987
Xi&XiFDR	G0SBY8	G0SH15	SPDEAGGPSTTKAQEDVPMPDAPK	NILGDKVEKVVVSHK	12	9	213	565	BS3+NH+OH	inter-protein	0.012987
Xi&XiFDR	G0S428	G0RZD8	GGRGGAKENAAPAINTNDETAFPSLGSR	EAGEGKEGAPSNFAPQFR	7	6	281	134	BS3+NH+OH	inter-protein	0.012987
Xi&XiFDR	G0S8V2	G0SA92	AMoxFEDVYEELTPDLKK	AAVEQVPTTAYELPLGKAEILK	15	17	433	278	BS3+NH+OH	inter-protein	0.012987
Xi&XiFDR	G0S7A2	G0SB84	IQEGEGSEDEKbs3ohTIAKKKAYK	QLEKQdaLK	17	4	501	393	BS3+NH+OH	inter-protein	0.012987
Xi&XiFDR	G0S7A2	G0SB84	IQEGEGSEDEKTbs3ohIAKKKAYK	QLEKQdaLK	17	4	501	393	BS3+NH+OH	inter-protein	0.012987
Xi&XiFDR	G0RYP6	G0S1X9	IQKLISDYFNGKEPNK	VRDLIEKEDFITHSTAEER	3	7	346	719	BS3+NH+OH	inter-protein	0.012987
Xi&XiFDR	G0RZD8	G0S9U0	EAGEGKEGAPSNFAPQFR	LWNTLGDCcmKYTITDK	6	9	134	139	BS3+NH+OH	inter-protein	0.012987
Xi&XiFDR	G0SDS5	G0SHV9	VEEPVEAKbs3nh2AETPAETKTEEQAPAIENKIEEAPTVEAK	EEAAPAAEAAAEAPKEEAK	16	15	3368	341	BS3+NH+OH	inter-protein	0.012987
Xi&XiFDR	P0CU28	G0S0Z4	ADTDSPVTLR	KAKAAEGGEGGEEEEEE	1	3	2	176	BS3+NH+OH	inter-protein	0.012987
Xi&XiFDR	G0RYP6	G0S1X9	IQKLISDYFNGKEPNK	DLIEKEDFITHSTAEER	3	5	346	719	BS3+NH+OH	inter-protein	0.012987
Xi&XiFDR	G0SHV9	G0S177	KEEAAPAEEAAAEAPKEEAK	EKAKAPAAEEKEGSSGDEK	16	11	259	376	BS3+NH+OH	inter-protein	0.012987
Xi&XiFDR	G0S257	G0S7J6	NdaGEEAKKEEKKEESK	DPSSSTK	10	6	73	37	BS3+NH+OH	inter-protein	0.012987
Xi&XiFDR	G0S8H3	G0RYP6	NKLDDQYAEFATDEEK	IQKLISDYFNGKbs3nh2EPNK	2	3	611	346	BS3+NH+OH	inter-protein	0.012987
Xi&XiFDR	G0S9L1	G0SEB7	AVEETNTEEPQPAEETKPAEEAKPAEEVKAVEVK	TKFEVNEPEPVFEESMGAEEESGSSGTSVDEDK	29	2	753	171	BS3+NH+OH	inter-protein	0.012987
Xi&XiFDR	G0SAX9	G0RZ09	KVPEAPAPEPSK	FGLEGCcmESLVPGMKALIDR	1	14	142	305	BS3+NH+OH	inter-protein	0.012987
Xi&XiFDR	G0S257	G0SDS5	NGEEAKKEEKKEESK	ASESEAK	6	4	69	4075;3278	BS3+NH+OH	inter-protein	0.012987
Xi&XiFDR	G0S5V8	G0SHB1	IQNKDGSTTIIEYR	KLPEDYAK	4	1	31	733	BS3+NH+OH	inter-protein	0.012987
Xi&XiFDR	G0S6I7	G0S379	AVPGTQISKK	DFGEAPKVHK	1	7	2	15	BS3+NH+OH	inter-protein	0.012987
Xi&XiFDR	G0SDS5	G0S9L1	EEAPAPAPVEEVKPAEPEPEPVKEEAPAPVPAK	VEEPKAEESKSAEEAKbs3ohVEEPK	13	10	870	551	BS3+NH+OH	inter-protein	0.012987
Xi&XiFDR	G0SEK9	G0SHF6	ATSSGANHASAQSLLKQDYKEDCcmTLEEACcmDLAVK	SAMoxKLQDTR	16	4	176	54	BS3+NH+OH	inter-protein	0.012987
Xi&XiFDR	G0S428	G0S9U0	GGAKENAAPAINTNDETAFPSLGSR	YTITDKGHTEWVSCcmVR	4	6	281	145	BS3+NH+OH	inter-protein	0.012987
Xi&XiFDR	G0S9T4	G0RZE3	NDVPPSbs3nh2NSAKGATPAQNTLTAKALSPEEFEK	Tbs3ohLVWNPHTGERYGEFPEATNWTFSTRFNPHNPNLSATAAFDGK	10	24	70	302	BS3+NH+OH	inter-protein	0.012987
Xi&XiFDR	G0SDS5	G0S9L1	AEEVSPKPVKIDEPAPAPAPAVEETPVPEPEAVKTDEPAVVEK	AAEPTEAVTEPSAGAGEETbs3nh2AK	10	5	5237	893	BS3+NH+OH	inter-protein	0.012987
Xi&XiFDR	G0S9L1	G0S3L0	EEQKEEPK	KAEAAAEEAGEAAAEGAAAATTDETPAETKK	4	30	177	148	BS3+NH+OH	inter-protein	0.012987
Xi&XiFDR	G0SDS5	G0SD17	ETbs3ohNAEPTLEATPAEEPKPEK	EEAKPDVAELQSLKETELAPLPETSEPAVETSVKAKPKADSEIK	7	36	2314	936	BS3+NH+OH	inter-protein	0.012987
Xi&XiFDR	G0SBY8	G0SBY8	KAYIDPVKAEEAREEGNKK	NKIEAAR	1	2	383	377	BS3+NH+OH	intra-protein	0.0133761
Xi&XiFDR	G0SDS5	G0SDS5	GEEVAQPVETQVEEQVPAPETK	TEEAPAPDSKVEEVAHSPEAQVEEVTEPVEAKAETEEAPASEAK	10	32	3972	3950	BS3+NH+OH	intra-protein	0.0138078
Xi&XiFDR	G0SDS5	G0SDS5	AEPAEETK	VEVQPETKVEEAPLPVEVQANEPAETKVEETVQPAETNAVEEASEPK	7	8	1874	4299	BS3+NH+OH	intra-protein	0.0138078
Xi&XiFDR	G0SAF6	G0SAF6	EHTEGDPSLVDESK	KEKKQKbs3ohAR	8	3	112	136	BS3+NH+OH	intra-protein	0.0138078
Xi&XiFDR	G0S378	G0S378	SPVEPPVDGSTLVDHVAGAPGEESVVTPPVEEGEEQWHVPR	RKDKIDLPLNQR	1	4	76	123	BS3+NH+OH	intra-protein	0.0138078
Xi&XiFDR	G0SBY8	G0SBY8	KAYIDPVKAEEAREEGNK	TAEKNKIEAAR	1	6	383	377	BS3+NH+OH	intra-protein	0.0138078
Xi&XiFDR	G0SDS5	G0SDS5	VEAVPESTVEDKVEEAPVPPAETEPGEPVEIK	VEAPAEPASEPKbs3nh2PEVTESPK	12	18	4090	2221	BS3+NH+OH	intra-protein	0.0138078
Xi&XiFDR	G0S8C8	G0S8C8	SGNTAAQEMoxETPR	GYEEGSPEGEEETNDTK	1	16	129	127	BS3+NH+OH	intra-protein	0.0138078
Xi&XiFDR	G0SBY8	G0SBY8	AQEDVPMPDAPKK	EPEPSKbs3nh2KEPEPEPEEELDDEEREK	12	7	225	233	BS3+NH+OH	intra-protein	0.0138078
Xi&XiFDR	G0S8H3	G0S8H3	KVLSANQQAPLNIESLMDDIDVR	VYAAAEKLK	1	7	274	271	BS3+NH+OH	intra-protein	0.0138078
Xi&XiFDR	G0SDS5	G0SDS5	VEEPVEAKAETPAETKTEEQAPAIENKIEEAPTVEAK	EEPAPAAETK	16	9	3368	1047	BS3+NH+OH	intra-protein	0.0138078
Xi&XiFDR	G0SBY8	G0SBY8	EPEPSKKEPEPEPEEELDDEEREK	SPDEAGGPSTbs3nh2TKAQEDVPMPDAPKK	6	24	232	225	BS3+NH+OH	intra-protein	0.0138078
Xi&XiFDR	G0SBY8	G0SBY8	AMEKEAGGAGGFDPNASIGK	NDLEAVKR	4	7	121	116	BS3+NH+OH	intra-protein	0.0138078
Xi&XiFDR	G0SDS5	G0SDS5	AEESIAQPTEPAAK	TEEPQLNVEVAEQPVEAKAEEQTPAPETK	4	18	4642	4627	BS3+NH+OH	intra-protein	0.0138078
Xi&XiFDR	G0SAP2	G0SAP2	KSYEAAR	KHEREEELR	1	1	336	327	BS3+NH+OH	intra-protein	0.0138078
Xi&XiFDR	G0SFP0	G0SFP0	AREEAESKAK	AEAEVKAKAEDDEKTEAR	8	6	771	779	BS3+NH+OH	intra-protein	0.0142405
Xi&XiFDR	G0SDS5	G0SDS5	EGVASEPVVEEVNTAVLEEEVK	DAQPEPDAGGPVTEPAPASTPEPVK	5	20	2390	2380	BS3+NH+OH	intra-protein	0.0142405
Xi&XiFDR	G0SDS5	G0SDS5	AEKVSSPEAK	VEAAPATETEAAPAKEEEAPVPVAAPAPAEEAKAEPTAETK	3	33	3017	2984	BS3+NH+OH	intra-protein	0.0142405
Xi&XiFDR	G0SH15	G0SH15	ETEKEVPDEEAEEKAEEKTEEGDDKKPK	IEEVEDDEDKKKEKPKK	14	12	226	252	BS3+NH+OH	intra-protein	0.0142405
Xi&XiFDR	G0SDS5	G0SDS5	HEPAAPQPAEETKPEPIVEK	TVGEAKLEPVEQVKVEATQQPKTEEMoxADTK	13	14	1486	1457	BS3+NH+OH	intra-protein	0.0142405
Xi&XiFDR	G0SDS5	G0SDS5	IEAVEPAPEAEIEAPAPAEPAEQVEEEAAPAPVSEPVAKPAPASAAEPAVEPK	TETPAAAEVVEEVK	39	1	1722	1737	BS3+NH+OH	intra-protein	0.0142405
Xi&XiFDR	G0SAP2	G0SAP2	ENNKESEK	EGEKKEGEGEGDKKPEVK	4	4	402	410	BS3+NH+OH	intra-protein	0.0142405
Xi&XiFDR	G0SDS5	G0SDS5	EEPAPAAETK	AASAPALPVDEDKPAEEPAPAPETAETK	9	13	1047	1023	BS3+NH+OH	intra-protein	0.0142405
Xi&XiFDR	G0S257	G0S257	LQATGDDQNdaSNKDLISLYEGIK	ALGAVPQEKLQdaATGDDQNSNK	12	9	180	168	BS3+NH+OH	intra-protein	0.0142405
Xi&XiFDR	G0SH15	G0SH15	KVKETKIEEEELNK	DLRIDIIPDKENK	3	10	262	71	BS3+NH+OH	intra-protein	0.0142405
Xi&XiFDR	G0SAP2	G0SAP2	KEGEGEGDKKPEVK	ESEKEGEK	9	4	419	406	BS3+NH+OH	intra-protein	0.0142405
Xi&XiFDR	G0S378	G0S378	DGCcmQCcmPKCcmVDPSSGQK	AMPDGTVEIIWHNDPLSEGGKHQTLLKPELIKbs3ohR	7	21	184	231	BS3+NH+OH	intra-protein	0.0142405
Xi&XiFDR	G0SGX0	G0SGX0	ANNLEIEEVETDVKNPSEEFLK	LYSYPGNPR	14	3	37	8	BS3+NH+OH	intra-protein	0.0142405
Xi&XiFDR	G0S061	G0S061	KLLIDYHK	YLEKEK	1	4	959	549	BS3+NH+OH	intra-protein	0.0143516
Xi&XiFDR	G0SDS5	G0SDS5	TVGEAKLEPVEQVKVEATQQPK	IDEPAPAPAPAVEETPVPEPEAVK	6	15	1449	5252	BS3+NH+OH	intra-protein	0.0143516
Xi&XiFDR	G0S257	G0S257	FAKDLLDTVDNFER	AAKEFAIQR	3	3	148	139	BS3+NH+OH	intra-protein	0.0143516
Xi&XiFDR	G0SDS5	G0SDS5	AEEPVAPTEAKAEER	VEEPAVVEAPEPAKVEEPAAAAEGAEPTVKbs3nh2ADESAPVKEEAVAAR	11	14	4544	5167	BS3+NH+OH	intra-protein	0.0143516
Xi&XiFDR	G0SD17	G0SD17	APAQVVDSSEKQKEPVINAGDSTATQAK	DAISTTAEFDTTPTPATVEPVR	13	17	878	860	BS3+NH+OH	intra-protein	0.0143516
Xi&XiFDR	G0SDS5	G0SDS5	AGAKEEAKPEPVEETK	VEVAPEPTTEPVAETKbs3ohPEVVEEHK	4	15	1575	1562	BS3+NH+OH	intra-protein	0.0143516
Xi&XiFDR	G0S378	G0S378	SPVEPPVDGSTLVDHVAGAPGEESVVTPPVEEGEEQWHVPR	KDKIDLPLNQR	1	3	76	123	BS3+NH+OH	intra-protein	0.0143516
Xi&XiFDR	G0SDS5	G0SDS5	VEAAPEPAAAPDEEAKPELAEEVKAEPATbs3nh2K	AEEQKPAEEPMAVEETPEAEAEPEPVAEAKAEEPAPAAVEEAK	24	5	2090	441	BS3+NH+OH	intra-protein	0.0143516
Xi&XiFDR	G0S8C8	G0S8C8	TVPADAAPSEGNNAEPKEEKAVVK	KSDSKR	20	1	185	190	BS3+NH+OH	intra-protein	0.0143516
Xi&XiFDR	G0S583	G0S583	KYCcmPVPVINGGNGSK	HPDEKCcmVDVAK	1	5	2065	2058	BS3+NH+OH	intra-protein	0.0143516
Xi&XiFDR	G0RYP6	G0RYP6	NGKPVIQVEFK	KFSDPEVQSDMKbs3nh2HFPFKbs3nh2VIDR	3	1	98	75	BS3+NH+OH	intra-protein	0.0143516
Xi&XiFDR	G0SAX9	G0SAX9	AAAPEPKVEEK	LEVGGEKPAEAAK	7	7	137	120	BS3+NH+OH	intra-protein	0.0143516
Xi&XiFDR	G0SBY8	G0SBY8	EAGGAGGFDPNASIGKLFSDPNLIQK	TPEVVNKLR	16	7	137	369	BS3+NH+OH	intra-protein	0.0143516
Xi&XiFDR	G0SDS5	G0SDS5	VEAPAEAKVETAPEPIEQDKPEEPVEAK	AEETPVSEAKVEEPVEAKAETPAETKTEEQAPAIENKIEEAPTVEAK	8	10	4118	3352	BS3+NH+OH	intra-protein	0.0143516
Xi&XiFDR	G0SDS5	G0SDS5	AEAALADETKTbs3ohEVTAEEPK	TEADVTPDELPKAEEAAEAKPTEEAK	10	1	1952	2278	BS3+NH+OH	intra-protein	0.0143516
Xi&XiFDR	G0SH15	G0SH15	ETEKEVPDEEAEEKAEEK	KTKbs3ohKVKETK	4	4	216	260	BS3+NH+OH	intra-protein	0.0143516
Xi&XiFDR	G0S561	G0S561	ETVEVSAEEKER	TINVEKAKL	10	6	94	495	BS3+NH+OH	intra-protein	0.0143516
Xi&XiFDR	G0SDS5	G0SDS5	AAEEVPETKbs3ohVEVQPETbs3ohK	VEETPEAEVEAAAPEVAPAPPAADEVIPETAEVK	8	4	4290	3753	BS3+NH+OH	intra-protein	0.0143516
Xi&XiFDR	G0S9L1	G0S9L1	AVEEAPAAVEEAPKVEEPKVEEPK	VTEEAAKPEESKPSEEVAQPVEETPK	19	7	841	853	BS3+NH+OH	intra-protein	0.0143516
Xi&XiFDR	G0S6K6	G0S6K6	AQKENEAIMR	FANSDNANEFKEAFVK	3	11	211	203	BS3+NH+OH	intra-protein	0.0143516
Xi&XiFDR	G0SDS5	G0SDS5	LQVEQKEEEQKPSbs3nh2EPVPVEAVPAAEEMoxVVEEAPK	AEEPVAPTEAKbs3ohAEERTPALEAK	11	16	490	4549	BS3+NH+OH	intra-protein	0.0143516
Xi&XiFDR	G0SDS5	G0SDS5	AVEETKLEVK	AAPEESASKSEETATTATEKAEDTLAPVAPAPVAADER	6	20	187	211	BS3+NH+OH	intra-protein	0.0143516
Xi&XiFDR	G0S1X9	G0S1X9	DLKAIVEPVER	MVSETSDWLYGDGADAAKbs3ohEVLKARLK	3	22	765	758	BS3+NH+OH	intra-protein	0.0143516
Xi&XiFDR	G0S378	G0S378	KDKIDLPLNQR	Sbs3nh2PVEPPVDGSTLVDHVAGAPGEESVVTPPVEEGEEQWHVPR	3	24	123	99	BS3+NH+OH	intra-protein	0.0143516
Xi&XiFDR	G0RYB3	G0RYB3	AQKVEFEKPLILLSEQK	VGKEGVITVKEGK	8	10	243	204	BS3+NH+OH	intra-protein	0.0143516
[truncated: 3,371 more rows]

## Sheet: 10%FDR(Target-decoy)_res_pairs
Combined unique residue pairs, 10% FDR
Dataset	Protein1	Protein2	Protein 1 site	Protein 2 site	Crosslinker	XLType	fdr
xQuest&xProphet	G0S988	G0S988	266	280	DSS	intra-protein xl	-0.168
xQuest&xProphet	G0SAH4	G0SAH4	116	116	DSS	intra-protein xl	-0.166
xQuest&xProphet	G0SB11	G0SB11	8	8	DSS	intra-protein xl	-0.166
xQuest&xProphet	G0S906	G0S906	810	810	DSS	intra-protein xl	-0.165
xQuest&xProphet	G0S4A2	G0S4A2	1273	1273	DSS	intra-protein xl	-0.164
xQuest&xProphet	G0S9M2	G0S9M2	279	279	DSS	intra-protein xl	-0.164
xQuest&xProphet	G0S2X8	G0S2X8	241	152	DSS	intra-protein xl	-0.163
xQuest&xProphet	G0S6D5	G0S6D5	173	173	DSS	intra-protein xl	-0.156
xQuest&xProphet	G0SEE8	G0SEE8	174	174	DSS	intra-protein xl	-0.153
xQuest&xProphet	G0SFR6	G0SFR6	493	493	DSS	intra-protein xl	-0.153
xQuest&xProphet	G0SFD8	G0SFD8	207	207	DSS	intra-protein xl	-0.149
xQuest&xProphet	G0SHD8	G0SHD8	2030	2030	DSS	intra-protein xl	-0.149
xQuest&xProphet	G0RZE3	G0RZE3	445	445	DSS	intra-protein xl	-0.147
xQuest&xProphet	G0SBP0	G0SBP0	163	127	DSS	intra-protein xl	-0.147
xQuest&xProphet	G0SBX2	G0SBX2	125	125	DSS	intra-protein xl	-0.146
xQuest&xProphet	G0S318	G0S318	293	301	DSS	intra-protein xl	-0.146
xQuest&xProphet	G0S226	G0S226	519	519	DSS	intra-protein xl	-0.145
xQuest&xProphet	G0S549	G0S549	504	504	DSS	intra-protein xl	-0.144
xQuest&xProphet	G0S647	G0S647	291	291	DSS	intra-protein xl	-0.144
xQuest&xProphet	G0S990	G0S990	213	213	DSS	intra-protein xl	-0.144
xQuest&xProphet	G0S9C1	G0S9C1	1033	1033	DSS	intra-protein xl	-0.144
xQuest&xProphet	G0SHY8	G0SHY8	372	375	DSS	intra-protein xl	-0.143
xQuest&xProphet	G0S0R2	G0S0R2	309	309	DSS	intra-protein xl	-0.142
xQuest&xProphet	G0S669	G0S669	119	128	DSS	intra-protein xl	-0.142
xQuest&xProphet	G0SDA8	G0SDA8	1451	1018	DSS	intra-protein xl	-0.142
xQuest&xProphet	G0RZ09	G0RZ09	377	999	DSS	intra-protein xl	-0.141
xQuest&xProphet	G0RZD9	G0RZD9	212	212	DSS	intra-protein xl	-0.131
xQuest&xProphet	G0SHX0	G0SHX0	559	576	DSS	intra-protein xl	-0.131
xQuest&xProphet	G0S9L1	G0S9L1	858	567	DSS	intra-protein xl	-0.131
xQuest&xProphet	G0S6K6	G0S6K6	34	34	DSS	intra-protein xl	-0.114
xQuest&xProphet	G0S988	G0S988	266	266	DSS	intra-protein xl	-0.114
xQuest&xProphet	G0SDK5	G0SDK5	292	292	DSS	intra-protein xl	-0.114
xQuest&xProphet	G0SFF0	G0SFF0	499	499	DSS	intra-protein xl	-0.114
xQuest&xProphet	G0RXW1	G0RXW1	120	120	DSS	intra-protein xl	-0.113
xQuest&xProphet	G0S3U6	G0S3U6	360	360	DSS	intra-protein xl	-0.108
xQuest&xProphet	G0SDP0	G0SDP0	512	512	DSS	intra-protein xl	-0.108
xQuest&xProphet	G0S6J3	G0S6J3	2195	2216	DSS	intra-protein xl	-0.108
xQuest&xProphet	G0RXX9	G0RXX9	401	401	DSS	intra-protein xl	-0.104
xQuest&xProphet	G0SAP2	G0SAP2	396	396	DSS	intra-protein xl	-0.104
xQuest&xProphet	G0SBQ9	G0SBQ9	666	666	DSS	intra-protein xl	-0.104
xQuest&xProphet	G0S3K1	G0S3K1	401	713	DSS	intra-protein xl	-0.104
xQuest&xProphet	G0SDS5	G0SDS5	6471	3896	DSS	intra-protein xl	-0.104
xQuest&xProphet	G0SH24	G0SH24	369	369	DSS	intra-protein xl	-0.101
xQuest&xProphet	G0RY60	G0RY60	134	134	DSS	intra-protein xl	-0.094
xQuest&xProphet	G0S884	G0S884	478	478	DSS	intra-protein xl	-0.094
xQuest&xProphet	G0SGV0	G0SGV0	582	2319	DSS	intra-protein xl	-0.094
xQuest&xProphet	G0SBZ9	G0SBZ9	82	82	DSS	intra-protein xl	-0.091
xQuest&xProphet	G0SCX4	G0SCX4	356	356	DSS	intra-protein xl	-0.09
xQuest&xProphet	G0RZB7	G0RZB7	526	531	DSS	intra-protein xl	-0.09
xQuest&xProphet	G0SAK6	G0SAK6	234	234	DSS	intra-protein xl	-0.088
xQuest&xProphet	G0S519	G0S519	742	742	DSS	intra-protein xl	-0.087
xQuest&xProphet	G0SHW7	G0SHW7	267	278	DSS	intra-protein xl	-0.087
xQuest&xProphet	G0SE35	G0SE35	128	248	DSS	intra-protein xl	-0.087
xQuest&xProphet	G0SH15	G0SH15	275	275	DSS	intra-protein xl	-0.084
xQuest&xProphet	G0S7G6	G0S7G6	489	489	DSS	intra-protein xl	-0.081
xQuest&xProphet	G0S7M4	G0S7M4	212	212	DSS	intra-protein xl	-0.077
xQuest&xProphet	G0SFL2	G0SFL2	557	557	DSS	intra-protein xl	-0.077
xQuest&xProphet	G0S1L4	G0S1L4	226	257	DSS	intra-protein xl	-0.077
xQuest&xProphet	G0RZP3	G0RZP3	389	389	DSS	intra-protein xl	-0.074
xQuest&xProphet	G0SC30	G0SC30	30	30	DSS	intra-protein xl	-0.074
xQuest&xProphet	G0S5K1	G0S5K1	140	145	DSS	intra-protein xl	-0.074
xQuest&xProphet	G0S5N3	G0S5N3	275	187	DSS	intra-protein xl	-0.074
xQuest&xProphet	G0S2R3	G0S2R3	949	1543	DSS	intra-protein xl	-0.074
xQuest&xProphet	G0S4L3	G0S4L3	40	40	DSS	intra-protein xl	-0.073
xQuest&xProphet	G0SC93	G0SC93	796	796	DSS	intra-protein xl	-0.073
xQuest&xProphet	G0S3M6	G0S3M6	349	349	DSS	intra-protein xl	-0.069
xQuest&xProphet	G0SBQ6	G0SBQ6	181	181	DSS	intra-protein xl	-0.069
xQuest&xProphet	G0RY75	G0RY75	213	213	DSS	intra-protein xl	-0.067
xQuest&xProphet	G0RZM7	G0RZM7	210	212	DSS	intra-protein xl	-0.067
xQuest&xProphet	G0S0I9	G0S0I9	63	63	DSS	intra-protein xl	-0.066
xQuest&xProphet	G0SGL6	G0SGL6	5	5	DSS	intra-protein xl	-0.066
xQuest&xProphet	G0RZJ7	G0RZJ7	735	735	DSS	intra-protein xl	-0.063
xQuest&xProphet	G0SB41	G0SB41	599	606	DSS	intra-protein xl	-0.063
xQuest&xProphet	G0S1L0	G0S1L0	393	393	DSS	intra-protein xl	-0.062
xQuest&xProphet	G0S5K2	G0S5K2	201	201	DSS	intra-protein xl	-0.062
xQuest&xProphet	G0S8V2	G0S8V2	378	378	DSS	intra-protein xl	-0.062
xQuest&xProphet	G0SE73	G0SE73	103	103	DSS	intra-protein xl	-0.062
xQuest&xProphet	G0S1B8	G0S1B8	3	3	DSS	intra-protein xl	-0.059
xQuest&xProphet	G0S2J7	G0S2J7	56	56	DSS	intra-protein xl	-0.059
xQuest&xProphet	G0S5P0	G0S5P0	252	252	DSS	intra-protein xl	-0.059
xQuest&xProphet	G0SHK7	G0SHK7	577	577	DSS	intra-protein xl	-0.059
xQuest&xProphet	G0S8N2	G0S8N2	148	415	DSS	intra-protein xl	-0.059
xQuest&xProphet	G0RY44	G0RY44	1657	2211	DSS	intra-protein xl	-0.059
xQuest&xProphet	G0S5H2	G0S5H2	194	194	DSS	intra-protein xl	-0.057
xQuest&xProphet	G0S5R5	G0S5R5	199	199	DSS	intra-protein xl	-0.057
xQuest&xProphet	G0S619	G0S619	473	473	DSS	intra-protein xl	-0.057
xQuest&xProphet	G0S6V1	G0S6V1	1257	1257	DSS	intra-protein xl	-0.057
xQuest&xProphet	G0SAC4	G0SAC4	1853	1853	DSS	intra-protein xl	-0.057
xQuest&xProphet	G0SB66	G0SB66	927	927	DSS	intra-protein xl	-0.057
xQuest&xProphet	G0SGP3	G0SGP3	8	8	DSS	intra-protein xl	-0.057
xQuest&xProphet	G0RY44	G0RY44	3188	3188	DSS	intra-protein xl	-0.056
xQuest&xProphet	G0S0A2	G0S0A2	386	386	DSS	intra-protein xl	-0.056
xQuest&xProphet	G0S669	G0S669	220	220	DSS	intra-protein xl	-0.056
xQuest&xProphet	G0S6H6	G0S6H6	861	861	DSS	intra-protein xl	-0.056
xQuest&xProphet	G0SBH4	G0SBH4	546	546	DSS	intra-protein xl	-0.056
xQuest&xProphet	G0S899	G0S899	887	1271	DSS	intra-protein xl	-0.056
xQuest&xProphet	G0S062	G0S062	485	485	DSS	intra-protein xl	-0.054
xQuest&xProphet	G0S3Q7	G0S3Q7	482	482	DSS	intra-protein xl	-0.054
xQuest&xProphet	G0S060	G0S060	688	688	DSS	intra-protein xl	-0.053
xQuest&xProphet	G0RYQ1	G0RYQ1	849	849	DSS	intra-protein xl	-0.052
xQuest&xProphet	G0S066	G0S066	104	104	DSS	intra-protein xl	-0.052
xQuest&xProphet	G0S0B9	G0S0B9	1024	1024	DSS	intra-protein xl	-0.052
xQuest&xProphet	G0SAU0	G0SAU0	356	356	DSS	intra-protein xl	-0.051
xQuest&xProphet	G0SBR1	G0SBR1	342	342	DSS	intra-protein xl	-0.051
xQuest&xProphet	G0SFI1	G0SFI1	178	178	DSS	intra-protein xl	-0.051
xQuest&xProphet	G0SGV0	G0SGV0	2101	2101	DSS	intra-protein xl	-0.051
xQuest&xProphet	G0SHH4	G0SHH4	5	5	DSS	intra-protein xl	-0.051
xQuest&xProphet	G0S0I6	G0S0I6	582	582	DSS	intra-protein xl	-0.05
xQuest&xProphet	G0S2B0	G0S2B0	86	86	DSS	intra-protein xl	-0.05
xQuest&xProphet	G0RXS5	G0RXS5	280	280	DSS	intra-protein xl	-0.049
xQuest&xProphet	G0RY65	G0RY65	194	194	DSS	intra-protein xl	-0.049
xQuest&xProphet	G0SGR6	G0SGR6	410	410	DSS	intra-protein xl	-0.049
xQuest&xProphet	G0SHB1	G0SHB1	275	275	DSS	intra-protein xl	-0.049
xQuest&xProphet	G0S9T3	G0S9T3	1204	1204	DSS	intra-protein xl	-0.048
xQuest&xProphet	G0S8D7	G0S8D7	97	1133	DSS	intra-protein xl	-0.047
xQuest&xProphet	G0S9K3	G0S9K3	194	194	DSS	intra-protein xl	-0.046
xQuest&xProphet	G0RYQ1	G0RYQ1	537	616	DSS	intra-protein xl	-0.046
xQuest&xProphet	G0S9B5	G0S9B5	105	105	DSS	intra-protein xl	-0.045
xQuest&xProphet	G0SDT2	G0SDT2	15	15	DSS	intra-protein xl	-0.044
xQuest&xProphet	G0S8I1	G0S8I1	520	520	DSS	intra-protein xl	-0.043
xQuest&xProphet	G0SBP0	G0SBP0	1381	1381	DSS	intra-protein xl	-0.043
xQuest&xProphet	G0SBX7	G0SBX7	173	173	DSS	intra-protein xl	-0.043
xQuest&xProphet	G0S1L2	G0S1L2	104	104	DSS	intra-protein xl	-0.04
xQuest&xProphet	G0SF00	G0SF00	101	101	DSS	intra-protein xl	-0.04
xQuest&xProphet	G0SF90	G0SF90	794	794	DSS	intra-protein xl	-0.04
xQuest&xProphet	G0SGZ5	G0SGZ5	608	608	DSS	intra-protein xl	-0.04
xQuest&xProphet	G0S846	G0S846	301	299	DSS	intra-protein xl	-0.04
xQuest&xProphet	G0RY65	G0RY65	185	18	DSS	intra-protein xl	-0.04
xQuest&xProphet	G0RZM7	G0RZM7	132	132	DSS	intra-protein xl	-0.039
xQuest&xProphet	G0RXR6	G0RXR6	1536	1536	DSS	intra-protein xl	-0.037
xQuest&xProphet	G0S029	G0S029	472	472	DSS	intra-protein xl	-0.036
xQuest&xProphet	G0S136	G0S136	3	3	DSS	intra-protein xl	-0.036
xQuest&xProphet	G0S9H3	G0S9H3	267	267	DSS	intra-protein xl	-0.036
xQuest&xProphet	G0SD63	G0SD63	597	597	DSS	intra-protein xl	-0.036
xQuest&xProphet	G0RY44	G0RY44	2830	2833	DSS	intra-protein xl	-0.036
xQuest&xProphet	G0SD84	G0SD84	273	288	DSS	intra-protein xl	-0.036
xQuest&xProphet	G0S767	G0S767	367	367	DSS	intra-protein xl	-0.034
xQuest&xProphet	G0S257	G0S257	86	86	DSS	intra-protein xl	-0.033
xQuest&xProphet	G0SDF0	G0SDF0	315	315	DSS	intra-protein xl	-0.033
xQuest&xProphet	G0SH57	G0SH57	64	64	DSS	intra-protein xl	-0.028
xQuest&xProphet	G0S468	G0S468	72	72	DSS	intra-protein xl	-0.024
xQuest&xProphet	G0S6G7	G0S6G7	86	86	DSS	intra-protein xl	-0.024
xQuest&xProphet	G0SE58	G0SE58	362	362	DSS	intra-protein xl	-0.024
xQuest&xProphet	G0SGA7	G0SGA7	303	969	DSS	intra-protein xl	-0.024
xQuest&xProphet	G0S5Z1	G0S5Z1	210	210	DSS	intra-protein xl	-0.023
xQuest&xProphet	G0S792	G0S792	243	243	DSS	intra-protein xl	-0.019
xQuest&xProphet	G0SD17	G0SD17	185	185	DSS	intra-protein xl	-0.017
xQuest&xProphet	G0SHT9	G0SHT9	364	364	DSS	intra-protein xl	-0.017
xQuest&xProphet	G0RYP3	G0RYP3	1561	1561	DSS	intra-protein xl	-0.016
xQuest&xProphet	G0S8D7	G0S8D7	1133	1133	DSS	intra-protein xl	-0.016
xQuest&xProphet	G0S9L5	G0S9L5	1047	1047	DSS	intra-protein xl	-0.016
xQuest&xProphet	G0SDP9	G0SDP9	6	6	DSS	intra-protein xl	-0.016
xQuest&xProphet	G0SGP6	G0SGP6	841	841	DSS	intra-protein xl	-0.016
xQuest&xProphet	G0S2D8	G0S2D8	425	425	DSS	intra-protein xl	-0.014
xQuest&xProphet	G0S9T4	G0S9T4	397	397	DSS	intra-protein xl	-0.013
xQuest&xProphet	G0SBQ7	G0SBQ7	49	49	DSS	intra-protein xl	-0.013
xQuest&xProphet	G0S8I1	G0S8I1	123	133	DSS	intra-protein xl	-0.013
xQuest&xProphet	G0SGV0	G0SGV0	2144	342	DSS	intra-protein xl	-0.013
xQuest&xProphet	G0RZZ4	G0RZZ4	471	471	DSS	intra-protein xl	-0.012
xQuest&xProphet	G0S0G5	G0S0G5	288	288	DSS	intra-protein xl	-0.012
xQuest&xProphet	G0S184	G0S184	86	86	DSS	intra-protein xl	-0.012
xQuest&xProphet	G0S6C0	G0S6C0	1051	1051	DSS	intra-protein xl	-0.012
xQuest&xProphet	G0S2F9	G0S2F9	214	175	DSS	intra-protein xl	-0.012
xQuest&xProphet	G0S005	G0S005	692	692	DSS	intra-protein xl	-0.008
xQuest&xProphet	G0S0E7	G0S0E7	75	75	DSS	intra-protein xl	-0.008
xQuest&xProphet	G0S5T7	G0S5T7	241	241	DSS	intra-protein xl	-0.008
xQuest&xProphet	G0SC98	G0SC98	119	119	DSS	intra-protein xl	-0.008
xQuest&xProphet	G0S0X1	G0S0X1	813	813	DSS	intra-protein xl	0
xQuest&xProphet	G0S1S1	G0S1S1	39	39	DSS	intra-protein xl	0
xQuest&xProphet	G0S6V6	G0S6V6	612	612	DSS	intra-protein xl	0
xQuest&xProphet	G0S1Q0	G0S1Q0	203	195	DSS	intra-protein xl	0
xQuest&xProphet	G0S8C4	G0S8C4	161	153	DSS	intra-protein xl	0
xQuest&xProphet	G0SA56	G0SA56	587	579	DSS	intra-protein xl	0
xQuest&xProphet	G0S583	G0S583	606	588	DSS	intra-protein xl	0
xQuest&xProphet	G0S1Y9	G0S1Y9	75	41	DSS	intra-protein xl	0
xQuest&xProphet	G0S2F9	G0S2F9	124	160	DSS	intra-protein xl	0
xQuest&xProphet	G0S1Y9	G0S1Y9	33	75	DSS	intra-protein xl	0
xQuest&xProphet	G0S7V9	G0S7V9	150	212	DSS	intra-protein xl	0
xQuest&xProphet	G0SA56	G0SA56	479	629	DSS	intra-protein xl	0
xQuest&xProphet	G0S867	G0S867	821	1079	DSS	intra-protein xl	0
xQuest&xProphet	G0SDS5	G0SDS5	1106	2433	DSS	intra-protein xl	0
xQuest&xProphet	G0S4E2	G0S4E2	360	360	DSS	intra-protein xl	0.004
xQuest&xProphet	G0S5S6	G0S5S6	49	49	DSS	intra-protein xl	0.009
xQuest&xProphet	G0SAJ9	G0SAJ9	211	211	DSS	intra-protein xl	0.009
xQuest&xProphet	G0SB41	G0SB41	589	619	DSS	intra-protein xl	0.009
xQuest&xProphet	G0SGL6	G0SGL6	10	341	DSS	intra-protein xl	0.009
xQuest&xProphet	G0S018	G0S018	772	772	DSS	intra-protein xl	0.013
xQuest&xProphet	G0S064	G0S064	814	814	DSS	intra-protein xl	0.013
xQuest&xProphet	G0S846	G0S846	485	485	DSS	intra-protein xl	0.013
xQuest&xProphet	G0SC91	G0SC91	281	281	DSS	intra-protein xl	0.013
xQuest&xProphet	G0SCR9	G0SCR9	140	140	DSS	intra-protein xl	0.013
xQuest&xProphet	G0SDA3	G0SDA3	120	120	DSS	intra-protein xl	0.013
xQuest&xProphet	G0SHD8	G0SHD8	1597	1260	DSS	intra-protein xl	0.013
xQuest&xProphet	G0SDL8	G0SDL8	753	189	DSS	intra-protein xl	0.013
xQuest&xProphet	G0S8V0	G0S8V0	221	208	DSS	intra-protein xl	0.016
xQuest&xProphet	G0S1Q0	G0S1Q0	199	213	DSS	intra-protein xl	0.017
xQuest&xProphet	G0S0Z4	G0S0Z4	8	8	DSS	intra-protein xl	0.018
xQuest&xProphet	G0S663	G0S663	746	746	DSS	intra-protein xl	0.018
xQuest&xProphet	G0S899	G0S899	1017	1017	DSS	intra-protein xl	0.018
xQuest&xProphet	G0SBI6	G0SBI6	7314	7314	DSS	intra-protein xl	0.018
xQuest&xProphet	G0SCL4	G0SCL4	143	143	DSS	intra-protein xl	0.018
xQuest&xProphet	G0SFN1	G0SFN1	448	448	DSS	intra-protein xl	0.018
xQuest&xProphet	G0SG42	G0SG42	116	116	DSS	intra-protein xl	0.018
xQuest&xProphet	G0SHW7	G0SHW7	682	682	DSS	intra-protein xl	0.018
xQuest&xProphet	G0S891	G0S891	603	552	DSS	intra-protein xl	0.018
xQuest&xProphet	G0S6F9	G0S6F9	26	26	DSS	intra-protein xl	0.019
xQuest&xProphet	G0S7H5	G0S7H5	265	265	DSS	intra-protein xl	0.019
xQuest&xProphet	G0SBN1	G0SBN1	32	39	DSS	intra-protein xl	0.019
xQuest&xProphet	G0SGX0	G0SGX0	37	220	DSS	intra-protein xl	0.019
xQuest&xProphet	G0SFL3	G0SFL3	528	1813	DSS	intra-protein xl	0.019
xQuest&xProphet	G0SEH9	G0SEH9	633	633	DSS	intra-protein xl	0.02
xQuest&xProphet	G0S5J0	G0S5J0	27	20	DSS	intra-protein xl	0.02
xQuest&xProphet	G0RYB3	G0RYB3	89	33	DSS	intra-protein xl	0.02
xQuest&xProphet	G0S669	G0S669	119	132	DSS	intra-protein xl	0.022
xQuest&xProphet	G0SA92	G0SA92	124	84	DSS	intra-protein xl	0.022
xQuest&xProphet	G0S762	G0S762	204	204	DSS	intra-protein xl	0.023
xQuest&xProphet	G0SBZ6	G0SBZ6	9	9	DSS	intra-protein xl	0.023
xQuest&xProphet	G0SAJ9	G0SAJ9	120	124	DSS	intra-protein xl	0.023
xQuest&xProphet	G0SGS2	G0SGS2	267	260	DSS	intra-protein xl	0.023
xQuest&xProphet	G0SAQ6	G0SAQ6	1080	1090	DSS	intra-protein xl	0.023
xQuest&xProphet	G0SGS2	G0SGS2	329	276	DSS	intra-protein xl	0.023
xQuest&xProphet	G0SFK8	G0SFK8	110	28	DSS	intra-protein xl	0.023
xQuest&xProphet	G0S7S9	G0S7S9	429	429	DSS	intra-protein xl	0.024
xQuest&xProphet	G0SFL0	G0SFL0	27	27	DSS	intra-protein xl	0.024
xQuest&xProphet	G0SB41	G0SB41	599	607	DSS	intra-protein xl	0.024
xQuest&xProphet	G0RYP6	G0RYP6	511	186	DSS	intra-protein xl	0.024
xQuest&xProphet	G0S1L6	G0S1L6	522	522	DSS	intra-protein xl	0.025
xQuest&xProphet	G0S402	G0S402	313	313	DSS	intra-protein xl	0.025
xQuest&xProphet	G0SHF3	G0SHF3	263	263	DSS	intra-protein xl	0.025
xQuest&xProphet	G0S177	G0S177	340	354	DSS	intra-protein xl	0.025
xQuest&xProphet	G0S918	G0S918	216	405	DSS	intra-protein xl	0.025
xQuest&xProphet	G0RZF1	G0RZF1	136	136	DSS	intra-protein xl	0.026
xQuest&xProphet	G0SFC3	G0SFC3	340	323	DSS	intra-protein xl	0.026
xQuest&xProphet	G0SGW2	G0SGW2	26	321	DSS	intra-protein xl	0.026
xQuest&xProphet	G0S4G4	G0S4G4	277	277	DSS	intra-protein xl	0.027
xQuest&xProphet	G0SHV9	G0SHV9	477	461	DSS	intra-protein xl	0.027
xQuest&xProphet	G0RYM0	G0RYM0	464	428	DSS	intra-protein xl	0.027
xQuest&xProphet	G0S0D3	G0S0D3	220	108	DSS	intra-protein xl	0.027
xQuest&xProphet	G0S7T8	G0S7T8	62	219	DSS	intra-protein xl	0.027
xQuest&xProphet	G0SAQ6	G0SAQ6	827	839	DSS	intra-protein xl	0.028
xQuest&xProphet	G0RZC0	G0RZC0	218	339	DSS	intra-protein xl	0.028
xQuest&xProphet	G0RYX1	G0RYX1	689	689	DSS	intra-protein xl	0.029
xQuest&xProphet	G0SGI4	G0SGI4	1354	1354	DSS	intra-protein xl	0.029
xQuest&xProphet	G0S992	G0S992	135	132	DSS	intra-protein xl	0.03
xQuest&xProphet	G0S4R3	G0S4R3	1046	1038	DSS	intra-protein xl	0.03
xQuest&xProphet	G0S1V2	G0S1V2	1125	2146	DSS	intra-protein xl	0.03
xQuest&xProphet	G0S4G5	G0S4G5	215	215	DSS	intra-protein xl	0.031
xQuest&xProphet	G0SE91	G0SE91	533	533	DSS	intra-protein xl	0.031
xQuest&xProphet	G0SFE1	G0SFE1	270	270	DSS	intra-protein xl	0.031
xQuest&xProphet	G0RZF1	G0RZF1	138	429	DSS	intra-protein xl	0.031
xQuest&xProphet	G0S6D7	G0S6D7	238	238	DSS	intra-protein xl	0.032
xQuest&xProphet	G0S7V9	G0S7V9	64	64	DSS	intra-protein xl	0.032
xQuest&xProphet	G0S946	G0S946	410	410	DSS	intra-protein xl	0.032
xQuest&xProphet	G0SF87	G0SF87	387	389	DSS	intra-protein xl	0.032
xQuest&xProphet	G0SAY2	G0SAY2	33	27	DSS	intra-protein xl	0.032
xQuest&xProphet	G0SB20	G0SB20	316	70	DSS	intra-protein xl	0.032
xQuest&xProphet	G0S4L1	G0S4L1	59	59	DSS	intra-protein xl	0.033
xQuest&xProphet	G0S5U7	G0S5U7	303	303	DSS	intra-protein xl	0.033
xQuest&xProphet	G0S783	G0S783	25	25	DSS	intra-protein xl	0.033
xQuest&xProphet	G0S866	G0S866	1786	1786	DSS	intra-protein xl	0.033
xQuest&xProphet	G0S1K1	G0S1K1	162	164	DSS	intra-protein xl	0.033
xQuest&xProphet	G0S588	G0S588	387	195	DSS	intra-protein xl	0.033
xQuest&xProphet	G0RZ09	G0RZ09	542	171	DSS	intra-protein xl	0.033
xQuest&xProphet	G0RYY0	G0RYY0	120	120	DSS	intra-protein xl	0.034
xQuest&xProphet	G0S8H3	G0S8H3	521	521	DSS	intra-protein xl	0.034
xQuest&xProphet	G0S6F9	G0S6F9	90	86	DSS	intra-protein xl	0.034
xQuest&xProphet	G0S669	G0S669	153	139	DSS	intra-protein xl	0.034
xQuest&xProphet	G0S669	G0S669	119	139	DSS	intra-protein xl	0.034
xQuest&xProphet	G0SDS5	G0SDS5	4987	4987	DSS	intra-protein xl	0.035
xQuest&xProphet	G0SAJ9	G0SAJ9	46	54	DSS	intra-protein xl	0.035
xQuest&xProphet	G0SE51	G0SE51	64	64	DSS	intra-protein xl	0.036
xQuest&xProphet	G0SEG9	G0SEG9	54	54	DSS	intra-protein xl	0.036
xQuest&xProphet	G0SHQ5	G0SHQ5	525	525	DSS	intra-protein xl	0.036
xQuest&xProphet	G0S8D7	G0S8D7	1124	1126	DSS	intra-protein xl	0.036
xQuest&xProphet	G0SB20	G0SB20	264	260	DSS	intra-protein xl	0.036
xQuest&xProphet	G0SF92	G0SF92	303	311	DSS	intra-protein xl	0.036
xQuest&xProphet	G0SH15	G0SH15	45	56	DSS	intra-protein xl	0.037
xQuest&xProphet	G0S2X4	G0S2X4	109	109	DSS	intra-protein xl	0.039
xQuest&xProphet	G0S1Q0	G0S1Q0	208	195	DSS	intra-protein xl	0.04
xQuest&xProphet	G0RYB3	G0RYB3	337	268	DSS	intra-protein xl	0.04
xQuest&xProphet	G0S1L3	G0S1L3	1112	1112	DSS	intra-protein xl	0.042
xQuest&xProphet	G0S3T4	G0S3T4	69	62	DSS	intra-protein xl	0.042
xQuest&xProphet	G0SFP0	G0SFP0	787	707	DSS	intra-protein xl	0.042
xQuest&xProphet	G0S867	G0S867	1373	1194	DSS	intra-protein xl	0.042
xQuest&xProphet	G0S4G4	G0S4G4	456	761	DSS	intra-protein xl	0.042
xQuest&xProphet	G0S992	G0S992	140	132	DSS	intra-protein xl	0.043
xQuest&xProphet	G0S8V2	G0S8V2	367	378	DSS	intra-protein xl	0.043
xQuest&xProphet	G0S4X6	G0S4X6	197	238	DSS	intra-protein xl	0.043
xQuest&xProphet	G0S6J7	G0S6J7	80	49	DSS	intra-protein xl	0.044
xQuest&xProphet	G0SBI6	G0SBI6	5533	6101	DSS	intra-protein xl	0.044
xQuest&xProphet	G0S1H8	G0S1H8	119	119	DSS	intra-protein xl	0.05
xQuest&xProphet	G0SI21	G0SI21	25	25	DSS	intra-protein xl	0.055
xQuest&xProphet	G0S6L3	G0S6L3	322	322	DSS	intra-protein xl	0.06
Both	G0SBJ0	G0SBJ0	294	167	BS3+NH+OH and DSS	intra-protein	0
Both	G0S6Y2	G0S6Y2	331	331	BS3+NH+OH and DSS	intra-protein	0
Both	G0SAF6	G0SAF6	125	125	BS3+NH+OH and DSS	intra-protein	0
Both	G0SFP0	G0SFP0	787	792	BS3+NH+OH and DSS	intra-protein	0
Both	G0S8H3	G0S8H3	701	708	BS3+NH+OH and DSS	intra-protein	0
Both	G0SAF6	G0SAF6	125	118	BS3+NH+OH and DSS	intra-protein	0
Both	G0SAQ6	G0SAQ6	1009	1016	BS3+NH+OH and DSS	intra-protein	0
Both	G0SBY8	G0SBY8	233	226	BS3+NH+OH and DSS	intra-protein	0
Both	G0SDS5	G0SDS5	1436	1443	BS3+NH+OH and DSS	intra-protein	0
Both	G0SBY8	G0SBY8	375	383	BS3+NH+OH and DSS	intra-protein	0
Both	G0SFP0	G0SFP0	771	779	BS3+NH+OH and DSS	intra-protein	0
Both	G0SAM1	G0SAM1	870	861	BS3+NH+OH and DSS	intra-protein	0
Both	G0SDS5	G0SDS5	2444	2435	BS3+NH+OH and DSS	intra-protein	0
Both	G0SDS5	G0SDS5	4140	4130	BS3+NH+OH and DSS	intra-protein	0
Both	G0SDS5	G0SDS5	4382	4371	BS3+NH+OH and DSS	intra-protein	0
Both	G0SH15	G0SH15	226	238	BS3+NH+OH and DSS	intra-protein	0
Both	G0SDS5	G0SDS5	1449	1436	BS3+NH+OH and DSS	intra-protein	0
Both	G0SH15	G0SH15	250	237	BS3+NH+OH and DSS	intra-protein	0
Both	G0SH15	G0SH15	216	230	BS3+NH+OH and DSS	intra-protein	0
Both	G0RYB3	G0RYB3	77	60	BS3+NH+OH and DSS	intra-protein	0
Both	G0SH15	G0SH15	250	230	BS3+NH+OH and DSS	intra-protein	0
Both	G0S8H3	G0S8H3	726	750	BS3+NH+OH and DSS	intra-protein	0
Both	G0S8H3	G0S8H3	521	547	BS3+NH+OH and DSS	intra-protein	0
Both	G0S866	G0S866	488	518	BS3+NH+OH and DSS	intra-protein	0
Both	G0RY45	G0RY45	162	128	BS3+NH+OH and DSS	intra-protein	0
Both	G0RYB3	G0RYB3	207	243	BS3+NH+OH and DSS	intra-protein	0
Both	G0SH15	G0SH15	216	254	BS3+NH+OH and DSS	intra-protein	0
Both	G0SH15	G0SH15	216	262	BS3+NH+OH and DSS	intra-protein	0
Both	G0SH15	G0SH15	216	265	BS3+NH+OH and DSS	intra-protein	0
Both	G0SD84	G0SD84	273	220	BS3+NH+OH and DSS	intra-protein	0
Both	G0SAF6	G0SAF6	172	118	BS3+NH+OH and DSS	intra-protein	0
Both	G0SH15	G0SH15	538	470	BS3+NH+OH and DSS	intra-protein	0
Both	G0SH15	G0SH15	485	638	BS3+NH+OH and DSS	intra-protein	0
Both	G0SAQ6	G0SAQ6	723	1009	BS3+NH+OH and DSS	intra-protein	0
Both	G0SB20	G0SB20	426	133	BS3+NH+OH and DSS	intra-protein	0
Xi&XiFDR	G0S1E6	G0S1E6	480	480	BS3+NH+OH	intra-protein	0
Xi&XiFDR	G0SDS5	G0SDS5	2098	2096	BS3+NH+OH	intra-protein	0
Xi&XiFDR	G0S428	G0S428	196	193	BS3+NH+OH	intra-protein	0
Xi&XiFDR	G0SDS5	G0SDS5	996	993	BS3+NH+OH	intra-protein	0
Xi&XiFDR	G0SDS5	G0SDS5	4142	4138	BS3+NH+OH	intra-protein	0
Xi&XiFDR	G0S3L5	G0S3L5	2243	2249	BS3+NH+OH	intra-protein	0
Xi&XiFDR	G0SAF6	G0SAF6	118	112	BS3+NH+OH	intra-protein	0
Xi&XiFDR	G0SDS5	G0SDS5	3479	3485	BS3+NH+OH	intra-protein	0
Xi&XiFDR	G0SDS5	G0SDS5	5130	5136	BS3+NH+OH	intra-protein	0
Xi&XiFDR	G0S6V6	G0S6V6	519	526	BS3+NH+OH	intra-protein	0
Xi&XiFDR	G0SBY8	G0SBY8	232	225	BS3+NH+OH	intra-protein	0
Xi&XiFDR	G0RYP6	G0RYP6	588	596	BS3+NH+OH	intra-protein	0
Xi&XiFDR	G0SAQ6	G0SAQ6	652	660	BS3+NH+OH	intra-protein	0
Xi&XiFDR	G0SBY8	G0SBY8	233	225	BS3+NH+OH	intra-protein	0
Xi&XiFDR	G0SDS5	G0SDS5	2090	2098	BS3+NH+OH	intra-protein	0
Xi&XiFDR	G0SDS5	G0SDS5	3935	3927	BS3+NH+OH	intra-protein	0
Xi&XiFDR	G0SFP0	G0SFP0	773	781	BS3+NH+OH	intra-protein	0
Xi&XiFDR	G0SFP0	G0SFP0	787	779	BS3+NH+OH	intra-protein	0
Xi&XiFDR	G0RYP6	G0RYP6	575	566	BS3+NH+OH	intra-protein	0
Xi&XiFDR	G0S9L1	G0S9L1	872	881	BS3+NH+OH	intra-protein	0
Xi&XiFDR	G0SDS5	G0SDS5	3479	3488	BS3+NH+OH	intra-protein	0
Xi&XiFDR	G0S9L1	G0S9L1	567	557	BS3+NH+OH	intra-protein	0
Xi&XiFDR	G0S9L1	G0S9L1	836	846	BS3+NH+OH	intra-protein	0
Xi&XiFDR	G0SDS5	G0SDS5	2297	2307	BS3+NH+OH	intra-protein	0
Xi&XiFDR	G0SGX0	G0SGX0	252	262	BS3+NH+OH	intra-protein	0
Xi&XiFDR	G0S9L1	G0S9L1	476	487	BS3+NH+OH	intra-protein	0
Xi&XiFDR	G0S9L1	G0S9L1	567	578	BS3+NH+OH	intra-protein	0
Xi&XiFDR	G0S9L1	G0S9L1	638	627	BS3+NH+OH	intra-protein	0
Xi&XiFDR	G0S9L1	G0S9L1	888	877	BS3+NH+OH	intra-protein	0
Xi&XiFDR	G0SAQ6	G0SAQ6	759	770	BS3+NH+OH	intra-protein	0
Xi&XiFDR	G0SDS5	G0SDS5	2433	2444	BS3+NH+OH	intra-protein	0
Xi&XiFDR	G0SDS5	G0SDS5	325	336	BS3+NH+OH	intra-protein	0
Xi&XiFDR	G0SDS5	G0SDS5	3270	3281	BS3+NH+OH	intra-protein	0
Xi&XiFDR	G0SDS5	G0SDS5	4192	4181	BS3+NH+OH	intra-protein	0
Xi&XiFDR	G0SDS5	G0SDS5	4192	4203	BS3+NH+OH	intra-protein	0
Xi&XiFDR	G0SDS5	G0SDS5	4555	4544	BS3+NH+OH	intra-protein	0
Xi&XiFDR	G0SFP0	G0SFP0	787	798	BS3+NH+OH	intra-protein	0
Xi&XiFDR	G0S257	G0S257	180	168	BS3+NH+OH	intra-protein	0
Xi&XiFDR	G0SAM1	G0SAM1	857	869	BS3+NH+OH	intra-protein	0
Xi&XiFDR	G0SDS5	G0SDS5	1575	1563	BS3+NH+OH	intra-protein	0
Xi&XiFDR	G0SDS5	G0SDS5	324	336	BS3+NH+OH	intra-protein	0
Xi&XiFDR	G0SH15	G0SH15	238	250	BS3+NH+OH	intra-protein	0
Xi&XiFDR	G0S0D3	G0S0D3	122	109	BS3+NH+OH	intra-protein	0
Xi&XiFDR	G0S246	G0S246	497	510	BS3+NH+OH	intra-protein	0
Xi&XiFDR	G0SAF6	G0SAF6	112	125	BS3+NH+OH	intra-protein	0
Xi&XiFDR	G0SAM1	G0SAM1	870	857	BS3+NH+OH	intra-protein	0
Xi&XiFDR	G0SBY8	G0SBY8	213	226	BS3+NH+OH	intra-protein	0
Xi&XiFDR	G0SDS5	G0SDS5	4190	4203	BS3+NH+OH	intra-protein	0
Xi&XiFDR	G0SDS5	G0SDS5	4408	4421	BS3+NH+OH	intra-protein	0
Xi&XiFDR	G0SDS5	G0SDS5	993	1006	BS3+NH+OH	intra-protein	0
Xi&XiFDR	G0SEK9	G0SEK9	239	226	BS3+NH+OH	intra-protein	0
Xi&XiFDR	G0SDS5	G0SDS5	3017	3003	BS3+NH+OH	intra-protein	0
Xi&XiFDR	G0SDS5	G0SDS5	346	332	BS3+NH+OH	intra-protein	0
Xi&XiFDR	G0SDS5	G0SDS5	4959	4945	BS3+NH+OH	intra-protein	0
Xi&XiFDR	G0SH15	G0SH15	226	240	BS3+NH+OH	intra-protein	0
Xi&XiFDR	G0RYL1	G0RYL1	871	856	BS3+NH+OH	intra-protein	0
Xi&XiFDR	G0SAX9	G0SAX9	126	141	BS3+NH+OH	intra-protein	0
Xi&XiFDR	G0SDS5	G0SDS5	2444	2459	BS3+NH+OH	intra-protein	0
Xi&XiFDR	G0SDS5	G0SDS5	3545	3560	BS3+NH+OH	intra-protein	0
Xi&XiFDR	G0SH15	G0SH15	252	237	BS3+NH+OH	intra-protein	0
Xi&XiFDR	G0S246	G0S246	497	513	BS3+NH+OH	intra-protein	0
Xi&XiFDR	G0S9L1	G0S9L1	888	872	BS3+NH+OH	intra-protein	0
Xi&XiFDR	G0SAX9	G0SAX9	142	126	BS3+NH+OH	intra-protein	0
Xi&XiFDR	G0SDS5	G0SDS5	1449	1465	BS3+NH+OH	intra-protein	0
Xi&XiFDR	G0SDS5	G0SDS5	1473	1457	BS3+NH+OH	intra-protein	0
Xi&XiFDR	G0SDS5	G0SDS5	1579	1563	BS3+NH+OH	intra-protein	0
Xi&XiFDR	G0SDS5	G0SDS5	4438	4454	BS3+NH+OH	intra-protein	0
Xi&XiFDR	G0S9L1	G0S9L1	741	724	BS3+NH+OH	intra-protein	0
Xi&XiFDR	G0S9L1	G0S9L1	836	853	BS3+NH+OH	intra-protein	0
Xi&XiFDR	G0SAM1	G0SAM1	522	539	BS3+NH+OH	intra-protein	0
Xi&XiFDR	G0SDS5	G0SDS5	2459	2442	BS3+NH+OH	intra-protein	0
Xi&XiFDR	G0SDS5	G0SDS5	3508	3525	BS3+NH+OH	intra-protein	0
Xi&XiFDR	G0SDS5	G0SDS5	3935	3918	BS3+NH+OH	intra-protein	0
Xi&XiFDR	G0SDS5	G0SDS5	4438	4456	BS3+NH+OH	intra-protein	0
Xi&XiFDR	G0SBY8	G0SBY8	213	232	BS3+NH+OH	intra-protein	0
Xi&XiFDR	G0SDS5	G0SDS5	1805	1824	BS3+NH+OH	intra-protein	0
Xi&XiFDR	G0SBY8	G0SBY8	233	213	BS3+NH+OH	intra-protein	0
Xi&XiFDR	G0SDS5	G0SDS5	3201	3221	BS3+NH+OH	intra-protein	0
Xi&XiFDR	G0SDS5	G0SDS5	3552	3572	BS3+NH+OH	intra-protein	0
Xi&XiFDR	G0S4X6	G0S4X6	204	183	BS3+NH+OH	intra-protein	0
Xi&XiFDR	G0SDS5	G0SDS5	346	325	BS3+NH+OH	intra-protein	0
Xi&XiFDR	G0S6V6	G0S6V6	768	790	BS3+NH+OH	intra-protein	0
Xi&XiFDR	G0SAQ6	G0SAQ6	428	406	BS3+NH+OH	intra-protein	0
Xi&XiFDR	G0SDS5	G0SDS5	346	324	BS3+NH+OH	intra-protein	0
Xi&XiFDR	G0SDS5	G0SDS5	4140	4162	BS3+NH+OH	intra-protein	0
Xi&XiFDR	G0RYP6	G0RYP6	98	75	BS3+NH+OH	intra-protein	0
Xi&XiFDR	G0SDS5	G0SDS5	4067	4090	BS3+NH+OH	intra-protein	0
Xi&XiFDR	G0SDS5	G0SDS5	1473	1449	BS3+NH+OH	intra-protein	0
Xi&XiFDR	G0SDS5	G0SDS5	1627	1603	BS3+NH+OH	intra-protein	0
Xi&XiFDR	G0SDS5	G0SDS5	4430	4454	BS3+NH+OH	intra-protein	0
Xi&XiFDR	G0SDS5	G0SDS5	4445	4421	BS3+NH+OH	intra-protein	0
Xi&XiFDR	G0SH15	G0SH15	216	192	BS3+NH+OH	intra-protein	0
Xi&XiFDR	G0SDS5	G0SDS5	1850	1875	BS3+NH+OH	intra-protein	0
Xi&XiFDR	G0SH90	G0SH90	122	97	BS3+NH+OH	intra-protein	0
Xi&XiFDR	G0S8H3	G0S8H3	520	547	BS3+NH+OH	intra-protein	0
Xi&XiFDR	G0SDS5	G0SDS5	3498	3525	BS3+NH+OH	intra-protein	0
Xi&XiFDR	G0SEB1	G0SEB1	46	19	BS3+NH+OH	intra-protein	0
Xi&XiFDR	G0SGX0	G0SGX0	235	262	BS3+NH+OH	intra-protein	0
Xi&XiFDR	G0SBJ0	G0SBJ0	380	408	BS3+NH+OH	intra-protein	0
Xi&XiFDR	G0SDS5	G0SDS5	995	1023	BS3+NH+OH	intra-protein	0
Xi&XiFDR	G0RYP6	G0RYP6	355	326	BS3+NH+OH	intra-protein	0
Xi&XiFDR	G0SDS5	G0SDS5	1473	1443	BS3+NH+OH	intra-protein	0
Xi&XiFDR	G0RYB3	G0RYB3	238	207	BS3+NH+OH	intra-protein	0
Xi&XiFDR	G0SDS5	G0SDS5	4421	4454	BS3+NH+OH	intra-protein	0
Xi&XiFDR	G0S9L1	G0S9L1	741	775	BS3+NH+OH	intra-protein	0
Xi&XiFDR	G0SEK9	G0SEK9	244	209	BS3+NH+OH	intra-protein	0
Xi&XiFDR	G0S4X6	G0S4X6	204	167	BS3+NH+OH	intra-protein	0
Xi&XiFDR	G0SDS5	G0SDS5	1436	1473	BS3+NH+OH	intra-protein	0
Xi&XiFDR	G0SEK9	G0SEK9	204	244	BS3+NH+OH	intra-protein	0
Xi&XiFDR	G0SEK9	G0SEK9	244	198	BS3+NH+OH	intra-protein	0
Xi&XiFDR	G0S378	G0S378	184	231	BS3+NH+OH	intra-protein	0
Xi&XiFDR	G0S6Y2	G0S6Y2	695	751	BS3+NH+OH	intra-protein	0
Xi&XiFDR	G0SAF6	G0SAF6	112	56	BS3+NH+OH	intra-protein	0
Xi&XiFDR	G0SG89	G0SG89	9	67	BS3+NH+OH	intra-protein	0
Xi&XiFDR	G0S8H3	G0S8H3	648	589	BS3+NH+OH	intra-protein	0
Xi&XiFDR	G0SBY8	G0SBY8	153	213	BS3+NH+OH	intra-protein	0
Xi&XiFDR	G0SG89	G0SG89	9	70	BS3+NH+OH	intra-protein	0
Xi&XiFDR	G0SBJ0	G0SBJ0	380	446	BS3+NH+OH	intra-protein	0
Xi&XiFDR	G0S6V6	G0S6V6	1098	1031	BS3+NH+OH	intra-protein	0
Xi&XiFDR	G0S5V3	G0S5V3	590	661	BS3+NH+OH	intra-protein	0
Xi&XiFDR	G0SBY8	G0SBY8	383	454	BS3+NH+OH	intra-protein	0
Xi&XiFDR	G0S5V3	G0S5V3	590	662	BS3+NH+OH	intra-protein	0
Xi&XiFDR	G0SBY8	G0SBY8	137	213	BS3+NH+OH	intra-protein	0
Xi&XiFDR	G0SH15	G0SH15	265	173	BS3+NH+OH	intra-protein	0
Xi&XiFDR	G0S378	G0S378	569	474	BS3+NH+OH	intra-protein	0
Xi&XiFDR	G0SGX0	G0SGX0	124	234	BS3+NH+OH	intra-protein	0
Xi&XiFDR	G0SGX0	G0SGX0	235	124	BS3+NH+OH	intra-protein	0
Xi&XiFDR	G0S2D8	G0S2D8	512	629	BS3+NH+OH	intra-protein	0
Xi&XiFDR	G0SHR7	G0SHR7	303	165	BS3+NH+OH	intra-protein	0
Xi&XiFDR	G0S1E6	G0S1E6	480	329	BS3+NH+OH	intra-protein	0
Xi&XiFDR	G0SEK9	G0SEK9	54	209	BS3+NH+OH	intra-protein	0
Xi&XiFDR	G0S561	G0S561	289	125	BS3+NH+OH	intra-protein	0
Xi&XiFDR	G0S1E6	G0S1E6	480	310	BS3+NH+OH	intra-protein	0
Xi&XiFDR	G0SFF0	G0SFF0	107	280	BS3+NH+OH	intra-protein	0
Xi&XiFDR	G0SEK9	G0SEK9	244	54	BS3+NH+OH	intra-protein	0
Xi&XiFDR	G0SH15	G0SH15	262	71	BS3+NH+OH	intra-protein	0
Xi&XiFDR	G0SGX0	G0SGX0	235	37	BS3+NH+OH	intra-protein	0
Xi&XiFDR	G0RYB3	G0RYB3	207	407	BS3+NH+OH	intra-protein	0
Xi&XiFDR	G0S561	G0S561	289	84	BS3+NH+OH	intra-protein	0
Xi&XiFDR	G0S561	G0S561	289	495	BS3+NH+OH	intra-protein	0
Xi&XiFDR	G0SHQ5	G0SHQ5	284	21	BS3+NH+OH	intra-protein	0
Xi&XiFDR	G0SBM8	G0SBM8	281	545	BS3+NH+OH	intra-protein	0
Xi&XiFDR	G0S561	G0S561	289	2	BS3+NH+OH	intra-protein	0
Xi&XiFDR	G0SDS5	G0SDS5	3095	3481	BS3+NH+OH	intra-protein	0
Xi&XiFDR	G0S378	G0S378	167	569	BS3+NH+OH	intra-protein	0
Xi&XiFDR	G0S6V6	G0S6V6	219	654	BS3+NH+OH	intra-protein	0
Xi&XiFDR	G0S5V3	G0S5V3	115	555	BS3+NH+OH	intra-protein	0
Xi&XiFDR	G0S378	G0S378	123	569	BS3+NH+OH	intra-protein	0
Xi&XiFDR	G0SDS5	G0SDS5	2096	4382	BS3+NH+OH	intra-protein	0
Both	G0S6I7	G0S6I7	135	200	BS3+NH+OH and DSS	intra-protein	0.00342466
Both	G0SAX9	G0SAX9	142	137	BS3+NH+OH and DSS	intra-protein	0.00342466
Both	G0S9L1	G0S9L1	463	456	BS3+NH+OH and DSS	intra-protein	0.00342466
Both	G0SAQ6	G0SAQ6	532	524	BS3+NH+OH and DSS	intra-protein	0.00342466
Both	G0SH15	G0SH15	538	546	BS3+NH+OH and DSS	intra-protein	0.00342466
Both	G0SAJ9	G0SAJ9	211	222	BS3+NH+OH and DSS	intra-protein	0.00342466
Both	G0SAX9	G0SAX9	126	137	BS3+NH+OH and DSS	intra-protein	0.00342466
Both	G0SBY8	G0SBY8	259	270	BS3+NH+OH and DSS	intra-protein	0.00342466
Both	G0SAX9	G0SAX9	142	130	BS3+NH+OH and DSS	intra-protein	0.00342466
Both	G0SDS5	G0SDS5	2454	2442	BS3+NH+OH and DSS	intra-protein	0.00342466
Both	G0SBY8	G0SBY8	116	100	BS3+NH+OH and DSS	intra-protein	0.00342466
Both	G0S4X6	G0S4X6	184	211	BS3+NH+OH and DSS	intra-protein	0.00342466
Both	G0S3L5	G0S3L5	2289	2249	BS3+NH+OH and DSS	intra-protein	0.00342466
Both	G0SH15	G0SH15	629	671	BS3+NH+OH and DSS	intra-protein	0.00342466
Both	G0SH15	G0SH15	638	562	BS3+NH+OH and DSS	intra-protein	0.00342466
Both	G0RYB3	G0RYB3	197	389	BS3+NH+OH and DSS	intra-protein	0.00342466
Xi&XiFDR	G0SEX3	G0SEX3	354	357	BS3+NH+OH	intra-protein	0.00342466
Xi&XiFDR	G0SBY8	G0SBY8	254	250	BS3+NH+OH	intra-protein	0.00342466
Xi&XiFDR	G0SAP2	G0SAP2	411	406	BS3+NH+OH	intra-protein	0.00342466
Xi&XiFDR	G0SDS5	G0SDS5	1262	1257	BS3+NH+OH	intra-protein	0.00342466
Xi&XiFDR	G0S177	G0S177	328	322	BS3+NH+OH	intra-protein	0.00342466
Xi&XiFDR	G0S5V3	G0S5V3	593	587	BS3+NH+OH	intra-protein	0.00342466
Xi&XiFDR	G0SAM1	G0SAM1	747	753	BS3+NH+OH	intra-protein	0.00342466
Xi&XiFDR	G0SBY8	G0SBY8	383	377	BS3+NH+OH	intra-protein	0.00342466
Xi&XiFDR	G0SDS5	G0SDS5	4454	4460	BS3+NH+OH	intra-protein	0.00342466
Xi&XiFDR	G0RYP6	G0RYP6	575	568	BS3+NH+OH	intra-protein	0.00342466
Xi&XiFDR	G0SGV0	G0SGV0	561	554	BS3+NH+OH	intra-protein	0.00342466
Xi&XiFDR	G0SAF6	G0SAF6	125	117	BS3+NH+OH	intra-protein	0.00342466
Xi&XiFDR	G0SAQ6	G0SAQ6	1098	1090	BS3+NH+OH	intra-protein	0.00342466
Xi&XiFDR	G0SAQ6	G0SAQ6	512	504	BS3+NH+OH	intra-protein	0.00342466
Xi&XiFDR	G0SD17	G0SD17	771	762	BS3+NH+OH	intra-protein	0.00342466
Xi&XiFDR	G0SDS5	G0SDS5	3728	3719	BS3+NH+OH	intra-protein	0.00342466
Xi&XiFDR	G0SDS5	G0SDS5	4170	4161	BS3+NH+OH	intra-protein	0.00342466
Xi&XiFDR	G0S257	G0S257	101	91	BS3+NH+OH	intra-protein	0.00342466
Xi&XiFDR	G0S8V2	G0S8V2	44	54	BS3+NH+OH	intra-protein	0.00342466
Xi&XiFDR	G0SAM1	G0SAM1	837	827	BS3+NH+OH	intra-protein	0.00342466
Xi&XiFDR	G0SH15	G0SH15	230	240	BS3+NH+OH	intra-protein	0.00342466
Xi&XiFDR	G0SDS5	G0SDS5	1068	1057	BS3+NH+OH	intra-protein	0.00342466
Xi&XiFDR	G0SDS5	G0SDS5	1086	1097	BS3+NH+OH	intra-protein	0.00342466
Xi&XiFDR	G0SDS5	G0SDS5	4067	4078	BS3+NH+OH	intra-protein	0.00342466
Xi&XiFDR	G0SFP0	G0SFP0	792	781	BS3+NH+OH	intra-protein	0.00342466
Xi&XiFDR	G0SAM1	G0SAM1	883	895	BS3+NH+OH	intra-protein	0.00342466
Xi&XiFDR	G0SAQ6	G0SAQ6	1207	1219	BS3+NH+OH	intra-protein	0.00342466
Xi&XiFDR	G0S5V3	G0S5V3	580	593	BS3+NH+OH	intra-protein	0.00342466
Xi&XiFDR	G0S8H3	G0S8H3	725	738	BS3+NH+OH	intra-protein	0.00342466
Xi&XiFDR	G0SDS5	G0SDS5	187	200	BS3+NH+OH	intra-protein	0.00342466
Xi&XiFDR	G0SDS5	G0SDS5	1472	1486	BS3+NH+OH	intra-protein	0.00342466
Xi&XiFDR	G0SDS5	G0SDS5	2096	2082	BS3+NH+OH	intra-protein	0.00342466
Xi&XiFDR	G0SDS5	G0SDS5	5191	5205	BS3+NH+OH	intra-protein	0.00342466
Xi&XiFDR	G0SDS5	G0SDS5	995	1010	BS3+NH+OH	intra-protein	0.00342466
Xi&XiFDR	G0S9L1	G0S9L1	583	567	BS3+NH+OH	intra-protein	0.00342466
Xi&XiFDR	G0SAM1	G0SAM1	845	861	BS3+NH+OH	intra-protein	0.00342466
Xi&XiFDR	G0SAX9	G0SAX9	137	120	BS3+NH+OH	intra-protein	0.00342466
Xi&XiFDR	G0SAM1	G0SAM1	924	906	BS3+NH+OH	intra-protein	0.00342466
Xi&XiFDR	G0SD17	G0SD17	771	789	BS3+NH+OH	intra-protein	0.00342466
Xi&XiFDR	G0SDS5	G0SDS5	311	293	BS3+NH+OH	intra-protein	0.00342466
Xi&XiFDR	G0SDS5	G0SDS5	3719	3737	BS3+NH+OH	intra-protein	0.00342466
Xi&XiFDR	G0SDS5	G0SDS5	600	618	BS3+NH+OH	intra-protein	0.00342466
Xi&XiFDR	G0S7A2	G0S7A2	514	495	BS3+NH+OH	intra-protein	0.00342466
Xi&XiFDR	G0S9L1	G0S9L1	487	506	BS3+NH+OH	intra-protein	0.00342466
Xi&XiFDR	G0SDS5	G0SDS5	2454	2435	BS3+NH+OH	intra-protein	0.00342466
Xi&XiFDR	G0S4X6	G0S4X6	184	204	BS3+NH+OH	intra-protein	0.00342466
Xi&XiFDR	G0SDS5	G0SDS5	211	191	BS3+NH+OH	intra-protein	0.00342466
Xi&XiFDR	G0SDS5	G0SDS5	255	235	BS3+NH+OH	intra-protein	0.00342466
Xi&XiFDR	G0SDS5	G0SDS5	5167	5147	BS3+NH+OH	intra-protein	0.00342466
Xi&XiFDR	G0SH15	G0SH15	565	545	BS3+NH+OH	intra-protein	0.00342466
Xi&XiFDR	G0SAP2	G0SAP2	398	419	BS3+NH+OH	intra-protein	0.00342466
Xi&XiFDR	G0SBY8	G0SBY8	121	100	BS3+NH+OH	intra-protein	0.00342466
Xi&XiFDR	G0SDS5	G0SDS5	1486	1465	BS3+NH+OH	intra-protein	0.00342466
Xi&XiFDR	G0S9L1	G0S9L1	719	741	BS3+NH+OH	intra-protein	0.00342466
Xi&XiFDR	G0S9L1	G0S9L1	836	858	BS3+NH+OH	intra-protein	0.00342466
Xi&XiFDR	G0SDS5	G0SDS5	3972	3950	BS3+NH+OH	intra-protein	0.00342466
Xi&XiFDR	G0S9L1	G0S9L1	858	881	BS3+NH+OH	intra-protein	0.00342466
Xi&XiFDR	G0SH15	G0SH15	250	226	BS3+NH+OH	intra-protein	0.00342466
Xi&XiFDR	G0SCU5	G0SCU5	574	599	BS3+NH+OH	intra-protein	0.00342466
Xi&XiFDR	G0SDS5	G0SDS5	1942	1917	BS3+NH+OH	intra-protein	0.00342466
Xi&XiFDR	G0SDS5	G0SDS5	2992	3017	BS3+NH+OH	intra-protein	0.00342466
Xi&XiFDR	G0SDS5	G0SDS5	3545	3572	BS3+NH+OH	intra-protein	0.00342466
Xi&XiFDR	G0SDS5	G0SDS5	1038	1067	BS3+NH+OH	intra-protein	0.00342466
Xi&XiFDR	G0S9L1	G0S9L1	858	888	BS3+NH+OH	intra-protein	0.00342466
Xi&XiFDR	G0SDS5	G0SDS5	3259	3289	BS3+NH+OH	intra-protein	0.00342466
Xi&XiFDR	G0SDS5	G0SDS5	3719	3749	BS3+NH+OH	intra-protein	0.00342466
Xi&XiFDR	G0S583	G0S583	1873	1904	BS3+NH+OH	intra-protein	0.00342466
Xi&XiFDR	G0SDS5	G0SDS5	3918	3950	BS3+NH+OH	intra-protein	0.00342466
Xi&XiFDR	G0S4X6	G0S4X6	204	238	BS3+NH+OH	intra-protein	0.00342466
Xi&XiFDR	G0SBR0	G0SBR0	397	361	BS3+NH+OH	intra-protein	0.00342466
Xi&XiFDR	G0S8H3	G0S8H3	648	597	BS3+NH+OH	intra-protein	0.00342466
Xi&XiFDR	G0S1X9	G0S1X9	694	754	BS3+NH+OH	intra-protein	0.00342466
Xi&XiFDR	G0S8H3	G0S8H3	611	672	BS3+NH+OH	intra-protein	0.00342466
Xi&XiFDR	G0SGX0	G0SGX0	252	330	BS3+NH+OH	intra-protein	0.00342466
Xi&XiFDR	G0S5V3	G0S5V3	661	582	BS3+NH+OH	intra-protein	0.00342466
Xi&XiFDR	G0SBJ0	G0SBJ0	446	532	BS3+NH+OH	intra-protein	0.00342466
Xi&XiFDR	G0SBY8	G0SBY8	213	121	BS3+NH+OH	intra-protein	0.00342466
Xi&XiFDR	G0S1I1	G0S1I1	1270	1128	BS3+NH+OH	intra-protein	0.00342466
Xi&XiFDR	G0SH15	G0SH15	216	71	BS3+NH+OH	intra-protein	0.00342466
Xi&XiFDR	G0S561	G0S561	125	279	BS3+NH+OH	intra-protein	0.00342466
Xi&XiFDR	G0S867	G0S867	889	1045	BS3+NH+OH	intra-protein	0.00342466
Xi&XiFDR	G0SGX0	G0SGX0	37	219	BS3+NH+OH	intra-protein	0.00342466
Xi&XiFDR	G0S5P2	G0S5P2	298	85	BS3+NH+OH	intra-protein	0.00342466
Xi&XiFDR	G0S583	G0S583	1873	1644	BS3+NH+OH	intra-protein	0.00342466
Xi&XiFDR	G0S583	G0S583	1873	1642	BS3+NH+OH	intra-protein	0.00342466
Xi&XiFDR	G0SH15	G0SH15	336	45	BS3+NH+OH	intra-protein	0.00342466
Xi&XiFDR	G0S378	G0S378	123	544	BS3+NH+OH	intra-protein	0.00342466
Xi&XiFDR	G0S378	G0S378	121	544	BS3+NH+OH	intra-protein	0.00342466
Xi&XiFDR	G0SHQ5	G0SHQ5	542	89	BS3+NH+OH	intra-protein	0.00342466
Xi&XiFDR	G0SDS5	G0SDS5	4544	5167	BS3+NH+OH	intra-protein	0.00342466
Xi&XiFDR	G0SDS5	G0SDS5	3107	4346	BS3+NH+OH	intra-protein	0.00342466
Xi&XiFDR	G0SDS5	G0SDS5	3485	5054	BS3+NH+OH	intra-protein	0.00342466
Both	G0SCU5	G0SCU5	529	533	BS3+NH+OH and DSS	intra-protein	0.00474683
Both	G0SCF9	G0SCF9	289	283	BS3+NH+OH and DSS	intra-protein	0.00474683
Both	G0SF92	G0SF92	311	318	BS3+NH+OH and DSS	intra-protein	0.00474683
Both	G0S4R3	G0S4R3	801	717	BS3+NH+OH and DSS	intra-protein	0.00474683
Both	G0SHF6	G0SHF6	181	40	BS3+NH+OH and DSS	intra-protein	0.00474683
Both	G0RZC0	G0RZC0	225	403	BS3+NH+OH and DSS	intra-protein	0.00474683
Both	G0S561	G0S561	495	94	BS3+NH+OH and DSS	intra-protein	0.00474683
Both	G0S867	G0S867	1896	849	BS3+NH+OH and DSS	intra-protein	0.00474683
Both	G0SAQ6	G0SAQ6	1065	1065	BS3+NH+OH and DSS	intra-protein	0.00474683
Both	G0SBY8	G0SBY8	232	233	BS3+NH+OH and DSS	intra-protein	0.00474683
Both	G0SA56	G0SA56	479	483	BS3+NH+OH and DSS	intra-protein	0.00474683
Both	G0SAF6	G0SAF6	172	168	BS3+NH+OH and DSS	intra-protein	0.00474683
Both	G0SAM1	G0SAM1	891	895	BS3+NH+OH and DSS	intra-protein	0.00474683
Both	G0SD84	G0SD84	288	284	BS3+NH+OH and DSS	intra-protein	0.00474683
Both	G0S9L1	G0S9L1	872	880	BS3+NH+OH and DSS	intra-protein	0.00474683
Both	G0SD84	G0SD84	284	292	BS3+NH+OH and DSS	intra-protein	0.00474683
Both	G0SDS5	G0SDS5	1449	1441	BS3+NH+OH and DSS	intra-protein	0.00474683
Both	G0SAX9	G0SAX9	130	120	BS3+NH+OH and DSS	intra-protein	0.00474683
Both	G0SFP0	G0SFP0	657	646	BS3+NH+OH and DSS	intra-protein	0.00474683
Both	G0SAP2	G0SAP2	419	402	BS3+NH+OH and DSS	intra-protein	0.00474683
Both	G0SBY8	G0SBY8	343	369	BS3+NH+OH and DSS	intra-protein	0.00474683
Both	G0SH15	G0SH15	216	256	BS3+NH+OH and DSS	intra-protein	0.00474683
Both	G0SH15	G0SH15	493	450	BS3+NH+OH and DSS	intra-protein	0.00474683
Both	G0SAF6	G0SAF6	118	168	BS3+NH+OH and DSS	intra-protein	0.00474683
Both	G0SH15	G0SH15	612	562	BS3+NH+OH and DSS	intra-protein	0.00474683
Both	G0SB20	G0SB20	426	141	BS3+NH+OH and DSS	intra-protein	0.00474683
Both	G0SAQ6	G0SAQ6	712	1009	BS3+NH+OH and DSS	intra-protein	0.00474683
Xi&XiFDR	G0S378	G0S378	590	590	BS3+NH+OH	intra-protein	0.00474683
Xi&XiFDR	G0S4X6	G0S4X6	204	204	BS3+NH+OH	intra-protein	0.00474683
Xi&XiFDR	G0SAF6	G0SAF6	118	118	BS3+NH+OH	intra-protein	0.00474683
Xi&XiFDR	G0S378	G0S378	123	121	BS3+NH+OH	intra-protein	0.00474683
Xi&XiFDR	G0SAQ6	G0SAQ6	571	569	BS3+NH+OH	intra-protein	0.00474683
Xi&XiFDR	G0SBY8	G0SBY8	233	231	BS3+NH+OH	intra-protein	0.00474683
Xi&XiFDR	G0S8C8	G0S8C8	163	166	BS3+NH+OH	intra-protein	0.00474683
Xi&XiFDR	G0SDS5	G0SDS5	2098	2095	BS3+NH+OH	intra-protein	0.00474683
Xi&XiFDR	G0SDS5	G0SDS5	3481	3478	BS3+NH+OH	intra-protein	0.00474683
Xi&XiFDR	G0SFP0	G0SFP0	848	851	BS3+NH+OH	intra-protein	0.00474683
Xi&XiFDR	G0RYB3	G0RYB3	391	387	BS3+NH+OH	intra-protein	0.00474683
Xi&XiFDR	G0S6Y2	G0S6Y2	304	300	BS3+NH+OH	intra-protein	0.00474683
Xi&XiFDR	G0SAF6	G0SAF6	122	118	BS3+NH+OH	intra-protein	0.00474683
Xi&XiFDR	G0SDS5	G0SDS5	410	406	BS3+NH+OH	intra-protein	0.00474683
Xi&XiFDR	G0SH15	G0SH15	250	254	BS3+NH+OH	intra-protein	0.00474683
Xi&XiFDR	G0RYP6	G0RYP6	555	560	BS3+NH+OH	intra-protein	0.00474683
Xi&XiFDR	G0S9L1	G0S9L1	724	729	BS3+NH+OH	intra-protein	0.00474683
Xi&XiFDR	G0SAQ6	G0SAQ6	772	767	BS3+NH+OH	intra-protein	0.00474683
Xi&XiFDR	G0SDS5	G0SDS5	2835	2840	BS3+NH+OH	intra-protein	0.00474683
Xi&XiFDR	G0SDS5	G0SDS5	3100	3095	BS3+NH+OH	intra-protein	0.00474683
Xi&XiFDR	G0SDS5	G0SDS5	3258	3263	BS3+NH+OH	intra-protein	0.00474683
Xi&XiFDR	G0SDS5	G0SDS5	4066	4071	BS3+NH+OH	intra-protein	0.00474683
Xi&XiFDR	G0SDS5	G0SDS5	4317	4322	BS3+NH+OH	intra-protein	0.00474683
Xi&XiFDR	G0SDS5	G0SDS5	4382	4377	BS3+NH+OH	intra-protein	0.00474683
Xi&XiFDR	G0SDS5	G0SDS5	6302	6307	BS3+NH+OH	intra-protein	0.00474683
Xi&XiFDR	G0SEX3	G0SEX3	352	357	BS3+NH+OH	intra-protein	0.00474683
Xi&XiFDR	G0SH15	G0SH15	216	211	BS3+NH+OH	intra-protein	0.00474683
Xi&XiFDR	G0S257	G0S257	106	100	BS3+NH+OH	intra-protein	0.00474683
Xi&XiFDR	G0SAQ6	G0SAQ6	1147	1153	BS3+NH+OH	intra-protein	0.00474683
Xi&XiFDR	G0SAQ6	G0SAQ6	932	926	BS3+NH+OH	intra-protein	0.00474683
Xi&XiFDR	G0SDS5	G0SDS5	2303	2309	BS3+NH+OH	intra-protein	0.00474683
Xi&XiFDR	G0SGX0	G0SGX0	40	34	BS3+NH+OH	intra-protein	0.00474683
Xi&XiFDR	G0SH15	G0SH15	546	540	BS3+NH+OH	intra-protein	0.00474683
Xi&XiFDR	G0S062	G0S062	198	191	BS3+NH+OH	intra-protein	0.00474683
Xi&XiFDR	G0S0U9	G0S0U9	943	950	BS3+NH+OH	intra-protein	0.00474683
Xi&XiFDR	G0S1X9	G0S1X9	1032	1025	BS3+NH+OH	intra-protein	0.00474683
Xi&XiFDR	G0S378	G0S378	234	227	BS3+NH+OH	intra-protein	0.00474683
Xi&XiFDR	G0S9L1	G0S9L1	870	877	BS3+NH+OH	intra-protein	0.00474683
Xi&XiFDR	G0SCU5	G0SCU5	538	531	BS3+NH+OH	intra-protein	0.00474683
Xi&XiFDR	G0SDS5	G0SDS5	2775	2782	BS3+NH+OH	intra-protein	0.00474683
Xi&XiFDR	G0SDS5	G0SDS5	3397	3404	BS3+NH+OH	intra-protein	0.00474683
Xi&XiFDR	G0SEK9	G0SEK9	180	173	BS3+NH+OH	intra-protein	0.00474683
Xi&XiFDR	G0SH15	G0SH15	538	545	BS3+NH+OH	intra-protein	0.00474683
Xi&XiFDR	G0RZ09	G0RZ09	657	649	BS3+NH+OH	intra-protein	0.00474683
Xi&XiFDR	G0S1X9	G0S1X9	754	762	BS3+NH+OH	intra-protein	0.00474683
Xi&XiFDR	G0S257	G0S257	172	180	BS3+NH+OH	intra-protein	0.00474683
Xi&XiFDR	G0S257	G0S257	78	86	BS3+NH+OH	intra-protein	0.00474683
Xi&XiFDR	G0S4K2	G0S4K2	109	117	BS3+NH+OH	intra-protein	0.00474683
Xi&XiFDR	G0SDS5	G0SDS5	2104	2096	BS3+NH+OH	intra-protein	0.00474683
Xi&XiFDR	G0SDS5	G0SDS5	332	324	BS3+NH+OH	intra-protein	0.00474683
Xi&XiFDR	G0SDS5	G0SDS5	4346	4338	BS3+NH+OH	intra-protein	0.00474683
Xi&XiFDR	G0SH15	G0SH15	553	545	BS3+NH+OH	intra-protein	0.00474683
Xi&XiFDR	G0S257	G0S257	91	100	BS3+NH+OH	intra-protein	0.00474683
Xi&XiFDR	G0S9L1	G0S9L1	449	458	BS3+NH+OH	intra-protein	0.00474683
Xi&XiFDR	G0SAQ6	G0SAQ6	1173	1164	BS3+NH+OH	intra-protein	0.00474683
Xi&XiFDR	G0SAQ6	G0SAQ6	781	790	BS3+NH+OH	intra-protein	0.00474683
Xi&XiFDR	G0SDS5	G0SDS5	3552	3543	BS3+NH+OH	intra-protein	0.00474683
Xi&XiFDR	G0SDS5	G0SDS5	3710	3719	BS3+NH+OH	intra-protein	0.00474683
Xi&XiFDR	G0SDS5	G0SDS5	3728	3737	BS3+NH+OH	intra-protein	0.00474683
Xi&XiFDR	G0SH15	G0SH15	216	207	BS3+NH+OH	intra-protein	0.00474683
Xi&XiFDR	G0SHV9	G0SHV9	367	376	BS3+NH+OH	intra-protein	0.00474683
Xi&XiFDR	G0S4X6	G0S4X6	194	204	BS3+NH+OH	intra-protein	0.00474683
Xi&XiFDR	G0S5V3	G0S5V3	580	590	BS3+NH+OH	intra-protein	0.00474683
Xi&XiFDR	G0S866	G0S866	497	507	BS3+NH+OH	intra-protein	0.00474683
Xi&XiFDR	G0S9L1	G0S9L1	583	573	BS3+NH+OH	intra-protein	0.00474683
Xi&XiFDR	G0S9L1	G0S9L1	870	880	BS3+NH+OH	intra-protein	0.00474683
Xi&XiFDR	G0SBY8	G0SBY8	259	269	BS3+NH+OH	intra-protein	0.00474683
Xi&XiFDR	G0SDS5	G0SDS5	1612	1602	BS3+NH+OH	intra-protein	0.00474683
Xi&XiFDR	G0SDS5	G0SDS5	245	235	BS3+NH+OH	intra-protein	0.00474683
Xi&XiFDR	G0SDS5	G0SDS5	3014	3024	BS3+NH+OH	intra-protein	0.00474683
Xi&XiFDR	G0SFP0	G0SFP0	771	781	BS3+NH+OH	intra-protein	0.00474683
Xi&XiFDR	G0SFP0	G0SFP0	883	873	BS3+NH+OH	intra-protein	0.00474683
Xi&XiFDR	G0S1X9	G0S1X9	765	754	BS3+NH+OH	intra-protein	0.00474683
Xi&XiFDR	G0S9L1	G0S9L1	594	583	BS3+NH+OH	intra-protein	0.00474683
Xi&XiFDR	G0S9L1	G0S9L1	724	713	BS3+NH+OH	intra-protein	0.00474683
Xi&XiFDR	G0SAM1	G0SAM1	880	869	BS3+NH+OH	intra-protein	0.00474683
Xi&XiFDR	G0SAQ6	G0SAQ6	723	712	BS3+NH+OH	intra-protein	0.00474683
Xi&XiFDR	G0SAX9	G0SAX9	141	130	BS3+NH+OH	intra-protein	0.00474683
Xi&XiFDR	G0SDS5	G0SDS5	1602	1613	BS3+NH+OH	intra-protein	0.00474683
Xi&XiFDR	G0SDS5	G0SDS5	2390	2379	BS3+NH+OH	intra-protein	0.00474683
Xi&XiFDR	G0SDS5	G0SDS5	3250	3239	BS3+NH+OH	intra-protein	0.00474683
Xi&XiFDR	G0SDS5	G0SDS5	3397	3408	BS3+NH+OH	intra-protein	0.00474683
Xi&XiFDR	G0SDS5	G0SDS5	4190	4201	BS3+NH+OH	intra-protein	0.00474683
Xi&XiFDR	G0SDS5	G0SDS5	4430	4419	BS3+NH+OH	intra-protein	0.00474683
Xi&XiFDR	G0SDS5	G0SDS5	4456	4445	BS3+NH+OH	intra-protein	0.00474683
Xi&XiFDR	G0SDS5	G0SDS5	479	490	BS3+NH+OH	intra-protein	0.00474683
Xi&XiFDR	G0SH15	G0SH15	226	237	BS3+NH+OH	intra-protein	0.00474683
Xi&XiFDR	G0SHV9	G0SHV9	367	378	BS3+NH+OH	intra-protein	0.00474683
Xi&XiFDR	G0S177	G0S177	328	316	BS3+NH+OH	intra-protein	0.00474683
Xi&XiFDR	G0S2B2	G0S2B2	668	656	BS3+NH+OH	intra-protein	0.00474683
Xi&XiFDR	G0S3L5	G0S3L5	262	250	BS3+NH+OH	intra-protein	0.00474683
Xi&XiFDR	G0S9L1	G0S9L1	741	753	BS3+NH+OH	intra-protein	0.00474683
Xi&XiFDR	G0SD17	G0SD17	888	876	BS3+NH+OH	intra-protein	0.00474683
Xi&XiFDR	G0SDS5	G0SDS5	2835	2847	BS3+NH+OH	intra-protein	0.00474683
Xi&XiFDR	G0SDS5	G0SDS5	3088	3100	BS3+NH+OH	intra-protein	0.00474683
Xi&XiFDR	G0SDS5	G0SDS5	3984	3996	BS3+NH+OH	intra-protein	0.00474683
Xi&XiFDR	G0SDS5	G0SDS5	5468	5480	BS3+NH+OH	intra-protein	0.00474683
Xi&XiFDR	G0SFP0	G0SFP0	903	915	BS3+NH+OH	intra-protein	0.00474683
Xi&XiFDR	G0RYB3	G0RYB3	177	190	BS3+NH+OH	intra-protein	0.00474683
Xi&XiFDR	G0RYL1	G0RYL1	858	871	BS3+NH+OH	intra-protein	0.00474683
Xi&XiFDR	G0S4X6	G0S4X6	184	197	BS3+NH+OH	intra-protein	0.00474683
Xi&XiFDR	G0SC17	G0SC17	584	571	BS3+NH+OH	intra-protein	0.00474683
Xi&XiFDR	G0RZ09	G0RZ09	595	609	BS3+NH+OH	intra-protein	0.00474683
Xi&XiFDR	G0S6V6	G0S6V6	690	704	BS3+NH+OH	intra-protein	0.00474683
Xi&XiFDR	G0SAP2	G0SAP2	406	420	BS3+NH+OH	intra-protein	0.00474683
Xi&XiFDR	G0SDS5	G0SDS5	1248	1234	BS3+NH+OH	intra-protein	0.00474683
Xi&XiFDR	G0SDS5	G0SDS5	4987	4973	BS3+NH+OH	intra-protein	0.00474683
Xi&XiFDR	G0RY95	G0RY95	2	17	BS3+NH+OH	intra-protein	0.00474683
Xi&XiFDR	G0S7A2	G0S7A2	514	499	BS3+NH+OH	intra-protein	0.00474683
Xi&XiFDR	G0S9L1	G0S9L1	506	521	BS3+NH+OH	intra-protein	0.00474683
Xi&XiFDR	G0S9L1	G0S9L1	521	536	BS3+NH+OH	intra-protein	0.00474683
Xi&XiFDR	G0SDS5	G0SDS5	3259	3274	BS3+NH+OH	intra-protein	0.00474683
Xi&XiFDR	G0SDS5	G0SDS5	4430	4445	BS3+NH+OH	intra-protein	0.00474683
Xi&XiFDR	G0SHF3	G0SHF3	340	355	BS3+NH+OH	intra-protein	0.00474683
Xi&XiFDR	G0S283	G0S283	2	18	BS3+NH+OH	intra-protein	0.00474683
Xi&XiFDR	G0S9L1	G0S9L1	557	573	BS3+NH+OH	intra-protein	0.00474683
Xi&XiFDR	G0S9L1	G0S9L1	562	578	BS3+NH+OH	intra-protein	0.00474683
Xi&XiFDR	G0SAH4	G0SAH4	139	123	BS3+NH+OH	intra-protein	0.00474683
Xi&XiFDR	G0SAX9	G0SAX9	137	153	BS3+NH+OH	intra-protein	0.00474683
Xi&XiFDR	G0SDS5	G0SDS5	1875	1859	BS3+NH+OH	intra-protein	0.00474683
Xi&XiFDR	G0SDS5	G0SDS5	2215	2231	BS3+NH+OH	intra-protein	0.00474683
Xi&XiFDR	G0SDS5	G0SDS5	255	239	BS3+NH+OH	intra-protein	0.00474683
Xi&XiFDR	G0SDS5	G0SDS5	3352	3368	BS3+NH+OH	intra-protein	0.00474683
Xi&XiFDR	G0SHV9	G0SHV9	243	259	BS3+NH+OH	intra-protein	0.00474683
Xi&XiFDR	G0SHV9	G0SHV9	325	341	BS3+NH+OH	intra-protein	0.00474683
Xi&XiFDR	G0S9L1	G0S9L1	741	758	BS3+NH+OH	intra-protein	0.00474683
Xi&XiFDR	G0SAX9	G0SAX9	171	154	BS3+NH+OH	intra-protein	0.00474683
Xi&XiFDR	G0SDS5	G0SDS5	1023	1006	BS3+NH+OH	intra-protein	0.00474683
Xi&XiFDR	G0SDS5	G0SDS5	3498	3481	BS3+NH+OH	intra-protein	0.00474683
Xi&XiFDR	G0SDS5	G0SDS5	4945	4962	BS3+NH+OH	intra-protein	0.00474683
Xi&XiFDR	G0SFP0	G0SFP0	781	798	BS3+NH+OH	intra-protein	0.00474683
Xi&XiFDR	G0SAF6	G0SAF6	118	136	BS3+NH+OH	intra-protein	0.00474683
Xi&XiFDR	G0SAP2	G0SAP2	420	402	BS3+NH+OH	intra-protein	0.00474683
Xi&XiFDR	G0SDS5	G0SDS5	3342	3360	BS3+NH+OH	intra-protein	0.00474683
Xi&XiFDR	G0SDS5	G0SDS5	4152	4170	BS3+NH+OH	intra-protein	0.00474683
Xi&XiFDR	G0SDS5	G0SDS5	4568	4586	BS3+NH+OH	intra-protein	0.00474683
Xi&XiFDR	G0S8H3	G0S8H3	540	521	BS3+NH+OH	intra-protein	0.00474683
Xi&XiFDR	G0SAF6	G0SAF6	137	118	BS3+NH+OH	intra-protein	0.00474683
Xi&XiFDR	G0SBY8	G0SBY8	259	278	BS3+NH+OH	intra-protein	0.00474683
Xi&XiFDR	G0SDS5	G0SDS5	1067	1048	BS3+NH+OH	intra-protein	0.00474683
Xi&XiFDR	G0S9L1	G0S9L1	516	536	BS3+NH+OH	intra-protein	0.00474683
Xi&XiFDR	G0S9L1	G0S9L1	836	816	BS3+NH+OH	intra-protein	0.00474683
Xi&XiFDR	G0SDS5	G0SDS5	2215	2195	BS3+NH+OH	intra-protein	0.00474683
Xi&XiFDR	G0SDS5	G0SDS5	3545	3525	BS3+NH+OH	intra-protein	0.00474683
Xi&XiFDR	G0SDS5	G0SDS5	3693	3713	BS3+NH+OH	intra-protein	0.00474683
Xi&XiFDR	G0SDS5	G0SDS5	4170	4190	BS3+NH+OH	intra-protein	0.00474683
Xi&XiFDR	G0SH15	G0SH15	212	192	BS3+NH+OH	intra-protein	0.00474683
Xi&XiFDR	G0SAF6	G0SAF6	118	139	BS3+NH+OH	intra-protein	0.00474683
Xi&XiFDR	G0SAX9	G0SAX9	120	141	BS3+NH+OH	intra-protein	0.00474683
Xi&XiFDR	G0SBJ0	G0SBJ0	380	401	BS3+NH+OH	intra-protein	0.00474683
Xi&XiFDR	G0SDS5	G0SDS5	2256	2277	BS3+NH+OH	intra-protein	0.00474683
Xi&XiFDR	G0SDS5	G0SDS5	5634	5613	BS3+NH+OH	intra-protein	0.00474683
Xi&XiFDR	G0SH15	G0SH15	251	230	BS3+NH+OH	intra-protein	0.00474683
Xi&XiFDR	G0RYE0	G0RYE0	258	280	BS3+NH+OH	intra-protein	0.00474683
Xi&XiFDR	G0S378	G0S378	121	99	BS3+NH+OH	intra-protein	0.00474683
Xi&XiFDR	G0S9L1	G0S9L1	638	616	BS3+NH+OH	intra-protein	0.00474683
Xi&XiFDR	G0S9L1	G0S9L1	858	880	BS3+NH+OH	intra-protein	0.00474683
Xi&XiFDR	G0SAP2	G0SAP2	398	420	BS3+NH+OH	intra-protein	0.00474683
Xi&XiFDR	G0SAQ6	G0SAQ6	759	781	BS3+NH+OH	intra-protein	0.00474683
Xi&XiFDR	G0SAQ6	G0SAQ6	864	886	BS3+NH+OH	intra-protein	0.00474683
Xi&XiFDR	G0SDS5	G0SDS5	3259	3281	BS3+NH+OH	intra-protein	0.00474683
Xi&XiFDR	G0SDS5	G0SDS5	4152	4130	BS3+NH+OH	intra-protein	0.00474683
Xi&XiFDR	G0SDS5	G0SDS5	4192	4170	BS3+NH+OH	intra-protein	0.00474683
Xi&XiFDR	G0SDS5	G0SDS5	4555	4533	BS3+NH+OH	intra-protein	0.00474683
Xi&XiFDR	G0SH15	G0SH15	252	230	BS3+NH+OH	intra-protein	0.00474683
Xi&XiFDR	G0SAX9	G0SAX9	130	153	BS3+NH+OH	intra-protein	0.00474683
Xi&XiFDR	G0SDS5	G0SDS5	1859	1882	BS3+NH+OH	intra-protein	0.00474683
Xi&XiFDR	G0SDS5	G0SDS5	311	288	BS3+NH+OH	intra-protein	0.00474683
Xi&XiFDR	G0SDS5	G0SDS5	4382	4359	BS3+NH+OH	intra-protein	0.00474683
Xi&XiFDR	G0SDS5	G0SDS5	995	972	BS3+NH+OH	intra-protein	0.00474683
Xi&XiFDR	G0S378	G0S378	123	99	BS3+NH+OH	intra-protein	0.00474683
Xi&XiFDR	G0S8H3	G0S8H3	545	521	BS3+NH+OH	intra-protein	0.00474683
Xi&XiFDR	G0S9L1	G0S9L1	482	506	BS3+NH+OH	intra-protein	0.00474683
Xi&XiFDR	G0S9L1	G0S9L1	497	521	BS3+NH+OH	intra-protein	0.00474683
Xi&XiFDR	G0SDS5	G0SDS5	1563	1587	BS3+NH+OH	intra-protein	0.00474683
Xi&XiFDR	G0SDS5	G0SDS5	2815	2839	BS3+NH+OH	intra-protein	0.00474683
Xi&XiFDR	G0SDS5	G0SDS5	4544	4568	BS3+NH+OH	intra-protein	0.00474683
Xi&XiFDR	G0SDS5	G0SDS5	996	972	BS3+NH+OH	intra-protein	0.00474683
Xi&XiFDR	G0SH15	G0SH15	216	240	BS3+NH+OH	intra-protein	0.00474683
Xi&XiFDR	G0SHV9	G0SHV9	317	341	BS3+NH+OH	intra-protein	0.00474683
Xi&XiFDR	G0S9L1	G0S9L1	437	412	BS3+NH+OH	intra-protein	0.00474683
Xi&XiFDR	G0SAF6	G0SAF6	112	137	BS3+NH+OH	intra-protein	0.00474683
Xi&XiFDR	G0SAM1	G0SAM1	870	845	BS3+NH+OH	intra-protein	0.00474683
Xi&XiFDR	G0SDS5	G0SDS5	3379	3404	BS3+NH+OH	intra-protein	0.00474683
Xi&XiFDR	G0SAM1	G0SAM1	932	906	BS3+NH+OH	intra-protein	0.00474683
Xi&XiFDR	G0SBQ3	G0SBQ3	554	580	BS3+NH+OH	intra-protein	0.00474683
Xi&XiFDR	G0SDS5	G0SDS5	1850	1824	BS3+NH+OH	intra-protein	0.00474683
Xi&XiFDR	G0SDS5	G0SDS5	2966	2992	BS3+NH+OH	intra-protein	0.00474683
Xi&XiFDR	G0SH15	G0SH15	226	252	BS3+NH+OH	intra-protein	0.00474683
Xi&XiFDR	G0S9L1	G0S9L1	413	386	BS3+NH+OH	intra-protein	0.00474683
Xi&XiFDR	G0S9L1	G0S9L1	888	915	BS3+NH+OH	intra-protein	0.00474683
Xi&XiFDR	G0SDS5	G0SDS5	2680	2653	BS3+NH+OH	intra-protein	0.00474683
Xi&XiFDR	G0SH90	G0SH90	124	97	BS3+NH+OH	intra-protein	0.00474683
Xi&XiFDR	G0S9L1	G0S9L1	456	428	BS3+NH+OH	intra-protein	0.00474683
Xi&XiFDR	G0S9L1	G0S9L1	741	713	BS3+NH+OH	intra-protein	0.00474683
Xi&XiFDR	G0SDS5	G0SDS5	1603	1575	BS3+NH+OH	intra-protein	0.00474683
Xi&XiFDR	G0S9L1	G0S9L1	487	516	BS3+NH+OH	intra-protein	0.00474683
Xi&XiFDR	G0SDS5	G0SDS5	1057	1086	BS3+NH+OH	intra-protein	0.00474683
Xi&XiFDR	G0SDS5	G0SDS5	3250	3221	BS3+NH+OH	intra-protein	0.00474683
Xi&XiFDR	G0SDS5	G0SDS5	336	307	BS3+NH+OH	intra-protein	0.00474683
Xi&XiFDR	G0SDS5	G0SDS5	3545	3516	BS3+NH+OH	intra-protein	0.00474683
Xi&XiFDR	G0S9L1	G0S9L1	551	521	BS3+NH+OH	intra-protein	0.00474683
Xi&XiFDR	G0SBY8	G0SBY8	487	457	BS3+NH+OH	intra-protein	0.00474683
Xi&XiFDR	G0SDS5	G0SDS5	2096	2066	BS3+NH+OH	intra-protein	0.00474683
Xi&XiFDR	G0S5P2	G0S5P2	298	329	BS3+NH+OH	intra-protein	0.00474683
Xi&XiFDR	G0SAP2	G0SAP2	393	424	BS3+NH+OH	intra-protein	0.00474683
Xi&XiFDR	G0SAP2	G0SAP2	393	425	BS3+NH+OH	intra-protein	0.00474683
Xi&XiFDR	G0SDS5	G0SDS5	1627	1659	BS3+NH+OH	intra-protein	0.00474683
Xi&XiFDR	G0SDS5	G0SDS5	2066	2098	BS3+NH+OH	intra-protein	0.00474683
Xi&XiFDR	G0RZF1	G0RZF1	275	242	BS3+NH+OH	intra-protein	0.00474683
Xi&XiFDR	G0S9L1	G0S9L1	888	921	BS3+NH+OH	intra-protein	0.00474683
Xi&XiFDR	G0SAQ6	G0SAQ6	499	532	BS3+NH+OH	intra-protein	0.00474683
Xi&XiFDR	G0SDS5	G0SDS5	1764	1797	BS3+NH+OH	intra-protein	0.00474683
Xi&XiFDR	G0SDS5	G0SDS5	255	288	BS3+NH+OH	intra-protein	0.00474683
Xi&XiFDR	G0SH15	G0SH15	671	638	BS3+NH+OH	intra-protein	0.00474683
Xi&XiFDR	G0SHQ5	G0SHQ5	217	184	BS3+NH+OH	intra-protein	0.00474683
Xi&XiFDR	G0S9L1	G0S9L1	487	521	BS3+NH+OH	intra-protein	0.00474683
Xi&XiFDR	G0SDS5	G0SDS5	1908	1942	BS3+NH+OH	intra-protein	0.00474683
Xi&XiFDR	G0SDS5	G0SDS5	3928	3962	BS3+NH+OH	intra-protein	0.00474683
Xi&XiFDR	G0SDS5	G0SDS5	3984	3950	BS3+NH+OH	intra-protein	0.00474683
Xi&XiFDR	G0SDS5	G0SDS5	3996	3962	BS3+NH+OH	intra-protein	0.00474683
Xi&XiFDR	G0SDS5	G0SDS5	4118	4152	BS3+NH+OH	intra-protein	0.00474683
Xi&XiFDR	G0SCU5	G0SCU5	574	609	BS3+NH+OH	intra-protein	0.00474683
Xi&XiFDR	G0SDS5	G0SDS5	3516	3481	BS3+NH+OH	intra-protein	0.00474683
Xi&XiFDR	G0SDS5	G0SDS5	4421	4456	BS3+NH+OH	intra-protein	0.00474683
Xi&XiFDR	G0S0C7	G0S0C7	146	182	BS3+NH+OH	intra-protein	0.00474683
Xi&XiFDR	G0SH15	G0SH15	216	252	BS3+NH+OH	intra-protein	0.00474683
Xi&XiFDR	G0S378	G0S378	123	86	BS3+NH+OH	intra-protein	0.00474683
Xi&XiFDR	G0SH15	G0SH15	575	538	BS3+NH+OH	intra-protein	0.00474683
Xi&XiFDR	G0S6V6	G0S6V6	180	219	BS3+NH+OH	intra-protein	0.00474683
Xi&XiFDR	G0S6Y2	G0S6Y2	790	751	BS3+NH+OH	intra-protein	0.00474683
Xi&XiFDR	G0SDS5	G0SDS5	1991	2030	BS3+NH+OH	intra-protein	0.00474683
Xi&XiFDR	G0SDS5	G0SDS5	4421	4382	BS3+NH+OH	intra-protein	0.00474683
Xi&XiFDR	G0SDS5	G0SDS5	4192	4152	BS3+NH+OH	intra-protein	0.00474683
Xi&XiFDR	G0SAX9	G0SAX9	130	171	BS3+NH+OH	intra-protein	0.00474683
Xi&XiFDR	G0S6V6	G0S6V6	832	790	BS3+NH+OH	intra-protein	0.00474683
Xi&XiFDR	G0S2X4	G0S2X4	109	66	BS3+NH+OH	intra-protein	0.00474683
Xi&XiFDR	G0S378	G0S378	167	123	BS3+NH+OH	intra-protein	0.00474683
Xi&XiFDR	G0SH15	G0SH15	216	260	BS3+NH+OH	intra-protein	0.00474683
Xi&XiFDR	P0CU28	P0CU28	46	2	BS3+NH+OH	intra-protein	0.00474683
Xi&XiFDR	G0SF74	G0SF74	97	142	BS3+NH+OH	intra-protein	0.00474683
Xi&XiFDR	G0S1X1	G0S1X1	856	810	BS3+NH+OH	intra-protein	0.00474683
Xi&XiFDR	G0SDS5	G0SDS5	1659	1613	BS3+NH+OH	intra-protein	0.00474683
Xi&XiFDR	G0RZ49	G0RZ49	168	120	BS3+NH+OH	intra-protein	0.00474683
Xi&XiFDR	G0SAV4	G0SAV4	85	37	BS3+NH+OH	intra-protein	0.00474683
Xi&XiFDR	G0SDS5	G0SDS5	200	255	BS3+NH+OH	intra-protein	0.00474683
Xi&XiFDR	G0SDS5	G0SDS5	1659	1603	BS3+NH+OH	intra-protein	0.00474683
Xi&XiFDR	G0S246	G0S246	199	256	BS3+NH+OH	intra-protein	0.00474683
Xi&XiFDR	G0S573	G0S573	223	281	BS3+NH+OH	intra-protein	0.00474683
Xi&XiFDR	G0S8H3	G0S8H3	750	692	BS3+NH+OH	intra-protein	0.00474683
Xi&XiFDR	G0SHQ5	G0SHQ5	21	80	BS3+NH+OH	intra-protein	0.00474683
Xi&XiFDR	G0SAF6	G0SAF6	172	112	BS3+NH+OH	intra-protein	0.00474683
Xi&XiFDR	G0SD84	G0SD84	220	284	BS3+NH+OH	intra-protein	0.00474683
Xi&XiFDR	G0S6Y2	G0S6Y2	685	751	BS3+NH+OH	intra-protein	0.00474683
Xi&XiFDR	G0SBY8	G0SBY8	383	453	BS3+NH+OH	intra-protein	0.00474683
Xi&XiFDR	G0SBY8	G0SBY8	332	261	BS3+NH+OH	intra-protein	0.00474683
Xi&XiFDR	G0SHV9	G0SHV9	244	317	BS3+NH+OH	intra-protein	0.00474683
Xi&XiFDR	G0SHQ5	G0SHQ5	89	9	BS3+NH+OH	intra-protein	0.00474683
Xi&XiFDR	G0SH15	G0SH15	192	273	BS3+NH+OH	intra-protein	0.00474683
Xi&XiFDR	G0S561	G0S561	2	94	BS3+NH+OH	intra-protein	0.00474683
Xi&XiFDR	G0S378	G0S378	184	86	BS3+NH+OH	intra-protein	0.00474683
Xi&XiFDR	G0SGX0	G0SGX0	124	230	BS3+NH+OH	intra-protein	0.00474683
Xi&XiFDR	G0SHR7	G0SHR7	422	532	BS3+NH+OH	intra-protein	0.00474683
Xi&XiFDR	G0RYB3	G0RYB3	243	365	BS3+NH+OH	intra-protein	0.00474683
Xi&XiFDR	G0S378	G0S378	62	184	BS3+NH+OH	intra-protein	0.00474683
Xi&XiFDR	G0SAQ6	G0SAQ6	926	796	BS3+NH+OH	intra-protein	0.00474683
Xi&XiFDR	G0SAP2	G0SAP2	336	196	BS3+NH+OH	intra-protein	0.00474683
Xi&XiFDR	G0SBY8	G0SBY8	213	73	BS3+NH+OH	intra-protein	0.00474683
Xi&XiFDR	G0SBY8	G0SBY8	226	369	BS3+NH+OH	intra-protein	0.00474683
Xi&XiFDR	G0SBY8	G0SBY8	213	68	BS3+NH+OH	intra-protein	0.00474683
Xi&XiFDR	G0RYP6	G0RYP6	355	186	BS3+NH+OH	intra-protein	0.00474683
Xi&XiFDR	G0SHQ5	G0SHQ5	901	726	BS3+NH+OH	intra-protein	0.00474683
Xi&XiFDR	G0S1E6	G0S1E6	310	129	BS3+NH+OH	intra-protein	0.00474683
Xi&XiFDR	G0S583	G0S583	1873	2065	BS3+NH+OH	intra-protein	0.00474683
Xi&XiFDR	G0SH15	G0SH15	265	71	BS3+NH+OH	intra-protein	0.00474683
Xi&XiFDR	G0S561	G0S561	289	94	BS3+NH+OH	intra-protein	0.00474683
Xi&XiFDR	G0SGX0	G0SGX0	37	234	BS3+NH+OH	intra-protein	0.00474683
Xi&XiFDR	G0S4S7	G0S4S7	96	308	BS3+NH+OH	intra-protein	0.00474683
Xi&XiFDR	G0S561	G0S561	279	495	BS3+NH+OH	intra-protein	0.00474683
Xi&XiFDR	G0RZ09	G0RZ09	609	827	BS3+NH+OH	intra-protein	0.00474683
Xi&XiFDR	G0SBJ0	G0SBJ0	446	223	BS3+NH+OH	intra-protein	0.00474683
Xi&XiFDR	G0SBJ0	G0SBJ0	446	215	BS3+NH+OH	intra-protein	0.00474683
Xi&XiFDR	G0SDS5	G0SDS5	1602	1850	BS3+NH+OH	intra-protein	0.00474683
Xi&XiFDR	G0SHQ5	G0SHQ5	284	24	BS3+NH+OH	intra-protein	0.00474683
Xi&XiFDR	G0SAQ6	G0SAQ6	712	1016	BS3+NH+OH	intra-protein	0.00474683
Xi&XiFDR	G0S8V2	G0S8V2	54	378	BS3+NH+OH	intra-protein	0.00474683
Xi&XiFDR	G0SHQ5	G0SHQ5	901	542	BS3+NH+OH	intra-protein	0.00474683
Xi&XiFDR	G0S378	G0S378	167	567	BS3+NH+OH	intra-protein	0.00474683
Xi&XiFDR	G0SDS5	G0SDS5	870	452	BS3+NH+OH	intra-protein	0.00474683
Xi&XiFDR	G0S062	G0S062	581	160	BS3+NH+OH	intra-protein	0.00474683
Xi&XiFDR	G0S378	G0S378	121	569	BS3+NH+OH	intra-protein	0.00474683
Xi&XiFDR	G0S8H3	G0S8H3	589	125	BS3+NH+OH	intra-protein	0.00474683
Xi&XiFDR	G0SF90	G0SF90	187	691	BS3+NH+OH	intra-protein	0.00474683
Xi&XiFDR	G0S9L1	G0S9L1	168	724	BS3+NH+OH	intra-protein	0.00474683
Xi&XiFDR	G0S9L1	G0S9L1	168	741	BS3+NH+OH	intra-protein	0.00474683
Xi&XiFDR	G0SDS5	G0SDS5	1934	2847	BS3+NH+OH	intra-protein	0.00474683
Xi&XiFDR	G0SHQ5	G0SHQ5	24	1001	BS3+NH+OH	intra-protein	0.00474683
Xi&XiFDR	G0SDS5	G0SDS5	2791	3831	BS3+NH+OH	intra-protein	0.00474683
Xi&XiFDR	G0SHQ5	G0SHQ5	1064	24	BS3+NH+OH	intra-protein	0.00474683
Xi&XiFDR	G0SDS5	G0SDS5	4568	3488	BS3+NH+OH	intra-protein	0.00474683
Xi&XiFDR	G0SDS5	G0SDS5	3307	4579	BS3+NH+OH	intra-protein	0.00474683
Xi&XiFDR	G0S3L5	G0S3L5	610	2106	BS3+NH+OH	intra-protein	0.00474683
Xi&XiFDR	G0SDS5	G0SDS5	1047	3360	BS3+NH+OH	intra-protein	0.00474683
Xi&XiFDR	G0SDS5	G0SDS5	5167	2104	BS3+NH+OH	intra-protein	0.00474683
Xi&XiFDR	G0SDS5	G0SDS5	288	3525	BS3+NH+OH	intra-protein	0.00474683
Xi&XiFDR	G0SDS5	G0SDS5	3653	396	BS3+NH+OH	intra-protein	0.00474683
Xi&XiFDR	G0SDS5	G0SDS5	4090	799	BS3+NH+OH	intra-protein	0.00474683
Xi&XiFDR	G0SDS5	G0SDS5	5147	1850	BS3+NH+OH	intra-protein	0.00474683
Xi&XiFDR	G0SDS5	G0SDS5	199	4568	BS3+NH+OH	intra-protein	0.00474683
Xi&XiFDR	G0SDS5	G0SDS5	5252	452	BS3+NH+OH	intra-protein	0.00474683
Xi&XiFDR	G0SDS5	G0SDS5	6037	705	BS3+NH+OH	intra-protein	0.00474683
Xi&XiFDR	G0SAQ6;G0SAQ6	G0SAQ6	510;376	512	BS3+NH+OH	intra-protein	0.00474683
Xi&XiFDR	G0SAQ6;G0SAQ6	G0SAQ6	510;376	499	BS3+NH+OH	intra-protein	0.00474683
Both	G0SCI4	G0SCI4	356	346	BS3+NH+OH and DSS	intra-protein	0.00596125
Both	G0SFP0	G0SFP0	757	747	BS3+NH+OH and DSS	intra-protein	0.00596125
Both	G0SDS5	G0SDS5	3221	3243	BS3+NH+OH and DSS	intra-protein	0.00596125
Both	G0S7V9	G0S7V9	159	64	BS3+NH+OH and DSS	intra-protein	0.00596125
Xi&XiFDR	G0S4R3	G0S4R3	1007	1012	BS3+NH+OH	intra-protein	0.00596125
Xi&XiFDR	G0S9L1	G0S9L1	452	458	BS3+NH+OH	intra-protein	0.00596125
Xi&XiFDR	G0S1X9	G0S1X9	758	765	BS3+NH+OH	intra-protein	0.00596125
Xi&XiFDR	G0SAM1	G0SAM1	853	861	BS3+NH+OH	intra-protein	0.00596125
Xi&XiFDR	G0SDS5	G0SDS5	1634	1626	BS3+NH+OH	intra-protein	0.00596125
Xi&XiFDR	G0SDS5	G0SDS5	5472	5480	BS3+NH+OH	intra-protein	0.00596125
Xi&XiFDR	G0SFP0	G0SFP0	705	697	BS3+NH+OH	intra-protein	0.00596125
Xi&XiFDR	G0SDS5	G0SDS5	5121	5112	BS3+NH+OH	intra-protein	0.00596125
Xi&XiFDR	G0S9L1	G0S9L1	452	463	BS3+NH+OH	intra-protein	0.00596125
Xi&XiFDR	G0SAM1	G0SAM1	894	906	BS3+NH+OH	intra-protein	0.00596125
Xi&XiFDR	G0SAP2	G0SAP2	419	406	BS3+NH+OH	intra-protein	0.00596125
Xi&XiFDR	G0SDS5	G0SDS5	2264	2278	BS3+NH+OH	intra-protein	0.00596125
Xi&XiFDR	G0S4X6	G0S4X6	197	212	BS3+NH+OH	intra-protein	0.00596125
Xi&XiFDR	G0SAM1	G0SAM1	891	906	BS3+NH+OH	intra-protein	0.00596125
Xi&XiFDR	G0SDS5	G0SDS5	3935	3919	BS3+NH+OH	intra-protein	0.00596125
Xi&XiFDR	G0SDS5	G0SDS5	5252	5234	BS3+NH+OH	intra-protein	0.00596125
Xi&XiFDR	G0SEK9	G0SEK9	244	226	BS3+NH+OH	intra-protein	0.00596125
Xi&XiFDR	G0SDS5	G0SDS5	4359	4380	BS3+NH+OH	intra-protein	0.00596125
Xi&XiFDR	G0SDS5	G0SDS5	1257	1234	BS3+NH+OH	intra-protein	0.00596125
Xi&XiFDR	G0SDS5	G0SDS5	3927	3950	BS3+NH+OH	intra-protein	0.00596125
Xi&XiFDR	G0S4X6	G0S4X6	204	179	BS3+NH+OH	intra-protein	0.00596125
Xi&XiFDR	G0SDS5	G0SDS5	4346	4371	BS3+NH+OH	intra-protein	0.00596125
Xi&XiFDR	G0SBY8	G0SBY8	121	147	BS3+NH+OH	intra-protein	0.00596125
Xi&XiFDR	G0S9L1	G0S9L1	775	816	BS3+NH+OH	intra-protein	0.00596125
Xi&XiFDR	G0S378	G0S378	123	165	BS3+NH+OH	intra-protein	0.00596125
Xi&XiFDR	G0S1X1	G0S1X1	1333	1377	BS3+NH+OH	intra-protein	0.00596125
Xi&XiFDR	G0SHQ5	G0SHQ5	80	24	BS3+NH+OH	intra-protein	0.00596125
Xi&XiFDR	G0SDS5	G0SDS5	1473	1575	BS3+NH+OH	intra-protein	0.00596125
Xi&XiFDR	G0S8H3	G0S8H3	274	53	BS3+NH+OH	intra-protein	0.00596125
Xi&XiFDR	G0S561	G0S561	279	49	BS3+NH+OH	intra-protein	0.00596125
Xi&XiFDR	G0SBC0	G0SBC0	92	410	BS3+NH+OH	intra-protein	0.00596125
Xi&XiFDR	G0S378	G0S378	608	283	BS3+NH+OH	intra-protein	0.00596125
Xi&XiFDR	G0S1E6	G0S1E6	133	549	BS3+NH+OH	intra-protein	0.00596125
Xi&XiFDR	G0SDS5	G0SDS5	5562	4456	BS3+NH+OH	intra-protein	0.00596125
Xi&XiFDR	G0SDS5	G0SDS5	5181	2277	BS3+NH+OH	intra-protein	0.00596125
Both	G0SGX0	G0SGX0	235	230	BS3+NH+OH and DSS	intra-protein	0.00705219
Both	G0SHF3	G0SHF3	340	359	BS3+NH+OH and DSS	intra-protein	0.00705219
Both	G0RYB3	G0RYB3	33	91	BS3+NH+OH and DSS	intra-protein	0.00705219
Xi&XiFDR	G0RYB3	G0RYB3	356	352	BS3+NH+OH	intra-protein	0.00705219
Xi&XiFDR	G0S4X6	G0S4X6	194	199	BS3+NH+OH	intra-protein	0.00705219
Xi&XiFDR	G0S2D8	G0S2D8	673	680	BS3+NH+OH	intra-protein	0.00705219
Xi&XiFDR	G0S5V3	G0S5V3	580	587	BS3+NH+OH	intra-protein	0.00705219
Xi&XiFDR	G0SDS5	G0SDS5	4377	4370	BS3+NH+OH	intra-protein	0.00705219
Xi&XiFDR	G0SAP2	G0SAP2	398	406	BS3+NH+OH	intra-protein	0.00705219
Xi&XiFDR	G0SD17	G0SD17	952	944	BS3+NH+OH	intra-protein	0.00705219
Xi&XiFDR	G0SAP2	G0SAP2	411	402	BS3+NH+OH	intra-protein	0.00705219
Xi&XiFDR	G0SAM1	G0SAM1	880	891	BS3+NH+OH	intra-protein	0.00705219
Xi&XiFDR	G0SAP2	G0SAP2	398	411	BS3+NH+OH	intra-protein	0.00705219
Xi&XiFDR	G0SAQ6	G0SAQ6	1207	1220	BS3+NH+OH	intra-protein	0.00705219
Xi&XiFDR	G0S9L1	G0S9L1	463	449	BS3+NH+OH	intra-protein	0.00705219
Xi&XiFDR	G0SDS5	G0SDS5	4541	4555	BS3+NH+OH	intra-protein	0.00705219
Xi&XiFDR	G0SDS5	G0SDS5	3228	3243	BS3+NH+OH	intra-protein	0.00705219
Xi&XiFDR	G0SDS5	G0SDS5	5854	5870	BS3+NH+OH	intra-protein	0.00705219
Xi&XiFDR	G0S9L1	G0S9L1	497	516	BS3+NH+OH	intra-protein	0.00705219
Xi&XiFDR	G0SDS5	G0SDS5	3003	2984	BS3+NH+OH	intra-protein	0.00705219
Xi&XiFDR	G0S8H3	G0S8H3	706	726	BS3+NH+OH	intra-protein	0.00705219
Xi&XiFDR	G0S9L1	G0S9L1	557	578	BS3+NH+OH	intra-protein	0.00705219
Xi&XiFDR	G0SAM1	G0SAM1	870	891	BS3+NH+OH	intra-protein	0.00705219
Xi&XiFDR	G0SH15	G0SH15	237	216	BS3+NH+OH	intra-protein	0.00705219
Xi&XiFDR	G0SDS5	G0SDS5	187	211	BS3+NH+OH	intra-protein	0.00705219
Xi&XiFDR	G0SBY8	G0SBY8	95	121	BS3+NH+OH	intra-protein	0.00705219
Xi&XiFDR	G0S6J0	G0S6J0	939	910	BS3+NH+OH	intra-protein	0.00705219
Xi&XiFDR	G0S8J4	G0S8J4	617	654	BS3+NH+OH	intra-protein	0.00705219
Xi&XiFDR	G0SH15	G0SH15	216	259	BS3+NH+OH	intra-protein	0.00705219
Xi&XiFDR	G0SBQ3	G0SBQ3	465	554	BS3+NH+OH	intra-protein	0.00705219
Xi&XiFDR	G0S9L1	G0S9L1	713	841	BS3+NH+OH	intra-protein	0.00705219
Xi&XiFDR	G0SDS5	G0SDS5	776	918	BS3+NH+OH	intra-protein	0.00705219
Xi&XiFDR	G0SFF0	G0SFF0	279	107	BS3+NH+OH	intra-protein	0.00705219
Xi&XiFDR	G0SHQ5	G0SHQ5	396	9	BS3+NH+OH	intra-protein	0.00705219
Xi&XiFDR	G0SDS5	G0SDS5	2096	490	BS3+NH+OH	intra-protein	0.00705219
Xi&XiFDR	G0SDS5	G0SDS5	705	3525	BS3+NH+OH	intra-protein	0.00705219
Xi&XiFDR	G0SDS5	G0SDS5	5864	396	BS3+NH+OH	intra-protein	0.00705219
Xi&XiFDR	G0SAQ6;G0SAQ6	G0SAQ6	510;376	532	BS3+NH+OH	intra-protein	0.00705219
Both	G0S0C7	G0S0C7	275	268	BS3+NH+OH and DSS	intra-protein	0.00818554
Both	G0S6C7	G0S6C7	178	182	BS3+NH+OH and DSS	intra-protein	0.00818554
Xi&XiFDR	G0SBY8	G0SBY8	140	134	BS3+NH+OH	intra-protein	0.00818554
Xi&XiFDR	G0RYL1	G0RYL1	856	863	BS3+NH+OH	intra-protein	0.00818554
Xi&XiFDR	G0SDS5	G0SDS5	1571	1579	BS3+NH+OH	intra-protein	0.00818554
Xi&XiFDR	G0SD17	G0SD17	964	952	BS3+NH+OH	intra-protein	0.00818554
Xi&XiFDR	G0SDS5	G0SDS5	211	199	BS3+NH+OH	intra-protein	0.00818554
Xi&XiFDR	G0SDS5	G0SDS5	1457	1443	BS3+NH+OH	intra-protein	0.00818554
Xi&XiFDR	G0SDS5	G0SDS5	1832	1817	BS3+NH+OH	intra-protein	0.00818554
Xi&XiFDR	G0SDS5	G0SDS5	3259	3243	BS3+NH+OH	intra-protein	0.00818554
Xi&XiFDR	G0SDS5	G0SDS5	3017	3034	BS3+NH+OH	intra-protein	0.00818554
Xi&XiFDR	G0SDS5	G0SDS5	3693	3673	BS3+NH+OH	intra-protein	0.00818554
Xi&XiFDR	G0SDS5	G0SDS5	4192	4214	BS3+NH+OH	intra-protein	0.00818554
Xi&XiFDR	G0SDS5	G0SDS5	1900	1925	BS3+NH+OH	intra-protein	0.00818554
Xi&XiFDR	G0SDS5	G0SDS5	1117	1086	BS3+NH+OH	intra-protein	0.00818554
Xi&XiFDR	G0SDS5	G0SDS5	3545	3508	BS3+NH+OH	intra-protein	0.00818554
Xi&XiFDR	G0S378	G0S378	76	123	BS3+NH+OH	intra-protein	0.00818554
Xi&XiFDR	G0SDS5	G0SDS5	4152	4203	BS3+NH+OH	intra-protein	0.00818554
Xi&XiFDR	G0SDS5	G0SDS5	4192	4140	BS3+NH+OH	intra-protein	0.00818554
Xi&XiFDR	G0SBY8	G0SBY8	332	259	BS3+NH+OH	intra-protein	0.00818554
Xi&XiFDR	G0SH90	G0SH90	97	228	BS3+NH+OH	intra-protein	0.00818554
Xi&XiFDR	G0S1E6	G0S1E6	480	327	BS3+NH+OH	intra-protein	0.00818554
Xi&XiFDR	G0SHQ5	G0SHQ5	10	284	BS3+NH+OH	intra-protein	0.00818554
Xi&XiFDR	G0SAQ6;G0SAQ6	G0SAQ6	510;376	753	BS3+NH+OH	intra-protein	0.00818554
Both	G0S1F7	G0S1F7	863	853	BS3+NH+OH and DSS	intra-protein	0.00888325
Both	G0S3L5	G0S3L5	2189	2189	BS3+NH+OH and DSS	intra-protein	0.00888325
Both	G0S866	G0S866	248	284	BS3+NH+OH and DSS	intra-protein	0.00888325
Both	G0SFP0	G0SFP0	657	757	BS3+NH+OH and DSS	intra-protein	0.00888325
Xi&XiFDR	G0S8C8	G0S8C8	127	129	BS3+NH+OH	intra-protein	0.00888325
Xi&XiFDR	G0SAX9	G0SAX9	141	137	BS3+NH+OH	intra-protein	0.00888325
Xi&XiFDR	G0S6Y2	G0S6Y2	11	6	BS3+NH+OH	intra-protein	0.00888325
Xi&XiFDR	G0SDS5	G0SDS5	1005	1010	BS3+NH+OH	intra-protein	0.00888325
Xi&XiFDR	G0RYP6	G0RYP6	594	600	BS3+NH+OH	intra-protein	0.00888325
Xi&XiFDR	G0S583	G0S583	2065	2058	BS3+NH+OH	intra-protein	0.00888325
Xi&XiFDR	G0SGX0	G0SGX0	252	259	BS3+NH+OH	intra-protein	0.00888325
Xi&XiFDR	G0S3V6	G0S3V6	616	608	BS3+NH+OH	intra-protein	0.00888325
Xi&XiFDR	G0SDS5	G0SDS5	2265	2256	BS3+NH+OH	intra-protein	0.00888325
Xi&XiFDR	G0S9L1	G0S9L1	394	383	BS3+NH+OH	intra-protein	0.00888325
Xi&XiFDR	G0SDS5	G0SDS5	396	384	BS3+NH+OH	intra-protein	0.00888325
Xi&XiFDR	G0SDS5	G0SDS5	211	197	BS3+NH+OH	intra-protein	0.00888325
Xi&XiFDR	G0SDS5	G0SDS5	3663	3647	BS3+NH+OH	intra-protein	0.00888325
Xi&XiFDR	G0SDS5	G0SDS5	6025	6042	BS3+NH+OH	intra-protein	0.00888325
Xi&XiFDR	G0S177	G0S177	340	322	BS3+NH+OH	intra-protein	0.00888325
Xi&XiFDR	G0SDS5	G0SDS5	1882	1900	BS3+NH+OH	intra-protein	0.00888325
Xi&XiFDR	G0SDS5	G0SDS5	325	307	BS3+NH+OH	intra-protein	0.00888325
Xi&XiFDR	G0SDS5	G0SDS5	1057	1038	BS3+NH+OH	intra-protein	0.00888325
Xi&XiFDR	G0SDS5	G0SDS5	3508	3488	BS3+NH+OH	intra-protein	0.00888325
Xi&XiFDR	G0S1X9	G0S1X9	1025	1003	BS3+NH+OH	intra-protein	0.00888325
Xi&XiFDR	G0S9L1	G0S9L1	403	381	BS3+NH+OH	intra-protein	0.00888325
Xi&XiFDR	G0SDS5	G0SDS5	2444	2422	BS3+NH+OH	intra-protein	0.00888325
Xi&XiFDR	G0SDS5	G0SDS5	2992	3014	BS3+NH+OH	intra-protein	0.00888325
Xi&XiFDR	G0SDS5	G0SDS5	5457	5480	BS3+NH+OH	intra-protein	0.00888325
Xi&XiFDR	G0SAF6	G0SAF6	112	136	BS3+NH+OH	intra-protein	0.00888325
Xi&XiFDR	G0SGP6	G0SGP6	780	804	BS3+NH+OH	intra-protein	0.00888325
Xi&XiFDR	G0SDS5	G0SDS5	1048	1023	BS3+NH+OH	intra-protein	0.00888325
Xi&XiFDR	G0S4X6	G0S4X6	238	212	BS3+NH+OH	intra-protein	0.00888325
Xi&XiFDR	G0SGX0	G0SGX0	8	37	BS3+NH+OH	intra-protein	0.00888325
Xi&XiFDR	G0SGX0	G0SGX0	37	7	BS3+NH+OH	intra-protein	0.00888325
Xi&XiFDR	G0SDS5	G0SDS5	3017	2984	BS3+NH+OH	intra-protein	0.00888325
Xi&XiFDR	G0SDS5	G0SDS5	2324	2360	BS3+NH+OH	intra-protein	0.00888325
Xi&XiFDR	G0SBY8	G0SBY8	137	100	BS3+NH+OH	intra-protein	0.00888325
Xi&XiFDR	G0RYB3	G0RYB3	243	204	BS3+NH+OH	intra-protein	0.00888325
Xi&XiFDR	G0SDS5	G0SDS5	200	239	BS3+NH+OH	intra-protein	0.00888325
Xi&XiFDR	G0S378	G0S378	189	231	BS3+NH+OH	intra-protein	0.00888325
Xi&XiFDR	G0S4X6	G0S4X6	184	238	BS3+NH+OH	intra-protein	0.00888325
Xi&XiFDR	G0SHV9	G0SHV9	307	243	BS3+NH+OH	intra-protein	0.00888325
Xi&XiFDR	G0SHV9	G0SHV9	317	243	BS3+NH+OH	intra-protein	0.00888325
Xi&XiFDR	G0SGX0	G0SGX0	262	124	BS3+NH+OH	intra-protein	0.00888325
Xi&XiFDR	G0SDS5	G0SDS5	2278	1952	BS3+NH+OH	intra-protein	0.00888325
Xi&XiFDR	G0SDS5	G0SDS5	4706	5153	BS3+NH+OH	intra-protein	0.00888325
Xi&XiFDR	G0SDS5	G0SDS5	4290	3753	BS3+NH+OH	intra-protein	0.00888325
Xi&XiFDR	G0SDS5	G0SDS5	2840	1934	BS3+NH+OH	intra-protein	0.00888325
Xi&XiFDR	G0SDS5	G0SDS5	585	1942	BS3+NH+OH	intra-protein	0.00888325
Xi&XiFDR	G0SDS5	G0SDS5	1047	3368	BS3+NH+OH	intra-protein	0.00888325
Xi&XiFDR	G0SDS5	G0SDS5	3180	365	BS3+NH+OH	intra-protein	0.00888325
Xi&XiFDR	G0SDS5	G0SDS5	3461	245	BS3+NH+OH	intra-protein	0.00888325
Xi&XiFDR	G0SDS5	G0SDS5	5054	870	BS3+NH+OH	intra-protein	0.00888325
Xi&XiFDR	G0SDS5	G0SDS5	346	5073	BS3+NH+OH	intra-protein	0.00888325
Xi&XiFDR	G0SDS5	G0SDS5	5252	441	BS3+NH+OH	intra-protein	0.00888325
Xi&XiFDR	G0RY44	G0RY44	2872	2871	BS3+NH+OH	intra-protein	0.01
Xi&XiFDR	G0SAF6	G0SAF6	117	123	BS3+NH+OH	intra-protein	0.01
Xi&XiFDR	G0S4X6	G0S4X6	238	245	BS3+NH+OH	intra-protein	0.01
Xi&XiFDR	G0SAQ6	G0SAQ6	470	481	BS3+NH+OH	intra-protein	0.01
Xi&XiFDR	G0S9E0	G0S9E0	165	179	BS3+NH+OH	intra-protein	0.01
Xi&XiFDR	G0S8H3	G0S8H3	725	750	BS3+NH+OH	intra-protein	0.01
Xi&XiFDR	G0SH15	G0SH15	216	173	BS3+NH+OH	intra-protein	0.01
Xi&XiFDR	G0S1A6	G0S1A6	161	232	BS3+NH+OH	intra-protein	0.01
Xi&XiFDR	G0S378	G0S378	184	99	BS3+NH+OH	intra-protein	0.01
Xi&XiFDR	G0SDS5	G0SDS5	3360	3652	BS3+NH+OH	intra-protein	0.01
Xi&XiFDR	G0SDS5	G0SDS5	3360	3653	BS3+NH+OH	intra-protein	0.01
Xi&XiFDR	G0SDS5	G0SDS5	3125	2090	BS3+NH+OH	intra-protein	0.01
Both	G0S9L1	G0S9L1	589	573	BS3+NH+OH and DSS	intra-protein	0.0111524
Xi&XiFDR	G0SDS5	G0SDS5	3729	3743	BS3+NH+OH	intra-protein	0.0111524
Xi&XiFDR	G0SAQ6	G0SAQ6	512	532	BS3+NH+OH	intra-protein	0.0111524
Xi&XiFDR	G0S9L1	G0S9L1	497	526	BS3+NH+OH	intra-protein	0.0111524
Xi&XiFDR	G0SDS5	G0SDS5	2289	2256	BS3+NH+OH	intra-protein	0.0111524
Xi&XiFDR	G0SDS5	G0SDS5	293	255	BS3+NH+OH	intra-protein	0.0111524
Xi&XiFDR	G0SDS5	G0SDS5	5252	870	BS3+NH+OH	intra-protein	0.0111524
Xi&XiFDR	G0S8E5	G0S8E5	202	205	BS3+NH+OH	intra-protein	0.01221
Xi&XiFDR	G0S1E6	G0S1E6	310	329	BS3+NH+OH	intra-protein	0.01221
Xi&XiFDR	G0SDS5	G0SDS5	4118	4140	BS3+NH+OH	intra-protein	0.01221
Xi&XiFDR	G0S574	G0S574	259	282	BS3+NH+OH	intra-protein	0.01221
Xi&XiFDR	G0SAM1	G0SAM1	857	833	BS3+NH+OH	intra-protein	0.01221
Xi&XiFDR	G0SBY8	G0SBY8	457	493	BS3+NH+OH	intra-protein	0.01221
Xi&XiFDR	G0SAF6	G0SAF6	168	125	BS3+NH+OH	intra-protein	0.01221
Xi&XiFDR	G0S1R0	G0S1R0	49	95	BS3+NH+OH	intra-protein	0.01221
Xi&XiFDR	G0S1E6	G0S1E6	310	133	BS3+NH+OH	intra-protein	0.01221
Xi&XiFDR	G0SDS5	G0SDS5	3488	3095	BS3+NH+OH	intra-protein	0.01221
Xi&XiFDR	G0SDS5	G0SDS5	618	199	BS3+NH+OH	intra-protein	0.01221
Xi&XiFDR	G0SDS5	G0SDS5	1867	3352	BS3+NH+OH	intra-protein	0.01221
Both	G0S3F1	G0S3F1	587	263	BS3+NH+OH and DSS	intra-protein	0.0126147
Both	G0SH15	G0SH15	173	61	BS3+NH+OH and DSS	intra-protein	0.0126147
Both	G0S246	G0S246	199	356	BS3+NH+OH and DSS	intra-protein	0.0126147
Xi&XiFDR	G0SDS5	G0SDS5	4608	4610	BS3+NH+OH	intra-protein	0.0126147
Xi&XiFDR	G0SDS5	G0SDS5	3038	3033	BS3+NH+OH	intra-protein	0.0126147
Xi&XiFDR	G0SDS5	G0SDS5	93	87	BS3+NH+OH	intra-protein	0.0126147
Xi&XiFDR	G0SGX0	G0SGX0	235	229	BS3+NH+OH	intra-protein	0.0126147
Xi&XiFDR	G0S9M2	G0S9M2	214	207	BS3+NH+OH	intra-protein	0.0126147
Xi&XiFDR	G0S6Y2	G0S6Y2	512	503	BS3+NH+OH	intra-protein	0.0126147
Xi&XiFDR	G0S378	G0S378	62	76	BS3+NH+OH	intra-protein	0.0126147
Xi&XiFDR	G0S9L1	G0S9L1	921	907	BS3+NH+OH	intra-protein	0.0126147
Xi&XiFDR	G0SDY5	G0SDY5	255	241	BS3+NH+OH	intra-protein	0.0126147
Xi&XiFDR	G0SDS5	G0SDS5	2835	2850	BS3+NH+OH	intra-protein	0.0126147
Xi&XiFDR	G0SDS5	G0SDS5	3870	3885	BS3+NH+OH	intra-protein	0.0126147
Xi&XiFDR	G0SDS5	G0SDS5	2082	2098	BS3+NH+OH	intra-protein	0.0126147
Xi&XiFDR	G0RYN9	G0RYN9	51	68	BS3+NH+OH	intra-protein	0.0126147
Xi&XiFDR	G0SBJ0	G0SBJ0	383	401	BS3+NH+OH	intra-protein	0.0126147
Xi&XiFDR	G0SDS5	G0SDS5	2307	2289	BS3+NH+OH	intra-protein	0.0126147
Xi&XiFDR	G0SDS5	G0SDS5	3516	3498	BS3+NH+OH	intra-protein	0.0126147
Xi&XiFDR	G0S1X9	G0S1X9	746	765	BS3+NH+OH	intra-protein	0.0126147
Xi&XiFDR	G0SDS5	G0SDS5	2344	2324	BS3+NH+OH	intra-protein	0.0126147
Xi&XiFDR	G0SDS5	G0SDS5	3379	3401	BS3+NH+OH	intra-protein	0.0126147
Xi&XiFDR	G0SDS5	G0SDS5	3136	3159	BS3+NH+OH	intra-protein	0.0126147
Xi&XiFDR	G0SDS5	G0SDS5	3572	3595	BS3+NH+OH	intra-protein	0.0126147
Xi&XiFDR	G0SDS5	G0SDS5	211	235	BS3+NH+OH	intra-protein	0.0126147
Xi&XiFDR	G0SDS5	G0SDS5	3525	3552	BS3+NH+OH	intra-protein	0.0126147
Xi&XiFDR	G0RYB3	G0RYB3	419	391	BS3+NH+OH	intra-protein	0.0126147
Xi&XiFDR	G0SDS5	G0SDS5	2839	2867	BS3+NH+OH	intra-protein	0.0126147
Xi&XiFDR	G0SAX9	G0SAX9	142	171	BS3+NH+OH	intra-protein	0.0126147
Xi&XiFDR	G0SDS5	G0SDS5	2059	2030	BS3+NH+OH	intra-protein	0.0126147
Xi&XiFDR	G0SEK9	G0SEK9	239	209	BS3+NH+OH	intra-protein	0.0126147
Xi&XiFDR	G0SAM1	G0SAM1	870	837	BS3+NH+OH	intra-protein	0.0126147
Xi&XiFDR	G0SH15	G0SH15	575	539	BS3+NH+OH	intra-protein	0.0126147
Xi&XiFDR	G0S378	G0S378	184	237	BS3+NH+OH	intra-protein	0.0126147
Xi&XiFDR	G0SDS5	G0SDS5	4438	4382	BS3+NH+OH	intra-protein	0.0126147
Xi&XiFDR	G0SH15	G0SH15	216	273	BS3+NH+OH	intra-protein	0.0126147
Xi&XiFDR	G0S6I7	G0S6I7	135	205	BS3+NH+OH	intra-protein	0.0126147
Xi&XiFDR	G0S8I8	G0S8I8	1032	932	BS3+NH+OH	intra-protein	0.0126147
Xi&XiFDR	G0S899	G0S899	1145	1028	BS3+NH+OH	intra-protein	0.0126147
Xi&XiFDR	G0SH15	G0SH15	273	391	BS3+NH+OH	intra-protein	0.0126147
Xi&XiFDR	G0S062	G0S062	211	67	BS3+NH+OH	intra-protein	0.0126147
Xi&XiFDR	G0SAX9	G0SAX9	142	321	BS3+NH+OH	intra-protein	0.0126147
Xi&XiFDR	G0S5V3	G0S5V3	555	359	BS3+NH+OH	intra-protein	0.0126147
Xi&XiFDR	G0S866	G0S866	1716	1468	BS3+NH+OH	intra-protein	0.0126147
Xi&XiFDR	G0SH15	G0SH15	45	339	BS3+NH+OH	intra-protein	0.0126147
Xi&XiFDR	G0SHQ5	G0SHQ5	396	21	BS3+NH+OH	intra-protein	0.0126147
Xi&XiFDR	G0S0I9	G0S0I9	2	438	BS3+NH+OH	intra-protein	0.0126147
Xi&XiFDR	G0SDS5	G0SDS5	1436	705	BS3+NH+OH	intra-protein	0.0126147
Xi&XiFDR	G0SDS5	G0SDS5	2835	3737	BS3+NH+OH	intra-protein	0.0126147
Xi&XiFDR	G0SDS5	G0SDS5	1117	2336	BS3+NH+OH	intra-protein	0.0126147
Xi&XiFDR	G0SDS5	G0SDS5	3728	2128	BS3+NH+OH	intra-protein	0.0126147
Xi&XiFDR	G0SDS5	G0SDS5	520	3572	BS3+NH+OH	intra-protein	0.0126147
Xi&XiFDR	G0SDS5	G0SDS5	5011	490	BS3+NH+OH	intra-protein	0.0126147
Xi&XiFDR	G0SDS5	G0SDS5	1223	1235	BS3+NH+OH	intra-protein	0.0136674
Xi&XiFDR	G0S8H3	G0S8H3	520	540	BS3+NH+OH	intra-protein	0.0136674
Xi&XiFDR	G0SD17	G0SD17	766	789	BS3+NH+OH	intra-protein	0.0136674
Xi&XiFDR	G0S9L1	G0S9L1	557	583	BS3+NH+OH	intra-protein	0.0136674
Xi&XiFDR	G0S9L1	G0S9L1	428	463	BS3+NH+OH	intra-protein	0.0136674
Xi&XiFDR	G0S308	G0S308	2	81	BS3+NH+OH	intra-protein	0.0136674
Both	G0SAQ6	G0SAQ6	545	550	BS3+NH+OH and DSS	intra-protein	0.0145414
Xi&XiFDR	G0S1X1	G0S1X1	810	806	BS3+NH+OH	intra-protein	0.0145414
Xi&XiFDR	G0SAF6	G0SAF6	122	117	BS3+NH+OH	intra-protein	0.0145414
Xi&XiFDR	G0S561	G0S561	293	285	BS3+NH+OH	intra-protein	0.0145414
Xi&XiFDR	G0S8H3	G0S8H3	701	691	BS3+NH+OH	intra-protein	0.0145414
Xi&XiFDR	G0SAF6	G0SAF6	125	136	BS3+NH+OH	intra-protein	0.0145414
Xi&XiFDR	G0SDS5	G0SDS5	3838	3851	BS3+NH+OH	intra-protein	0.0145414
Xi&XiFDR	G0SAF6	G0SAF6	125	139	BS3+NH+OH	intra-protein	0.0145414
Xi&XiFDR	G0S9L1	G0S9L1	456	437	BS3+NH+OH	intra-protein	0.0145414
Xi&XiFDR	G0S246	G0S246	330	351	BS3+NH+OH	intra-protein	0.0145414
Xi&XiFDR	G0SDS5	G0SDS5	3169	3191	BS3+NH+OH	intra-protein	0.0145414
Xi&XiFDR	G0SH15	G0SH15	251	226	BS3+NH+OH	intra-protein	0.0145414
Xi&XiFDR	G0SHV9	G0SHV9	317	345	BS3+NH+OH	intra-protein	0.0145414
Xi&XiFDR	G0SDS5	G0SDS5	1473	1441	BS3+NH+OH	intra-protein	0.0145414
Xi&XiFDR	G0S898	G0S898	149	199	BS3+NH+OH	intra-protein	0.0145414
Xi&XiFDR	G0SDS5	G0SDS5	3859	5638	BS3+NH+OH	intra-protein	0.0145414
Xi&XiFDR	G0RXY6	G0RXY6	256	263	BS3+NH+OH	intra-protein	0.0155211
Xi&XiFDR	G0S378	G0S378	227	237	BS3+NH+OH	intra-protein	0.0155211
Xi&XiFDR	G0SGV0	G0SGV0	566	554	BS3+NH+OH	intra-protein	0.0155211
Xi&XiFDR	G0SDS5	G0SDS5	2680	2665	BS3+NH+OH	intra-protein	0.0155211
Xi&XiFDR	G0SDS5	G0SDS5	1603	1643	BS3+NH+OH	intra-protein	0.0155211
Xi&XiFDR	G0SDS5	G0SDS5	3935	4031	BS3+NH+OH	intra-protein	0.0155211
Xi&XiFDR	G0SDS5	G0SDS5	1048	822	BS3+NH+OH	intra-protein	0.0155211
Xi&XiFDR	G0S9L1	G0S9L1	567	954	BS3+NH+OH	intra-protein	0.0155211
Xi&XiFDR	G0SDS5	G0SDS5	3401	3396	BS3+NH+OH	intra-protein	0.0163755
Xi&XiFDR	G0SDS5	G0SDS5	4142	4130	BS3+NH+OH	intra-protein	0.0163755
Xi&XiFDR	G0RYB3	G0RYB3	98	84	BS3+NH+OH	intra-protein	0.0163755
Xi&XiFDR	G0SBY8	G0SBY8	212	226	BS3+NH+OH	intra-protein	0.0163755
Xi&XiFDR	G0SDS5	G0SDS5	2567	2581	BS3+NH+OH	intra-protein	0.0163755
Xi&XiFDR	G0SBY8	G0SBY8	250	232	BS3+NH+OH	intra-protein	0.0163755
Xi&XiFDR	G0S9L1	G0S9L1	729	775	BS3+NH+OH	intra-protein	0.0163755
Xi&XiFDR	G0S8H3	G0S8H3	557	469	BS3+NH+OH	intra-protein	0.0163755
Xi&XiFDR	G0SDS5	G0SDS5	4874	5252	BS3+NH+OH	intra-protein	0.0163755
Xi&XiFDR	G0S9L1	G0S9L1	168	729	BS3+NH+OH	intra-protein	0.0163755
Xi&XiFDR	G0SDS5	G0SDS5	1627	255	BS3+NH+OH	intra-protein	0.0163755
Xi&XiFDR	G0SDS5	G0SDS5	1925	513	BS3+NH+OH	intra-protein	0.0163755
Xi&XiFDR	G0SDS5	G0SDS5	3572	5040	BS3+NH+OH	intra-protein	0.0163755
Xi&XiFDR	G0SHV9;G0SHV9;G0SHV9	G0SHV9	345;267;363	326	BS3+NH+OH	intra-protein	0.0163755
Xi&XiFDR	G0RYL1	G0RYL1	320	316	BS3+NH+OH	intra-protein	0.0173536
Xi&XiFDR	G0S0C7	G0S0C7	153	146	BS3+NH+OH	intra-protein	0.0173536
Xi&XiFDR	G0SH15	G0SH15	230	256	BS3+NH+OH	intra-protein	0.0173536
Xi&XiFDR	G0S9L1	G0S9L1	881	853	BS3+NH+OH	intra-protein	0.0173536
Xi&XiFDR	G0SH15	G0SH15	254	226	BS3+NH+OH	intra-protein	0.0173536
Xi&XiFDR	G0S378	G0S378	569	99	BS3+NH+OH	intra-protein	0.0173536
Xi&XiFDR	G0SAF6	G0SAF6	53	58	BS3+NH+OH	intra-protein	0.0184182
Both	G0S0D7	G0S0D7	17	28	BS3+NH+OH and DSS	intra-protein	0.018595
Both	G0SDS5	G0SDS5	6276	6274	BS3+NH+OH and DSS	intra-protein	0.018595
Both	G0SA56	G0SA56	1444	1437	BS3+NH+OH and DSS	intra-protein	0.018595
Both	G0SH15	G0SH15	538	521	BS3+NH+OH and DSS	intra-protein	0.018595
Xi&XiFDR	G0S8J4	G0S8J4	174	171	BS3+NH+OH	intra-protein	0.018595
Xi&XiFDR	G0RYB3	G0RYB3	204	208	BS3+NH+OH	intra-protein	0.018595
Xi&XiFDR	G0SDS5	G0SDS5	1849	1853	BS3+NH+OH	intra-protein	0.018595
Xi&XiFDR	G0SH15	G0SH15	629	624	BS3+NH+OH	intra-protein	0.018595
Xi&XiFDR	G0S7I0	G0S7I0	109	103	BS3+NH+OH	intra-protein	0.018595
Xi&XiFDR	G0SAX9	G0SAX9	137	130	BS3+NH+OH	intra-protein	0.018595
Xi&XiFDR	G0SD17	G0SD17	944	934	BS3+NH+OH	intra-protein	0.018595
Xi&XiFDR	G0S9L1	G0S9L1	793	804	BS3+NH+OH	intra-protein	0.018595
Xi&XiFDR	G0SH15	G0SH15	251	262	BS3+NH+OH	intra-protein	0.018595
Xi&XiFDR	G0SDS5	G0SDS5	3972	3959	BS3+NH+OH	intra-protein	0.018595
Xi&XiFDR	G0SFP0	G0SFP0	792	779	BS3+NH+OH	intra-protein	0.018595
Xi&XiFDR	G0S9L1	G0S9L1	482	497	BS3+NH+OH	intra-protein	0.018595
Xi&XiFDR	G0SDS5	G0SDS5	3289	3274	BS3+NH+OH	intra-protein	0.018595
Xi&XiFDR	G0SDS5	G0SDS5	3918	3903	BS3+NH+OH	intra-protein	0.018595
Xi&XiFDR	G0S062	G0S062	40	59	BS3+NH+OH	intra-protein	0.018595
Xi&XiFDR	G0SDS5	G0SDS5	4657	4638	BS3+NH+OH	intra-protein	0.018595
Xi&XiFDR	G0SDS5	G0SDS5	3352	3332	BS3+NH+OH	intra-protein	0.018595
Xi&XiFDR	G0SHV9	G0SHV9	345	325	BS3+NH+OH	intra-protein	0.018595
Xi&XiFDR	G0SAM1	G0SAM1	883	906	BS3+NH+OH	intra-protein	0.018595
Xi&XiFDR	G0SDS5	G0SDS5	2444	2419	BS3+NH+OH	intra-protein	0.018595
Xi&XiFDR	G0SDS5	G0SDS5	3508	3481	BS3+NH+OH	intra-protein	0.018595
Xi&XiFDR	G0SDS5	G0SDS5	485	515	BS3+NH+OH	intra-protein	0.018595
Xi&XiFDR	G0S9L1	G0S9L1	487	526	BS3+NH+OH	intra-protein	0.018595
Xi&XiFDR	G0SBY8	G0SBY8	231	270	BS3+NH+OH	intra-protein	0.018595
Xi&XiFDR	G0S6V6	G0S6V6	612	654	BS3+NH+OH	intra-protein	0.018595
Xi&XiFDR	G0SDS5	G0SDS5	3893	3950	BS3+NH+OH	intra-protein	0.018595
Xi&XiFDR	G0SDS5	G0SDS5	1067	1006	BS3+NH+OH	intra-protein	0.018595
Xi&XiFDR	G0SAQ6	G0SAQ6	652	585	BS3+NH+OH	intra-protein	0.018595
Xi&XiFDR	G0S2Z9	G0S2Z9	368	288	BS3+NH+OH	intra-protein	0.018595
Xi&XiFDR	G0S8C8	G0S8C8	117	199	BS3+NH+OH	intra-protein	0.018595
Xi&XiFDR	G0SEK9	G0SEK9	54	204	BS3+NH+OH	intra-protein	0.018595
Xi&XiFDR	G0SGX0	G0SGX0	235	23	BS3+NH+OH	intra-protein	0.018595
Xi&XiFDR	G0SDS5	G0SDS5	1908	1563	BS3+NH+OH	intra-protein	0.018595
Xi&XiFDR	G0S9L1	G0S9L1	168	740	BS3+NH+OH	intra-protein	0.018595
Xi&XiFDR	G0S062	G0S062	191	771	BS3+NH+OH	intra-protein	0.018595
Xi&XiFDR	G0RYL1	G0RYL1	871	92	BS3+NH+OH	intra-protein	0.018595
Xi&XiFDR	G0SDS5	G0SDS5	5167	2999	BS3+NH+OH	intra-protein	0.018595
Xi&XiFDR	G0SDS5	G0SDS5	4382	2090	BS3+NH+OH	intra-protein	0.018595
Xi&XiFDR	G0SDS5	G0SDS5	3100	705	BS3+NH+OH	intra-protein	0.018595
Xi&XiFDR	G0SDS5	G0SDS5	520	3571	BS3+NH+OH	intra-protein	0.018595
Xi&XiFDR	G0SDS5	G0SDS5	559	5183	BS3+NH+OH	intra-protein	0.018595
Both	G0S3L5	G0S3L5	262	258	BS3+NH+OH and DSS	intra-protein	0.0199601
Xi&XiFDR	G0SAF6	G0SAF6	123	118	BS3+NH+OH	intra-protein	0.0199601
Xi&XiFDR	G0S5Q0	G0S5Q0	258	251	BS3+NH+OH	intra-protein	0.0199601
Xi&XiFDR	G0RYB3	G0RYB3	243	235	BS3+NH+OH	intra-protein	0.0199601
Xi&XiFDR	G0S1Q0	G0S1Q0	199	191	BS3+NH+OH	intra-protein	0.0199601
Xi&XiFDR	G0SFJ5	G0SFJ5	53	61	BS3+NH+OH	intra-protein	0.0199601
Xi&XiFDR	G0SDS5	G0SDS5	1457	1466	BS3+NH+OH	intra-protein	0.0199601
Xi&XiFDR	G0SDS5	G0SDS5	2442	2433	BS3+NH+OH	intra-protein	0.0199601
Xi&XiFDR	G0SDS5	G0SDS5	6027	6037	BS3+NH+OH	intra-protein	0.0199601
Xi&XiFDR	G0S177	G0S177	302	287	BS3+NH+OH	intra-protein	0.0199601
Xi&XiFDR	G0S4X6	G0S4X6	179	164	BS3+NH+OH	intra-protein	0.0199601
Xi&XiFDR	G0SHQ5	G0SHQ5	9	24	BS3+NH+OH	intra-protein	0.0199601
Xi&XiFDR	G0SDS5	G0SDS5	3281	3299	BS3+NH+OH	intra-protein	0.0199601
Xi&XiFDR	G0RYP6	G0RYP6	525	506	BS3+NH+OH	intra-protein	0.0199601
Xi&XiFDR	G0SDS5	G0SDS5	3840	3859	BS3+NH+OH	intra-protein	0.0199601
Xi&XiFDR	G0SHV9	G0SHV9	263	244	BS3+NH+OH	intra-protein	0.0199601
Xi&XiFDR	G0SHV9	G0SHV9	263	243	BS3+NH+OH	intra-protein	0.0199601
Xi&XiFDR	G0SDS5	G0SDS5	4270	4291	BS3+NH+OH	intra-protein	0.0199601
Xi&XiFDR	G0SAM1	G0SAM1	895	869	BS3+NH+OH	intra-protein	0.0199601
Xi&XiFDR	G0SBY8	G0SBY8	232	259	BS3+NH+OH	intra-protein	0.0199601
Xi&XiFDR	G0SDS5	G0SDS5	1436	1409	BS3+NH+OH	intra-protein	0.0199601
Xi&XiFDR	G0SGX0	G0SGX0	37	9	BS3+NH+OH	intra-protein	0.0199601
Xi&XiFDR	G0S378	G0S378	99	167	BS3+NH+OH	intra-protein	0.0199601
Xi&XiFDR	G0SDS5	G0SDS5	1824	1750	BS3+NH+OH	intra-protein	0.0199601
Xi&XiFDR	G0S2D8	G0S2D8	512	627	BS3+NH+OH	intra-protein	0.0199601
Xi&XiFDR	G0SDS5	G0SDS5	2059	2215	BS3+NH+OH	intra-protein	0.0199601
Xi&XiFDR	G0RYB3	G0RYB3	407	243	BS3+NH+OH	intra-protein	0.0199601
Xi&XiFDR	G0SDS5	G0SDS5	4118	3545	BS3+NH+OH	intra-protein	0.0199601
Xi&XiFDR	G0S583	G0S583	1873	1130	BS3+NH+OH	intra-protein	0.0199601
Xi&XiFDR	G0SDS5	G0SDS5	3136	2215	BS3+NH+OH	intra-protein	0.0199601
Xi&XiFDR	G0SHQ5	G0SHQ5	89	1135	BS3+NH+OH	intra-protein	0.0199601
Xi&XiFDR	G0SDS5	G0SDS5	2775	5252	BS3+NH+OH	intra-protein	0.0199601
Xi&XiFDR	G0SDS5	G0SDS5	2059	4541	BS3+NH+OH	intra-protein	0.0199601
Xi&XiFDR	G0SDS5	G0SDS5	5147	379	BS3+NH+OH	intra-protein	0.0199601
Both	G0S2Z9	G0S2Z9	258	265	BS3+NH+OH and DSS	intra-protein	0.0206897
Xi&XiFDR	G0S8J4	G0S8J4	654	650	BS3+NH+OH	intra-protein	0.0206897
Xi&XiFDR	G0SEJ0	G0SEJ0	182	186	BS3+NH+OH	intra-protein	0.0206897
Xi&XiFDR	G0S4X6	G0S4X6	204	197	BS3+NH+OH	intra-protein	0.0206897
Xi&XiFDR	G0SDS5	G0SDS5	3129	3117	BS3+NH+OH	intra-protein	0.0206897
Xi&XiFDR	G0SAQ6	G0SAQ6	767	781	BS3+NH+OH	intra-protein	0.0206897
Xi&XiFDR	G0SDS5	G0SDS5	4152	4138	BS3+NH+OH	intra-protein	0.0206897
Xi&XiFDR	G0SDS5	G0SDS5	6276	6304	BS3+NH+OH	intra-protein	0.0206897
Xi&XiFDR	G0SAF6	G0SAF6	118	56	BS3+NH+OH	intra-protein	0.0206897
Xi&XiFDR	G0S6V6	G0S6V6	505	318	BS3+NH+OH	intra-protein	0.0206897
Xi&XiFDR	G0SBJ0	G0SBJ0	183	414	BS3+NH+OH	intra-protein	0.0206897
Xi&XiFDR	G0SDS5	G0SDS5	1602	822	BS3+NH+OH	intra-protein	0.0206897
Xi&XiFDR	G0SDS5	G0SDS5	1790	441	BS3+NH+OH	intra-protein	0.0206897
Xi&XiFDR	G0S992	G0S992	171	169	BS3+NH+OH	intra-protein	0.0215633
Xi&XiFDR	G0SAQ6	G0SAQ6	697	695	BS3+NH+OH	intra-protein	0.0215633
Xi&XiFDR	G0SAF6	G0SAF6	125	122	BS3+NH+OH	intra-protein	0.0215633
Xi&XiFDR	G0SDS5	G0SDS5	2514	2517	BS3+NH+OH	intra-protein	0.0215633
Xi&XiFDR	G0S6V6	G0S6V6	787	791	BS3+NH+OH	intra-protein	0.0215633
Xi&XiFDR	G0S9L1	G0S9L1	877	881	BS3+NH+OH	intra-protein	0.0215633
Xi&XiFDR	G0SDS5	G0SDS5	5011	5015	BS3+NH+OH	intra-protein	0.0215633
Xi&XiFDR	G0S1E6	G0S1E6	133	138	BS3+NH+OH	intra-protein	0.0215633
Xi&XiFDR	G0SDS5	G0SDS5	3576	3571	BS3+NH+OH	intra-protein	0.0215633
Xi&XiFDR	G0SBY8	G0SBY8	232	226	BS3+NH+OH	intra-protein	0.0215633
Xi&XiFDR	G0SD17	G0SD17	996	990	BS3+NH+OH	intra-protein	0.0215633
Xi&XiFDR	G0RYD6	G0RYD6	333	325	BS3+NH+OH	intra-protein	0.0215633
Xi&XiFDR	G0SAQ6	G0SAQ6	650	658	BS3+NH+OH	intra-protein	0.0215633
Xi&XiFDR	G0SDS5	G0SDS5	1882	1874	BS3+NH+OH	intra-protein	0.0215633
Xi&XiFDR	G0S9L1	G0S9L1	487	478	BS3+NH+OH	intra-protein	0.0215633
Xi&XiFDR	G0SAQ6	G0SAQ6	787	796	BS3+NH+OH	intra-protein	0.0215633
Xi&XiFDR	G0SCU5	G0SCU5	538	529	BS3+NH+OH	intra-protein	0.0215633
Xi&XiFDR	G0SDS5	G0SDS5	1002	993	BS3+NH+OH	intra-protein	0.0215633
Xi&XiFDR	G0SH15	G0SH15	251	260	BS3+NH+OH	intra-protein	0.0215633
Xi&XiFDR	G0SHV9	G0SHV9	317	326	BS3+NH+OH	intra-protein	0.0215633
Xi&XiFDR	G0SAQ6	G0SAQ6	660	650	BS3+NH+OH	intra-protein	0.0215633
Xi&XiFDR	G0SDS5	G0SDS5	1751	1739	BS3+NH+OH	intra-protein	0.0215633
Xi&XiFDR	G0SDS5	G0SDS5	2324	2336	BS3+NH+OH	intra-protein	0.0215633
Xi&XiFDR	G0S7A2	G0S7A2	514	500	BS3+NH+OH	intra-protein	0.0215633
Xi&XiFDR	G0SDS5	G0SDS5	3310	3296	BS3+NH+OH	intra-protein	0.0215633
Xi&XiFDR	G0S257	G0S257	101	86	BS3+NH+OH	intra-protein	0.0215633
Xi&XiFDR	G0S257	G0S257	85	100	BS3+NH+OH	intra-protein	0.0215633
Xi&XiFDR	G0S338	G0S338	1023	1008	BS3+NH+OH	intra-protein	0.0215633
Xi&XiFDR	G0SDS5	G0SDS5	200	215	BS3+NH+OH	intra-protein	0.0215633
Xi&XiFDR	G0S1F7	G0S1F7	295	311	BS3+NH+OH	intra-protein	0.0215633
Xi&XiFDR	G0SGW5	G0SGW5	186	202	BS3+NH+OH	intra-protein	0.0215633
Xi&XiFDR	G0S9L1	G0S9L1	638	621	BS3+NH+OH	intra-protein	0.0215633
Xi&XiFDR	G0SDS5	G0SDS5	1563	1546	BS3+NH+OH	intra-protein	0.0215633
Xi&XiFDR	G0SDS5	G0SDS5	5136	5153	BS3+NH+OH	intra-protein	0.0215633
Xi&XiFDR	G0SDS5	G0SDS5	993	1010	BS3+NH+OH	intra-protein	0.0215633
Xi&XiFDR	G0SGT3	G0SGT3	70	53	BS3+NH+OH	intra-protein	0.0215633
Xi&XiFDR	G0SAM1	G0SAM1	827	845	BS3+NH+OH	intra-protein	0.0215633
Xi&XiFDR	G0SDS5	G0SDS5	3129	3147	BS3+NH+OH	intra-protein	0.0215633
Xi&XiFDR	G0SDS5	G0SDS5	599	618	BS3+NH+OH	intra-protein	0.0215633
Xi&XiFDR	G0SDS5	G0SDS5	3988	4008	BS3+NH+OH	intra-protein	0.0215633
Xi&XiFDR	G0SDS5	G0SDS5	4513	4533	BS3+NH+OH	intra-protein	0.0215633
Xi&XiFDR	G0SDS5	G0SDS5	5364	5344	BS3+NH+OH	intra-protein	0.0215633
Xi&XiFDR	G0SDS5	G0SDS5	1532	1511	BS3+NH+OH	intra-protein	0.0215633
Xi&XiFDR	G0SDS5	G0SDS5	3003	3024	BS3+NH+OH	intra-protein	0.0215633
Xi&XiFDR	G0SDS5	G0SDS5	5054	5032	BS3+NH+OH	intra-protein	0.0215633
Xi&XiFDR	G0S866	G0S866	1676	1700	BS3+NH+OH	intra-protein	0.0215633
Xi&XiFDR	G0SAF6	G0SAF6	118	142	BS3+NH+OH	intra-protein	0.0215633
Xi&XiFDR	G0S9L1	G0S9L1	437	463	BS3+NH+OH	intra-protein	0.0215633
Xi&XiFDR	G0SDS5	G0SDS5	4430	4456	BS3+NH+OH	intra-protein	0.0215633
Xi&XiFDR	G0SAP2	G0SAP2	396	424	BS3+NH+OH	intra-protein	0.0215633
Xi&XiFDR	G0SDS5	G0SDS5	3572	3543	BS3+NH+OH	intra-protein	0.0215633
Xi&XiFDR	G0SDS5	G0SDS5	93	122	BS3+NH+OH	intra-protein	0.0215633
Xi&XiFDR	G0SDS5	G0SDS5	1579	1547	BS3+NH+OH	intra-protein	0.0215633
Xi&XiFDR	G0SDS5	G0SDS5	1223	1188	BS3+NH+OH	intra-protein	0.0215633
Xi&XiFDR	G0S1X1	G0S1X1	810	848	BS3+NH+OH	intra-protein	0.0215633
Xi&XiFDR	G0SAQ6	G0SAQ6	550	512	BS3+NH+OH	intra-protein	0.0215633
Xi&XiFDR	G0SBY8	G0SBY8	269	231	BS3+NH+OH	intra-protein	0.0215633
Xi&XiFDR	G0SDS5	G0SDS5	3972	3928	BS3+NH+OH	intra-protein	0.0215633
Xi&XiFDR	G0S378	G0S378	237	189	BS3+NH+OH	intra-protein	0.0215633
Xi&XiFDR	G0SDS5	G0SDS5	1473	1423	BS3+NH+OH	intra-protein	0.0215633
Xi&XiFDR	G0SAX9	G0SAX9	244	321	BS3+NH+OH	intra-protein	0.0215633
Xi&XiFDR	G0S561	G0S561	2	84	BS3+NH+OH	intra-protein	0.0215633
Xi&XiFDR	G0SBQ3	G0SBQ3	580	486	BS3+NH+OH	intra-protein	0.0215633
Xi&XiFDR	G0SAX9	G0SAX9	142	44	BS3+NH+OH	intra-protein	0.0215633
Xi&XiFDR	G0S378	G0S378	184	85	BS3+NH+OH	intra-protein	0.0215633
Xi&XiFDR	G0S246	G0S246	356	256	BS3+NH+OH	intra-protein	0.0215633
Xi&XiFDR	G0S378	G0S378	184	76	BS3+NH+OH	intra-protein	0.0215633
Xi&XiFDR	G0S9L1	G0S9L1	713	836	BS3+NH+OH	intra-protein	0.0215633
Xi&XiFDR	G0S6V6	G0S6V6	612	471	BS3+NH+OH	intra-protein	0.0215633
Xi&XiFDR	G0SEJ0	G0SEJ0	43	184	BS3+NH+OH	intra-protein	0.0215633
Xi&XiFDR	G0SDS5	G0SDS5	599	441	BS3+NH+OH	intra-protein	0.0215633
Xi&XiFDR	G0RYB3	G0RYB3	365	197	BS3+NH+OH	intra-protein	0.0215633
Xi&XiFDR	G0S866	G0S866	1716	1472	BS3+NH+OH	intra-protein	0.0215633
Xi&XiFDR	G0RYB3	G0RYB3	353	106	BS3+NH+OH	intra-protein	0.0215633
Xi&XiFDR	G0SDS5	G0SDS5	3653	3908	BS3+NH+OH	intra-protein	0.0215633
Xi&XiFDR	G0SDS5	G0SDS5	870	528	BS3+NH+OH	intra-protein	0.0215633
Xi&XiFDR	G0SDS5	G0SDS5	5420	5048	BS3+NH+OH	intra-protein	0.0215633
Xi&XiFDR	G0S8H3	G0S8H3	76	455	BS3+NH+OH	intra-protein	0.0215633
Xi&XiFDR	G0SDS5	G0SDS5	3935	3513	BS3+NH+OH	intra-protein	0.0215633
Xi&XiFDR	G0S378	G0S378	544	86	BS3+NH+OH	intra-protein	0.0215633
Xi&XiFDR	G0RYB3	G0RYB3	91	559	BS3+NH+OH	intra-protein	0.0215633
Xi&XiFDR	G0SDS5	G0SDS5	953	452	BS3+NH+OH	intra-protein	0.0215633
Xi&XiFDR	G0SDS5	G0SDS5	3647	2906	BS3+NH+OH	intra-protein	0.0215633
Xi&XiFDR	G0S583	G0S583	1904	1130	BS3+NH+OH	intra-protein	0.0215633
Xi&XiFDR	G0RY44	G0RY44	2100	1220	BS3+NH+OH	intra-protein	0.0215633
Xi&XiFDR	G0SDS5	G0SDS5	2265	3201	BS3+NH+OH	intra-protein	0.0215633
Xi&XiFDR	G0SHQ5	G0SHQ5	21	1001	BS3+NH+OH	intra-protein	0.0215633
Xi&XiFDR	G0SDS5	G0SDS5	3385	4738	BS3+NH+OH	intra-protein	0.0215633
Xi&XiFDR	G0SDS5	G0SDS5	3737	2264	BS3+NH+OH	intra-protein	0.0215633
Xi&XiFDR	G0SDS5	G0SDS5	5040	3543	BS3+NH+OH	intra-protein	0.0215633
Xi&XiFDR	G0SDS5	G0SDS5	288	2444	BS3+NH+OH	intra-protein	0.0215633
Xi&XiFDR	G0SDS5	G0SDS5	4544	2360	BS3+NH+OH	intra-protein	0.0215633
Xi&XiFDR	G0SDS5	G0SDS5	776	3034	BS3+NH+OH	intra-protein	0.0215633
Xi&XiFDR	G0SDS5	G0SDS5	4568	1875	BS3+NH+OH	intra-protein	0.0215633
Xi&XiFDR	G0SDS5	G0SDS5	2680	5810	BS3+NH+OH	intra-protein	0.0215633
Xi&XiFDR	G0SDS5	G0SDS5	1934	5375	BS3+NH+OH	intra-protein	0.0215633
Xi&XiFDR	G0S9L1	G0SHV9;G0S9L1	452	197;458	BS3+NH+OH	intra-protein	0.0215633
Xi&XiFDR	G0SAQ6;G0SAQ6	G0SAQ6	510;376	524	BS3+NH+OH	intra-protein	0.0215633
Both	G0SH15	G0SH15	265	275	BS3+NH+OH and DSS	intra-protein	0.0215889
Both	G0SA56	G0SA56	767	756	BS3+NH+OH and DSS	intra-protein	0.0215889
Xi&XiFDR	G0SAX9	G0SAX9	126	130	BS3+NH+OH	intra-protein	0.0215889
Xi&XiFDR	G0S8H3	G0S8H3	547	553	BS3+NH+OH	intra-protein	0.0215889
Xi&XiFDR	G0SF13	G0SF13	447	441	BS3+NH+OH	intra-protein	0.0215889
Xi&XiFDR	G0SBY8	G0SBY8	254	261	BS3+NH+OH	intra-protein	0.0215889
Xi&XiFDR	G0SDS5	G0SDS5	1234	1241	BS3+NH+OH	intra-protein	0.0215889
Xi&XiFDR	G0SH15	G0SH15	250	257	BS3+NH+OH	intra-protein	0.0215889
Xi&XiFDR	G0SH15	G0SH15	546	539	BS3+NH+OH	intra-protein	0.0215889
Xi&XiFDR	G0SDS5	G0SDS5	2637	2645	BS3+NH+OH	intra-protein	0.0215889
Xi&XiFDR	G0SDS5	G0SDS5	5325	5333	BS3+NH+OH	intra-protein	0.0215889
Xi&XiFDR	G0SFP0	G0SFP0	675	683	BS3+NH+OH	intra-protein	0.0215889
Xi&XiFDR	G0SDS5	G0SDS5	6173	6163	BS3+NH+OH	intra-protein	0.0215889
Xi&XiFDR	G0SDS5	G0SDS5	3379	3367	BS3+NH+OH	intra-protein	0.0215889
Xi&XiFDR	G0SAQ6	G0SAQ6	406	421	BS3+NH+OH	intra-protein	0.0215889
Xi&XiFDR	G0SDS5	G0SDS5	1571	1587	BS3+NH+OH	intra-protein	0.0215889
Xi&XiFDR	G0SDS5	G0SDS5	3996	4012	BS3+NH+OH	intra-protein	0.0215889
Xi&XiFDR	G0SH15	G0SH15	237	254	BS3+NH+OH	intra-protein	0.0215889
Xi&XiFDR	G0SDS5	G0SDS5	3180	3162	BS3+NH+OH	intra-protein	0.0215889
Xi&XiFDR	G0SBY8	G0SBY8	137	116	BS3+NH+OH	intra-protein	0.0215889
Xi&XiFDR	G0SDS5	G0SDS5	4555	4579	BS3+NH+OH	intra-protein	0.0215889
Xi&XiFDR	G0SAM1	G0SAM1	895	870	BS3+NH+OH	intra-protein	0.0215889
Xi&XiFDR	G0S4X6	G0S4X6	238	211	BS3+NH+OH	intra-protein	0.0215889
Xi&XiFDR	G0SDS5	G0SDS5	5048	5015	BS3+NH+OH	intra-protein	0.0215889
Xi&XiFDR	G0S9L1	G0S9L1	482	516	BS3+NH+OH	intra-protein	0.0215889
Xi&XiFDR	G0SDS5	G0SDS5	200	235	BS3+NH+OH	intra-protein	0.0215889
Xi&XiFDR	G0SDS5	G0SDS5	4346	4382	BS3+NH+OH	intra-protein	0.0215889
Xi&XiFDR	G0SDS5	G0SDS5	2183	2231	BS3+NH+OH	intra-protein	0.0215889
Xi&XiFDR	G0SDS5	G0SDS5	4430	4382	BS3+NH+OH	intra-protein	0.0215889
Xi&XiFDR	G0S6Y2	G0S6Y2	750	695	BS3+NH+OH	intra-protein	0.0215889
Xi&XiFDR	G0S029	G0S029	234	158	BS3+NH+OH	intra-protein	0.0215889
Xi&XiFDR	G0S9L1	G0S9L1	724	816	BS3+NH+OH	intra-protein	0.0215889
Xi&XiFDR	G0S257	G0S257	148	255	BS3+NH+OH	intra-protein	0.0215889
Xi&XiFDR	G0SAP2	G0SAP2	420	287	BS3+NH+OH	intra-protein	0.0215889
Xi&XiFDR	G0SBY8	G0SBY8	213	369	BS3+NH+OH	intra-protein	0.0215889
Xi&XiFDR	G0RZP9	G0RZP9	588	390	BS3+NH+OH	intra-protein	0.0215889
Xi&XiFDR	G0SBJ0	G0SBJ0	446	216	BS3+NH+OH	intra-protein	0.0215889
Xi&XiFDR	G0SDH0	G0SDH0	176	462	BS3+NH+OH	intra-protein	0.0215889
Xi&XiFDR	G0SDS5	G0SDS5	5167	4541	BS3+NH+OH	intra-protein	0.0215889
Xi&XiFDR	G0SHQ5	G0SHQ5	21	1064	BS3+NH+OH	intra-protein	0.0215889
Xi&XiFDR	G0SDS5	G0SDS5	4568	3513	BS3+NH+OH	intra-protein	0.0215889
Xi&XiFDR	G0SDS5	G0SDS5	1634	528	BS3+NH+OH	intra-protein	0.0215889
Xi&XiFDR	G0SDS5	G0SDS5	3125	1634	BS3+NH+OH	intra-protein	0.0215889
Xi&XiFDR	G0SDS5	G0SDS5	2683	6014	BS3+NH+OH	intra-protein	0.0215889
Xi&XiFDR	G0SDS5	G0SDS5	1532	5147	BS3+NH+OH	intra-protein	0.0215889
Both	G0S1Q0	G0S1Q0	203	213	BS3+NH+OH and DSS	intra-protein	0.0219224
Xi&XiFDR	G0RY44	G0RY44	1560	1554	BS3+NH+OH	intra-protein	0.0219224
Xi&XiFDR	G0SAQ6	G0SAQ6	886	892	BS3+NH+OH	intra-protein	0.0219224
Xi&XiFDR	G0SDS5	G0SDS5	3845	3838	BS3+NH+OH	intra-protein	0.0219224
Xi&XiFDR	G0SDS5	G0SDS5	4047	4040	BS3+NH+OH	intra-protein	0.0219224
Xi&XiFDR	G0SDS5	G0SDS5	3045	3034	BS3+NH+OH	intra-protein	0.0219224
Xi&XiFDR	G0SAF6	G0SAF6	125	137	BS3+NH+OH	intra-protein	0.0219224
Xi&XiFDR	G0S177	G0S177	354	369	BS3+NH+OH	intra-protein	0.0219224
Xi&XiFDR	G0S573	G0S573	383	365	BS3+NH+OH	intra-protein	0.0219224
Xi&XiFDR	G0SDS5	G0SDS5	2164	2146	BS3+NH+OH	intra-protein	0.0219224
Xi&XiFDR	G0SDS5	G0SDS5	3450	3431	BS3+NH+OH	intra-protein	0.0219224
Xi&XiFDR	G0SDS5	G0SDS5	267	288	BS3+NH+OH	intra-protein	0.0219224
Xi&XiFDR	G0SDS5	G0SDS5	3136	3162	BS3+NH+OH	intra-protein	0.0219224
Xi&XiFDR	G0SDS5	G0SDS5	3516	3488	BS3+NH+OH	intra-protein	0.0219224
Xi&XiFDR	G0SDS5	G0SDS5	3014	2984	BS3+NH+OH	intra-protein	0.0219224
Xi&XiFDR	G0SDS5	G0SDS5	5014	5048	BS3+NH+OH	intra-protein	0.0219224
Xi&XiFDR	G0SCH5	G0SCH5	126	167	BS3+NH+OH	intra-protein	0.0219224
Xi&XiFDR	G0SDS5	G0SDS5	2297	2256	BS3+NH+OH	intra-protein	0.0219224
Xi&XiFDR	G0SDS5	G0SDS5	4438	4485	BS3+NH+OH	intra-protein	0.0219224
Xi&XiFDR	G0S5V3	G0S5V3	555	483	BS3+NH+OH	intra-protein	0.0219224
Xi&XiFDR	G0S1E6	G0S1E6	480	332	BS3+NH+OH	intra-protein	0.0219224
Xi&XiFDR	G0S6Y2	G0S6Y2	717	507	BS3+NH+OH	intra-protein	0.0219224
Xi&XiFDR	G0SDS5	G0SDS5	870	441	BS3+NH+OH	intra-protein	0.0219224
Xi&XiFDR	G0S308	G0S308	2	538	BS3+NH+OH	intra-protein	0.0219224
Xi&XiFDR	G0SDS5	G0SDS5	1934	1067	BS3+NH+OH	intra-protein	0.0219224
Xi&XiFDR	G0SDS5	G0SDS5	4568	3485	BS3+NH+OH	intra-protein	0.0219224
Xi&XiFDR	G0SDS5	G0SDS5	3572	528	BS3+NH+OH	intra-protein	0.0219224
Xi&XiFDR	G0SDS5	G0SDS5	5252	799	BS3+NH+OH	intra-protein	0.0219224
Both	G0S2R3	G0S2R3	482	1073	BS3+NH+OH and DSS	intra-protein	0.0221311
Xi&XiFDR	G0S4Z9	G0S4Z9	133	129	BS3+NH+OH	intra-protein	0.0221311
Xi&XiFDR	G0S3L5	G0S3L5	2243	2248	BS3+NH+OH	intra-protein	0.0221311
Xi&XiFDR	G0SFP0	G0SFP0	878	873	BS3+NH+OH	intra-protein	0.0221311
Xi&XiFDR	G0SAQ6	G0SAQ6	781	787	BS3+NH+OH	intra-protein	0.0221311
Xi&XiFDR	G0SH15	G0SH15	262	254	BS3+NH+OH	intra-protein	0.0221311
Xi&XiFDR	G0S5V3	G0S5V3	555	564	BS3+NH+OH	intra-protein	0.0221311
Xi&XiFDR	G0SDS5	G0SDS5	3136	3125	BS3+NH+OH	intra-protein	0.0221311
Xi&XiFDR	G0SDS5	G0SDS5	3270	3258	BS3+NH+OH	intra-protein	0.0221311
Xi&XiFDR	G0SDS5	G0SDS5	2006	1991	BS3+NH+OH	intra-protein	0.0221311
Xi&XiFDR	G0SDS5	G0SDS5	4243	4258	BS3+NH+OH	intra-protein	0.0221311
Xi&XiFDR	G0SDS5	G0SDS5	3749	3728	BS3+NH+OH	intra-protein	0.0221311
Xi&XiFDR	G0S9L1	G0S9L1	627	649	BS3+NH+OH	intra-protein	0.0221311
Xi&XiFDR	G0RZP3	G0RZP3	2	25	BS3+NH+OH	intra-protein	0.0221311
Xi&XiFDR	G0S9L1	G0S9L1	701	678	BS3+NH+OH	intra-protein	0.0221311
Xi&XiFDR	G0SAM1	G0SAM1	870	894	BS3+NH+OH	intra-protein	0.0221311
Xi&XiFDR	G0SBQ3	G0SBQ3	580	552	BS3+NH+OH	intra-protein	0.0221311
Xi&XiFDR	G0SBY8	G0SBY8	233	261	BS3+NH+OH	intra-protein	0.0221311
Xi&XiFDR	G0S8V2	G0S8V2	44	77	BS3+NH+OH	intra-protein	0.0221311
Xi&XiFDR	G0S378	G0S378	231	190	BS3+NH+OH	intra-protein	0.0221311
Xi&XiFDR	G0SH15	G0SH15	216	257	BS3+NH+OH	intra-protein	0.0221311
Xi&XiFDR	G0SDS5	G0SDS5	1675	1722	BS3+NH+OH	intra-protein	0.0221311
Xi&XiFDR	G0S5V3	G0S5V3	582	529	BS3+NH+OH	intra-protein	0.0221311
Xi&XiFDR	G0SHF6	G0SHF6	238	181	BS3+NH+OH	intra-protein	0.0221311
Xi&XiFDR	G0S573	G0S573	208	277	BS3+NH+OH	intra-protein	0.0221311
Xi&XiFDR	G0S4X6	G0S4X6	167	238	BS3+NH+OH	intra-protein	0.0221311
Xi&XiFDR	G0S9L1	G0S9L1	741	816	BS3+NH+OH	intra-protein	0.0221311
Xi&XiFDR	G0S246	G0S246	598	513	BS3+NH+OH	intra-protein	0.0221311
Xi&XiFDR	G0SHQ5	G0SHQ5	21	136	BS3+NH+OH	intra-protein	0.0221311
Xi&XiFDR	G0S561	G0S561	289	86	BS3+NH+OH	intra-protein	0.0221311
Xi&XiFDR	G0SDS5	G0SDS5	705	1120	BS3+NH+OH	intra-protein	0.0221311
Xi&XiFDR	G0SDS5	G0SDS5	5040	3542	BS3+NH+OH	intra-protein	0.0221311
Xi&XiFDR	G0SDS5	G0SDS5	4250	6505	BS3+NH+OH	intra-protein	0.0221311
Xi&XiFDR	G0SH15	G0SH15;G0SH60	216	254;24	BS3+NH+OH	intra-protein	0.0221311
Xi&XiFDR	G0SDS5	G0SDS5	3840	3831	BS3+NH+OH	intra-protein	0.0229133
Xi&XiFDR	G0SAX9	G0SAX9	142	120	BS3+NH+OH	intra-protein	0.0229133
Xi&XiFDR	G0S378	G0S378	123	123	BS3+NH+OH	intra-protein	0.0237122
Xi&XiFDR	G0S9L1	G0S9L1	731	719	BS3+NH+OH	intra-protein	0.0244698
Xi&XiFDR	G0SDS5	G0SDS5	4454	4480	BS3+NH+OH	intra-protein	0.0244698
Xi&XiFDR	G0SBC0	G0SBC0	964	714	BS3+NH+OH	intra-protein	0.0244698
Both	G0SDS5	G0SDS5	3368	3368	BS3+NH+OH and DSS	intra-protein	0.0251828
Xi&XiFDR	G0S257	G0S257	101	85	BS3+NH+OH	intra-protein	0.0251828
Xi&XiFDR	G0SDS5	G0SDS5	2344	2327	BS3+NH+OH	intra-protein	0.0251828
Xi&XiFDR	G0S9L1	G0S9L1	927	947	BS3+NH+OH	intra-protein	0.0251828
Xi&XiFDR	G0SDS5	G0SDS5	5147	2966	BS3+NH+OH	intra-protein	0.0251828
Both	G0SDP9	G0SDP9	392	394	BS3+NH+OH and DSS	intra-protein	0.0255183
Xi&XiFDR	G0SDS5	G0SDS5	1068	1066	BS3+NH+OH	intra-protein	0.0255183
Xi&XiFDR	G0RZP9	G0RZP9	183	179	BS3+NH+OH	intra-protein	0.0255183
Xi&XiFDR	G0SDS5	G0SDS5	4370	4380	BS3+NH+OH	intra-protein	0.0255183
Xi&XiFDR	G0SC17	G0SC17	583	570	BS3+NH+OH	intra-protein	0.0255183
Xi&XiFDR	G0SDS5	G0SDS5	5221	5234	BS3+NH+OH	intra-protein	0.0255183
Xi&XiFDR	G0SBQ7	G0SBQ7	2	22	BS3+NH+OH	intra-protein	0.0255183
Xi&XiFDR	G0SEK9	G0SEK9	244	222	BS3+NH+OH	intra-protein	0.0255183
Xi&XiFDR	G0SH15	G0SH15	216	238	BS3+NH+OH	intra-protein	0.0255183
Xi&XiFDR	G0SDS5	G0SDS5	5011	4987	BS3+NH+OH	intra-protein	0.0255183
Xi&XiFDR	G0SDS5	G0SDS5	1969	1942	BS3+NH+OH	intra-protein	0.0255183
Xi&XiFDR	G0S9L1	G0S9L1	521	482	BS3+NH+OH	intra-protein	0.0255183
Xi&XiFDR	G0SDS5	G0SDS5	239	197	BS3+NH+OH	intra-protein	0.0255183
Xi&XiFDR	G0S6C7	G0S6C7	136	36	BS3+NH+OH	intra-protein	0.0255183
Xi&XiFDR	G0SH15	G0SH15	216	74	BS3+NH+OH	intra-protein	0.0255183
Xi&XiFDR	G0SHV9	G0SHV9	74	263	BS3+NH+OH	intra-protein	0.0255183
Xi&XiFDR	G0SBY8	G0SBY8	137	343	BS3+NH+OH	intra-protein	0.0255183
Xi&XiFDR	G0SDS5	G0SDS5	3488	3728	BS3+NH+OH	intra-protein	0.0255183
Xi&XiFDR	G0SDS5	G0SDS5	2030	2297	BS3+NH+OH	intra-protein	0.0255183
Xi&XiFDR	G0RYP6	G0RYP6	75	523	BS3+NH+OH	intra-protein	0.0255183
Xi&XiFDR	G0SDS5	G0SDS5	3903	2958	BS3+NH+OH	intra-protein	0.0255183
Xi&XiFDR	G0SDS5	G0SDS5	5205	1579	BS3+NH+OH	intra-protein	0.0255183
Xi&XiFDR	G0SDS5	G0SDS5	6416	1969	BS3+NH+OH	intra-protein	0.0255183
Xi&XiFDR	G0SF13	G0SF13	447	447	BS3+NH+OH	intra-protein	0.026149
Xi&XiFDR	G0SAF6	G0SAF6	118	117	BS3+NH+OH	intra-protein	0.026149
Xi&XiFDR	G0S834	G0S834	90	94	BS3+NH+OH	intra-protein	0.026149
Xi&XiFDR	G0S4X6	G0S4X6	212	194	BS3+NH+OH	intra-protein	0.026149
Xi&XiFDR	G0RYB3	G0RYB3	208	407	BS3+NH+OH	intra-protein	0.026149
Xi&XiFDR	G0SDS5	G0SDS5	5147	4568	BS3+NH+OH	intra-protein	0.026149
Xi&XiFDR	G0SDS5	G0SDS5	3259	1934	BS3+NH+OH	intra-protein	0.026149
Xi&XiFDR	G0SAQ6;G0SAQ6	G0SAQ6	510;376	378	BS3+NH+OH	intra-protein	0.026149
Xi&XiFDR	G0SDS5	G0SDS5	4642	4637	BS3+NH+OH	intra-protein	0.0266458
Xi&XiFDR	G0RYB3	G0RYB3	238	232	BS3+NH+OH	intra-protein	0.0266458
Xi&XiFDR	G0S6Y2	G0S6Y2	2	11	BS3+NH+OH	intra-protein	0.0266458
Xi&XiFDR	G0SDS5	G0SDS5	1908	1918	BS3+NH+OH	intra-protein	0.0266458
Xi&XiFDR	G0SDS5	G0SDS5	3360	3349	BS3+NH+OH	intra-protein	0.0266458
Xi&XiFDR	G0SDS5	G0SDS5	4149	4161	BS3+NH+OH	intra-protein	0.0266458
Xi&XiFDR	G0SDS5	G0SDS5	4380	4368	BS3+NH+OH	intra-protein	0.0266458
Xi&XiFDR	G0SAP2	G0SAP2	420	393	BS3+NH+OH	intra-protein	0.0266458
Xi&XiFDR	G0SBJ0	G0SBJ0	446	491	BS3+NH+OH	intra-protein	0.0266458
Xi&XiFDR	G0SAQ6	G0SAQ6	787	939	BS3+NH+OH	intra-protein	0.0266458
Xi&XiFDR	G0S792	G0S792	665	423	BS3+NH+OH	intra-protein	0.0266458
Xi&XiFDR	G0SDS5	G0SDS5	3637	5181	BS3+NH+OH	intra-protein	0.0266458
Xi&XiFDR	G0SDS5	G0SDS5	5181	3636	BS3+NH+OH	intra-protein	0.0266458
Xi&XiFDR	G0SDS5	G0SDS5	3935	1436	BS3+NH+OH	intra-protein	0.0266458
Xi&XiFDR	G0S2Z9	G0S2Z9	279	258	BS3+NH+OH	intra-protein	0.0273651
Xi&XiFDR	G0S561	G0S561	2	66	BS3+NH+OH	intra-protein	0.0273651
Xi&XiFDR	G0SDS5	G0SDS5	3681	3928	BS3+NH+OH	intra-protein	0.0273651
Xi&XiFDR	G0SDS5	G0SDS5	4657	4647	BS3+NH+OH	intra-protein	0.0279503
Xi&XiFDR	G0S6Y2	G0S6Y2	2	15	BS3+NH+OH	intra-protein	0.0279503
Xi&XiFDR	G0SDS5	G0SDS5	4232	4213	BS3+NH+OH	intra-protein	0.0279503
Xi&XiFDR	G0S9L1	G0S9L1	947	921	BS3+NH+OH	intra-protein	0.0279503
Xi&XiFDR	G0SDS5	G0SDS5	5014	5054	BS3+NH+OH	intra-protein	0.0279503
Xi&XiFDR	G0SH15	G0SH15	545	624	BS3+NH+OH	intra-protein	0.0279503
Xi&XiFDR	G0SDS5	G0SDS5	5539	4359	BS3+NH+OH	intra-protein	0.0279503
Xi&XiFDR	G0SDS5	G0SDS5	5457	2992	BS3+NH+OH	intra-protein	0.0279503
Xi&XiFDR	G0SDS5	G0SDS5	5011	485	BS3+NH+OH	intra-protein	0.0279503
Xi&XiFDR	G0SFP0	G0SFP0	851	851	BS3+NH+OH	intra-protein	0.0280303
Xi&XiFDR	G0SDS5	G0SDS5	3017	3013	BS3+NH+OH	intra-protein	0.0280303
Xi&XiFDR	G0SAP2	G0SAP2	402	396	BS3+NH+OH	intra-protein	0.0280303
Xi&XiFDR	G0S1Q8	G0S1Q8	148	155	BS3+NH+OH	intra-protein	0.0280303
Xi&XiFDR	G0S561	G0S561	49	41	BS3+NH+OH	intra-protein	0.0280303
Xi&XiFDR	G0SF74	G0SF74	39	30	BS3+NH+OH	intra-protein	0.0280303
Xi&XiFDR	G0S6V6	G0S6V6	759	769	BS3+NH+OH	intra-protein	0.0280303
Xi&XiFDR	G0SDS5	G0SDS5	3299	3311	BS3+NH+OH	intra-protein	0.0280303
Xi&XiFDR	G0SBY8	G0SBY8	147	134	BS3+NH+OH	intra-protein	0.0280303
Xi&XiFDR	G0SDS5	G0SDS5	1908	1925	BS3+NH+OH	intra-protein	0.0280303
Xi&XiFDR	G0S9L1	G0S9L1	731	713	BS3+NH+OH	intra-protein	0.0280303
Xi&XiFDR	G0SHV9	G0SHV9	477	496	BS3+NH+OH	intra-protein	0.0280303
Xi&XiFDR	G0S7I0	G0S7I0	163	185	BS3+NH+OH	intra-protein	0.0280303
Xi&XiFDR	G0SDS5	G0SDS5	1900	1875	BS3+NH+OH	intra-protein	0.0280303
Xi&XiFDR	G0SAQ6	G0SAQ6	886	912	BS3+NH+OH	intra-protein	0.0280303
Xi&XiFDR	G0SDS5	G0SDS5	311	278	BS3+NH+OH	intra-protein	0.0280303
Xi&XiFDR	G0SH15	G0SH15	250	216	BS3+NH+OH	intra-protein	0.0280303
Xi&XiFDR	G0SDS5	G0SDS5	3972	3918	BS3+NH+OH	intra-protein	0.0280303
Xi&XiFDR	G0SAP2	G0SAP2	425	367	BS3+NH+OH	intra-protein	0.0280303
Xi&XiFDR	G0S378	G0S378	64	184	BS3+NH+OH	intra-protein	0.0280303
Xi&XiFDR	G0SDS5	G0SDS5	452	599	BS3+NH+OH	intra-protein	0.0280303
Xi&XiFDR	G0SAQ6	G0SAQ6	790	939	BS3+NH+OH	intra-protein	0.0280303
Xi&XiFDR	G0SDS5	G0SDS5	618	346	BS3+NH+OH	intra-protein	0.0280303
Xi&XiFDR	G0S866	G0S866	1405	1716	BS3+NH+OH	intra-protein	0.0280303
Xi&XiFDR	G0S1E6	G0S1E6	561	121	BS3+NH+OH	intra-protein	0.0280303
Xi&XiFDR	G0SDS5	G0SDS5	4340	5833	BS3+NH+OH	intra-protein	0.0280303
Xi&XiFDR	G0SDS5	G0SDS5	3485	5049	BS3+NH+OH	intra-protein	0.0280303
Xi&XiFDR	G0SDS5	G0SDS5	3749	5572	BS3+NH+OH	intra-protein	0.0280303
Xi&XiFDR	G0SDS5	G0SDS5	2906	5420	BS3+NH+OH	intra-protein	0.0280303
Xi&XiFDR	G0SDS5	G0SDS5	5864	1817	BS3+NH+OH	intra-protein	0.0280303
Xi&XiFDR	G0S5V3	G0RYP6;G0S5V3	529	422;455	BS3+NH+OH	intra-protein	0.0280303
Xi&XiFDR	G0S9L1	G0SHV9;G0S9L1	470	197;458	BS3+NH+OH	intra-protein	0.0280303
Xi&XiFDR	G0SH15	G0SH15	250	256	BS3+NH+OH	intra-protein	0.0286576
Xi&XiFDR	G0SDS5	G0SDS5	515	529	BS3+NH+OH	intra-protein	0.0286576
Xi&XiFDR	G0SAX9	G0SAX9	141	44	BS3+NH+OH	intra-protein	0.0286576
Xi&XiFDR	G0S5V3	G0S5V3	126	349	BS3+NH+OH	intra-protein	0.0286576
Xi&XiFDR	G0S9L1	G0S9L1	853	476	BS3+NH+OH	intra-protein	0.0286576
Xi&XiFDR	G0SDS5	G0SDS5	3299	4487	BS3+NH+OH	intra-protein	0.0286576
Both	G0S1Q0	G0S1Q0	199	208	BS3+NH+OH and DSS	intra-protein	0.0292573
Xi&XiFDR	G0S0D3	G0S0D3	220	235	BS3+NH+OH	intra-protein	0.0292573
Xi&XiFDR	G0S177	G0S177	304	287	BS3+NH+OH	intra-protein	0.0292573
Xi&XiFDR	G0S1X1	G0S1X1	810	851	BS3+NH+OH	intra-protein	0.0292573
Xi&XiFDR	G0SDS5	G0SDS5	1969	5420	BS3+NH+OH	intra-protein	0.0292573
Xi&XiFDR	G0SDS5	G0SDS5	336	4032	BS3+NH+OH	intra-protein	0.0292573
Xi&XiFDR	G0SDS5	G0SDS5	1067	5167	BS3+NH+OH	intra-protein	0.0292573
Xi&XiFDR	G0S1X1	G0S1X1	843	849	BS3+NH+OH	intra-protein	0.0295639
Xi&XiFDR	G0SC17	G0SC17	571	565	BS3+NH+OH	intra-protein	0.0295639
Xi&XiFDR	G0SFP0	G0SFP0	644	652	BS3+NH+OH	intra-protein	0.0295639
Xi&XiFDR	G0SH15	G0SH15	250	259	BS3+NH+OH	intra-protein	0.0295639
Xi&XiFDR	G0S0C7	G0S0C7	173	162	BS3+NH+OH	intra-protein	0.0295639
Xi&XiFDR	G0SG74	G0SG74	245	234	BS3+NH+OH	intra-protein	0.0295639
Xi&XiFDR	G0S9L1	G0S9L1	381	394	BS3+NH+OH	intra-protein	0.0295639
Xi&XiFDR	G0SDS5	G0SDS5	559	542	BS3+NH+OH	intra-protein	0.0295639
Xi&XiFDR	G0SH15	G0SH15	562	545	BS3+NH+OH	intra-protein	0.0295639
Xi&XiFDR	G0SDS5	G0SDS5	3033	3014	BS3+NH+OH	intra-protein	0.0295639
Xi&XiFDR	G0SDS5	G0SDS5	4346	4318	BS3+NH+OH	intra-protein	0.0295639
Xi&XiFDR	G0SFP0	G0SFP0	915	883	BS3+NH+OH	intra-protein	0.0295639
Xi&XiFDR	G0S378	G0S378	167	121	BS3+NH+OH	intra-protein	0.0295639
Xi&XiFDR	G0SHF6	G0SHF6	244	181	BS3+NH+OH	intra-protein	0.0295639
Xi&XiFDR	G0S5V3	G0S5V3	280	349	BS3+NH+OH	intra-protein	0.0295639
Xi&XiFDR	G0SDS5	G0SDS5	2966	3201	BS3+NH+OH	intra-protein	0.0295639
Xi&XiFDR	G0S583	G0S583	1873	2134	BS3+NH+OH	intra-protein	0.0295639
Xi&XiFDR	G0SDS5	G0SDS5	4130	3545	BS3+NH+OH	intra-protein	0.0295639
Xi&XiFDR	G0SDS5	G0SDS5	4569	3307	BS3+NH+OH	intra-protein	0.0295639
Xi&XiFDR	G0SDS5	G0SDS5	5153	2307	BS3+NH+OH	intra-protein	0.0295639
Xi&XiFDR	G0SDS5	G0SDS5	3369	3360	BS3+NH+OH	intra-protein	0.0302583
Xi&XiFDR	G0S1X9	G0S1X9	692	758	BS3+NH+OH	intra-protein	0.0302583
Xi&XiFDR	G0SD17	G0SD17	878	874	BS3+NH+OH	intra-protein	0.0303907
Xi&XiFDR	G0S177	G0S177	307	302	BS3+NH+OH	intra-protein	0.0303907
Xi&XiFDR	G0SC91	G0SC91	365	370	BS3+NH+OH	intra-protein	0.0303907
Xi&XiFDR	G0SH15	G0SH15	262	257	BS3+NH+OH	intra-protein	0.0303907
Xi&XiFDR	G0SBQ3	G0SBQ3	552	558	BS3+NH+OH	intra-protein	0.0303907
Xi&XiFDR	G0S724	G0S724	443	434	BS3+NH+OH	intra-protein	0.0303907
Xi&XiFDR	G0SDS5	G0SDS5	4367	4356	BS3+NH+OH	intra-protein	0.0303907
Xi&XiFDR	G0SH15	G0SH15	553	540	BS3+NH+OH	intra-protein	0.0303907
Xi&XiFDR	G0SF74	G0SF74	51	36	BS3+NH+OH	intra-protein	0.0303907
Xi&XiFDR	G0SDS5	G0SDS5	3576	3560	BS3+NH+OH	intra-protein	0.0303907
Xi&XiFDR	G0S1X9	G0S1X9	1014	1032	BS3+NH+OH	intra-protein	0.0303907
Xi&XiFDR	G0S9L1	G0S9L1	729	747	BS3+NH+OH	intra-protein	0.0303907
Xi&XiFDR	G0SDS5	G0SDS5	4161	4140	BS3+NH+OH	intra-protein	0.0303907
Xi&XiFDR	G0SDS5	G0SDS5	5073	5048	BS3+NH+OH	intra-protein	0.0303907
Xi&XiFDR	G0SAF6	G0SAF6	112	139	BS3+NH+OH	intra-protein	0.0303907
Xi&XiFDR	G0S378	G0S378	121	86	BS3+NH+OH	intra-protein	0.0303907
Xi&XiFDR	G0S3A4	G0S3A4	155	194	BS3+NH+OH	intra-protein	0.0303907
Xi&XiFDR	G0SF90	G0SF90	783	828	BS3+NH+OH	intra-protein	0.0303907
Xi&XiFDR	G0SAX9	G0SAX9	130	44	BS3+NH+OH	intra-protein	0.0303907
Xi&XiFDR	G0SBY8	G0SBY8	499	354	BS3+NH+OH	intra-protein	0.0303907
Xi&XiFDR	G0SH15	G0SH15	262	61	BS3+NH+OH	intra-protein	0.0303907
Xi&XiFDR	G0S6V6	G0S6V6	219	646	BS3+NH+OH	intra-protein	0.0303907
Xi&XiFDR	G0SDS5	G0SDS5	4118	3595	BS3+NH+OH	intra-protein	0.0303907
Xi&XiFDR	G0SDS5	G0SDS5	4544	5261	BS3+NH+OH	intra-protein	0.0303907
Xi&XiFDR	G0SDS5	G0SDS5	3258	4251	BS3+NH+OH	intra-protein	0.0303907
Xi&XiFDR	G0SDS5	G0SDS5	1875	2921	BS3+NH+OH	intra-protein	0.0303907
Xi&XiFDR	G0SDS5	G0SDS5	3972	1287	BS3+NH+OH	intra-protein	0.0303907
Both	G0S8H3	G0S8H3	692	706	BS3+NH+OH and DSS	intra-protein	0.0313167
Xi&XiFDR	G0RYB3	G0RYB3	398	391	BS3+NH+OH	intra-protein	0.0313167
Xi&XiFDR	G0SDS5	G0SDS5	5142	5134	BS3+NH+OH	intra-protein	0.0313167
Xi&XiFDR	G0SGV0	G0SGV0	582	573	BS3+NH+OH	intra-protein	0.0313167
Xi&XiFDR	G0SBY8	G0SBY8	375	385	BS3+NH+OH	intra-protein	0.0313167
Xi&XiFDR	G0RYP6	G0RYP6	555	566	BS3+NH+OH	intra-protein	0.0313167
Xi&XiFDR	G0S4X6	G0S4X6	183	167	BS3+NH+OH	intra-protein	0.0313167
Xi&XiFDR	G0SDS5	G0SDS5	3379	3397	BS3+NH+OH	intra-protein	0.0313167
Xi&XiFDR	G0SDS5	G0SDS5	3840	3858	BS3+NH+OH	intra-protein	0.0313167
Xi&XiFDR	G0SDS5	G0SDS5	2835	2815	BS3+NH+OH	intra-protein	0.0313167
Xi&XiFDR	G0SDS5	G0SDS5	754	776	BS3+NH+OH	intra-protein	0.0313167
Xi&XiFDR	G0S9L1	G0S9L1	506	476	BS3+NH+OH	intra-protein	0.0313167
Xi&XiFDR	G0SDS5	G0SDS5	5011	5054	BS3+NH+OH	intra-protein	0.0313167
Xi&XiFDR	G0SH61	G0SH61	165	116	BS3+NH+OH	intra-protein	0.0313167
Xi&XiFDR	G0S378	G0S378	608	488	BS3+NH+OH	intra-protein	0.0313167
Xi&XiFDR	G0SDS5	G0SDS5	452	585	BS3+NH+OH	intra-protein	0.0313167
Xi&XiFDR	G0SDS5	G0SDS5	3352	3508	BS3+NH+OH	intra-protein	0.0313167
Xi&XiFDR	G0SDS5	G0SDS5	3653	3368	BS3+NH+OH	intra-protein	0.0313167
Xi&XiFDR	G0SHQ5	G0SHQ5	80	680	BS3+NH+OH	intra-protein	0.0313167
Xi&XiFDR	G0SDS5	G0SDS5	2030	528	BS3+NH+OH	intra-protein	0.0313167
Xi&XiFDR	G0SDS5	G0SDS5	3918	2336	BS3+NH+OH	intra-protein	0.0313167
Xi&XiFDR	G0SDS5	G0SDS5	1875	4999	BS3+NH+OH	intra-protein	0.0313167
Xi&XiFDR	G0SDS5	G0SDS5	5015	857	BS3+NH+OH	intra-protein	0.0313167
Xi&XiFDR	G0SFP0	G0SFP0	915	908	BS3+NH+OH	intra-protein	0.0326241
Xi&XiFDR	G0SDS5	G0SDS5	3107	3125	BS3+NH+OH	intra-protein	0.0326241
Xi&XiFDR	G0SDS5	G0SDS5	1969	1853	BS3+NH+OH	intra-protein	0.0326241
Xi&XiFDR	G0SDS5	G0SDS5	2960	2277	BS3+NH+OH	intra-protein	0.0326241
Xi&XiFDR	G0SDS5	G0SDS5	2839	1867	BS3+NH+OH	intra-protein	0.0326241
Xi&XiFDR	G0S8H3	G0S8H3	274	271	BS3+NH+OH	intra-protein	0.0344343
Xi&XiFDR	G0SBY8	G0SBY8	121	116	BS3+NH+OH	intra-protein	0.0344343
Xi&XiFDR	G0SAP2	G0SAP2	402	410	BS3+NH+OH	intra-protein	0.0344343
Xi&XiFDR	G0SAP2	G0SAP2	336	327	BS3+NH+OH	intra-protein	0.0344343
Xi&XiFDR	G0SDS5	G0SDS5	2390	2380	BS3+NH+OH	intra-protein	0.0344343
Xi&XiFDR	G0SDS5	G0SDS5	1722	1737	BS3+NH+OH	intra-protein	0.0344343
Xi&XiFDR	G0SDS5	G0SDS5	4642	4627	BS3+NH+OH	intra-protein	0.0344343
Xi&XiFDR	G0SDS5	G0SDS5	1047	1023	BS3+NH+OH	intra-protein	0.0344343
Xi&XiFDR	G0SDS5	G0SDS5	1486	1457	BS3+NH+OH	intra-protein	0.0344343
Xi&XiFDR	G0SDS5	G0SDS5	1023	1057	BS3+NH+OH	intra-protein	0.0344343
Xi&XiFDR	G0S0D3	G0S0D3	109	220	BS3+NH+OH	intra-protein	0.0344343
Xi&XiFDR	G0SDS5	G0SDS5	4090	2221	BS3+NH+OH	intra-protein	0.0344343
Xi&XiFDR	G0SDS5	G0SDS5	1874	4299	BS3+NH+OH	intra-protein	0.0344343
Xi&XiFDR	G0S8C8	G0S8C8	185	190	BS3+NH+OH	intra-protein	0.0348918
Xi&XiFDR	G0S257	G0S257	148	139	BS3+NH+OH	intra-protein	0.0348918
Xi&XiFDR	G0SDS5	G0SDS5	1575	1562	BS3+NH+OH	intra-protein	0.0348918
Xi&XiFDR	G0SD17	G0SD17	878	860	BS3+NH+OH	intra-protein	0.0348918
Xi&XiFDR	G0S9L1	G0S9L1	589	526	BS3+NH+OH	intra-protein	0.0348918
Xi&XiFDR	G0SBY8	G0SBY8	137	369	BS3+NH+OH	intra-protein	0.0348918
Xi&XiFDR	G0S061	G0S061	959	549	BS3+NH+OH	intra-protein	0.0348918
Xi&XiFDR	G0SDS5	G0SDS5	4118	3352	BS3+NH+OH	intra-protein	0.0348918
Xi&XiFDR	G0SDS5	G0SDS5	2090	441	BS3+NH+OH	intra-protein	0.0348918
Xi&XiFDR	G0SDS5	G0SDS5	1449	5252	BS3+NH+OH	intra-protein	0.0348918
Xi&XiFDR	G0SFI7	G0SFI7	623	625	BS3+NH+OH	intra-protein	0.0351967
Xi&XiFDR	G0SDS5	G0SDS5	4203	4196	BS3+NH+OH	intra-protein	0.0351967
Xi&XiFDR	G0S6K6	G0S6K6	211	203	BS3+NH+OH	intra-protein	0.0351967
Xi&XiFDR	G0RZQ0	G0RZQ0	16	27	BS3+NH+OH	intra-protein	0.0351967
Xi&XiFDR	G0S9L1	G0S9L1	841	853	BS3+NH+OH	intra-protein	0.0351967
Xi&XiFDR	G0SDS5	G0SDS5	6025	6037	BS3+NH+OH	intra-protein	0.0351967
Xi&XiFDR	G0S428	G0S428	147	133	BS3+NH+OH	intra-protein	0.0351967
Xi&XiFDR	G0SDS5	G0SDS5	2628	2609	BS3+NH+OH	intra-protein	0.0351967
Xi&XiFDR	G0SDS5	G0SDS5	1443	1423	BS3+NH+OH	intra-protein	0.0351967
Xi&XiFDR	G0SDS5	G0SDS5	4317	4338	BS3+NH+OH	intra-protein	0.0351967
Xi&XiFDR	G0SDS5	G0SDS5	5494	5472	BS3+NH+OH	intra-protein	0.0351967
Xi&XiFDR	G0SDS5	G0SDS5	4318	4291	BS3+NH+OH	intra-protein	0.0351967
Xi&XiFDR	G0S378	G0S378	123	61	BS3+NH+OH	intra-protein	0.0351967
Xi&XiFDR	G0SDS5	G0SDS5	490	4549	BS3+NH+OH	intra-protein	0.0351967
Xi&XiFDR	G0SDS5	G0SDS5	822	5032	BS3+NH+OH	intra-protein	0.0351967
Xi&XiFDR	G0SDS5	G0SDS5	705	5261	BS3+NH+OH	intra-protein	0.0351967
Xi&XiFDR	G0SBQ3	G0SBQ3	607	611	BS3+NH+OH	intra-protein	0.035788
Xi&XiFDR	G0SDS5	G0SDS5	3687	3703	BS3+NH+OH	intra-protein	0.035788
Xi&XiFDR	G0SBH4	G0SBH4	203	263	BS3+NH+OH	intra-protein	0.035788
Xi&XiFDR	G0SAX9	G0SAX9	44	120	BS3+NH+OH	intra-protein	0.035788
Xi&XiFDR	G0SDS5	G0SDS5	5844	5855	BS3+NH+OH	intra-protein	0.0362765
Xi&XiFDR	G0SDS5	G0SDS5	4047	4032	BS3+NH+OH	intra-protein	0.0362765
Xi&XiFDR	G0SBJ0	G0SBJ0	376	408	BS3+NH+OH	intra-protein	0.0362765
Xi&XiFDR	G0SG44	G0SG44	432	381	BS3+NH+OH	intra-protein	0.0362765
Xi&XiFDR	G0SDS5	G0SDS5	4152	4214	BS3+NH+OH	intra-protein	0.0362765
Xi&XiFDR	G0SBV6	G0SBV6	605	534	BS3+NH+OH	intra-protein	0.0362765
Xi&XiFDR	G0S5V3	G0S5V3	582	662	BS3+NH+OH	intra-protein	0.0362765
Xi&XiFDR	G0SDS5	G0SDS5	1603	1473	BS3+NH+OH	intra-protein	0.0362765
Xi&XiFDR	G0SAQ6	G0SAQ6	908	913	BS3+NH+OH	intra-protein	0.0375683
Xi&XiFDR	G0SDS5	G0SDS5	3935	3311	BS3+NH+OH	intra-protein	0.0375683
Xi&XiFDR	G0S583	G0S583	1904	1275	BS3+NH+OH	intra-protein	0.0375683
Xi&XiFDR	G0S906	G0S906	1189	1186	BS3+NH+OH	intra-protein	0.0375839
Xi&XiFDR	G0SBC0	G0SBC0	88	95	BS3+NH+OH	intra-protein	0.0375839
Xi&XiFDR	G0SDS5	G0SDS5	1435	1443	BS3+NH+OH	intra-protein	0.0375839
Xi&XiFDR	G0SDS5	G0SDS5	2574	2582	BS3+NH+OH	intra-protein	0.0375839
Xi&XiFDR	G0RYB3	G0RYB3	84	74	BS3+NH+OH	intra-protein	0.0375839
Xi&XiFDR	G0SDS5	G0SDS5	5147	5134	BS3+NH+OH	intra-protein	0.0375839
Xi&XiFDR	G0SDS5	G0SDS5	5130	5112	BS3+NH+OH	intra-protein	0.0375839
Xi&XiFDR	G0SH15	G0SH15	216	196	BS3+NH+OH	intra-protein	0.0375839
Xi&XiFDR	G0SF74	G0SF74	30	51	BS3+NH+OH	intra-protein	0.0375839
Xi&XiFDR	G0SDS5	G0SDS5	3681	3703	BS3+NH+OH	intra-protein	0.0375839
Xi&XiFDR	G0S1E6	G0S1E6	607	583	BS3+NH+OH	intra-protein	0.0375839
Xi&XiFDR	G0SAM1	G0SAM1	845	869	BS3+NH+OH	intra-protein	0.0375839
Xi&XiFDR	G0SDS5	G0SDS5	2459	2435	BS3+NH+OH	intra-protein	0.0375839
Xi&XiFDR	G0SDS5	G0SDS5	5833	5809	BS3+NH+OH	intra-protein	0.0375839
Xi&XiFDR	G0SDS5	G0SDS5	1764	1790	BS3+NH+OH	intra-protein	0.0375839
Xi&XiFDR	G0S062	G0S062	67	102	BS3+NH+OH	intra-protein	0.0375839
Xi&XiFDR	G0SH15	G0SH15	216	251	BS3+NH+OH	intra-protein	0.0375839
Xi&XiFDR	G0S136	G0S136	254	290	BS3+NH+OH	intra-protein	0.0375839
Xi&XiFDR	G0SDS5	G0SDS5	1023	1067	BS3+NH+OH	intra-protein	0.0375839
Xi&XiFDR	G0SF74	G0SF74	97	149	BS3+NH+OH	intra-protein	0.0375839
Xi&XiFDR	G0S867	G0S867	1896	1950	BS3+NH+OH	intra-protein	0.0375839
Xi&XiFDR	G0S8I8	G0S8I8	932	1028	BS3+NH+OH	intra-protein	0.0375839
Xi&XiFDR	G0SDS5	G0SDS5	4118	5400	BS3+NH+OH	intra-protein	0.0375839
Xi&XiFDR	G0SDS5	G0SDS5	1824	3870	BS3+NH+OH	intra-protein	0.0375839
Xi&XiFDR	G0SDS5	G0SDS5	4218	1951	BS3+NH+OH	intra-protein	0.0375839
Xi&XiFDR	G0SDS5	G0SDS5	2256	4637	BS3+NH+OH	intra-protein	0.0375839
Xi&XiFDR	G0S378	G0S378	488	485	BS3+NH+OH	intra-protein	0.0381016
Xi&XiFDR	G0SH15	G0SH15	546	562	BS3+NH+OH	intra-protein	0.0381016
Xi&XiFDR	G0SDS5	G0SDS5	2156	2128	BS3+NH+OH	intra-protein	0.0381016
Xi&XiFDR	G0S946	G0S946	410	374	BS3+NH+OH	intra-protein	0.0381016
Xi&XiFDR	G0S6J3	G0S6J3	1653	1824	BS3+NH+OH	intra-protein	0.0381016
Xi&XiFDR	G0SDS5	G0SDS5	311	3281	BS3+NH+OH	intra-protein	0.0381016
Xi&XiFDR	G0SHQ5	G0SHQ5	155	160	BS3+NH+OH	intra-protein	0.0385126
Xi&XiFDR	G0SEK9	G0SEK9	244	238	BS3+NH+OH	intra-protein	0.0385126
Xi&XiFDR	G0S0D7	G0S0D7	22	15	BS3+NH+OH	intra-protein	0.0385126
Xi&XiFDR	G0SDS5	G0SDS5	1627	1648	BS3+NH+OH	intra-protein	0.0385126
Xi&XiFDR	G0SDS5	G0SDS5	2324	2303	BS3+NH+OH	intra-protein	0.0385126
Xi&XiFDR	G0SDS5	G0SDS5	3310	3289	BS3+NH+OH	intra-protein	0.0385126
Xi&XiFDR	G0SDS5	G0SDS5	1991	2013	BS3+NH+OH	intra-protein	0.0385126
Xi&XiFDR	G0SGX0	G0SGX0	37	225	BS3+NH+OH	intra-protein	0.0385126
Xi&XiFDR	G0SDS5	G0SDS5	1875	2344	BS3+NH+OH	intra-protein	0.0385126
Xi&XiFDR	G0SDS5	G0SDS5	5574	3729	BS3+NH+OH	intra-protein	0.0385126
Xi&XiFDR	G0SAJ9	G0SAJ9	216	225	BS3+NH+OH	intra-protein	0.0391247
Xi&XiFDR	G0SDS5	G0SDS5	3673	3687	BS3+NH+OH	intra-protein	0.0391247
Xi&XiFDR	G0SDS5	G0SDS5	1849	1859	BS3+NH+OH	intra-protein	0.039604
Xi&XiFDR	G0SDS5	G0SDS5	3368	3342	BS3+NH+OH	intra-protein	0.039604
Xi&XiFDR	G0S6J0	G0S6J0	939	899	BS3+NH+OH	intra-protein	0.039604
Xi&XiFDR	G0S6Y2	G0S6Y2	717	503	BS3+NH+OH	intra-protein	0.039604
Xi&XiFDR	G0RYP6	G0RYP6	186	523	BS3+NH+OH	intra-protein	0.039604
Xi&XiFDR	G0SDS5	G0SDS5	5337	4715	BS3+NH+OH	intra-protein	0.039604
Xi&XiFDR	G0RZJ7	G0RZJ7	963	294	BS3+NH+OH	intra-protein	0.039604
Xi&XiFDR	G0S378	G0S378	544	567	BS3+NH+OH	intra-protein	0.0401316
Xi&XiFDR	G0SDS5	G0SDS5	1579	1556	BS3+NH+OH	intra-protein	0.0401316
Xi&XiFDR	G0SHF6	G0SHF6	238	195	BS3+NH+OH	intra-protein	0.0401316
Xi&XiFDR	G0S9L1	G0S9L1	724	775	BS3+NH+OH	intra-protein	0.0401316
Xi&XiFDR	G0SHQ5	G0SHQ5	402	80	BS3+NH+OH	intra-protein	0.0401316
Xi&XiFDR	G0SDS5	G0SDS5	2637	2653	BS3+NH+OH	intra-protein	0.0406557
Xi&XiFDR	G0SAM1	G0SAM1	891	869	BS3+NH+OH	intra-protein	0.0406557
Xi&XiFDR	G0S561	G0S561	125	495	BS3+NH+OH	intra-protein	0.0406557
Xi&XiFDR	G0SDS5	G0SDS5	293	2573	BS3+NH+OH	intra-protein	0.0406557
Xi&XiFDR	G0SDS5	G0SDS5	5322	610	BS3+NH+OH	intra-protein	0.0406557
Xi&XiFDR	G0SDS5	G0SDS5	2454	2419	BS3+NH+OH	intra-protein	0.0419397
Xi&XiFDR	G0SDS5	G0SDS5	599	610	BS3+NH+OH	intra-protein	0.0425114
Xi&XiFDR	G0S177	G0S177	322	304	BS3+NH+OH	intra-protein	0.0425114
Xi&XiFDR	G0SDS5	G0SDS5	3024	2984	BS3+NH+OH	intra-protein	0.0425114
Xi&XiFDR	G0S6V6	G0S6V6	293	286	BS3+NH+OH	intra-protein	0.0428016
Xi&XiFDR	G0SDS5	G0SDS5	1805	1790	BS3+NH+OH	intra-protein	0.0428016
Xi&XiFDR	G0SDS5	G0SDS5	1626	1643	BS3+NH+OH	intra-protein	0.0428016
Xi&XiFDR	G0SDS5	G0SDS5	4340	4318	BS3+NH+OH	intra-protein	0.0428016
Xi&XiFDR	G0SDS5	G0SDS5	4203	4232	BS3+NH+OH	intra-protein	0.0428016
Xi&XiFDR	G0SAX9	G0SAX9	137	171	BS3+NH+OH	intra-protein	0.0428016
Xi&XiFDR	G0SAQ6	G0SAQ6	512	560	BS3+NH+OH	intra-protein	0.0428016
Xi&XiFDR	G0S507	G0S507	62	114	BS3+NH+OH	intra-protein	0.0428016
Xi&XiFDR	G0SDS5	G0SDS5	1659	1587	BS3+NH+OH	intra-protein	0.0428016
Xi&XiFDR	G0SHQ5	G0SHQ5	901	727	BS3+NH+OH	intra-protein	0.0428016
Xi&XiFDR	G0SDS5	G0SDS5	3729	4040	BS3+NH+OH	intra-protein	0.0428016
Xi&XiFDR	G0SDS5	G0SDS5	4118	5167	BS3+NH+OH	intra-protein	0.0428016
Xi&XiFDR	G0SDS5	G0SDS5;G0SDS5	3270	4075;3278	BS3+NH+OH	intra-protein	0.0428016
Xi&XiFDR	G0SDS5	G0SDS5	4213	4220	BS3+NH+OH	intra-protein	0.0434219
Xi&XiFDR	G0RZH3	G0RZH3	468	1667	BS3+NH+OH	intra-protein	0.0440415
Xi&XiFDR	G0SDS5	G0SDS5	2504	2499	BS3+NH+OH	intra-protein	0.0444874
Xi&XiFDR	G0SDS5	G0SDS5	4438	4446	BS3+NH+OH	intra-protein	0.0444874
Xi&XiFDR	G0SDS5	G0SDS5	4290	4299	BS3+NH+OH	intra-protein	0.0444874
Xi&XiFDR	G0SBY8	G0SBY8	225	210	BS3+NH+OH	intra-protein	0.0444874
Xi&XiFDR	G0SDS5	G0SDS5	5613	5595	BS3+NH+OH	intra-protein	0.0444874
Xi&XiFDR	G0S379	G0S379	8	94	BS3+NH+OH	intra-protein	0.0444874
Xi&XiFDR	G0SDS5	G0SDS5	441	4101	BS3+NH+OH	intra-protein	0.0444874
Xi&XiFDR	G0S3L5	G0S3L5	2115	2106	BS3+NH+OH	intra-protein	0.0448718
Xi&XiFDR	G0SAF6	G0SAF6	125	134	BS3+NH+OH	intra-protein	0.0448718
Xi&XiFDR	G0SDS5	G0SDS5	4370	4382	BS3+NH+OH	intra-protein	0.0448718
Xi&XiFDR	G0SDS5	G0SDS5	2984	2997	BS3+NH+OH	intra-protein	0.0448718
Xi&XiFDR	G0SC05	G0SC05	606	513	BS3+NH+OH	intra-protein	0.0448718
Xi&XiFDR	G0SDS5	G0SDS5	2061	2215	BS3+NH+OH	intra-protein	0.0448718
Xi&XiFDR	G0SDS5	G0SDS5	5209	4485	BS3+NH+OH	intra-protein	0.0448718
Xi&XiFDR	G0SHQ5	G0SHQ5	80	1135	BS3+NH+OH	intra-protein	0.0448718
Xi&XiFDR	G0SDS5	G0SDS5	3729	2324	BS3+NH+OH	intra-protein	0.0448718
Xi&XiFDR	G0SEJ0	G0SEJ0	184	179	BS3+NH+OH	intra-protein	0.0454255
Xi&XiFDR	G0SB20	G0SB20	274	241	BS3+NH+OH	intra-protein	0.0454255
Xi&XiFDR	G0SDS5	G0SDS5	3461	5153	BS3+NH+OH	intra-protein	0.0454255
Xi&XiFDR	G0SDS5	G0SDS5	396	379	BS3+NH+OH	intra-protein	0.0458891
Xi&XiFDR	G0SAM1	G0SAM1	837	869	BS3+NH+OH	intra-protein	0.0458891
Xi&XiFDR	G0SDS5	G0SDS5	4140	4206	BS3+NH+OH	intra-protein	0.0458891
Xi&XiFDR	G0SHV9	G0SHV9	359	244	BS3+NH+OH	intra-protein	0.0458891
Xi&XiFDR	G0SDS5	G0SDS5	4638	4514	BS3+NH+OH	intra-protein	0.0458891
Xi&XiFDR	G0SGV0;G0SGV0;G0S2R3;G0S2R3;G0S2R3;G0S2R3;G0S2R3;G0S2R3;G0S2R3;G0S2R3;G0S2R3;G0S2R3;G0S2R3;G0S2R3;G0S2R3	G0S2R3	541;539;980;966;986;972;976;968;988;974;982;990;978;984;970	949	BS3+NH+OH	intra-protein	0.0458891
Xi&XiFDR	G0RYB3	G0RYB3	107	105	BS3+NH+OH	intra-protein	0.0461441
Xi&XiFDR	G0SAP2	G0SAP2	198	195	BS3+NH+OH	intra-protein	0.0461441
Xi&XiFDR	G0SH15	G0SH15	259	252	BS3+NH+OH	intra-protein	0.0461441
Xi&XiFDR	G0S9L1	G0S9L1	701	684	BS3+NH+OH	intra-protein	0.0461441
Xi&XiFDR	G0SDS5	G0SDS5	1917	1934	BS3+NH+OH	intra-protein	0.0461441
Xi&XiFDR	G0SDS5	G0SDS5	1047	1067	BS3+NH+OH	intra-protein	0.0461441
Xi&XiFDR	G0SDS5	G0SDS5	4421	4485	BS3+NH+OH	intra-protein	0.0461441
Xi&XiFDR	G0SDS5	G0SDS5	3687	3908	BS3+NH+OH	intra-protein	0.0461441
Xi&XiFDR	G0SDS5	G0SDS5	3508	2683	BS3+NH+OH	intra-protein	0.0461441
Xi&XiFDR	G0SDS5	G0SDS5	4346	5833	BS3+NH+OH	intra-protein	0.0461441
Xi&XiFDR	G0SDS5	G0SDS5	1010	5112	BS3+NH+OH	intra-protein	0.0461441
Xi&XiFDR	G0SDS5	G0SDS5	200	5237	BS3+NH+OH	intra-protein	0.0461441
Xi&XiFDR	G0SAQ6;G0SAQ6	G0SAQ6	510;376	390	BS3+NH+OH	intra-protein	0.0461441
Xi&XiFDR	G0SBY8	G0SBY8	226	210	BS3+NH+OH	intra-protein	0.0467467
Xi&XiFDR	G0SH15	G0SH15	250	262	BS3+NH+OH	intra-protein	0.047259
Xi&XiFDR	G0RZH5	G0RZH5	57	43	BS3+NH+OH	intra-protein	0.047259
Xi&XiFDR	G0SDS5	G0SDS5	870	2264	BS3+NH+OH	intra-protein	0.047259
Xi&XiFDR	G0SDS5	G0SDS5	5032	3560	BS3+NH+OH	intra-protein	0.047259
Xi&XiFDR	G0S4K2	G0S4K2	108	115	BS3+NH+OH	intra-protein	0.0476788
Xi&XiFDR	G0SDS5	G0SDS5	4031	4044	BS3+NH+OH	intra-protein	0.0476788
Xi&XiFDR	G0SGW5	G0SGW5	202	232	BS3+NH+OH	intra-protein	0.0476788
Xi&XiFDR	G0S9L1	G0S9L1	853	888	BS3+NH+OH	intra-protein	0.0476788
Xi&XiFDR	G0SDS5	G0SDS5	5344	5379	BS3+NH+OH	intra-protein	0.0476788
Xi&XiFDR	G0SDS5	G0SDS5	2840	3003	BS3+NH+OH	intra-protein	0.0476788
Xi&XiFDR	G0SDS5	G0SDS5	1602	5153	BS3+NH+OH	intra-protein	0.0476788
Xi&XiFDR	G0SG34	G0SG34	1103	1100	BS3+NH+OH	intra-protein	0.0479452
Xi&XiFDR	G0SEK9	G0SEK9	209	203	BS3+NH+OH	intra-protein	0.0479452
Xi&XiFDR	G0SBY8	G0SBY8	26	13	BS3+NH+OH	intra-protein	0.0479452
Xi&XiFDR	G0SAY1	G0SAY1	22	38	BS3+NH+OH	intra-protein	0.0479452
Xi&XiFDR	G0S338	G0S338	1009	1026	BS3+NH+OH	intra-protein	0.0479452
Xi&XiFDR	G0SDS5	G0SDS5	4359	4340	BS3+NH+OH	intra-protein	0.0479452
Xi&XiFDR	G0S9L1	G0S9L1	541	521	BS3+NH+OH	intra-protein	0.0479452
Xi&XiFDR	G0SDS5	G0SDS5	5380	5351	BS3+NH+OH	intra-protein	0.0479452
Xi&XiFDR	G0S0D3	G0S0D3	122	220	BS3+NH+OH	intra-protein	0.0479452
Xi&XiFDR	G0SBR0	G0SBR0	214	401	BS3+NH+OH	intra-protein	0.0479452
Xi&XiFDR	G0S248	G0S248	1	321	BS3+NH+OH	intra-protein	0.0479452
Xi&XiFDR	G0S5V3	G0S5V3	555	194	BS3+NH+OH	intra-protein	0.0479452
Xi&XiFDR	G0SB20	G0SB20	140	148	BS3+NH+OH	intra-protein	0.0485075
Xi&XiFDR	G0SDS5	G0SDS5	1068	513	BS3+NH+OH	intra-protein	0.0485075
Xi&XiFDR	G0SDS5	G0SDS5	5337	5364	BS3+NH+OH	intra-protein	0.0490988
Xi&XiFDR	G0SDS5	G0SDS5	4181	4161	BS3+NH+OH	intra-protein	0.0496586
Xi&XiFDR	G0SDS5	G0SDS5	3310	6284	BS3+NH+OH	intra-protein	0.0496586
Xi&XiFDR	G0SDS5	G0SDS5	2231	1925	BS3+NH+OH	intra-protein	0.0502481
Xi&XiFDR	G0SDS5	G0SDS5	3984	3989	BS3+NH+OH	intra-protein	0.0507426
Xi&XiFDR	G0S3L5	G0S3L5	959	953	BS3+NH+OH	intra-protein	0.0507426
Xi&XiFDR	G0SBN0	G0SBN0	256	247	BS3+NH+OH	intra-protein	0.0507426
Xi&XiFDR	G0SDS5	G0SDS5	1867	741	BS3+NH+OH	intra-protein	0.0507426
Xi&XiFDR	G0SDS5	G0SDS5	2777	2767	BS3+NH+OH	intra-protein	0.0511714
Xi&XiFDR	G0S866	G0S866	508	497	BS3+NH+OH	intra-protein	0.0511714
Xi&XiFDR	G0SDS5	G0SDS5	92	117	BS3+NH+OH	intra-protein	0.0511714
Xi&XiFDR	G0S4X6	G0S4X6	238	194	BS3+NH+OH	intra-protein	0.0511714
Xi&XiFDR	G0S7V2	G0S7V2	403	346	BS3+NH+OH	intra-protein	0.0511714
Xi&XiFDR	G0SBY8	G0SBY8	213	147	BS3+NH+OH	intra-protein	0.0511714
Both	G0S7V9	G0S7V9	64	257	BS3+NH+OH and DSS	intra-protein	0.0512508
Xi&XiFDR	G0S6Y4	G0S6Y4	649	645	BS3+NH+OH	intra-protein	0.0512508
Xi&XiFDR	G0RYL1	G0RYL1	871	864	BS3+NH+OH	intra-protein	0.0512508
Xi&XiFDR	G0S1X9	G0S1X9	1014	1007	BS3+NH+OH	intra-protein	0.0512508
Xi&XiFDR	G0SDS5	G0SDS5	2215	2224	BS3+NH+OH	intra-protein	0.0512508
Xi&XiFDR	G0S257	G0S257	106	91	BS3+NH+OH	intra-protein	0.0512508
Xi&XiFDR	G0SDS5	G0SDS5	3729	3749	BS3+NH+OH	intra-protein	0.0512508
Xi&XiFDR	G0SDS5	G0SDS5	2454	2433	BS3+NH+OH	intra-protein	0.0512508
Xi&XiFDR	G0S1P9	G0S1P9	105	79	BS3+NH+OH	intra-protein	0.0512508
Xi&XiFDR	G0S9L1	G0S9L1	787	816	BS3+NH+OH	intra-protein	0.0512508
Xi&XiFDR	G0SDS5	G0SDS5	3191	3162	BS3+NH+OH	intra-protein	0.0512508
Xi&XiFDR	G0S6Y2	G0S6Y2	691	751	BS3+NH+OH	intra-protein	0.0512508
Xi&XiFDR	G0SDS5	G0SDS5	4181	4243	BS3+NH+OH	intra-protein	0.0512508
Xi&XiFDR	G0SDS5	G0SDS5	4513	3908	BS3+NH+OH	intra-protein	0.0512508
Xi&XiFDR	G0SDS5	G0SDS5	1942	2815	BS3+NH+OH	intra-protein	0.0512508
Xi&XiFDR	G0SDS5	G0SDS5	1659	4130	BS3+NH+OH	intra-protein	0.0512508
Xi&XiFDR	G0SDS5	G0SDS5	288	5205	BS3+NH+OH	intra-protein	0.0512508
Xi&XiFDR	G0SDS5	G0SDS5	211	239	BS3+NH+OH	intra-protein	0.0516403
Xi&XiFDR	G0RYB3	G0RYB3	391	312	BS3+NH+OH	intra-protein	0.0516403
Xi&XiFDR	G0SDS5	G0SDS5	2735	3811	BS3+NH+OH	intra-protein	0.0516403
Xi&XiFDR	G0SDS5	G0SDS5	2264	3918	BS3+NH+OH	intra-protein	0.0516403
Xi&XiFDR	G0SDS5	G0SDS5	3180	5252	BS3+NH+OH	intra-protein	0.0516403
Xi&XiFDR	G0SDS5	G0SDS5	3013	5183	BS3+NH+OH	intra-protein	0.0516403
Xi&XiFDR	G0SDS5	G0SDS5	5864	1818	BS3+NH+OH	intra-protein	0.0516403
Xi&XiFDR	G0SDS5	G0SDS5	1435	1441	BS3+NH+OH	intra-protein	0.0528233
Both	G0S7G8	G0S7G8	170	166	BS3+NH+OH and DSS	intra-protein	0.0528479
Both	G0S1E6	G0S1E6	129	133	BS3+NH+OH and DSS	intra-protein	0.0528479
Xi&XiFDR	G0SHV9	G0SHV9	325	326	BS3+NH+OH	intra-protein	0.0528479
Xi&XiFDR	G0S1E6	G0S1E6	583	586	BS3+NH+OH	intra-protein	0.0528479
Xi&XiFDR	G0SGX0	G0SGX0	225	229	BS3+NH+OH	intra-protein	0.0528479
Xi&XiFDR	G0RY44	G0RY44	3323	3328	BS3+NH+OH	intra-protein	0.0528479
Xi&XiFDR	G0S4X6	G0S4X6	204	199	BS3+NH+OH	intra-protein	0.0528479
Xi&XiFDR	G0SDS5	G0SDS5	4962	4957	BS3+NH+OH	intra-protein	0.0528479
Xi&XiFDR	G0S4K2	G0S4K2	202	208	BS3+NH+OH	intra-protein	0.0528479
Xi&XiFDR	G0S5V3	G0S5V3	115	109	BS3+NH+OH	intra-protein	0.0528479
Xi&XiFDR	G0RZH5	G0RZH5	57	65	BS3+NH+OH	intra-protein	0.0528479
Xi&XiFDR	G0SDS5	G0SDS5	2573	2582	BS3+NH+OH	intra-protein	0.0528479
Xi&XiFDR	G0S5V3	G0S5V3	115	126	BS3+NH+OH	intra-protein	0.0528479
Xi&XiFDR	G0SAQ6	G0SAQ6	571	560	BS3+NH+OH	intra-protein	0.0528479
Xi&XiFDR	G0S9E0	G0S9E0	178	165	BS3+NH+OH	intra-protein	0.0528479
Xi&XiFDR	G0RYB3	G0RYB3	60	74	BS3+NH+OH	intra-protein	0.0528479
Xi&XiFDR	G0SAQ6	G0SAQ6	571	585	BS3+NH+OH	intra-protein	0.0528479
Xi&XiFDR	G0S6V6	G0S6V6	769	754	BS3+NH+OH	intra-protein	0.0528479
Xi&XiFDR	G0SDS5	G0SDS5	4371	4356	BS3+NH+OH	intra-protein	0.0528479
Xi&XiFDR	G0SDS5	G0SDS5	3729	3713	BS3+NH+OH	intra-protein	0.0528479
Xi&XiFDR	G0SAQ6	G0SAQ6	1219	1202	BS3+NH+OH	intra-protein	0.0528479
Xi&XiFDR	G0SDS5	G0SDS5	410	393	BS3+NH+OH	intra-protein	0.0528479
Xi&XiFDR	G0SEK9	G0SEK9	239	222	BS3+NH+OH	intra-protein	0.0528479
Xi&XiFDR	G0SAQ6	G0SAQ6	573	555	BS3+NH+OH	intra-protein	0.0528479
Xi&XiFDR	G0SDS5	G0SDS5	1234	1215	BS3+NH+OH	intra-protein	0.0528479
Xi&XiFDR	G0SAF6	G0SAF6	137	117	BS3+NH+OH	intra-protein	0.0528479
Xi&XiFDR	G0SAX9	G0SAX9	141	163	BS3+NH+OH	intra-protein	0.0528479
Xi&XiFDR	G0SAP2	G0SAP2	420	396	BS3+NH+OH	intra-protein	0.0528479
Xi&XiFDR	G0S7A2	G0S7A2	495	520	BS3+NH+OH	intra-protein	0.0528479
Xi&XiFDR	G0S9L1	G0S9L1	403	428	BS3+NH+OH	intra-protein	0.0528479
Xi&XiFDR	G0SDS5	G0SDS5	3201	3162	BS3+NH+OH	intra-protein	0.0528479
Xi&XiFDR	G0SG44	G0SG44	431	381	BS3+NH+OH	intra-protein	0.0528479
Xi&XiFDR	G0SDS5	G0SDS5	441	365	BS3+NH+OH	intra-protein	0.0528479
Xi&XiFDR	G0SDS5	G0SDS5	3125	3259	BS3+NH+OH	intra-protein	0.0528479
Xi&XiFDR	G0SAQ6	G0SAQ6	932	790	BS3+NH+OH	intra-protein	0.0528479
Xi&XiFDR	G0SDS5	G0SDS5	4118	3903	BS3+NH+OH	intra-protein	0.0528479
Xi&XiFDR	G0SDS5	G0SDS5	3729	4012	BS3+NH+OH	intra-protein	0.0528479
Xi&XiFDR	G0S8H3	G0S8H3	521	216	BS3+NH+OH	intra-protein	0.0528479
Xi&XiFDR	G0SBC0	G0SBC0	92	412	BS3+NH+OH	intra-protein	0.0528479
Xi&XiFDR	G0SDS5	G0SDS5	1934	2277	BS3+NH+OH	intra-protein	0.0528479
Xi&XiFDR	G0SDS5	G0SDS5	4367	5014	BS3+NH+OH	intra-protein	0.0528479
Xi&XiFDR	G0SDS5	G0SDS5	2044	1339	BS3+NH+OH	intra-protein	0.0528479
Xi&XiFDR	G0SDS5	G0SDS5	4328	3552	BS3+NH+OH	intra-protein	0.0528479
Xi&XiFDR	G0SDS5	G0SDS5	4903	5844	BS3+NH+OH	intra-protein	0.0528479
Xi&XiFDR	G0SDS5	G0SDS5	4496	3508	BS3+NH+OH	intra-protein	0.0528479
Xi&XiFDR	G0SDS5	G0SDS5	1867	3360	BS3+NH+OH	intra-protein	0.0528479
Xi&XiFDR	G0SDS5	G0SDS5	5073	3479	BS3+NH+OH	intra-protein	0.0528479
Xi&XiFDR	G0SDS5	G0SDS5	3508	5191	BS3+NH+OH	intra-protein	0.0528479
Xi&XiFDR	G0SDS5	G0SDS5	199	1969	BS3+NH+OH	intra-protein	0.0528479
Xi&XiFDR	G0SDS5	G0SDS5	1287	3059	BS3+NH+OH	intra-protein	0.0528479
Xi&XiFDR	G0SDS5	G0SDS5	5570	3488	BS3+NH+OH	intra-protein	0.0528479
Xi&XiFDR	G0SDS5	G0SDS5	4987	2850	BS3+NH+OH	intra-protein	0.0528479
Xi&XiFDR	G0SDS5	G0SDS5	2256	4638	BS3+NH+OH	intra-protein	0.0528479
Xi&XiFDR	G0SDS5	G0SDS5	5568	3020	BS3+NH+OH	intra-protein	0.0528479
Xi&XiFDR	G0SDS5	G0SDS5	3125	441	BS3+NH+OH	intra-protein	0.0528479
Xi&XiFDR	G0SHV9;G0SHV9	G0SHV9;G0SHV9;G0SHV9	354;276	367;271;349	BS3+NH+OH	intra-protein	0.0528479
Both	G0RZF1	G0RZF1	429	136	BS3+NH+OH and DSS	intra-protein	0.0533411
Xi&XiFDR	G0SDS5	G0SDS5	3303	3296	BS3+NH+OH	intra-protein	0.0533411
[truncated: 1,069 more rows]

## Sheet: intra-links_residue-pairs
Cross-links mapped to structural models - All unique residue pairs that pass score threshold and distance of cross-link in space
protein1	Residue 1	Residue 2	Peptide pairs	Structural model	Distance (Å) on monomer	Satisfied by monomer	Distance (Å) on known multimer	cross-link satisfied by known multimeric state
G0SBC0	964	714	1	YES	94.2	No	No homomultimeric assembly known
G0S7V2	146	480	1	YES	89.6	No	No homomultimeric assembly known
G0S1E6	133	549	2	YES	80.8	No	No homomultimeric assembly known
G0S8H3	738	529	1	YES	80.6	No	No homomultimeric assembly known
G0SF90	187	691	2	YES	79.6	No	No homomultimeric assembly known
G0S9T4	755	335	1	YES	77.9	No	No homomultimeric assembly known
G0S1E6	121	561	1	YES	77.7	No	No homomultimeric assembly known
G0S5V3	359	662	1	YES	77.1	No	No homomultimeric assembly known
G0S6V6	219	646	1	YES	77	No	No homomultimeric assembly known
G0S1X9	424	958	1	YES	74.6	No	No homomultimeric assembly known
G0S267	299	622	1	YES	72.2	No	No homomultimeric assembly known
G0S062	191	771	1	YES	71.2	No	No homomultimeric assembly known
G0S1U1	979	1187	1	YES	69.8	No	No homomultimeric assembly known
G0SEX3	657	5	1	YES	69.8	No	No homomultimeric assembly known
G0S062	581	160	1	YES	68.8	No	No homomultimeric assembly known
G0S6V6	219	654	5	YES	68	No	No homomultimeric assembly known
G0S583	1873	1904	1	YES	67.7	No	No homomultimeric assembly known
G0SBY8	213	68	1	YES	67.7	No	No homomultimeric assembly known
G0S5V3	555	359	1	YES	67.2	No	No homomultimeric assembly known
G0S9H4	161	871	1	YES	66.8	No	No homomultimeric assembly known
G0SGW4	235	54	1	YES	64.3	No	No homomultimeric assembly known
G0S8A1	231	1103	1	YES	62.8	No	No homomultimeric assembly known
G0RY37	363	81	1	YES	62.6	No	No homomultimeric assembly known
G0SDP0	516	813	1	YES	62.1	No	No homomultimeric assembly known
G0SDP0	783	1079	1	YES	61	No	No homomultimeric assembly known
G0RYY7	471	929	1	YES	60.2	No	No homomultimeric assembly known
G0S5R5	141	740	1	YES	60.2	No	No homomultimeric assembly known
G0SHB1	1004	623	1	YES	59.9	No	No homomultimeric assembly known
G0S583	1873	1130	1	YES	59.6	No	No homomultimeric assembly known
G0RXS5	526	271	1	YES	59	No	No homomultimeric assembly known
G0SBY8	213	73	2	YES	58.8	No	No homomultimeric assembly known
G0SA66	402	791	1	YES	57.7	No	No homomultimeric assembly known
G0RXS5	497	273	1	YES	56.3	No	No homomultimeric assembly known
G0S338	1023	902	1	YES	56.3	No	No homomultimeric assembly known
G0SF92	240	326	1	YES	55.9	No	No homomultimeric assembly known
G0SE05	557	801	1	YES	54.9	No	No homomultimeric assembly known
G0S811	57	304	1	YES	54.8	No	No homomultimeric assembly known
G0RYP6	186	523	1	YES	54.5	No	No homomultimeric assembly known
G0S583	1904	1130	1	YES	54.4	No	No homomultimeric assembly known
G0S9T4	1240	337	1	YES	52.9	No	No homomultimeric assembly known
G0S4Z4	723	698	1	YES	52.3	No	No homomultimeric assembly known
G0RYP6	75	523	1	YES	52.1	No	No homomultimeric assembly known
G0S846	485	299	1	YES	50.2	No	No homomultimeric assembly known
G0S8W2	542	34	1	YES	49.8	No	No homomultimeric assembly known
G0S8H3	521	216	1	YES	49.6	No	No homomultimeric assembly known
G0SBM8	281	545	3	YES	48.9	No	No homomultimeric assembly known
G0S125	16	525	1	YES	48.7	No	No homomultimeric assembly known
G0S7F4	1299	439	1	YES	48.5	No	No homomultimeric assembly known
G0S4X6	93	355	1	YES	48.1	No	No homomultimeric assembly known
G0S583	1873	1642	1	YES	47	No	No homomultimeric assembly known
G0S101	84	57	1	YES	46.7	No	No homomultimeric assembly known
G0S8H3	76	455	1	YES	46.5	No	No homomultimeric assembly known
G0S1P9	71	121	1	YES	45.9	No	No homomultimeric assembly known
G0S8J1	612	30	1	YES	45.1	No	No homomultimeric assembly known
G0SBY8	233	369	1	YES	45.1	No	No homomultimeric assembly known
G0S1X9	694	262	1	YES	44.9	No	No homomultimeric assembly known
G0SBH4	459	131	1	YES	44.9	No	No homomultimeric assembly known
G0RYL1	320	767	1	YES	44.8	No	No homomultimeric assembly known
G0RYL5	573	461	1	YES	44.8	No	No homomultimeric assembly known
G0SE15	61	328	1	YES	44.7	No	No homomultimeric assembly known
G0SBH4	546	130	1	YES	43.5	No	No homomultimeric assembly known
G0SBY8	226	369	2	YES	43.2	No	No homomultimeric assembly known
G0SBY8	213	369	1	YES	43	No	No homomultimeric assembly known
G0S378	167	121	1	YES	42.8	No	No homomultimeric assembly known
G0S4X6	204	167	6	YES	42.6	No	No homomultimeric assembly known
G0S6G7	692	241	1	YES	42.5	No	No homomultimeric assembly known
G0SF87	246	389	1	YES	42	No	No homomultimeric assembly known
G0RY46	317	230	1	YES	41.9	No	No homomultimeric assembly known
G0S583	1873	1644	2	YES	41.9	No	No homomultimeric assembly known
G0SBQ7	498	203	1	YES	41.9	No	No homomultimeric assembly known
G0S1I1	1328	911	1	YES	41.8	No	No homomultimeric assembly known
G0SHB1	705	870	1	YES	41.6	No	No homomultimeric assembly known
G0RY46	231	317	1	YES	41.2	No	No homomultimeric assembly known
G0S4X6	204	281	1	YES	41.1	No	No homomultimeric assembly known
G0S4P3	656	1001	1	YES	40.9	No	No homomultimeric assembly known
G0SBH4	546	131	1	YES	40.6	No	No homomultimeric assembly known
G0S1I1	1128	1307	1	YES	40.4	No	No homomultimeric assembly known
G0SBV6	605	534	1	YES	40.1	No	No homomultimeric assembly known
G0S5V3	555	194	1	YES	39.9	No	No homomultimeric assembly known
G0S1P9	157	121	1	YES	39.7	No	No homomultimeric assembly known
G0S378	167	123	2	YES	39.4	No	No homomultimeric assembly known
G0S507	114	62	1	YES	39.4	No	No homomultimeric assembly known
G0S062	67	859	1	YES	39	No	No homomultimeric assembly known
G0SAF6	118	70	1	YES	39	No	No homomultimeric assembly known
G0S378	167	569	2	YES	38.8	No	No homomultimeric assembly known
G0RYN3	449	128	1	YES	38.6	No	No homomultimeric assembly known
G0S8H3	750	216	1	YES	38.5	No	No homomultimeric assembly known
G0S916	557	173	1	YES	38.3	No	No homomultimeric assembly known
G0S062	211	67	1	YES	37.6	No	No homomultimeric assembly known
G0SBY8	137	213	3	YES	37.6	No	No homomultimeric assembly known
G0S2F9	150	27	1	YES	37.5	No	No homomultimeric assembly known
G0SBY8	137	375	1	YES	37.4	No	No homomultimeric assembly known
G0SGX0	235	124	2	YES	36.9	No	No homomultimeric assembly known
G0S573	223	281	3	YES	36.7	No	No homomultimeric assembly known
G0SGX0	37	220	8	YES	36.7	No	No homomultimeric assembly known
G0S378	167	567	1	YES	36.4	No	No homomultimeric assembly known
G0S8H3	750	349	1	YES	36.4	No	No homomultimeric assembly known
G0S5V3	661	529	1	YES	36.1	No	No homomultimeric assembly known
G0S1I1	1270	1128	2	YES	35.6	No	No homomultimeric assembly known
G0RYL1	871	92	1	YES	35.6	No	No homomultimeric assembly known
G0SH90	97	228	2	YES	35.6	No	No homomultimeric assembly known
G0SAI3	218	157	1	YES	35.5	No	No homomultimeric assembly known
G0RYM0	464	180	1	YES	35.3	No	No homomultimeric assembly known
G0S1I1	1325	911	1	YES	35.2	No	No homomultimeric assembly known
G0SGQ5	27	120	1	YES	35.1	No	No homomultimeric assembly known
G0S4X6	184	211	3	YES	34.9	No	No homomultimeric assembly known
G0SBY8	383	225	1	YES	34.9	No	No homomultimeric assembly known
G0SFP0	792	779	1	YES	34.9	No	No homomultimeric assembly known
G0SEK9	244	222	1	YES	34.7	No	No homomultimeric assembly known
G0SGX0	124	230	1	YES	34.7	No	No homomultimeric assembly known
G0SGX0	262	124	1	YES	34.7	No	No homomultimeric assembly known
G0SGX0	37	219	2	YES	34.6	No	No homomultimeric assembly known
G0SBY8	233	137	1	YES	34.3	No	No homomultimeric assembly known
G0S909	421	294	1	YES	34.2	No	No homomultimeric assembly known
G0S4Z4	979	785	1	YES	34.1	No	No homomultimeric assembly known
G0S1X9	1013	964	1	YES	34	No	No homomultimeric assembly known
G0S7T2	907	919	1	YES	33.6	No	No homomultimeric assembly known
G0S378	569	135	1	YES	33.5	No	No homomultimeric assembly known
G0S338	1023	1008	1	YES	33.3	No	No homomultimeric assembly known
G0S570	278	110	1	YES	33.2	No	No homomultimeric assembly known
G0SBY8	137	369	1	YES	33	No	No homomultimeric assembly known
G0SH15	638	192	1	YES	85	No	74.2	No
G0S3Q7	426	78	1	YES	91.2	No	58	No
G0RZ09	606	208	1	YES	57.3	No	58	No
G0SHQ5	89	9	2	YES	47.4	No	47.4	No
G0SHQ5	284	1001	1	YES	45.9	No	45.9	No
G0SH15	216	238	1	YES	44.5	No	44.5	No
G0SH15	216	240	1	YES	44.2	No	44.2	No
G0SF13	223	423	1	YES	43.5	No	43.5	No
G0SH15	216	237	2	YES	42.6	No	42.6	No
G0SH15	45	336	3	YES	41	No	41	No
G0SHQ5	21	136	1	YES	39.8	No	39.8	No
G0SHQ5	80	1135	1	YES	38.6	No	38.6	No
G0SHQ5	80	680	1	YES	63.9	No	38.5	No
G0SHQ5	1064	388	1	YES	37.4	No	37.4	No
G0SHQ5	396	9	2	YES	47.5	No	36.8	No
G0SBJ0	167	30	1	YES	44.4	No	36.8	No
G0SH15	45	339	2	YES	36.4	No	36.4	No
G0SHQ5	21	1001	1	YES	69.1	No	35.8	No
G0SAX9	44	120	1	YES	34.6	No	34.6	No
G0SH15	273	216	1	YES	33.6	No	33.6	No
G0SHQ5	24	1001	2	YES	71.2	No	31.8	Yes
G0SB20	141	264	1	YES	48.5	No	30.8	Yes
G0SHQ5	21	1064	1	YES	43.3	No	30.7	Yes
G0SAX9	137	153	1	YES	34.4	No	30.6	Yes
G0SHQ5	21	396	1	YES	40.9	No	29.4	Yes
G0S6Y2	11	680	1	YES	41.8	No	27.7	Yes
G0SHQ5	24	1064	1	YES	46.9	No	26.1	Yes
G0SBJ0	294	30	1	YES	34.5	No	25.6	Yes
G0S0R1	568	79	1	YES	60.8	No	22.3	Yes
G0RYB3	419	391	1	YES	37	No	21.8	Yes
G0SHQ5	901	542	1	YES	50.6	No	20.9	Yes
G0SEX2	333	539	1	YES	47.4	No	20.3	Yes
G0SB20	426	141	2	YES	46.3	No	19.6	Yes
G0S561	125	495	1	YES	48.5	No	19.4	Yes
G0SE51	351	64	1	YES	41.4	No	19	Yes
G0RYB3	207	391	1	YES	37.5	No	17.4	Yes
G0S561	289	94	1	YES	36.3	No	16.9	Yes
G0SHQ5	284	24	2	YES	41.3	No	16.3	Yes
G0SAX9	142	321	1	YES	43.5	No	16.2	Yes
G0RZ09	1017	827	1	YES	41.5	No	16.1	Yes
G0S934	102	497	1	YES	80.1	No	15	Yes
G0S561	94	495	3	YES	46.6	No	14.9	Yes
G0S6Y2	717	503	1	YES	38.7	No	14.3	Yes
G0S6Y2	680	519	1	YES	41.4	No	13.6	Yes
G0S6Y2	751	790	4	YES	49	No	13.4	Yes
G0SHQ5	89	542	5	YES	68.9	No	13.2	Yes
G0SHQ5	21	284	7	YES	39.3	No	11.4	Yes
G0SEX2	500	539	1	YES	49.8	No	11.3	Yes
G0S561	289	495	3	YES	61	No	10.5	Yes
G0S6Y2	507	717	1	YES	43.7	No	10	Yes
G0RY15	262	262	1		n/a	No		Only by multimerisation
G0RY44	1096	1096	1		n/a	No		Only by multimerisation
G0RY44	2872	2872	1		n/a	No		Only by multimerisation
G0RY48	851	851	1		n/a	No		Only by multimerisation
G0RY84	677	677	1		n/a	No		Only by multimerisation
G0RYM7	375	375	1		n/a	No		Only by multimerisation
G0RZ98	24	24	1		n/a	No		Only by multimerisation
G0RZB7	556	556	1		n/a	No		Only by multimerisation
G0RZE3	118	118	1		n/a	No		Only by multimerisation
G0RZM7	23	23	1		n/a	No		Only by multimerisation
G0S198	30	30	1		n/a	No		Only by multimerisation
G0S1E6	480	480	2		n/a	No		Only by multimerisation
G0S1L4	314	314	1		n/a	No		Only by multimerisation
G0S257	78	78	1		n/a	No		Only by multimerisation
G0S267	1066	1066	1		n/a	No		Only by multimerisation
G0S2A0	20	20	1		n/a	No		Only by multimerisation
G0S2J7	232	232	1		n/a	No		Only by multimerisation
G0S2X4	109	109	1		n/a	No		Only by multimerisation
G0S300	945	945	1		n/a	No		Only by multimerisation
G0S378	123	123	1		n/a	No		Only by multimerisation
G0S378	590	590	5		n/a	No		Only by multimerisation
G0S3L5	2189	2189	2		n/a	No		Only by multimerisation
G0S3T9	278	278	1		n/a	No		Only by multimerisation
G0S493	236	236	1		n/a	No		Only by multimerisation
G0S4L1	59	59	1		n/a	No		Only by multimerisation
G0S4X6	204	204	1		n/a	No		Only by multimerisation
G0S4X6	238	238	1		n/a	No		Only by multimerisation
G0S5V2	387	387	1		n/a	No		Only by multimerisation
G0S6M0	614	614	1		n/a	No		Only by multimerisation
G0S6V6	612	612	1		n/a	No		Only by multimerisation
G0S6Y2	331	331	13		n/a	No		Only by multimerisation
G0S783	25	25	1		n/a	No		Only by multimerisation
G0S846	299	299	1		n/a	No		Only by multimerisation
G0S867	1675	1675	1		n/a	No		Only by multimerisation
G0S8H3	521	521	1		n/a	No		Only by multimerisation
G0S8J1	29	29	1		n/a	No		Only by multimerisation
G0S916	304	304	1		n/a	No		Only by multimerisation
G0S9L1	567	567	1		n/a	No		Only by multimerisation
G0S9T3	2788	2788	1		n/a	No		Only by multimerisation
G0SAF6	118	118	4		n/a	No		Only by multimerisation
G0SAF6	125	125	7		n/a	No		Only by multimerisation
G0SAQ6	1065	1065	1		n/a	No		Only by multimerisation
G0SAY1	9	9	1		n/a	No		Only by multimerisation
G0SB30	3	3	1		n/a	No		Only by multimerisation
G0SB30	7	7	1		n/a	No		Only by multimerisation
G0SDF0	862	862	1		n/a	No		Only by multimerisation
G0SDS4	178	178	1		n/a	No		Only by multimerisation
G0SDS5	3368	3368	1		n/a	No		Only by multimerisation
G0SDV8	695	695	1		n/a	No		Only by multimerisation
G0SE51	64	64	1		n/a	No		Only by multimerisation
G0SEG9	54	54	1		n/a	No		Only by multimerisation
G0SEX2	12	12	1		n/a	No		Only by multimerisation
G0SEX2	522	522	1		n/a	No		Only by multimerisation
G0SF13	447	447	1		n/a	No		Only by multimerisation
G0SFL3	826	826	1		n/a	No		Only by multimerisation
G0SFP0	851	851	1		n/a	No		Only by multimerisation
G0SG42	116	116	1		n/a	No		Only by multimerisation
G0SG89	18	18	1		n/a	No		Only by multimerisation
G0SGV0	2056	2056	1		n/a	No		Only by multimerisation
G0SAP2	420	287	1	YES	32.9	Yes
G0S4P8	234	251	1	YES	32.7	Yes
G0RYB3	207	303	1	YES	32.6	Yes
G0SBQ3	554	580	1	YES	32.5	Yes
G0SGX0	37	225	1	YES	32.5	Yes
G0SAF6	118	168	4	YES	32.1	Yes
G0S4X6	238	167	1	YES	31.8	Yes
G0SEX2	522	539	1	YES	31.6	Yes
G0S4X6	204	183	7	YES	31.5	Yes
G0S916	304	144	1	YES	31.5	Yes
G0SH15	216	173	1	YES	31.4	Yes
G0S6F9	90	142	1	YES	31.3	Yes
G0SH15	273	391	1	YES	31.3	Yes
G0SB20	124	426	1	YES	31.3	Yes
G0SH15	216	196	1	YES	31.2	Yes
G0S6I4	504	229	1	YES	31.1	Yes
G0S5V3	590	662	4	YES	30.9	Yes
G0SFP0	792	781	2	YES	30.7	Yes
G0SAX9	141	120	2	YES	30.7	Yes
G0SAX9	126	171	1	YES	30.7	Yes
G0S8A6	255	39	1	YES	30.7	Yes
G0SH15	226	238	2	YES	30.5	Yes
G0S8H3	750	701	1	YES	30.4	Yes
G0SH15	265	179	1	YES	30.3	Yes
G0SH15	216	252	5	YES	29.8	Yes
G0S8I1	314	416	1	YES	29.8	Yes
G0SGX0	235	23	1	YES	29.8	Yes
G0S2Z9	279	258	1	YES	29.7	Yes
G0S5V3	662	525	1	YES	29.6	Yes
G0SAX9	126	142	3	YES	29.3	Yes
G0SBY8	51	457	1	YES	29.3	Yes
G0SGX0	252	124	1	YES	29.2	Yes
G0S177	304	287	1	YES	29	Yes
G0S561	289	49	1	YES	29	Yes
G0SH15	262	251	1	YES	28.8	Yes
G0S1P9	105	71	1	YES	28.6	Yes
G0S561	289	84	2	YES	28.6	Yes
G0S846	438	217	1	YES	28.6	Yes
G0SEK9	239	222	1	YES	28.5	Yes
G0S4X6	194	212	1	YES	28.5	Yes
G0RY46	174	148	1	YES	28.4	Yes
G0SBY8	383	453	5	YES	28.4	Yes
G0S2F9	164	209	1	YES	28.2	Yes
G0S8H3	557	469	1	YES	28.1	Yes
G0SEK9	244	54	2	YES	28.1	Yes
G0SAX9	130	171	1	YES	28	Yes
G0S378	569	121	3	YES	27.9	Yes
G0S5V3	582	529	1	YES	27.8	Yes
G0SH15	226	237	4	YES	27.7	Yes
G0RZJ6	599	585	1	YES	27.6	Yes
G0S5V3	590	661	3	YES	27.6	Yes
G0S246	513	598	2	YES	27.6	Yes
G0S561	289	125	2	YES	27.6	Yes
G0RZE3	533	600	1	YES	27.5	Yes
G0S2N6	461	246	1	YES	27.4	Yes
G0S267	838	622	1	YES	27.4	Yes
G0RYP6	525	506	1	YES	27.2	Yes
G0SH15	262	61	1	YES	27.1	Yes
G0SBY8	137	100	1	YES	26.9	Yes
G0S4R3	717	801	1	YES	26.9	Yes
G0S8H3	726	750	9	YES	26.8	Yes
G0SH15	238	196	1	YES	26.6	Yes
G0SHQ5	1135	89	1	YES	26.6	Yes
G0S9W5	60	4	1	YES	26.5	Yes
G0SDF4	67	4	1	YES	26.3	Yes
G0SAF6	118	172	4	YES	26.2	Yes
G0S1I1	1270	1307	1	YES	26.1	Yes
G0S573	208	277	1	YES	26.1	Yes
G0S1X9	1014	1032	1	YES	25.9	Yes
G0SBY8	332	259	2	YES	25.9	Yes
G0SH15	216	74	1	YES	25.9	Yes
G0S062	799	782	1	YES	25.8	Yes
G0S3T9	278	335	1	YES	25.8	Yes
G0SF74	39	30	1	YES	25.6	Yes
G0S2B2	668	863	1	YES	25.6	Yes
G0SFP0	787	773	1	YES	25.5	Yes
G0SAX9	141	126	1	YES	25.5	Yes
G0S4Z4	840	119	1	YES	25.5	Yes
G0S177	354	369	1	YES	25.4	Yes
G0S1H9	20	3	1	YES	25.4	Yes
G0S2N6	148	209	1	YES	25.4	Yes
G0SH15	254	238	1	YES	25.3	Yes
G0S5V8	31	6	1	YES	25.3	Yes
G0SBY8	383	454	10	YES	25.2	Yes
G0RYB3	365	197	1	YES	25.2	Yes
G0S8H3	553	545	1	YES	25.1	Yes
G0SH15	275	265	1	YES	25.1	Yes
G0SBY8	137	343	1	YES	25.1	Yes
G0SH15	260	251	1	YES	25	Yes
G0SH15	254	240	1	YES	25	Yes
G0RYB3	51	33	1	YES	25	Yes
G0S136	223	179	1	YES	25	Yes
G0SF13	155	426	1	YES	25	Yes
G0SAX9	130	44	1	YES	24.9	Yes
G0S4X6	184	197	1	YES	24.7	Yes
G0S177	302	287	1	YES	24.7	Yes
G0SH57	409	96	1	YES	24.7	Yes
G0S8H3	520	540	1	YES	24.5	Yes
G0S8H3	750	706	1	YES	24.5	Yes
G0SGX0	37	234	1	YES	24.5	Yes
G0S428	147	133	1	YES	24.3	Yes
G0SBJ0	380	183	1	YES	24.3	Yes
G0SH15	216	230	5	YES	24.2	Yes
G0S246	497	513	8	YES	24.2	Yes
G0S257	101	85	1	YES	24.2	Yes
G0S177	322	304	1	YES	24	Yes
G0SBY8	121	100	4	YES	24	Yes
G0SH15	216	254	4	YES	24	Yes
G0SH15	216	254;24	1	YES	24	Yes
G0SDH0	176	462	1	YES	23.8	Yes
G0S062	40	59	1	YES	23.6	Yes
G0SAP2	398	425	1	YES	23.6	Yes
G0SBQ3	580	486	1	YES	23.6	Yes
G0S7A2	500	514	1	YES	23.5	Yes
G0S622	129	156	1	YES	23.5	Yes
G0S946	410	374	1	YES	23.5	Yes
G0S7A2	197	321	1	YES	23.5	Yes
G0S101	84	75	1	YES	23.4	Yes
G0SH15	254	237	1	YES	23.4	Yes
G0SH15	226	250	3	YES	23.4	Yes
G0S8H3	520	547	3	YES	23.4	Yes
G0SAF6	125	168	1	YES	23.4	Yes
G0SBY8	269	254	1	YES	23.3	Yes
G0SH15	562	546	1	YES	23.3	Yes
G0SFP0	798	779	1	YES	23.2	Yes
G0SH15	240	230	3	YES	23.1	Yes
G0RYB3	106	74	1	YES	23.1	Yes
G0S378	184	242	1	YES	23.1	Yes
G0S0D6	148	163	1	YES	22.9	Yes
G0RYB3	207	238	1	YES	22.8	Yes
G0RZF1	429	136	1	YES	22.8	Yes
G0S4P8	155	251	1	YES	22.7	Yes
G0SAF6	125	139	4	YES	22.6	Yes
G0S6K5	63	208	1	YES	22.6	Yes
G0S7V9	64	257	1	YES	22.6	Yes
G0S257	101	86	1	YES	22.5	Yes
G0S257	85	100	1	YES	22.5	Yes
G0S378	544	567	1	YES	22.5	Yes
G0S4Z4	979	1284	1	YES	22.5	Yes
G0S0R8	318	343	1	YES	22.4	Yes
G0S1P9	105	79	1	YES	22.4	Yes
G0SBY8	121	147	1	YES	22.4	Yes
G0SAV4	37	85	3	YES	22.4	Yes
G0S3F1	587	596	1	YES	22.2	Yes
G0SHQ5	21	80	2	YES	22.2	Yes
G0SDV8	492	504	1	YES	22.1	Yes
G0S6V6	612	654	7	YES	22.1	Yes
G0SH15	216	71	6	YES	22.1	Yes
G0S2F9	115	37	1	YES	22	Yes
G0S4X6	204	194	2	YES	21.9	Yes
G0SGS2	339	321	1	YES	21.9	Yes
G0RY45	128	162	3	YES	21.9	Yes
G0S5V3	349	126	1	YES	21.9	Yes
G0S300	1083	1314	1	YES	21.9	Yes
G0S1X9	1007	694	1	YES	21.9	Yes
G0RY45	155	128	1	YES	21.8	Yes
G0RXW1	5	245	1	YES	21.7	Yes
G0S177	322	302	1	YES	21.6	Yes
G0S4X6	167	183	1	YES	21.4	Yes
G0S8H3	521	540	3	YES	21.4	Yes
G0RZB7	418	556	1	YES	21.4	Yes
G0S8H3	521	545	3	YES	21.3	Yes
G0S257	86	100	1	YES	21.2	Yes
G0SH15	629	671	4	YES	21.2	Yes
G0RYB3	197	389	3	YES	21.2	Yes
G0SH15	562	638	3	YES	21.1	Yes
G0RZ09	542	171	1	YES	21.1	Yes
G0SH15	250	257	2	YES	21	Yes
G0S8H3	738	706	1	YES	21	Yes
G0SBY8	332	261	3	YES	21	Yes
G0SGX0	37	235	2	YES	20.9	Yes
G0SEX2	522	12	1	YES	20.9	Yes
G0S6C7	36	136	1	YES	20.8	Yes
G0S8H3	692	706	2	YES	20.7	Yes
G0S4X6	197	212	5	YES	20.7	Yes
G0SAF6	118	139	3	YES	20.7	Yes
G0S4X6	184	238	1	YES	20.7	Yes
G0SFN0	25	37	1	YES	20.6	Yes
G0SH15	553	540	2	YES	20.6	Yes
G0S2N6	144	209	1	YES	20.6	Yes
G0SC17	583	570	1	YES	20.5	Yes
G0SAP2	419	402	2	YES	20.5	Yes
G0SGP6	680	568	1	YES	20.5	Yes
G0SDY5	255	241	1	YES	20.4	Yes
G0RZ09	595	609	2	YES	20.2	Yes
G0SAX9	142	171	1	YES	20.2	Yes
G0SBJ0	446	532	4	YES	20.2	Yes
G0SH15	265	173	2	YES	20.2	Yes
G0S7V9	159	64	1	YES	20	Yes
G0S8I8	1071	1051	1	YES	19.9	Yes
G0S7S4	206	343	1	YES	19.9	Yes
G0SH15	254	262	1	YES	19.8	Yes
G0S4X6	212	238	2	YES	19.8	Yes
G0SHF6	244	181	1	YES	19.8	Yes
G0SBJ0	446	531	1	YES	19.8	Yes
G0S8H3	521	547	5	YES	19.7	Yes
G0SHQ5	80	24	1	YES	19.7	Yes
G0SH15	470	538	3	YES	19.7	Yes
G0SH15	265	71	3	YES	19.7	Yes
G0S906	516	526	1	YES	19.6	Yes
G0SH15	226	251	1	YES	19.6	Yes
G0S300	368	313	1	YES	19.6	Yes
G0SBJ0	380	446	11	YES	19.6	Yes
G0SH15	61	275	1	YES	19.6	Yes
G0SAF6	118	136	3	YES	19.5	Yes
G0RYB3	243	365	1	YES	19.5	Yes
G0SH15	259	252	1	YES	19.4	Yes
G0SC17	571	584	1	YES	19.4	Yes
G0SBN1	32	25	1	YES	19.3	Yes
G0S6Y4	639	627	1	YES	19.3	Yes
G0SBY8	213	147	1	YES	19.3	Yes
G0SAP2	336	196	3	YES	19.3	Yes
G0S246	41	199	1	YES	19.3	Yes
G0SGX0	252	330	2	YES	19.2	Yes
G0SAP2	420	402	2	YES	19.1	Yes
G0S8H3	553	547	1	YES	19	Yes
G0SAX9	120	130	2	YES	19	Yes
G0S177	340	316	1	YES	19	Yes
G0S906	898	840	1	YES	19	Yes
G0RYB3	60	74	1	YES	18.9	Yes
G0SH15	216	256	2	YES	18.9	Yes
G0SBJ0	446	491	2	YES	18.9	Yes
G0SH15	265	61	1	YES	18.9	Yes
G0SFP0	787	779	3	YES	18.8	Yes
G0RYL1	858	871	1	YES	18.8	Yes
G0SF74	97	142	1	YES	18.8	Yes
G0SH15	226	71	1	YES	18.8	Yes
G0SDA7	1204	572	1	YES	18.8	Yes
G0SBY8	377	390	1	YES	18.7	Yes
G0SH15	173	211	1	YES	18.7	Yes
G0S2D8	512	627	1	YES	18.7	Yes
G0SAP2	411	398	3	YES	18.6	Yes
G0SBY8	457	487	2	YES	18.6	Yes
G0SBJ0	446	223	3	YES	18.6	Yes
G0S6V6	759	769	1	YES	18.5	Yes
G0RZ88	83	72	1	YES	18.5	Yes
G0S8J4	44	21	1	YES	18.5	Yes
G0S561	49	279	1	YES	18.4	Yes
G0S1Q0	191	203	1	YES	18.3	Yes
G0S308	538	524	1	YES	18.3	Yes
G0S6V6	790	832	3	YES	18.3	Yes
G0SH15	571	521	1	YES	18.3	Yes
G0SFP0	757	747	1	YES	18.1	Yes
G0SBN0	260	248	1	YES	18.1	Yes
G0SA92	124	84	1	YES	18.1	Yes
G0S1X9	330	60	1	YES	18.1	Yes
G0S246	497	510	3	YES	18	Yes
G0SH15	226	252	7	YES	18	Yes
G0RYB3	161	197	1	YES	18	Yes
G0S724	616	659	1	YES	18	Yes
G0SEI1	121	30	1	YES	18	Yes
G0S6V6	975	754	2	YES	18	Yes
G0RZ98	45	38	1	YES	17.9	Yes
G0SHQ5	726	901	2	YES	17.9	Yes
G0S4X6	238	211	1	YES	17.8	Yes
G0RY48	179	140	1	YES	17.8	Yes
G0SHQ5	901	727	1	YES	17.8	Yes
G0S8H3	274	53	1	YES	17.8	Yes
G0RY45	128	140	2	YES	17.7	Yes
G0SHF6	238	181	1	YES	17.6	Yes
G0SBU5	326	259	1	YES	17.6	Yes
G0SBY8	369	332	1	YES	17.5	Yes
G0S4X6	238	183	1	YES	17.5	Yes
G0RZP9	588	390	1	YES	17.5	Yes
G0SAF6	125	136	3	YES	17.4	Yes
G0SHQ5	228	217	1	YES	17.4	Yes
G0S177	328	316	1	YES	17.4	Yes
G0S378	184	237	2	YES	17.4	Yes
G0RZC0	218	339	1	YES	17.4	Yes
G0RYP6	355	186	1	YES	17.4	Yes
G0RY15	260	62	1	YES	17.4	Yes
G0SAX9	141	130	1	YES	17.3	Yes
G0SAF6	125	137	1	YES	17.3	Yes
G0S7T8	62	219	1	YES	17.3	Yes
G0SAX9	126	137	1	YES	17.2	Yes
G0SBY8	213	233	10	YES	17.2	Yes
G0SGH7	693	673	1	YES	17.2	Yes
G0SAX9	137	171	1	YES	17.2	Yes
G0SHR7	165	303	1	YES	17.2	Yes
G0SGW5	186	202	1	YES	17.1	Yes
G0SAX9	141	44	1	YES	17.1	Yes
G0SAP2	406	420	2	YES	17	Yes
G0SEK9	239	209	1	YES	17	Yes
G0S5V3	555	483	1	YES	17	Yes
G0SBY8	270	259	1	YES	16.8	Yes
G0SFL0	38	27	3	YES	16.8	Yes
G0SAP2	410	396	1	YES	16.8	Yes
G0S934	497	424	1	YES	16.8	Yes
G0SH15	192	273	3	YES	16.8	Yes
G0SEQ7	252	156	1	YES	16.8	Yes
G0SAX9	142	44	1	YES	16.8	Yes
G0SH15	173	61	2	YES	16.8	Yes
G0SEX2	522	333	1	YES	16.8	Yes
G0S7S4	343	122	1	YES	16.8	Yes
G0S198	111	150	1	YES	16.7	Yes
G0SAV4	259	57	1	YES	16.7	Yes
G0S0D6	163	152	1	YES	16.6	Yes
G0SEK9	54	204	1	YES	16.6	Yes
G0SH15	595	612	1	YES	16.5	Yes
G0SHF3	340	359	2	YES	16.5	Yes
G0SAP2	396	424	1	YES	16.5	Yes
G0SFP0	787	792	4	YES	16.4	Yes
G0SG74	186	193	1	YES	16.4	Yes
G0SGX0	225	235	1	YES	16.4	Yes
G0SAJ9	46	54	1	YES	16.3	Yes
G0S2R6	301	290	1	YES	16.3	Yes
G0SAV4	37	54	2	YES	16.3	Yes
G0S7T8	55	19	1	YES	16.3	Yes
G0RYB3	89	33	1	YES	16.3	Yes
G0S8H3	611	672	1	YES	16.3	Yes
G0S1F7	853	863	1	YES	16.2	Yes
G0SAH4	139	123	1	YES	16.2	Yes
G0SC38	366	391	1	YES	16.2	Yes
G0RYB3	207	243	10	YES	16.2	Yes
G0RYB3	407	243	2	YES	16.2	Yes
G0SAJ9	222	211	1	YES	16.1	Yes
G0SF74	97	78	1	YES	16.1	Yes
G0RYM0	464	428	1	YES	16.1	Yes
G0S916	92	304	2	YES	16.1	Yes
G0SC91	365	370	1	YES	16	Yes
G0S5K9	9	17	1	YES	16	Yes
G0SGX0	262	252	1	YES	16	Yes
G0S1X9	754	765	2	YES	16	Yes
G0SH15	230	250	4	YES	16	Yes
G0S246	65	199	1	YES	16	Yes
G0SGP3	99	106	1	YES	15.9	Yes
G0SD84	273	287	1	YES	15.9	Yes
G0SBY8	100	116	2	YES	15.9	Yes
G0SAX9	141	163	1	YES	15.9	Yes
G0SBY8	259	269	1	YES	15.8	Yes
G0SD84	261	272	1	YES	15.8	Yes
G0SA81	134	110	1	YES	15.8	Yes
G0S6I7	135	200	3	YES	15.8	Yes
G0S177	328	322	1	YES	15.6	Yes
G0SH15	238	250	3	YES	15.5	Yes
G0SH15	216	257	3	YES	15.5	Yes
G0RYB3	238	420	1	YES	15.5	Yes
G0SAP2	411	402	2	YES	15.4	Yes
G0S1P9	180	190	1	YES	15.4	Yes
G0S4X6	204	197	2	YES	15.3	Yes
G0SBN1	32	39	2	YES	15.3	Yes
G0S1Q0	213	203	1	YES	15.3	Yes
G0S257	101	91	3	YES	15.3	Yes
G0SAP2	398	410	1	YES	15.3	Yes
G0SH15	611	595	1	YES	15.3	Yes
G0S246	356	343	1	YES	15.2	Yes
G0S248	110	83	1	YES	15.2	Yes
G0S2X4	105	66	1	YES	15.2	Yes
G0S6I7	135	205	1	YES	15.2	Yes
G0SAF6	125	118	13	YES	15.1	Yes
G0S5V3	555	564	1	YES	15.1	Yes
G0S0R8	318	328	1	YES	15.1	Yes
G0S5V3	115	126	1	YES	15.1	Yes
G0S0X7	388	402	1	YES	15.1	Yes
G0RYB3	398	389	1	YES	15	Yes
G0S8H3	683	672	1	YES	14.9	Yes
G0SH15	565	546	1	YES	14.9	Yes
G0RYB3	337	268	1	YES	14.9	Yes
G0S257	148	255	1	YES	14.9	Yes
G0SEG2	257	112	1	YES	14.9	Yes
G0SB20	140	148	1	YES	14.8	Yes
G0SD84	284	292	3	YES	14.8	Yes
G0SH15	237	250	3	YES	14.8	Yes
G0SAP2	419	398	1	YES	14.8	Yes
G0SH15	216	265	18	YES	14.8	Yes
G0SBJ0	380	491	2	YES	14.8	Yes
G0SBY8	213	226	7	YES	14.7	Yes
G0SAP2	420	398	1	YES	14.7	Yes
G0S6Y2	582	227	1	YES	14.7	Yes
G0S2B2	668	656	1	YES	14.6	Yes
G0S1X9	1025	1003	1	YES	14.6	Yes
G0SB20	316	70	1	YES	14.6	Yes
G0SH15	216	211	4	YES	14.5	Yes
G0S257	148	202	1	YES	14.5	Yes
G0S1Z0	200	209	2	YES	14.4	Yes
G0S248	110	87	2	YES	14.4	Yes
G0SH90	97	124	1	YES	14.4	Yes
G0S4X6	204	238	3	YES	14.4	Yes
G0RY43	217	226	2	YES	14.3	Yes
G0S257	78	69	1	YES	14.2	Yes
G0S257	91	100	2	YES	14.2	Yes
G0SAP2	336	327	1	YES	14.2	Yes
G0S8H3	701	691	1	YES	14.2	Yes
G0S6J7	80	49	1	YES	14.2	Yes
G0S8J4	617	650	1	YES	14.2	Yes
G0SH15	216	259	2	YES	14.2	Yes
G0S9H4	682	600	1	YES	14.2	Yes
G0SAP2	771	766	1	YES	14.1	Yes
G0S561	49	41	1	YES	14.1	Yes
G0RYP6	575	566	1	YES	14.1	Yes
G0SF13	451	441	1	YES	14.1	Yes
G0SBJ0	183	414	1	YES	14.1	Yes
G0S8H3	692	701	1	YES	14	Yes
G0S4L1	25	42	1	YES	14	Yes
G0SHB1	623	604	1	YES	14	Yes
G0SAX9	137	142	1	YES	13.9	Yes
G0S257	148	139	1	YES	13.9	Yes
G0SAX9	321	244	1	YES	13.8	Yes
G0S8C8	190	185	1	YES	13.7	Yes
G0S2F9	220	214	1	YES	13.7	Yes
G0SBM8	491	482	1	YES	13.7	Yes
G0SH15	565	545	3	YES	13.7	Yes
G0SBY8	137	116	1	YES	13.7	Yes
G0SD63	554	579	1	YES	13.7	Yes
G0SAP2	425	367	1	YES	13.7	Yes
G0SFJ5	53	61	1	YES	13.6	Yes
G0SH15	562	553	1	YES	13.6	Yes
G0SFP0	781	771	1	YES	13.6	Yes
G0SAE3	414	430	1	YES	13.6	Yes
G0SBY8	213	232	6	YES	13.6	Yes
G0SBJ0	380	401	3	YES	13.6	Yes
G0SH15	216	260	7	YES	13.6	Yes
G0S934	130	204	1	YES	13.6	Yes
G0S8H3	589	125	2	YES	13.6	Yes
G0S8C4	161	153	1	YES	13.5	Yes
G0SF92	303	311	1	YES	13.5	Yes
G0S935	404	422	1	YES	13.5	Yes
G0S198	111	142	1	YES	13.5	Yes
G0S7S4	200	163	1	YES	13.5	Yes
G0S6Y4	632	623	1	YES	13.4	Yes
G0SAX9	163	142	1	YES	13.4	Yes
G0SH15	230	256	1	YES	13.4	Yes
G0SH15	226	254	2	YES	13.4	Yes
G0S062	67	102	1	YES	13.4	Yes
G0RYB3	243	204	3	YES	13.4	Yes
G0SEJ0	43	184	1	YES	13.3	Yes
G0S6C7	182	178	1	YES	13.2	Yes
G0SH15	538	546	2	YES	13.2	Yes
G0SH15	546	538	2	YES	13.2	Yes
G0S0D7	28	17	1	YES	13.2	Yes
G0RYB3	391	312	1	YES	13.2	Yes
G0S246	356	199	1	YES	13.2	Yes
G0SBR0	214	401	1	YES	13.2	Yes
G0SAP2	402	410	1	YES	13.1	Yes
G0SFP0	779	771	1	YES	13.1	Yes
G0SFC3	340	323	1	YES	13.1	Yes
G0SGW5	202	232	1	YES	13.1	Yes
G0SBU5	57	166	1	YES	13.1	Yes
G0S507	62	58	1	YES	13	Yes
G0RZP9	598	606	1	YES	13	Yes
G0S4K2	109	117	1	YES	13	Yes
G0RYB3	74	84	1	YES	13	Yes
G0SBY8	259	278	2	YES	13	Yes
G0S792	665	423	1	YES	13	Yes
G0S992	140	132	1	YES	12.9	Yes
G0S1P9	180	171	1	YES	12.9	Yes
G0S992	120	135	1	YES	12.9	Yes
G0S8H3	589	648	6	YES	12.9	Yes
G0S029	234	158	1	YES	12.9	Yes
G0SHQ5	644	680	1	YES	12.8	Yes
G0SH15	442	520	1	YES	12.8	Yes
G0S5V3	115	109	1	YES	12.7	Yes
G0SFL0	44	52	1	YES	12.7	Yes
G0S1P9	190	203	1	YES	12.7	Yes
G0SH15	230	251	2	YES	12.7	Yes
G0S5P2	298	329	2	YES	12.7	Yes
G0S1A6	161	232	1	YES	12.7	Yes
G0SH15	254	250	1	YES	12.6	Yes
G0RYL1	775	767	1	YES	12.6	Yes
G0SBY8	233	225	17	YES	12.6	Yes
G0S6V6	769	754	1	YES	12.6	Yes
G0S177	359	163;367	1	YES	12.6	Yes
G0RZ09	657	649	2	YES	12.5	Yes
G0S8J4	654	650	1	YES	12.4	Yes
G0SD84	288	284	1	YES	12.4	Yes
G0SH15	546	539	1	YES	12.4	Yes
G0S1Z0	201	209	1	YES	12.4	Yes
G0SH15	545	553	2	YES	12.4	Yes
G0SH15	553	545	1	YES	12.4	Yes
G0SFF0	544	554	1	YES	12.4	Yes
G0S6B0	28	7	1	YES	12.4	Yes
G0SBU5	166	191	1	YES	12.4	Yes
G0SH15	638	671	4	YES	12.4	Yes
G0RYB3	398	197	1	YES	12.4	Yes
G0S4K2	108	115	1	YES	12.3	Yes
G0RYD6	333	325	3	YES	12.3	Yes
G0S1Q0	191	199	1	YES	12.3	Yes
G0S1A6	120	71	1	YES	12.3	Yes
G0SGY1	115	13	1	YES	12.3	Yes
G0SAY2	33	27	1	YES	12.2	Yes
G0S1X9	754	762	3	YES	12.2	Yes
G0RYP6	596	588	1	YES	12.1	Yes
G0S246	351	343	1	YES	12.1	Yes
G0RZ49	168	120	1	YES	12.1	Yes
G0S246	356	348	1	YES	12	Yes
G0SFP0	781	773	1	YES	12	Yes
G0SHF3	340	355	3	YES	12	Yes
G0SEK9	244	198	3	YES	12	Yes
G0S6K6	211	203	1	YES	11.9	Yes
G0S1X9	694	754	4	YES	11.9	Yes
G0S8H3	683	692	1	YES	11.8	Yes
G0SF13	447	441	2	YES	11.7	Yes
G0S1R0	49	95	1	YES	11.7	Yes
G0SH15	545	624	1	YES	11.7	Yes
G0SHF6	54	206	1	YES	11.7	Yes
G0RZH5	28	24	1	YES	11.6	Yes
G0SH15	262	257	1	YES	11.6	Yes
G0S1X9	1025	1032	1	YES	11.6	Yes
G0S1P9	199	190	1	YES	11.6	Yes
G0S0D6	136	148	1	YES	11.6	Yes
G0S257	78	91	1	YES	11.6	Yes
G0SG89	9	70	2	YES	11.6	Yes
G0SB30	7	3	1	YES	11.5	Yes
G0SBY8	383	375	13	YES	11.5	Yes
G0S8N2	110	142	1	YES	11.5	Yes
G0S918	216	405	2	YES	11.5	Yes
G0RYP6	506	511	1	YES	11.4	Yes
G0RYB3	398	391	1	YES	11.4	Yes
G0SC54	10	27	1	YES	11.4	Yes
G0SBJ0	294	167	5	YES	11.4	Yes
G0SF92	318	311	2	YES	11.3	Yes
G0SAP2	398	406	1	YES	11.3	Yes
G0SHH9	75	90	1	YES	11.3	Yes
G0SAH4	139	116	1	YES	11.3	Yes
G0SBY8	343	369	1	YES	11.3	Yes
G0SH61	116	165	2	YES	11.3	Yes
G0S2D8	673	680	1	YES	11.2	Yes
G0S6V6	110	117	1	YES	11.2	Yes
G0S8J4	617	654	1	YES	11.2	Yes
G0S378	184	231	15	YES	11.2	Yes
G0RYB3	91	559	1	YES	11.2	Yes
G0RZQ2	295	300	1	YES	11.1	Yes
G0SAX9	130	137	1	YES	11.1	Yes
G0SH15	388	395	1	YES	11.1	Yes
G0SAP2	420	393	1	YES	11.1	Yes
G0SBY8	137	85	1	YES	11.1	Yes
G0SF74	97	149	1	YES	11.1	Yes
G0SG89	9	67	2	YES	11.1	Yes
G0SAX9	130	126	1	YES	11	Yes
G0S992	135	129	1	YES	11	Yes
G0S7H5	247	254	1	YES	11	Yes
G0SGS2	267	260	1	YES	11	Yes
G0S257	86	78	1	YES	11	Yes
G0S062	198	191	1	YES	10.9	Yes
G0S6V6	293	286	1	YES	10.9	Yes
G0S6V6	526	519	1	YES	10.9	Yes
G0SBY8	226	233	2	YES	10.9	Yes
G0SH15	538	545	2	YES	10.9	Yes
G0S6V4	114	124	1	YES	10.9	Yes
G0S583	2065	2058	2	YES	10.8	Yes
G0S916	304	297	1	YES	10.8	Yes
G0SH15	226	211	1	YES	10.8	Yes
G0SFL1	85	124	1	YES	10.8	Yes
G0RYP6	575	568	1	YES	10.7	Yes
G0SBY8	254	261	2	YES	10.7	Yes
G0SHL4	54	71	2	YES	10.7	Yes
G0S4X6	194	238	1	YES	10.7	Yes
G0S5P0	273	229	1	YES	10.7	Yes
G0SH15	216	262	18	YES	10.7	Yes
G0SGX0	235	229	1	YES	10.6	Yes
G0S0D7	22	15	1	YES	10.6	Yes
G0SBY8	232	225	14	YES	10.6	Yes
G0SBY8	233	261	1	YES	10.6	Yes
G0S8I8	932	1028	1	YES	10.6	Yes
G0S1X9	1007	1014	1	YES	10.5	Yes
G0S2Z9	258	265	1	YES	10.5	Yes
G0S4X6	238	245	1	YES	10.5	Yes
G0SBY8	26	13	1	YES	10.5	Yes
G0RYE0	258	280	1	YES	10.5	Yes
G0RYB3	106	353	1	YES	10.5	Yes
G0RYL1	320	316	2	YES	10.4	Yes
G0SBJ0	491	531	1	YES	10.4	Yes
G0SHF6	181	40	2	YES	10.4	Yes
G0S8H3	708	701	3	YES	10.3	Yes
G0SGP6	780	804	1	YES	10.3	Yes
G0S1A6	161	120	2	YES	10.3	Yes
G0S561	125	279	2	YES	10.3	Yes
G0SAX9	141	137	1	YES	10.2	Yes
G0SBY8	383	377	6	YES	10.1	Yes
G0SCF9	289	283	1	YES	10.1	Yes
G0SFL0	38	44	1	YES	10.1	Yes
G0RY95	8	14	1	YES	10	Yes
G0SBY8	232	226	2	YES	10	Yes
G0SGX0	235	230	1	YES	9.9	Yes
G0SEK9	244	238	1	YES	9.9	Yes
G0RY43	217	223	2	YES	9.8	Yes
G0S8N2	141	148	1	YES	9.8	Yes
G0SHH9	74	90	1	YES	9.8	Yes
G0S1X9	765	758	3	YES	9.7	Yes
G0SFL0	52	59	1	YES	9.7	Yes
G0S7T8	33	45	1	YES	9.7	Yes
G0S177	340	322	1	YES	9.7	Yes
G0S257	106	100	2	YES	9.6	Yes
G0SH15	546	540	3	YES	9.6	Yes
G0SFP0	787	798	2	YES	9.6	Yes
G0SHQ5	184	217	2	YES	9.5	Yes
G0S0R1	847	699	1	YES	9.5	Yes
G0RYD6	131	137	1	YES	9.3	Yes
G0S0R8	335	343	1	YES	9.3	Yes
G0RYB3	98	84	1	YES	9.3	Yes
G0S2F9	124	209	1	YES	9.3	Yes
G0S935	344	507	1	YES	9.3	Yes
G0SHQ5	9	24	1	YES	9.2	Yes
G0SBJ0	376	408	1	YES	9.2	Yes
G0S834	90	94	1	YES	9.1	Yes
G0SCU5	540	544	1	YES	9.1	Yes
G0SAJ9	120	125	3	YES	9.1	Yes
G0SFK8	110	28	1	YES	9.1	Yes
G0SHF6	29	170	1	YES	9.1	Yes
G0RZH5	15	19	1	YES	9	Yes
G0S1E6	133	138	2	YES	9	Yes
G0SH15	629	624	1	YES	9	Yes
G0SF90	783	828	1	YES	9	Yes
G0SEI1	82	74	1	YES	8.9	Yes
G0SH90	97	122	5	YES	8.9	Yes
G0SH15	450	493	2	YES	8.9	Yes
G0S0R2	288	285	1	YES	8.8	Yes
G0SAP2	420	396	1	YES	8.8	Yes
G0RYL5	324	321	1	YES	8.7	Yes
G0RYN9	130	135	1	YES	8.7	Yes
G0S4R3	1012	1007	1	YES	8.7	Yes
G0SHQ5	155	160	1	YES	8.7	Yes
G0S935	142	127	2	YES	8.7	Yes
G0SEJ0	184	179	1	YES	8.5	Yes
G0S507	114	109	1	YES	8.4	Yes
G0SBY8	121	116	1	YES	8.4	Yes
G0S246	256	356	1	YES	8.3	Yes
G0S378	123	544	6	YES	8.3	Yes
G0SD84	287	292	2	YES	8.2	Yes
G0SH15	565	553	1	YES	8.2	Yes
G0S9B5	125	105	1	YES	8.2	Yes
G0SF90	691	814	1	YES	8.2	Yes
G0S4X6	197	238	1	YES	8.1	Yes
G0S4L1	62	59	1	YES	8	Yes
G0RZM0	305	308	2	YES	7.8	Yes
G0SAF6	118	56	2	YES	7.8	Yes
G0S6Y4	649	645	1	YES	7.7	Yes
G0SD84	288	292	1	YES	7.7	Yes
G0SC05	606	513	1	YES	7.7	Yes
G0SAJ9	120	124	1	YES	7.5	Yes
G0SFL2	162	158	1	YES	7.5	Yes
G0S8H3	648	597	2	YES	7.4	Yes
G0RXW1	303	305	1	YES	7.3	Yes
G0S6Y2	11	6	1	YES	7.3	Yes
G0RYP6	326	355	2	YES	7.3	Yes
G0SH15	562	612	2	YES	7.3	Yes
G0RYB3	207	407	5	YES	7	Yes
G0SH15	250	252	1	YES	6.8	Yes
G0S0D6	152	148	1	YES	6.8	Yes
G0SBJ0	380	408	8	YES	6.8	Yes
G0SH15;G0SH60	252;22	250	1	YES	6.8	Yes
G0S1E6	129	133	2	YES	6.7	Yes
G0SH15	565	556	1	YES	6.7	Yes
G0S7G8	170	166	1	YES	6.5	Yes
G0SBY8	254	250	2	YES	6.4	Yes
G0SGX0	225	229	1	YES	6.4	Yes
G0SE51	337	360	1	YES	6.4	Yes
G0S992	135	132	1	YES	6.3	Yes
G0RYY7	813	817	1	YES	6.3	Yes
G0SBY8	232	259	1	YES	6.3	Yes
G0SH15	470	521	1	YES	6.3	Yes
G0S6F9	90	86	1	YES	6.2	Yes
G0S378	590	594	1	YES	6.1	Yes
G0SB20	264	260	1	YES	6.1	Yes
G0SHF6	238	195	1	YES	6.1	Yes
G0RZQ0	375	371	1	YES	6	Yes
G0SDA7	572	576	1	YES	6	Yes
G0S8N2	421	423	1	YES	5.9	Yes
G0RY45	137	140	1	YES	5.9	Yes
G0SH15	538	540	1	YES	5.7	Yes
G0SFI7	623	625	1	YES	5.6	Yes
G0S428	193	196	1	YES	5.4	Yes
G0SFL0	52	56	1	YES	5.4	Yes
G0S7F9	147	129	1	YES	5.4	Yes
G0S8I8	1032	932	1	YES	5.4	Yes
G0SF87	387	389	1	YES	5.3	Yes
G0S8H3	271	274	1	YES	5.3	Yes
G0S906	1189	1186	1	YES	5.3	Yes
G0S6V6	768	790	5	YES	5.3	Yes
G0SBQ3	480	483	1	YES	5	Yes
G0SEX3	357	354	2	YES	5	Yes
G0RZF1	275	242	2	YES	5	Yes
G0S5V3	564	561	2	YES	4.9	Yes
G0RYF8	72	69	1	YES	4.8	Yes
G0S8J4	174	171	1	YES	4.7	Yes
G0S378	121	123	1	YES	4.4	Yes
G0SH15	521	520	1	YES	4	Yes
G0S0X7	335	334	1	YES	3.8	Yes
G0SBY8	232	233	2	YES	3.8	Yes
G0S3T9	249	250	1	YES	3.7	Yes

## Sheet: intra-links_per_protein
Cross-links mapped to structural models - Number of intralinks per protein
protein	Number of residue pairs	homomultimer?	n-crosslinks-supporting multimer
G0SBY8	81	novel	13
G0SGX0	28	novel	8
G0S378	61	novel	7
G0S8H3	45	novel	7
G0S6V6	26	novel	7
G0S4X6	30	novel	6
G0S5V3	28	novel	6
G0S583	8	novel	5
G0S062	8	novel	4
G0S1X9	18	novel	3
G0SBH4	3	novel	3
G0RYP6	19	novel	2
G0S1E6	14	novel	2
G0RYL1	10	novel	2
G0S1P9	8	novel	2
G0S4Z4	4	novel	2
G0S573	3	novel	2
G0SHB1	3	novel	2
G0RY46	3	novel	2
G0S338	3	novel	2
G0S3F1	3	novel	2
G0RXS5	2	novel	2
G0S9T4	2	novel	2
G0SCH5	2	novel	2
G0SDP0	2	novel	2
G0RYP6	1	novel	2
G0SAF6	37	novel	1
G0SFP0	35	novel	1
G0SEK9	20	novel	1
G0S2F9	8	novel	1
G0S916	5	novel	1
G0SBC0	5	novel	1
G0SF92	4	novel	1
G0SH90	4	novel	1
G0S267	3	novel	1
G0S507	3	novel	1
G0S846	3	novel	1
G0SEX3	3	novel	1
G0SF90	3	novel	1
G0RYL5	2	novel	1
G0RYM0	2	novel	1
G0RYY7	2	novel	1
G0S101	2	novel	1
G0S8J1	2	novel	1
G0SBM8	2	novel	1
G0SBQ7	2	novel	1
G0SF87	2	novel	1
G0S1U1	2	novel	1
G0S9H4	2	novel	1
G0RY37	1	novel	1
G0RYN3	1	novel	1
G0S125	1	novel	1
G0S570	1	novel	1
G0S5R5	1	novel	1
G0S6G7	1	novel	1
G0S7V2	1	novel	1
G0S811	1	novel	1
G0S8W2	1	novel	1
G0S909	1	novel	1
G0SA66	1	novel	1
G0SAI3	1	novel	1
G0SE05	1	novel	1
G0SE15	1	novel	1
G0SGQ5	1	novel	1
G0SGW4	1	novel	1
G0S4P3	1	novel	1
G0S7F4	1	novel	1
G0S7T2	1	novel	1
G0S8A1	1	novel	1
G0SH15	127	known
G0RYB3	43	known
G0SAX9	36	known
G0SHQ5	34	known
G0S561	20	known
G0S6Y2	19	known
G0SBJ0	19	known
G0S3L5	15	known
G0SB20	11	known
G0RZ09	8	known
G0SEX2	7	known
G0S1I1	5	known
G0S2N6	5	known
G0SF13	5	known
G0SBN0	4	known
G0S308	3	known
G0S4L1	3	known
G0RZP9	3	known
G0S7S4	3	known
G0S934	3	known
G0S935	3	known
G0SE51	3	known
G0SG74	3	known
G0RY15	2	known
G0SH15;G0SH60	2	known
G0RZF1	2	known
G0S0R1	2	known
G0S2J1	1	known
G0S3Q7	1	known
G0S5V2	1	known
G0S7F9	1	known
G0S7G8	1	known
G0SC98	1	known
G0SDS4	1	known
G0SFF0	1	known
G0RZJ7	1	known
G0RZQ2	1	known
G0S029	1	known
G0S3V4	1	known
G0S6M0	1	known
G0S946	1	known
G0SBV6	1	known
G0SD63	1	known
G0SFJ5	1	known
G0SHL4	1	known
G0SDS5	1065
G0S9L1	138
G0SAQ6	73
G0SAM1	37
G0SAP2	28
G0SHV9	25
G0RY44	20
G0S257	18
G0SD17	18
G0S246	17
G0SA56	16
G0RZH5	13
G0SD84	12
G0S177	10
G0SBQ3	8
G0SCU5	8
G0S7A2	7
G0S867	7
G0SAJ9	7
G0S1X1	7
G0SFL0	6
G0SGV0	6
G0SHF6	6
G0SHW7	6
G0RY45	5
G0S248	5
G0S992	5
G0SBU5	5
G0SF74	5
G0SFL3	5
G0S8C8	5
G0S8J4	5
G0S0D6	4
G0S0R8	4
G0S2D8	4
G0S6I7	4
G0S7I0	4
G0SAV4	4
G0SAY2	4
G0RYN9	3
G0RZC0	3
G0S0D7	3
G0S198	3
G0S1A6	3
G0S2Z9	3
G0S300	3
G0S3T9	3
G0S428	3
G0S4K2	3
G0S6V1	3
G0S7T8	3
G0S8N2	3
G0S906	3
G0SB30	3
G0SBR0	3
G0SC17	3
G0SDP9	3
G0SEJ0	3
G0SG89	3
G0SH61	3
G0RYD6	3
G0S1Q0	3
G0S5P2	3
G0S6C7	3
G0S6Y4	3
G0S724	3
G0S8I8	3
G0S9L1	3
G0SG44	3
G0RXW1	2
G0RY43	2
G0RY48	2
G0RY95	2
G0RZ98	2
G0RZB7	2
G0RZE3	2
G0RZM7	2
G0S0X7	2
G0S136	2
G0S1Z0	2
G0S2R3	2
G0S2X4	2
G0S4P8	2
G0S5K9	2
G0S6F9	2
G0S7G6	2
G0S899	2
G0S8C4	2
G0S8E5	2
G0S9E0	2
G0SB58	2
G0SBN1	2
G0SBQ1	2
G0SBS8	2
G0SDV8	2
G0SEI1	2
G0SGP3	2
G0SGS2	2
G0SGW5	2
G0SHF3	2
G0SHH9	2
G0RZH3	2
G0S061	2
G0S0U9	2
G0S2B2	2
G0S4R3	2
G0S6J0	2
G0S7V9	2
G0SAH4	2
G0SDA7	2
G0SDA8	2
G0SGP6	2
P0CU28	2
G0RXY6	1
G0RYE0	1
G0RYF8	1
G0RYM7	1
G0RZ49	1
G0RZ88	1
G0RZM0	1
G0RZP3	1
G0RZQ0	1
G0S0B9	1
G0S0R2	1
G0S1H9	1
G0S1L4	1
G0S1R0	1
G0S283	1
G0S2A0	1
G0S379	1
G0S493	1
G0S5Q0	1
G0S5V8	1
G0S647	1
G0S6B0	1
G0S6I4	1
G0S6J7	1
G0S6K5	1
G0S6V4	1
G0S783	1
G0S792	1
G0S8A6	1
G0S8I1	1
G0S918	1
G0S9B5	1
G0S9T3	1
G0S9W5	1
G0SA92	1
G0SAE3	1
G0SAY1	1
G0SBV5	1
G0SC05	1
G0SC54	1
G0SCU7	1
G0SCX1	1
G0SDF0	1
G0SDF4	1
G0SDH0	1
G0SEG2	1
G0SEG9	1
G0SEQ7	1
G0SFC3	1
G0SFK8	1
G0SFL1	1
G0SFL2	1
G0SFN0	1
G0SG42	1
G0SGH7	1
G0SGV0;G0S2R3	1
G0SGY1	1
G0SH57	1
G0SHQ1	1
G0SHR7	1
G0SI21	1
G0SI44	1
G0RY84	1
G0RZJ6	1
G0S046	1
G0S0I9	1
G0S177	1
G0S1F7	1
G0S2J7	1
G0S2R6	1
G0S5P0	1
G0S622	1
G0S639	1
G0S6D7	1
G0S6J3	1
G0S6K6	1
G0S6W7	1
G0S7H5	1
G0S834	1
G0S866	1
G0S891	1
G0S982	1
G0SA81	1
G0SC38	1
G0SC91	1
G0SCF9	1
G0SDQ3	1
G0SDY5	1
G0SFI7	1
G0SG34	1
G0SGT3	1

## Sheet: inter-links_peptide_pairs
264 peptide pairs with a structural model-based FDR of 12.7% based on mapping to structural models
DATASET	Peptide pair	Protein 1	Protein 2	Position 1	Position 2	score
xQuest	KQEVTQHAR-GTQKTKE-a1-b4	G0S6B0	G0S4P8	28	251	42.95
xQuest	GSDPDGKSGPQK-RGGGKGDEK-a7-b5	G0S6I7	G0SAV4	200	37	40.47
xQuest	KAAEEEAARK-EAAEKAK-a1-b5	G0S8H3	G0S5V3	692	302	39.64
xQuest	DSDKAEKLK-KYVSDAPK-a4-b1	G0SG89	G0SEG2	67	257	38.16
xQuest	IEKRSK-VKSFPK-a3-b2	G0RZE9	G0RXW1	63	30	37.58
xQuest	LSKEDASR-TGVPKGAR-a3-b5	G0S0D7	G0S101	99	84	37.09
xQuest	KTTRPAQENISLGPQVR-DVGKTLVNR-a1-b4	G0SFL1	G0S7T8	5	45	36.8
xQuest	AAAAKVDPK-ALAKIK-a5-b4	G0SH61	G0S1R0	190	137	36.64
xQuest	FIMESGAKGCEVVVSGK-GGGKGDEK-a8-b4	G0S6I7	G0SAV4	135	37	36.57
xQuest	ALAKIK-KAAAAK-a4-b1	G0S1R0	G0SH61	137	185	36.41
xQuest	LSTILYQKR-YLSKLMYR-a8-b4	G0S0J7	G0RZP8	140	134	36.17
xQuest	DSDKAEKLK-VLKVILDEK-a7-b3	G0SG89	G0S8C4	70	161	35.59
xQuest	IQPGAKGSKK-EANGKGGK-a6-b5	G0S1L4	G0RY12	481	334	35.54
xQuest	SGPQKTLPDVVTVIEPK-KVQSLEK-a5-b1	G0S6I7	G0S379	205	27	35.47
xQuest	LKDEDEALK-DLKAGK-a2-b3	G0S9J9	G0S493	332	123	35.3
xQuest	LEVGGEKPAEAAK-VAELKK-a7-b5	G0SAX9	G0S867	120	897	35.15
xQuest	QMDKIVK-EVDIKR-a4-b5	G0SBR0	G0RZC0	292	218	35.11
xQuest	IDKSQVHEIVLVGGSTR-NKLDDQYAEFATDEEK-a3-b2	G0RYP6	G0S8H3	326	611	34.87
xQuest	KELVVIPIK-EEAKER-a1-b4	G0S1X9	G0S6B8	655	81	34.82
xQuest	EAEKAK-IMKVIK-a4-b3	G0S916	G0SH15	304	391	34.69
xQuest	KKELVVIPIK-LDQADKDK-a2-b6	G0S1X9	G0RYP6	655	566	34.59
xQuest	NPKTQQIKFK-KYSEQR-a8-b1	G0SG89	G0S9T3	48	1372	34.3
xQuest	KAAEEEAAR-KAEGER-a1-b1	G0S8H3	G0RYP6	692	186	34.18
xQuest	GQLLLKKEHIAR-EFQKELALR-a6-b4	G0S9E0	G0SFB3	712	116	34.17
xQuest	AKGNAAMAQK-GGKEGAVR-a2-b3	G0S4K2	G0SGQ5	117	160	34.03
xQuest	TGVPKGAR-LFYKNK-a5-b4	G0S101	G0S0D7	84	76	34.01
xQuest	GSDPDGKSGPQK-GGGKGDEK-a7-b4	G0S6I7	G0SAV4	200	37	33.9
xQuest	MADAALKPEK-DEKDKK-a7-b3	G0S1L4	G0SH60	7	18	33.78
xQuest	LAEQAGKPAAEIPK-KPIKFPR-a7-b1	G0SCH5	G0S998	401	320	33.77
xQuest	ATMKEKIK-KEEEKEK-a4-b5	G0S6F9	G0S2R3	86	955	33.76
xQuest	ALQAKLEAER-VLSDAKIDK-a5-b6	G0S8H3	G0RYP6	683	323	33.69
xQuest	LAEQAGKPAAEIPK-KPIKFPR-a7-b4	G0SCH5	G0S998	401	323	33.62
xQuest	LKKVTTER-EKEKDK-a3-b4	G0S2R3	G0RY12	1073	349	33.31
xQuest	VINKDDKPVVSVK-QRGEKR-a7-b5	G0S916	G0S8N2	136	137	33.26
xQuest	EQKAKAEAR-KDDIDGAR-a3-b1	G0S0X2	G0S9S9	448	412	33.25
xQuest	IITSKLLKPGANKR-TYLEKHLDK-a5-b5	G0SD84	G0S7I0	57	163	33.14
xQuest	IDEFAKEHFPK-IKGINK-a6-b2	G0RY75	G0SFL0	93	96	33.1
xQuest	IFSAKRPSTFS-KQLQQER-a5-b1	G0SCE2	G0S1R0	168	102	32.96
xQuest	TVQQQKKD-VEAYKSK-a6-b5	G0SCN9	G0RY12	398	38	32.78
xQuest	FAKDLLDTVDNFER-LVGVAAKR-a3-b7	G0S257	G0S5V3	148	94	32.77
xQuest	QLYEKPDPK-RHLELKAAR-a5-b6	G0S5K1	G0RZD0	145	345	32.77
xQuest	ALAPKYEELGR-VEKVVVSHK-a5-b3	G0SGS2	G0SH15	394	565	32.76
xQuest	IDKSQVHEIVLVGGSTR-ALQAKLEAER-a3-b5	G0RYP6	G0S8H3	326	683	32.71
Xi	NKLDDQYAEFATDEEK-IDKSQVHEIVLVGGSTR-a2-b3	G0S8H3	G0RYP6	611	326	32.5955
Xi	NKLDDQYAEFATDEEK-IQKLISDYFNGKEPNK-a2-b3	G0S8H3	G0RYP6	611	346	28.2075
Xi	NKLDDQYAEFATDEEK-IQKLISDYFNdaGKEPNK-a2-b3	G0S8H3	G0RYP6	611	346	24.3019
Xi	SGKGETIITNDGSTMLK-IDTLIKLDPEPQPEDDGHDH-a3-b6	G0SBR0	G0S7A2	81	552	22.3073
Xi	RDEEDDGDDDDDEGRGPLFAGGEKSGLAVQDPSQR-KAFEEAEK-a24-b1	G0SH90	G0S6Y2	97	304	20.7289
Xi	SGKGETIITNDGSTMoxLK-IDTLIKLDPEPQPEDDGHDH-a3-b6	G0SBR0	G0S7A2	81	552	19.4402
Xi	NKLDDQYAEFATDEEK-IQKLISDYFNGK-a2-b3	G0S8H3	G0RYP6	611	346	17.6932
Xi	AVPGTQISK-DFGEAPKVHK-a1-b7	G0S6I7	G0S379	2	15	17.437
Xi	LDDQYAEFATDEEK-IQdaKLISDYFNGKEPNK-a5-b3	G0S8H3	G0RYP6	616	346	16.9267
Xi	ETEKEVPDEEAEEKAEEKTEEGDDKKPK-KLTbs3ohVIKK-a4-b1	G0SH15	G0S384	216	124	16.6231
Xi	GGAKENAAPAINTNDETAFPSLGSR-EAGEGKEGAPSNFAPQFR-a4-b6	G0S428	G0RZD8	281	134	16.3441
Xi	SPDEAGGPSTTKAQEDVPMPDAPK-NILGDKVEKVVVSHK-a12-b9	G0SBY8	G0SH15	213	565	16.2488
Xi	ATSSGANHASAQSLLKQDYKEDCcmTLEEACcmDLAVK-SAMKLQDTR-a16-b4	G0SEK9	G0SHF6	176	54	15.9877
Xi	KAAEEEAARK-VLSDAKIDK-a1-b6	G0S8H3	G0RYP6	692	323	15.9422
Xi	KEDITKYVTIHDLTEESGDKMEVDT-KHDLAKDETTEEK-a6-b1	G0SBS7	G0SEK9	253	239	15.7337
Xi	QLENEVTYbs3ohVLKIEPK-AETAPTPASTSAPEPEETTSTGK-a11-b21	G0S906	G0S4X6	773	165	15.6659
Xi	KAAEEEAAR-VLSDAKIDK-a1-b6	G0S8H3	G0RYP6	692	323	15.6238
Xi	AAKDSSGSSSELDTVDR-VGIKESDTGLAPPHLWDIAADR-a3-b4	G0SH60	G0SBR1	96	66	15.5483
Xi	GSDPDGKSGPQK-KVQSLEK-a7-b1	G0S6I7	G0S379	200	27	15.5431
Xi	Tbs3ohLVWNPHTGERYGEFPEATNWTFSTRFNPHNPNLSATAAFDGK-NDVPPSbs3nh2NSAKGATPAQNTLTAKALSPEEFEK-a24-b10	G0RZE3	G0S9T4	302	70	15.5059
Xi	SGAKGKGPK-TKADVKGGTIIDYEGSVR-a6-b6	G0SDS8	G0SBJ0	13	380	15.4351
Xi	IQEGEGSEDEKbs3nh2TIAKKK-QLEKQdaLK-a15-b4	G0S7A2	G0SB84	499	393	15.1828
[truncated: 199 more rows]

## Sheet: inter-links_residue_pairs
109 unique residue pairs with a structural model-based FDR of 12.7% based on mapping to structural models
[truncated: 109 more rows]

[truncated: 1 more sheets: inter-links_protein-interaction]
