# Supplementary material for: Capturing protein communities by structural proteomics in a thermophilic eukaryote
Source: Mol Syst Biol. 2017 Jul 25;13(7):936. doi: 10.15252/msb.20167412 (PMC5527848; doi:10.15252/msb.20167412)
Supplement: Supplementary file 7 — Dataset EV6 [file MSB-13-936-s007.zip]

Archive with 1 entries (1 files):
- Cytoscape_for_Figures_S8-S10cys.cys
